# Supplementary material for: Genome-wide quantitative dissection of an arthropod segmented body plan at single-cell resolution
Source: Commun Biol. 2025 Jun 11;8:913. doi: 10.1038/s42003-025-08335-x (PMC12159194; doi:10.1038/s42003-025-08335-x)
Supplement: Supplementary file 3 — Supplementary Data 1 [file 42003_2025_8335_MOESM3_ESM.xlsx]

## Sheet: DataS1
Data S1. Statistics of stage-7_single-cell/nucleus RNA-seq experiments.
Sample	Stage-7_Cell	Stage-7_Nucleus
Total_Reads_in_FASTQ	435917554	485625106
Total_Filtered_Reads	406709128	467799188
Q30_Bases_in_Filtered_R2 (%)	71.26	82.96
Reads Assigned_to_Cell_Labels (%)	72.83	89.7
Cellular_Reads_Aligned_Uniquely_to_Annotated_Transcriptome (%)	37.92	60.42
Cellular_Reads_Aligned_Uniquely_to_Other_Genomic_Regions (%)	21.58	21.62
Cellular_Reads_Aligned_Not_Unique (%)	2.51	2.37
Cellular_Reads_Unaligned (%)	3.29	1.02
Cellular_Reads_Aligned_Uniquely_to_Annotated_Transcriptome	154229511	282666393
Total_RSEC_Molecules	28705549	145009148
Mean_RSEC_Sequencing_Depth	5.37	1.95
Sequencing_Saturation	94.33	74.11
Putative_Cell_Count	1017	8421
Mean_Reads_per_Cell	62719.6	24405.2
Mean_Molecules_per_Cell	11120.9	12490.9
Mean_Targets_per_Cell	2678.7	3469.84
Total_Targets_Detected	16864	21198
