# Supplementary material for: Genome-wide quantitative dissection of an arthropod segmented body plan at single-cell resolution
Source: Commun Biol. 2025 Jun 11;8:913. doi: 10.1038/s42003-025-08335-x (PMC12159194; doi:10.1038/s42003-025-08335-x)
Supplement: Supplementary file 4 — Supplementary Data 2 [file 42003_2025_8335_MOESM4_ESM.xlsx]

## Sheet: Cluster0
Data S2.0. Stage-7_nucleus cluster 0 markers.
Gene ID (NCBI)	p_val	avg_log2FC	*pct.1	*pct.2	p_val_adj	Product (NCBI)	aug3 gene model
LOC107450661	0	1.58101	0.807	0.123	0	homeobox protein Hox-A5	aug3.g15606
LOC107447506	3.5964e-288	0.934444	0.411	0.025	7.08203e-284	uncharacterized LOC107447506
LOC107447606	2.33102e-271	1.65522	0.955	0.283	4.59024e-267	palmitoleoyl-protein carboxylesterase notum1	aug3.g9270
LOC107447497	1.39884e-209	0.67115	0.434	0.047	2.75459e-205	uncharacterized LOC107447497	aug3.g1790
LOC107438015	2.55619e-188	1.13705	0.847	0.271	5.03364e-184	growth arrest-specific protein 1	aug3.g9575
LOC122268913	3.24535e-188	0.651681	0.47	0.065	6.39073e-184	uncharacterized LOC122268913	aug3.g1790
LOC107451685	1.02027e-156	1.55304	0.996	0.771	2.00912e-152	roundabout homolog 3	aug3.g10604
LOC107450357	9.57671e-135	1.41982	0.591	0.164	1.88585e-130	uncharacterized LOC107450357	aug3.g3277
LOC107454167	5.15844e-133	1.40477	0.99	0.619	1.0158e-128	dorsal-ventral patterning protein Sog-like	aug3.g23966
LOC107457180	9.31471e-120	0.960457	0.916	0.458	1.83425e-115	protein jagged-1	aug3.g9162,aug3.g9161
LOC107438732	8.84449e-112	0.985953	0.898	0.543	1.74166e-107	somatomedin-B and thrombospondin type-1 domain-containing protein	aug3.g26535
LOC107447507	5.6152e-100	0.476728	0.344	0.064	1.10575e-95	homeobox protein Hox-A5	aug3.g17640
LOC107446115	7.38435e-98	0.879204	0.969	0.743	1.45413e-93	extracellular sulfatase Sulf-1	aug3.g18939
LOC107453499	2.44797e-89	1.12261	0.959	0.725	4.82054e-85	zinc finger homeobox protein 4	aug3.g25763
LOC107444558	6.10016e-84	0.802723	0.674	0.268	1.20124e-79	paired box protein Pax-5	aug3.g762
LOC107451660	1.2881e-83	1.26614	0.884	0.583	2.53653e-79	vitamin K-dependent protein C	aug3.g4198
LOC107451211	7.77428e-81	0.668581	0.778	0.378	1.53091e-76	ephrin type-B receptor 2	aug3.g3879
LOC107443946	2.77296e-77	0.556105	0.546	0.195	5.4605e-73	extracellular serine/threonine protein kinase four-jointed-like	aug3.g581
LOC107442927	2.68193e-76	0.849418	0.963	0.727	5.28125e-72	uncharacterized LOC107442927
LOC107456088	2.97438e-68	1.26702	0.772	0.473	5.85714e-64	iroquois-class homeodomain protein IRX-6	aug3.g8295
LOC107450899	9.99418e-68	1.19573	0.882	0.647	1.96805e-63	sal-like protein 1	aug3.g3675
LOC107444120	2.04383e-64	0.390211	0.36	0.1	4.0247e-60	homeobox protein Hox-C4	aug3.g17637,aug3.g17639
LOC107436894	2.52379e-64	0.849169	0.941	0.721	4.96986e-60	zinc finger protein rotund	aug3.g394
LOC107448079	8.17054e-62	0.946014	0.633	0.311	1.60894e-57	putative epidermal cell surface receptor	aug3.g20118
LOC107436465	1.1484e-61	0.799878	0.444	0.16	2.26143e-57	B-cell lymphoma/leukemia 11A	aug3.g26043
LOC107440619	2.85187e-61	0.59507	0.988	0.875	5.61591e-57	ETS domain-containing protein Elk-1	aug3.g9766
LOC107454760	3.91731e-60	0.713232	0.902	0.575	7.71396e-56	ankyrin repeat domain-containing protein 6	aug3.g24117
LOC107450063	2.45998e-58	0.702731	0.929	0.674	4.84419e-54	homeobox protein Meis1	aug3.g3111
LOC107456864	2.0631e-57	0.764247	0.961	0.739	4.06265e-53	exonuclease GOR-like	aug3.g18504,aug3.g1256
LOC107444748	6.50441e-57	0.82349	0.941	0.804	1.28085e-52	uncharacterized LOC107444748	aug3.g18068
LOC107437755	8.21484e-57	0.503824	0.442	0.162	1.61767e-52	cytochrome P450 3A8	aug3.g12552
LOC107456104	1.2444e-56	0.466036	0.377	0.118	2.45048e-52	uncharacterized LOC107456104	aug3.g10934,aug3.g18321
LOC107457357	1.34016e-56	0.406638	0.403	0.134	2.63905e-52	tyrosine-protein kinase RYK	aug3.g25882
LOC107449043	6.57979e-56	0.391206	0.363	0.115	1.29569e-51	toll-like receptor Tollo	aug3.g2549
LOC107449746	6.41644e-55	0.689373	0.418	0.152	1.26353e-50	nuclear receptor subfamily 2 group F member 1-A	aug3.g2915
LOC107453559	2.50399e-54	0.521122	0.729	0.43	4.93085e-50	uncharacterized LOC107453559	aug3.g5569
LOC107445428	3.85276e-52	0.636881	0.778	0.456	7.58686e-48	BMP and activin membrane-bound inhibitor homolog	aug3.g18541
LOC107436691	1.12913e-51	0.722029	0.896	0.61	2.22348e-47	uncharacterized LOC107436691	aug3.g11765
LOC107436358	1.22361e-51	0.572712	0.998	0.861	2.40952e-47	fasciclin-2	aug3.g11491
LOC107451394	4.68731e-51	0.574729	0.713	0.393	9.23025e-47	frizzled-5	aug3.g4009
LOC107448645	1.56048e-48	0.992332	0.817	0.544	3.0729e-44	transcription factor Sp9	aug3.g2333
LOC107436623	4.00538e-46	0.660403	0.723	0.434	7.8874e-42	neuronal calcium sensor 1	aug3.g11709
LOC107456525	1.24668e-45	0.433095	0.648	0.314	2.45496e-41	delta-like protein 1	aug3.g25248
LOC107454132	6.8777e-42	1.11411	0.729	0.512	1.35436e-37	toll-like receptor Tollo	aug3.g6063
LOC107446080	2.8751e-41	0.678406	0.754	0.473	5.66165e-37	cyclin-dependent kinase 20	aug3.g1238
LOC107453771	4.05774e-41	0.664269	0.945	0.738	7.9905e-37	SPARC-related modular calcium-binding protein 2	aug3.g5781
LOC107451579	2.26848e-40	0.892072	0.731	0.467	4.46709e-36	E3 ubiquitin-protein ligase Rnf220	aug3.g4121
LOC107437305	2.61581e-40	0.741674	0.882	0.67	5.15106e-36	zinc finger protein ZIC 4-like	aug3.g12202
LOC107439034	6.77969e-40	0.342239	0.263	0.082	1.33506e-35	methionyl-tRNA formyltransferase, mitochondrial	aug3.g13525
LOC107442050	2.21018e-39	0.511837	0.902	0.669	4.35228e-35	laminin subunit alpha-1	aug3.g16317
LOC107446220	4.12137e-36	0.441719	0.829	0.601	8.11581e-32	transcription factor Sox-14-like	aug3.g24914,aug3.g24896
LOC107452612	5.55524e-36	0.61547	0.971	0.891	1.09394e-31	lysine-specific demethylase 6A	aug3.g260
LOC107447678	1.54429e-35	0.538598	0.568	0.306	3.04102e-31	homeobox protein MSH-D	aug3.g15189
LOC107447988	4.43149e-35	0.49155	0.405	0.184	8.72649e-31	homeobox protein engrailed-like ceh-16	aug3.g15243
LOC107444504	8.82836e-35	0.343553	0.354	0.142	1.73848e-30	uncharacterized LOC107444504	aug3.g10054
LOC107438760	3.59925e-34	0.499522	0.819	0.606	7.08765e-30	RING finger protein 150	aug3.g13351
LOC107438772	6.87076e-31	0.431192	0.499	0.269	1.35299e-26	POU domain, class 2, transcription factor 3	aug3.g13364
LOC107451030	4.70007e-30	0.426895	0.809	0.573	9.25538e-26	proton channel OtopLc	aug3.g211
LOC107443647	5.59309e-30	0.692009	0.847	0.712	1.10139e-25	plexin-B	aug3.g17369
LOC107441380	1.1859e-29	0.296279	0.473	0.233	2.33527e-25	frizzled-4	aug3.g9827
LOC107454259	1.34754e-27	0.257982	0.259	0.101	2.65357e-23	protocadherin-like wing polarity protein stan	aug3.g15160,aug3.g6142,aug3.g22281
LOC107449847	1.7715e-27	0.442427	0.585	0.364	3.48844e-23	transcription factor HES-7.1	aug3.g20968
LOC107440707	3.0574e-27	0.356358	0.432	0.21	6.02063e-23	homeobox protein Mix.2-like	aug3.g27124
LOC107439143	3.9961e-27	0.311883	0.326	0.145	7.86912e-23	protein obstructor-E	aug3.g13591
LOC107453510	9.41938e-27	0.381631	0.582	0.355	1.85486e-22	uncharacterized LOC107453510	aug3.g23818,aug3.g23819
LOC107442925	1.55737e-26	0.428749	0.923	0.764	3.06676e-22	bone morphogenetic protein 4-like	aug3.g16926
LOC107443911	4.37587e-26	0.365891	0.965	0.791	8.61696e-22	plexin-B	aug3.g573
LOC107437450	4.82161e-26	0.291189	0.401	0.202	9.49471e-22	cell adhesion molecule-related/down-regulated by oncogenes	aug3.g12323
LOC107454179	2.99388e-24	0.349365	0.965	0.895	5.89556e-20	delta(14)-sterol reductase TM7SF2	aug3.g23973
LOC110283431	5.0885e-24	0.44461	0.721	0.533	1.00203e-19	uncharacterized LOC110283431	aug3.g18539
LOC107445751	7.43092e-21	0.37318	0.595	0.414	1.4633e-16	unconventional myosin-XV	aug3.g18724,aug3.g12030,aug3.g20161,aug3.g20780
LOC122272478	1.18927e-19	0.2606	0.344	0.18	2.34191e-15	uncharacterized LOC122272478
LOC107443783	1.60965e-19	0.304617	0.56	0.374	3.16972e-15	plexin-A2	aug3.g428
LOC107448451	1.87298e-19	0.259309	0.475	0.274	3.68827e-15	band 4.1-like protein 4	aug3.g2228
LOC107446048	7.11097e-19	0.257705	0.44	0.257	1.40029e-14	epidermal growth factor receptor	aug3.g18901
LOC107454270	1.11429e-18	0.314766	0.721	0.535	2.19427e-14	putative polypeptide N-acetylgalactosaminyltransferase 9	aug3.g23989,aug3.g21426
LOC107436108	1.50012e-17	0.334508	0.835	0.669	2.95403e-13	ankyrin repeat domain-containing protein 10	aug3.g11322
LOC107440818	4.19156e-17	0.426943	0.44	0.275	8.25401e-13	uncharacterized LOC107440818	aug3.g27162
LOC107445694	5.10201e-17	0.334593	0.874	0.708	1.00469e-12	unconventional myosin-Vb	aug3.g9254,aug3.g6148,aug3.g21618
LOC107437822	1.14646e-16	0.345556	0.902	0.802	2.25761e-12	sentrin-specific protease 6	aug3.g26588
LOC107457517	1.49757e-16	0.352382	0.829	0.66	2.94902e-12	G1/S-specific cyclin-D2	aug3.g11246,aug3.g11247
LOC107443047	2.67593e-16	0.344651	0.788	0.618	5.26943e-12	serine/threonine-protein kinase 17A	aug3.g27830
LOC107441084	3.48899e-16	0.302754	0.745	0.561	6.87052e-12	low-density lipoprotein receptor-related protein 2	aug3.g9796
LOC107441203	3.73785e-16	0.294965	0.699	0.504	7.36057e-12	potassium voltage-gated channel subfamily B member 2	aug3.g27237
LOC107438376	1.65425e-15	0.265101	0.676	0.481	3.25756e-11	cadherin-87A	aug3.g13039
LOC110281924	2.99882e-15	0.358813	0.78	0.6	5.90529e-11	triadin	aug3.g6466,aug3.g6465
LOC107438830	5.392e-15	0.382444	0.672	0.503	1.06179e-10	uncharacterized LOC107438830	aug3.g26553
LOC107445480	1.04585e-14	0.602711	0.652	0.527	2.05949e-10	uncharacterized LOC107445480	aug3.g31
LOC107449226	2.22645e-14	0.326636	0.587	0.445	4.38432e-10	homeobox protein extradenticle	aug3.g20631,aug3.g20467
LOC107441179	3.04706e-14	0.264899	0.929	0.808	6.00027e-10	protein grainyhead	aug3.g27212,aug3.g23194,aug3.g10582
LOC107452211	2.01492e-13	0.272752	0.963	0.892	3.96777e-09	mediator of RNA polymerase II transcription subunit 13	aug3.g4594
LOC107447655	6.00002e-13	0.268797	0.672	0.519	1.18152e-08	uncharacterized LOC107447655	aug3.g1853
LOC107441637	1.26982e-12	0.252265	0.931	0.848	2.50052e-08	DNA replication licensing factor mcm4-A	aug3.g27383
LOC107454332	1.48818e-12	0.30003	0.729	0.609	2.93052e-08	rac GTPase-activating protein 1	aug3.g6192
LOC107447836	7.38965e-12	0.269286	0.68	0.535	1.45517e-07	serine/threonine-protein kinase greatwall	aug3.g1943
LOC107442148	1.87781e-11	0.253759	0.601	0.481	3.69779e-07	frizzled-4	aug3.g27554
LOC107453143	2.33719e-11	0.263017	0.931	0.873	4.60239e-07	steroid hormone receptor ERR2	aug3.g5251
LOC107451237	6.9026e-11	0.277319	0.725	0.599	1.35926e-06	mutS protein homolog 5	aug3.g15685
LOC107447950	3.87197e-10	0.336501	0.464	0.359	7.62469e-06	protein lifeguard 2	aug3.g15222,aug3.g6216
LOC107438301	4.11826e-10	0.301149	0.556	0.422	8.10968e-06	zinc finger protein 236	aug3.g12961
LOC107438836	6.74599e-10	0.279589	0.644	0.517	1.32842e-05	SPARC	aug3.g26560
LOC107439058	1.05759e-09	0.262085	0.874	0.787	2.08261e-05	regulator of G-protein signaling 12	aug3.g26650,aug3.g24025
LOC107451464	1.16951e-09	0.261256	0.656	0.533	2.30299e-05	transcription factor HES-4-A-like	aug3.g4026
LOC107453374	1.91731e-09	0.254344	0.629	0.495	3.77558e-05	polycomb protein Scm	aug3.g23784
LOC107449704	2.60707e-08	0.254451	0.66	0.58	0.000513384	semaphorin-2A	aug3.g2914
*pct1 and pct2 mean proportion of cells expressing the gene in this cluster and other clusters, respectively.

## Sheet: Cluster1
Data S2.1. Stage-7_nucleus cluster 1 markers.
Gene ID (NCBI)	p_val	avg_log2FC	*pct.1	*pct.2	p_val_adj	Product (NCBI)	aug3 gene model
LOC107444665	0	1.08209	0.677	0.079	0	nuclear receptor subfamily 2 group E member 1	aug3.g794
LOC107450741	0	3.09719	0.765	0.075	0	homeobox protein SIX6-like	aug3.g3570
LOC107453701	4.23129e-248	0.948386	0.638	0.091	8.33226e-244	matrix metalloproteinase-21	aug3.g5702
LOC122269602	1.33905e-239	1.66534	0.629	0.097	2.63686e-235	MDS1 and EVI1 complex locus protein EVI1-A-like	aug3.g11431
LOC107452205	2.01731e-227	0.775008	0.509	0.058	3.97248e-223	fork head domain-containing protein FD5-like	aug3.g4586
LOC107451531	3.81807e-221	0.87813	0.516	0.063	7.51854e-217	histidine-rich glycoprotein	aug3.g4083
LOC107446074	8.59206e-211	1.77043	1	0.873	1.69195e-206	glypican-5	aug3.g1222
LOC107436282	1.48293e-198	0.607687	0.442	0.049	2.92019e-194	histone-lysine N-methyltransferase MECOM	aug3.g11431
LOC107442497	1.73689e-198	1.90277	0.749	0.175	3.42029e-194	uncharacterized LOC107442497	aug3.g27670,aug3.g20943
LOC107438084	6.538e-198	1.11128	0.638	0.118	1.28746e-193	pro-neuregulin-2, membrane-bound isoform	aug3.g12807
LOC107442208	4.25095e-196	1.28673	0.802	0.202	8.37096e-192	protein shifted	aug3.g27568
LOC107443911	3.8396e-153	1.46033	0.993	0.791	7.56095e-149	plexin-B	aug3.g573
LOC107446363	3.66193e-149	0.482109	0.295	0.027	7.21108e-145	insulinoma-associated protein 1b	aug3.g1310
LOC107456830	2.95127e-128	1.39335	0.952	0.616	5.81163e-124	serine-rich adhesin for platelets	aug3.g8856
LOC107436783	1.09597e-122	1.21435	0.97	0.566	2.15818e-118	teneurin-m	aug3.g11824,aug3.g22153,aug3.g11825
LOC107444455	2.05576e-114	1.14365	0.986	0.783	4.0482e-110	uncharacterized LOC107444455	aug3.g17881,aug3.g17882
LOC107457313	2.73603e-93	0.938817	0.892	0.496	5.38779e-89	transcription factor Sox-2	aug3.g11061
LOC107453597	7.70295e-91	1.00755	0.995	0.641	1.51687e-86	fibroblast growth factor 8	aug3.g5611
LOC107441893	7.07453e-79	0.44081	0.339	0.071	1.39312e-74	paired box protein Pax-6	aug3.g19451,aug3.g24194,aug3.g22155,aug3.g19881
LOC107456960	8.1832e-76	1.0106	0.917	0.608	1.61144e-71	suppressor of cytokine signaling 2	aug3.g25340,aug3.g25341
LOC107447180	2.81622e-73	0.77883	0.726	0.312	5.54569e-69	protein Wnt-5b-like	aug3.g1632
LOC107456770	3.62222e-72	1.35107	0.631	0.283	7.13287e-68	zinc finger protein 862	aug3.g13082
LOC107457180	1.15627e-70	0.664589	0.882	0.465	2.27692e-66	protein jagged-1	aug3.g9162,aug3.g9161
LOC107439303	8.87705e-63	0.635979	0.919	0.585	1.74807e-58	hemicentin-2	aug3.g13686
LOC107437748	4.72334e-59	0.839146	0.988	0.78	9.30121e-55	adipolin	aug3.g12543
LOC107457243	2.85545e-58	0.484986	0.369	0.108	5.62295e-54	protein Wnt-16-like	aug3.g11009
LOC107438714	3.9873e-55	0.750886	0.947	0.747	7.85179e-51	transcriptional activator cubitus interruptus-like	aug3.g13321
LOC107445428	2.41998e-54	0.626512	0.797	0.458	4.76543e-50	BMP and activin membrane-bound inhibitor homolog	aug3.g18541
LOC107457517	2.02086e-53	0.851774	0.908	0.656	3.97948e-49	G1/S-specific cyclin-D2	aug3.g11246,aug3.g11247
LOC107438376	4.93681e-52	0.625257	0.795	0.474	9.72157e-48	cadherin-87A	aug3.g13039
LOC107437740	9.87686e-51	0.539357	0.588	0.27	1.94495e-46	leucine-rich repeats and immunoglobulin-like domains protein 2	aug3.g12536
LOC107449611	1.73937e-47	0.667244	0.949	0.722	3.42517e-43	protein dachsous	aug3.g2859
LOC107440672	1.03544e-45	0.651773	0.919	0.718	2.03899e-41	inactive tyrosine-protein kinase 7	aug3.g27123,aug3.g22652
LOC107452888	7.39455e-45	0.610509	0.986	0.871	1.45613e-40	uncharacterized LOC107452888	aug3.g5060
LOC107438758	1.49295e-41	0.483501	0.988	0.822	2.93991e-37	epidermal growth factor receptor	aug3.g13345,aug3.g13344
LOC107441660	8.68834e-41	0.586792	0.876	0.633	1.71091e-36	unconventional myosin-Ie	aug3.g9845,aug3.g9846,aug3.g22123
LOC107443696	1.3899e-40	0.596345	0.525	0.247	2.737e-36	protein snail homolog Sna	aug3.g416,aug3.g417
LOC107454167	2.37167e-40	0.73084	0.88	0.63	4.67029e-36	dorsal-ventral patterning protein Sog-like	aug3.g23966
LOC107436350	4.27339e-39	0.536788	0.968	0.79	8.41516e-35	glypican-6	aug3.g11833,aug3.g11486
LOC107456521	1.70104e-38	0.426881	0.979	0.839	3.34968e-34	ephrin-B2a	aug3.g25262
LOC107443647	5.01738e-38	0.252407	0.954	0.705	9.88023e-34	plexin-B	aug3.g17369
LOC107453618	1.19202e-37	0.490089	0.673	0.391	2.34732e-33	protein crumbs	aug3.g5630
LOC107444748	1.00104e-35	0.553246	0.949	0.804	1.97124e-31	uncharacterized LOC107444748	aug3.g18068
LOC107441253	2.35039e-35	0.767036	0.915	0.797	4.62839e-31	methylosome protein 50	aug3.g27245
LOC107450632	3.11397e-35	0.528649	0.297	0.103	6.13203e-31	netrin-1	aug3.g3497
LOC107444476	2.06053e-33	0.454868	0.829	0.622	4.05759e-29	uncharacterized LOC107444476	aug3.g10050
LOC107437962	2.20059e-33	0.575345	0.843	0.633	4.33341e-29	calcium homeostasis modulator protein 6	aug3.g9571,aug3.g10115,aug3.g9570
LOC107453612	3.83864e-33	1.01119	0.551	0.312	7.55905e-29	protein Wnt-8b-like	aug3.g5617
LOC107453499	1.25559e-32	0.567992	0.915	0.73	2.47252e-28	zinc finger homeobox protein 4	aug3.g25763
LOC107439350	4.60459e-32	0.470897	0.926	0.812	9.06736e-28	protein 60A	aug3.g13706
LOC122269614	6.79291e-32	0.446438	0.654	0.382	1.33766e-27	uncharacterized LOC122269614
LOC107454132	4.28198e-31	0.362195	0.804	0.509	8.43207e-27	toll-like receptor Tollo	aug3.g6063
LOC107442925	1.35057e-29	0.462879	0.947	0.764	2.65954e-25	bone morphogenetic protein 4-like	aug3.g16926
LOC107455300	3.98518e-29	0.270615	0.343	0.138	7.84762e-25	silk gland factor 1-like	aug3.g6985
LOC107454821	2.59599e-28	0.391173	0.472	0.24	5.11203e-24	uncharacterized LOC107454821	aug3.g23640
LOC107456260	2.85807e-28	0.442558	0.641	0.402	5.62811e-24	uncharacterized LOC107456260	aug3.g8434
LOC107440157	2.86028e-28	0.493676	0.8	0.55	5.63246e-24	zinc finger protein 423	aug3.g14296
LOC107450690	6.18517e-28	0.480518	0.751	0.517	1.21798e-23	uncharacterized LOC107450690	aug3.g25707
LOC107454179	3.77638e-26	0.38943	0.984	0.894	7.43645e-22	delta(14)-sterol reductase TM7SF2	aug3.g23973
LOC107451660	3.48052e-25	0.257318	0.834	0.59	6.85385e-21	vitamin K-dependent protein C	aug3.g4198
LOC107455742	5.39711e-24	0.339555	0.813	0.56	1.0628e-19	protein hunchback-like	aug3.g25126
LOC122272805	6.04424e-24	0.383705	0.917	0.748	1.19023e-19	uncharacterized LOC122272805	aug3.g11583,aug3.g19779,aug3.g2113
LOC107436424	8.76622e-24	0.416249	0.818	0.625	1.72624e-19	plasma membrane calcium-transporting ATPase 1	aug3.g11553
LOC107450660	1.00536e-23	0.368365	0.488	0.27	1.97975e-19	uncharacterized LOC107450660	aug3.g25705
LOC107446082	1.55371e-23	0.38794	0.661	0.416	3.05956e-19	sodium- and chloride-dependent glycine transporter 1	aug3.g1218
LOC107448674	2.01486e-23	0.377735	0.933	0.739	3.96767e-19	uncharacterized LOC107448674	aug3.g20402
LOC107449016	8.63758e-23	0.380625	0.452	0.238	1.70091e-18	uncharacterized LOC107449016	aug3.g2534,aug3.g2533
LOC107444955	1.64996e-22	1.14598	0.449	0.269	3.24911e-18	uncharacterized LOC107444955	aug3.g887,aug3.g886
LOC107436108	3.93386e-22	0.379947	0.887	0.667	7.74656e-18	ankyrin repeat domain-containing protein 10	aug3.g11322
LOC107451348	8.83149e-22	0.381899	0.938	0.782	1.7391e-17	uncharacterized LOC107451348
LOC107442485	2.18349e-21	0.462673	0.802	0.617	4.29973e-17	partitioning defective 3 homolog	aug3.g27669
LOC107437002	1.4663e-20	0.26211	0.968	0.866	2.88744e-16	adhesion G protein-coupled receptor L1	aug3.g9493
LOC122268223	2.31277e-20	0.337177	0.643	0.429	4.55431e-16	uncharacterized LOC122268223	aug3.g14294
LOC107454557	4.06555e-20	0.357262	0.961	0.849	8.00588e-16	cullin-associated NEDD8-dissociated protein 1	aug3.g6384
LOC107440719	1.68777e-19	0.408251	0.956	0.856	3.32356e-15	disks large 1 tumor suppressor protein	aug3.g14770,aug3.g15874,aug3.g21064
LOC107457189	2.50737e-19	0.422132	0.454	0.259	4.93752e-15	homeobox protein OTX2-A-like	aug3.g9172
LOC122272507	4.67157e-19	0.323569	0.869	0.657	9.19926e-15	disheveled-associated activator of morphogenesis 1-A-like	aug3.g8608,aug3.g15978
LOC107440834	5.74614e-19	0.414942	0.523	0.34	1.13153e-14	protein EFR3 homolog B	aug3.g14858
LOC107449704	7.60067e-19	0.355285	0.772	0.572	1.49672e-14	semaphorin-2A	aug3.g2914
LOC122271842	1.49795e-18	0.319797	0.931	0.751	2.94977e-14	uncharacterized LOC122271842
LOC107439560	1.56631e-18	0.329822	0.535	0.333	3.08439e-14	homeobox protein Meis2	aug3.g13867,aug3.g13868
LOC107438242	2.26914e-18	0.39642	0.797	0.625	4.46838e-14	growth arrest-specific protein 2	aug3.g12936
LOC107450096	2.46061e-18	0.337521	0.664	0.457	4.84544e-14	sodium- and chloride-dependent glycine transporter 1	aug3.g15542
LOC107449610	5.93247e-18	0.332492	0.961	0.878	1.16822e-13	tudor domain-containing protein 1	aug3.g2858
LOC107437937	7.50705e-18	0.313317	0.353	0.185	1.47829e-13	zinc finger protein Noc	aug3.g12685,aug3.g23139
LOC107449990	1.76796e-17	0.31197	0.963	0.869	3.48147e-13	uncharacterized LOC107449990	aug3.g3073
LOC107449960	1.8422e-17	0.334038	0.908	0.795	3.62766e-13	neuroglian	aug3.g3046,aug3.g3047
LOC107454046	2.79885e-17	0.367878	0.903	0.75	5.51149e-13	A-kinase anchor protein 13	aug3.g9325
LOC107441879	3.64052e-17	0.294154	0.977	0.88	7.16891e-13	talin-2	aug3.g16213,aug3.g16214
LOC107446987	3.93441e-17	0.300452	0.892	0.759	7.74765e-13	DDB1- and CUL4-associated factor 1	aug3.g1575
LOC107445612	1.34194e-16	0.311781	0.502	0.32	2.64255e-12	neurobeachin	aug3.g12182,aug3.g24475,aug3.g18642,aug3.g24905
LOC107454045	1.44336e-16	0.259609	0.456	0.273	2.84226e-12	ecdysone receptor	aug3.g23949
LOC107450119	2.53165e-16	0.300157	0.908	0.773	4.98532e-12	nuclear pore membrane glycoprotein 210	aug3.g3136
LOC107441203	3.41676e-15	0.266578	0.717	0.504	6.72828e-11	potassium voltage-gated channel subfamily B member 2	aug3.g27237
LOC122271846	3.82489e-15	0.260766	0.952	0.85	7.53197e-11	cell cycle checkpoint protein RAD17-like	aug3.g11800
LOC107439287	4.13364e-15	0.280632	0.97	0.853	8.13996e-11	uncharacterized LOC107439287	aug3.g17379,aug3.g11193
LOC107437527	8.17086e-15	0.266376	0.767	0.57	1.60901e-10	uncharacterized LOC107437527	aug3.g26272
LOC107436518	8.36529e-15	0.259183	0.968	0.852	1.64729e-10	Werner syndrome ATP-dependent helicase	aug3.g11632,aug3.g16578
LOC107450600	8.78373e-15	0.316036	0.965	0.885	1.72969e-10	CLIP-associating protein 2	aug3.g3468
LOC107452400	1.14402e-14	0.302075	0.786	0.607	2.2528e-10	kinetochore-associated protein 1	aug3.g9313
LOC107449579	1.18561e-14	0.266203	0.926	0.793	2.3347e-10	muscle calcium channel subunit alpha-1	aug3.g2843,aug3.g21678
LOC107450241	1.32455e-14	0.316031	0.79	0.662	2.6083e-10	uncharacterized LOC107450241	aug3.g3208
LOC107440424	1.36997e-14	0.302918	0.942	0.849	2.69775e-10	CCR4-NOT transcription complex subunit 6-like	aug3.g27048
LOC107438830	1.59405e-14	0.326764	0.687	0.503	3.139e-10	uncharacterized LOC107438830	aug3.g26553
LOC107437822	2.01084e-14	0.319976	0.91	0.803	3.95974e-10	sentrin-specific protease 6	aug3.g26588
LOC107451859	2.34132e-14	0.281149	0.841	0.656	4.61052e-10	VWFA and cache domain-containing protein 1	aug3.g4359,aug3.g4358
LOC107445055	3.57698e-14	0.293805	0.68	0.513	7.04378e-10	proteoglycan Cow	aug3.g7488,aug3.g7489
LOC107452953	4.75813e-14	0.286924	0.952	0.861	9.36972e-10	macoilin-1	aug3.g5111,aug3.g21074
LOC107436699	5.78826e-14	0.297752	0.894	0.755	1.13982e-09	putative E3 ubiquitin-protein ligase UNKL	aug3.g9467
LOC107447736	8.27826e-14	0.295962	0.963	0.885	1.63016e-09	serine/threonine-protein kinase tousled-like 2	aug3.g1902
LOC107437245	8.80257e-14	0.256854	0.85	0.677	1.7334e-09	protein PALS1	aug3.g12145
LOC107440479	9.34855e-14	0.279833	0.896	0.799	1.84092e-09	zinc transporter 1	aug3.g27061
LOC122273543	1.19051e-13	0.26477	0.827	0.671	2.34435e-09	uncharacterized LOC122273543
LOC107441084	1.4581e-13	0.252231	0.751	0.562	2.87129e-09	low-density lipoprotein receptor-related protein 2	aug3.g9796
LOC107439672	2.25073e-13	0.270609	0.795	0.649	4.43214e-09	serine/threonine-protein kinase pim-3	aug3.g13957
LOC107440818	2.70725e-13	0.519529	0.424	0.278	5.33111e-09	uncharacterized LOC107440818	aug3.g27162
LOC107452396	5.38881e-13	0.284208	0.823	0.666	1.06116e-08	ubiquitin carboxyl-terminal hydrolase 42	aug3.g4729
LOC107439009	5.4298e-13	0.253365	0.945	0.88	1.06924e-08	cyclin-L1	aug3.g395
LOC107440894	7.123e-13	0.26559	0.486	0.323	1.40266e-08	latrophilin Cirl	aug3.g56
LOC107441644	8.84732e-13	0.264405	0.788	0.646	1.74221e-08	glutamic acid-rich protein	aug3.g9841,aug3.g22442
LOC107445324	1.14221e-12	0.259039	0.848	0.693	2.24925e-08	neutral alpha-glucosidase AB	aug3.g1004
LOC107455166	1.43741e-12	0.270776	0.62	0.446	2.83054e-08	DEP domain-containing protein 1B	aug3.g6882
LOC107437132	1.50962e-12	0.283138	0.8	0.65	2.97273e-08	uncharacterized LOC107437132	aug3.g12061
LOC107450095	2.88648e-12	0.315942	0.779	0.62	5.68407e-08	uncharacterized LOC107450095	aug3.g15547
LOC107451257	2.99361e-12	0.294157	0.551	0.389	5.89502e-08	uncharacterized LOC107451257	aug3.g3886
LOC107455735	3.50373e-12	0.267373	0.848	0.691	6.89955e-08	protein DENND6A	aug3.g25121
LOC107442322	6.18724e-12	0.268516	0.871	0.73	1.21839e-07	sterol regulatory element-binding protein cleavage-activating protein	aug3.g16514,aug3.g16515
LOC107455572	6.92769e-12	0.292729	0.758	0.629	1.3642e-07	DNA-directed RNA polymerase II subunit RPB3	aug3.g7883
LOC107451237	7.07363e-12	0.273474	0.747	0.599	1.39294e-07	mutS protein homolog 5	aug3.g15685
LOC107446386	1.05172e-11	0.288917	0.922	0.814	2.07105e-07	G protein-coupled receptor kinase 1	aug3.g19133
LOC107452910	1.19753e-11	0.272691	0.806	0.674	2.35817e-07	ubiquitin carboxyl-terminal hydrolase 47	aug3.g5066
LOC107457488	1.33717e-11	0.279939	0.788	0.658	2.63317e-07	transcriptional repressor protein YY1	aug3.g25918
LOC107440431	1.42752e-11	0.376811	0.827	0.762	2.81108e-07	SEC14-like protein 2	aug3.g27058
LOC107444979	2.26377e-11	0.295047	0.629	0.476	4.45782e-07	CYFIP-related Rac1 interactor B	aug3.g18237
LOC107455994	2.54552e-11	0.257174	0.684	0.514	5.01264e-07	uncharacterized LOC107455994	aug3.g14918,aug3.g13149
LOC107437034	2.79922e-11	0.326975	0.698	0.567	5.51222e-07	Fanconi anemia group M protein	aug3.g26151
LOC107453502	2.81613e-11	0.254303	0.79	0.627	5.54552e-07	uncharacterized LOC107453502	aug3.g23827
LOC107452007	3.52833e-11	0.282407	0.839	0.725	6.94799e-07	BRISC complex subunit Abraxas 2	aug3.g10624
LOC107451439	5.07625e-11	0.272584	0.908	0.782	9.99616e-07	calmodulin-regulated spectrin-associated protein 1	aug3.g4015
LOC107443758	5.14691e-11	0.283961	0.857	0.721	1.01353e-06	transcription factor AP-4	aug3.g424
LOC107451145	9.01096e-11	0.268311	0.774	0.648	1.77444e-06	alpha-aminoadipic semialdehyde synthase, mitochondrial	aug3.g3825
LOC107438424	1.214e-10	0.260373	0.643	0.507	2.39061e-06	acyl-CoA-binding domain-containing protein 5	aug3.g26488
LOC107453559	1.22781e-10	0.250117	0.597	0.443	2.41781e-06	uncharacterized LOC107453559	aug3.g5569
LOC107443262	1.30009e-10	0.250701	0.829	0.715	2.56014e-06	hypoxia up-regulated protein 1	aug3.g9961
LOC107441296	1.42045e-10	0.251781	0.878	0.78	2.79715e-06	abnormal spindle-like microcephaly-associated protein homolog	aug3.g15794
LOC107457568	2.71275e-10	0.252542	0.788	0.644	5.34195e-06	serine/threonine-protein kinase DCLK1	aug3.g25941
LOC107438072	5.81765e-10	0.252774	0.839	0.71	1.14561e-05	uncharacterized LOC107438072	aug3.g25421,aug3.g25420
LOC107438823	8.81324e-10	0.277758	0.664	0.525	1.7355e-05	probable leucine--tRNA ligase, mitochondrial	aug3.g26548
LOC107438122	1.90718e-09	0.260625	0.724	0.581	3.75563e-05	nuclear factor related to kappa-B-binding protein	aug3.g26392
LOC107441406	4.50431e-09	0.269228	0.615	0.476	8.86989e-05	uncharacterized LOC107441406	aug3.g27275
LOC107438167	1.87888e-08	0.254125	0.929	0.857	0.00036999	CLK4-associating serine/arginine rich protein	aug3.g12871
*pct1 and pct2 mean proportion of cells expressing the gene in this cluster and other clusters, respectively.

## Sheet: Cluster2
Data S2.2. Stage-7_nucleus cluster 2 markers.
Gene ID (NCBI)	p_val	avg_log2FC	*pct.1	*pct.2	p_val_adj	Product (NCBI)	aug3 gene model
LOC107456035	0	2.82515	0.881	0.107	0	homeobox protein B-H1	aug3.g8250
LOC107442769	1.87816e-207	2.44	1	0.778	3.69846e-203	neurogenic locus Notch protein	aug3.g27737,aug3.g21218
LOC107436847	3.35148e-193	2.43239	0.911	0.319	6.59974e-189	T-box transcription factor TBX20-like	aug3.g11865
LOC107437002	8.41282e-152	1.79369	0.997	0.865	1.65665e-147	adhesion G protein-coupled receptor L1	aug3.g9493
LOC107451579	4.3182e-122	1.65349	0.914	0.459	8.50341e-118	E3 ubiquitin-protein ligase Rnf220	aug3.g4121
LOC107440711	1.86978e-110	0.529164	0.353	0.054	3.68198e-106	homeobox protein Hox-A1	aug3.g27130
LOC107441380	6.12312e-94	0.874974	0.647	0.225	1.20577e-89	frizzled-4	aug3.g9827
LOC107455688	1.48553e-93	0.882047	0.513	0.135	2.92531e-89	uncharacterized LOC107455688
LOC107455686	1.09731e-90	1.1327	0.525	0.146	2.16082e-86	homeobox protein Hox-A1-like	aug3.g7954
LOC107451394	7.35774e-86	1.05439	0.802	0.392	1.44889e-81	frizzled-5	aug3.g4009
LOC107450063	3.27444e-80	0.941886	0.962	0.676	6.44803e-76	homeobox protein Meis1	aug3.g3111
LOC107447205	1.7359e-67	0.960577	0.827	0.487	3.41833e-63	roundabout homolog 1	aug3.g1658
LOC107445973	1.12224e-62	0.548594	0.48	0.158	2.20992e-58	uncharacterized LOC107445973	aug3.g18851
LOC107454167	2.12524e-60	0.913741	0.957	0.627	4.18502e-56	dorsal-ventral patterning protein Sog-like	aug3.g23966
LOC107436358	7.57647e-60	0.703641	1	0.863	1.49196e-55	fasciclin-2	aug3.g11491
LOC107443696	1.05996e-59	0.687578	0.602	0.244	2.08727e-55	protein snail homolog Sna	aug3.g416,aug3.g417
LOC107454760	2.10128e-54	0.81731	0.904	0.58	4.13783e-50	ankyrin repeat domain-containing protein 6	aug3.g24117
LOC107443349	2.38911e-54	0.3561	0.299	0.073	4.70463e-50	forkhead box protein B1-like	aug3.g9968
LOC122273574	4.68233e-47	0.741295	0.627	0.328	9.22044e-43	serine protease 27-like	aug3.g12644
LOC107450100	3.00569e-46	1.10189	0.576	0.281	5.91881e-42	homeobox protein DLX-6-like	aug3.g15531
LOC107442927	3.81947e-44	0.765955	0.916	0.734	7.5213e-40	uncharacterized LOC107442927
LOC107440240	1.81782e-41	0.692022	0.832	0.585	3.57966e-37	protein patched-like	aug3.g14374
LOC107449282	2.92015e-38	0.710961	0.967	0.875	5.75036e-34	uncharacterized LOC107449282	aug3.g20669
LOC107450690	1.86176e-36	0.649761	0.772	0.518	3.66618e-32	uncharacterized LOC107450690	aug3.g25707
LOC107445214	2.32948e-35	0.553569	0.515	0.253	4.58721e-31	sodium-dependent neutral amino acid transporter B(0)AT3	aug3.g18382,aug3.g18383
LOC107437911	5.02449e-33	0.608785	0.523	0.271	9.89423e-29	serine protease 27	aug3.g12644
LOC107440157	2.76874e-32	0.718192	0.807	0.551	5.45221e-28	zinc finger protein 423	aug3.g14296
LOC107436691	8.4466e-32	0.527442	0.893	0.615	1.6633e-27	uncharacterized LOC107436691	aug3.g11765
LOC107448645	1.05995e-31	1.10097	0.756	0.553	2.08726e-27	transcription factor Sp9	aug3.g2333
LOC107457539	1.85758e-30	0.514118	0.97	0.86	3.65795e-26	zinc finger homeobox protein 3	aug3.g11268
LOC107445280	2.73024e-27	0.534347	0.924	0.812	5.37639e-23	uncharacterized LOC107445280	aug3.g9244
LOC107439046	2.81543e-26	0.432712	0.574	0.342	5.54414e-22	homeobox protein extradenticle	aug3.g13538,aug3.g27748,aug3.g27747
LOC107453499	7.73493e-26	0.602798	0.881	0.734	1.52316e-21	zinc finger homeobox protein 4	aug3.g25763
LOC107440894	2.41163e-25	0.519612	0.543	0.32	4.74899e-21	latrophilin Cirl	aug3.g56
LOC107438732	4.26963e-25	0.405188	0.792	0.556	8.40776e-21	somatomedin-B and thrombospondin type-1 domain-containing protein	aug3.g26535
LOC107442777	5.22334e-25	0.49639	0.787	0.619	1.02858e-20	U3 small nucleolar ribonucleoprotein protein IMP3	aug3.g27738
LOC107443668	1.69877e-24	0.303955	0.277	0.107	3.34521e-20	metalloprotease TIKI2	aug3.g17382,aug3.g18676
LOC107454846	3.30319e-24	0.618691	0.706	0.491	6.50463e-20	RNA-binding protein fusilli	aug3.g10830
LOC122271530	6.47961e-24	0.489693	0.429	0.23	1.27597e-19	protein yippee-like 1	aug3.g11843,aug3.g11842
LOC107441084	1.71385e-23	0.50648	0.772	0.562	3.37491e-19	low-density lipoprotein receptor-related protein 2	aug3.g9796
LOC107455742	6.23561e-22	0.402726	0.805	0.562	1.22792e-17	protein hunchback-like	aug3.g25126
LOC107455121	8.36431e-22	0.475405	0.652	0.446	1.6471e-17	tyrosine-protein phosphatase 99A	aug3.g6819,aug3.g6820
LOC107441868	2.71188e-21	0.314327	0.505	0.284	5.34022e-17	uncharacterized LOC107441868	aug3.g27457,aug3.g10400
LOC107438948	2.10323e-20	0.355446	0.574	0.344	4.14167e-16	rhomboid-related protein 2	aug3.g13482
LOC107441203	4.10139e-20	0.452422	0.713	0.506	8.07645e-16	potassium voltage-gated channel subfamily B member 2	aug3.g27237
LOC107441688	5.84032e-20	0.339514	0.31	0.144	1.15008e-15	recombining binding protein suppressor of hairless	aug3.g27389
LOC107457541	4.52066e-19	0.35891	0.439	0.243	8.90208e-15	uncharacterized LOC107457541
LOC107437748	6.3675e-19	0.367831	0.967	0.783	1.25389e-14	adipolin	aug3.g12543
LOC107438760	1.18986e-18	0.416233	0.782	0.612	2.34306e-14	RING finger protein 150	aug3.g13351
LOC107436350	1.36315e-18	0.43774	0.934	0.793	2.68432e-14	glypican-6	aug3.g11833,aug3.g11486
LOC107449746	2.00891e-18	0.538656	0.325	0.162	3.95594e-14	nuclear receptor subfamily 2 group F member 1-A	aug3.g2915
LOC107451335	3.88443e-18	0.420207	0.822	0.701	7.64923e-14	fatty acid-binding protein	aug3.g3973
LOC107450096	1.25516e-17	0.40108	0.657	0.459	2.47167e-13	sodium- and chloride-dependent glycine transporter 1	aug3.g15542
LOC107445694	2.46532e-17	0.371542	0.881	0.71	4.85472e-13	unconventional myosin-Vb	aug3.g9254,aug3.g6148,aug3.g21618
LOC107439742	5.77264e-16	0.440085	0.769	0.622	1.13675e-11	phosphatidylinositol 3-kinase regulatory subunit alpha	aug3.g26883
LOC107452953	6.27188e-16	0.303622	0.952	0.861	1.23506e-11	macoilin-1	aug3.g5111,aug3.g21074
LOC107441179	1.33951e-15	0.330335	0.944	0.809	2.63776e-11	protein grainyhead	aug3.g27212,aug3.g23194,aug3.g10582
LOC107439278	1.82775e-15	0.40339	0.827	0.694	3.5992e-11	uncharacterized LOC107439278	aug3.g13670
LOC107456361	2.70238e-14	0.368308	0.627	0.46	5.32153e-10	uncharacterized LOC107456361	aug3.g10951
LOC107446082	1.04456e-13	0.323193	0.607	0.421	2.05695e-09	sodium- and chloride-dependent glycine transporter 1	aug3.g1218
LOC107451211	1.7671e-13	0.253391	0.581	0.398	3.47976e-09	ephrin type-B receptor 2	aug3.g3879
LOC107452888	4.95898e-13	0.311805	0.962	0.874	9.76523e-09	uncharacterized LOC107452888	aug3.g5060
LOC110283431	7.63557e-13	0.34114	0.693	0.538	1.5036e-08	uncharacterized LOC110283431	aug3.g18539
LOC107452617	8.2571e-13	0.411824	0.896	0.844	1.62599e-08	G protein-coupled receptor kinase 2	aug3.g279
LOC107438376	1.19364e-12	0.296181	0.655	0.486	2.35052e-08	cadherin-87A	aug3.g13039
LOC107456864	2.11154e-12	0.296581	0.921	0.745	4.15805e-08	exonuclease GOR-like	aug3.g18504,aug3.g1256
LOC107441635	2.33383e-12	0.343405	0.891	0.788	4.59579e-08	transcriptional activator protein Pur-beta	aug3.g27379
LOC107440089	3.34946e-12	0.27785	0.472	0.314	6.59577e-08	uncharacterized LOC107440089	aug3.g26974
LOC107451030	4.01498e-12	0.30856	0.736	0.581	7.90629e-08	proton channel OtopLc	aug3.g211
LOC107438833	7.985e-12	0.288504	0.845	0.768	1.57241e-07	replication protein A 32 kDa subunit-B	aug3.g26556
LOC107437115	8.14063e-12	0.402807	0.68	0.539	1.60305e-07	one cut domain family member 2	aug3.g26177
LOC107448886	8.55949e-12	0.25922	0.926	0.851	1.68553e-07	splicing factor 3A subunit 1	aug3.g15383
LOC107440719	9.11793e-12	0.362774	0.937	0.858	1.7955e-07	disks large 1 tumor suppressor protein	aug3.g14770,aug3.g15874,aug3.g21064
LOC107439350	1.73132e-11	0.286206	0.886	0.815	3.40932e-07	protein 60A	aug3.g13706
LOC107451960	1.77608e-11	0.322558	0.495	0.357	3.49745e-07	uncharacterized LOC107451960	aug3.g11016,aug3.g4434
LOC107456289	3.41616e-11	0.319223	0.825	0.688	6.7271e-07	transcription initiation factor TFIID subunit 8	aug3.g8457
LOC107451237	7.33401e-11	0.279557	0.754	0.599	1.44421e-06	mutS protein homolog 5	aug3.g15685
LOC107442193	7.76024e-11	0.31062	0.726	0.593	1.52815e-06	neogenin	aug3.g16412
LOC107441411	8.82392e-11	0.300973	0.429	0.287	1.73761e-06	uncharacterized LOC107441411	aug3.g9829
LOC107455850	9.25727e-11	0.289313	0.794	0.633	1.82294e-06	transmembrane protein 178B	aug3.g8086,aug3.g8085
LOC107436164	1.06231e-10	0.297593	0.952	0.855	2.0919e-06	serine/arginine repetitive matrix protein 2	aug3.g25967
LOC107447725	1.19492e-10	0.253595	0.482	0.335	2.35303e-06	uncharacterized LOC107447725	aug3.g1888
LOC107438242	1.3604e-10	0.398619	0.749	0.63	2.6789e-06	growth arrest-specific protein 2	aug3.g12936
LOC107439669	7.72101e-10	0.320284	0.931	0.867	1.52042e-05	histone H3-like centromeric protein cid	aug3.g13949,aug3.g13948
LOC107450660	8.9359e-10	0.259513	0.406	0.277	1.75966e-05	uncharacterized LOC107450660	aug3.g25705
LOC107443758	2.05767e-09	0.316002	0.82	0.725	4.05196e-05	transcription factor AP-4	aug3.g424
LOC107456300	3.95519e-09	0.277592	0.86	0.778	7.78855e-05	structural maintenance of chromosomes protein 3	aug3.g8473
LOC107443419	4.72885e-09	0.252588	0.815	0.737	9.31206e-05	carnitine O-palmitoyltransferase 1, muscle isoform	aug3.g17212
LOC107440583	5.71349e-09	0.267853	0.523	0.393	0.00011251	uncharacterized LOC107440583	aug3.g14659
LOC107444578	6.47335e-09	0.26644	0.891	0.843	0.000127473	amphiphysin	aug3.g17965,aug3.g17964
LOC107454693	6.81615e-09	0.266159	0.817	0.69	0.000134224	retinoblastoma-like protein 1	aug3.g6461
LOC107440564	6.82737e-09	0.265923	0.83	0.747	0.000134445	uncharacterized LOC107440564	aug3.g14630
LOC107442231	7.21781e-09	0.297669	0.668	0.555	0.000142133	uncharacterized LOC107442231	aug3.g27564,aug3.g20669,aug3.g20671
LOC107451942	1.28224e-08	0.256434	0.513	0.367	0.000252499	protein NDNF	aug3.g4413
LOC107451075	1.73269e-08	0.293481	0.873	0.786	0.000341201	uncharacterized LOC107451075	aug3.g21386
LOC107437400	1.86848e-08	0.252258	0.744	0.634	0.000367942	histone-lysine N-methyltransferase, H3 lysine-79 specific	aug3.g26245
LOC107446928	2.66993e-08	0.253703	0.731	0.604	0.000525762	uncharacterized LOC107446928	aug3.g13433,aug3.g1545
LOC107450095	4.06308e-08	0.34591	0.708	0.626	0.000800101	uncharacterized LOC107450095	aug3.g15547
*pct1 and pct2 mean proportion of cells expressing the gene in this cluster and other clusters, respectively.

## Sheet: Cluster3
Data S2.3. Stage-7_nucleus cluster 3 markers.
Gene ID (NCBI)	p_val	avg_log2FC	*pct.1	*pct.2	p_val_adj	Product (NCBI)	aug3 gene model
LOC107439349	1.05856e-147	1.09413	0.954	0.372	2.08451e-143	cold and drought-regulated protein CORA	aug3.g23220
LOC107445106	3.03536e-138	0.874247	0.951	0.368	5.97723e-134	uncharacterized LOC107445106	aug3.g9240
LOC107443238	3.48687e-123	1.12	1	0.676	6.86634e-119	cold and drought-regulated protein CORA	aug3.g27884
LOC107454919	9.33714e-122	0.932676	0.922	0.365	1.83867e-117	NPC intracellular cholesterol transporter 2 homolog a	aug3.g6676
LOC107451331	1.21496e-113	0.793972	0.748	0.231	2.3925e-109	uncharacterized LOC107451331	aug3.g21452
LOC107450537	1.3528e-112	0.861939	0.893	0.354	2.66394e-108	fatty acid-binding protein	aug3.g21231
LOC107454673	7.53325e-107	0.381128	0.751	0.237	1.48345e-102	procathepsin L	aug3.g6432
LOC107442204	6.10669e-106	0.930646	0.991	0.865	1.20253e-101	uncharacterized LOC107442204	aug3.g16423
LOC107437591	3.26196e-105	0.616842	0.875	0.321	6.42346e-101	uncharacterized LOC107437591	aug3.g12453,aug3.g12455,aug3.g12454
LOC107444045	2.2725e-95	0.760601	0.991	0.879	4.475e-91	transketolase-like protein 2	aug3.g7446
LOC107443493	3.12879e-95	0.895841	0.997	0.892	6.1612e-91	actin, clone 403	aug3.g27982,aug3.g10784,aug3.g10783
LOC122271307	3.82533e-93	0.536164	0.78	0.28	7.53283e-89	uncharacterized LOC122271307	aug3.g2117
LOC107445656	2.21473e-92	0.928561	0.98	0.83	4.36124e-88	elongin-B	aug3.g18673
LOC107445192	2.98772e-86	0.669534	1	0.808	5.88342e-82	uncharacterized LOC107445192	aug3.g9243
LOC107457154	1.2533e-83	0.347481	0.786	0.281	2.468e-79	procathepsin L	aug3.g9137
LOC107444940	5.69006e-83	0.75059	0.884	0.476	1.12049e-78	glutamine synthetase	aug3.g871
LOC107442307	2.38539e-79	0.828255	0.893	0.559	4.6973e-75	fructose-1,6-bisphosphatase 1	aug3.g16495
LOC107456443	4.05705e-75	0.759406	0.959	0.842	7.98913e-71	profilin	aug3.g8576
LOC107443685	2.18923e-74	0.731945	0.986	0.893	4.31102e-70	histone H4	aug3.g17400
LOC107444566	3.38472e-74	0.633289	0.571	0.182	6.66518e-70	holotricin-3	aug3.g17950
LOC107436790	8.53648e-74	0.813578	0.945	0.719	1.681e-69	ornithine decarboxylase antizyme 1	aug3.g11826
LOC107437735	1.18526e-73	0.559053	0.98	0.761	2.33401e-69	ribose-phosphate pyrophosphokinase 2	aug3.g12527
LOC107441412	2.38228e-73	0.723681	0.957	0.698	4.69119e-69	multifunctional protein ADE2	aug3.g27280
LOC107442548	3.62133e-69	0.471293	0.588	0.192	7.13112e-65	protein ABHD11	aug3.g9210
LOC107442015	2.42765e-68	0.730325	0.719	0.325	4.78054e-64	phosphoribosylformylglycinamidine synthase	aug3.g27505
LOC107447073	9.73557e-66	0.695066	0.959	0.832	1.91713e-61	ornithine decarboxylase	aug3.g19519
LOC107445525	5.77327e-65	0.757988	0.98	0.864	1.13687e-60	protein LLP homolog	aug3.g7506
LOC107450754	1.0689e-64	0.724946	0.959	0.799	2.10488e-60	glycerol-3-phosphate dehydrogenase [NAD(+)], cytoplasmic	aug3.g3590,aug3.g3591
LOC107439411	1.63435e-64	0.482675	0.861	0.484	3.21836e-60	cathepsin B-like	aug3.g13754
LOC107450228	6.857e-64	0.514333	0.652	0.249	1.35028e-59	dipeptidyl peptidase 1	aug3.g3230
LOC107438420	3.39522e-62	0.802565	0.899	0.693	6.68586e-58	ubiquitin-conjugating enzyme E2-24 kDa	aug3.g9590
LOC107455469	1.41999e-61	0.751777	0.936	0.773	2.79624e-57	thioredoxin	aug3.g25059
LOC122273752	2.22785e-60	0.675416	0.968	0.841	4.38708e-56	uncharacterized LOC122273752	aug3.g7369
LOC107452781	2.85028e-60	0.769334	0.916	0.724	5.61276e-56	U5 small nuclear ribonucleoprotein 200 kDa helicase	aug3.g5000
LOC122268356	4.25721e-58	0.736226	0.951	0.613	8.38329e-54	60S ribosomal protein L12-like	aug3.g25255
LOC107442132	7.54525e-58	0.56605	0.635	0.255	1.48581e-53	glycine cleavage system H protein, mitochondrial	aug3.g16375
LOC107440211	1.31377e-56	0.72315	0.904	0.689	2.58708e-52	apoptosis regulator R11	aug3.g14353
LOC107441992	1.39371e-56	0.687405	0.959	0.831	2.7445e-52	ubiquitin thioesterase OTUB1	aug3.g7286
LOC107441101	3.04087e-56	0.639461	0.962	0.829	5.98809e-52	small nuclear ribonucleoprotein Sm D1	aug3.g15035
LOC107448440	5.25554e-56	0.721254	0.841	0.552	1.03492e-51	pre-mRNA-processing-splicing factor 8	aug3.g2225
LOC107447382	6.98481e-56	0.607666	0.658	0.298	1.37545e-51	protein lethal(2)essential for life	aug3.g1733
LOC107441094	1.07359e-54	0.7192	0.948	0.804	2.11411e-50	probable rRNA-processing protein EBP2	aug3.g15027
LOC107457027	1.85147e-53	0.715331	0.872	0.687	3.64591e-49	prefoldin subunit 6	aug3.g9021
LOC107442039	4.37385e-53	0.639652	0.983	0.821	8.61299e-49	histone H1E	aug3.g16306
LOC107453416	8.6774e-53	0.681158	0.786	0.5	1.70875e-48	reactive oxygen species modulator 1	aug3.g5469
LOC107450821	3.78457e-52	0.582739	0.707	0.356	7.45258e-48	perilipin-2	aug3.g15631
LOC107444061	3.2829e-51	0.675717	0.893	0.72	6.46469e-47	barrier-to-autointegration factor	aug3.g7430
LOC107446218	1.31185e-49	0.671836	0.87	0.648	2.58329e-45	ADP-ribosylation factor 4	aug3.g19015
LOC107450617	4.08531e-49	0.596413	0.965	0.894	8.0448e-45	ubiquitin-conjugating enzyme E2 G1	aug3.g21251
LOC107444948	5.01724e-49	0.636507	0.928	0.815	9.87994e-45	endothelial differentiation-related factor 1 homolog	aug3.g875
LOC107454171	1.33285e-48	0.660692	0.893	0.747	2.62464e-44	akirin-2	aug3.g23974
LOC107456859	1.86878e-48	0.583058	0.974	0.891	3.68e-44	voltage-dependent anion-selective channel protein 2	aug3.g8889
LOC107452914	8.16514e-48	0.601605	0.971	0.875	1.60788e-43	zinc finger protein 706	aug3.g5072
LOC107438062	9.90552e-48	0.659341	0.87	0.632	1.95059e-43	eukaryotic translation initiation factor 6-like	aug3.g12787,aug3.g12788
LOC107454095	5.4179e-47	0.384276	0.472	0.163	1.06689e-42	sorbitol dehydrogenase-like	aug3.g15364,aug3.g22055
LOC107455604	1.09816e-46	0.605972	0.962	0.853	2.1625e-42	uncharacterized LOC107455604	aug3.g7904
LOC107437713	2.65415e-46	0.677155	0.881	0.707	5.22656e-42	ATP-binding cassette sub-family E member 1	aug3.g7092
LOC107440021	2.7071e-44	0.595753	0.942	0.836	5.33082e-40	cytochrome c oxidase subunit 5A, mitochondrial	aug3.g26962
LOC107444721	4.52641e-43	0.616146	0.901	0.756	8.91341e-39	prefoldin subunit 4-like	aug3.g18051
LOC107452829	7.36506e-43	0.55775	0.971	0.884	1.45033e-38	cytochrome c oxidase subunit 4 isoform 1, mitochondrial	aug3.g23675
LOC107444313	1.2395e-42	0.586062	0.887	0.701	2.44083e-38	gamma-aminobutyric acid receptor-associated protein	aug3.g17777
LOC107444249	1.63733e-42	0.609923	0.875	0.675	3.22422e-38	histone acetyltransferase type B catalytic subunit-like	aug3.g679
LOC122273685	1.75055e-42	0.523049	0.965	0.896	3.44718e-38	uncharacterized LOC122273685	aug3.g13959
LOC107454961	7.18323e-42	0.614387	0.945	0.862	1.41452e-37	pre-rRNA-processing protein TSR1 homolog	aug3.g24969
LOC107447693	8.31217e-41	0.567208	0.933	0.81	1.63683e-36	probable ribosome biogenesis protein RLP24	aug3.g1870,aug3.g22751
LOC107442667	8.90013e-41	0.25948	0.974	0.81	1.75261e-36	bifunctional purine biosynthesis protein ATIC	aug3.g27710
LOC107437200	4.05764e-40	0.492676	0.899	0.726	7.9903e-36	inosine-5'-monophosphate dehydrogenase 2	aug3.g12112,aug3.g12111
LOC107456174	4.19877e-40	0.512954	0.968	0.885	8.26822e-36	nucleosome assembly protein 1-like 4	aug3.g25195
LOC107441751	1.20442e-39	0.567025	0.933	0.843	2.37174e-35	casein kinase I	aug3.g16082
LOC107457319	5.96097e-39	0.610728	0.794	0.593	1.17383e-34	alpha-endosulfine	aug3.g11069
LOC122272075	3.51479e-38	0.525287	0.968	0.897	6.92132e-34	uncharacterized LOC122272075	aug3.g7904
LOC107441734	4.97411e-38	0.600537	0.945	0.85	9.79501e-34	translation initiation factor eIF-2B subunit delta	aug3.g16074,aug3.g19872
LOC107447372	5.36574e-38	0.648354	0.701	0.477	1.05662e-33	uncharacterized LOC107447372	aug3.g1717
LOC107436872	1.55969e-37	0.56023	0.875	0.708	3.07133e-33	mitochondrial import inner membrane translocase subunit Tim13	aug3.g11889
LOC122269721	1.9753e-37	0.584793	0.896	0.807	3.88975e-33	uncharacterized LOC122269721	aug3.g4283
LOC107455969	2.01456e-37	0.520062	0.939	0.81	3.96707e-33	proteasome subunit beta type-2	aug3.g8191
LOC107456139	2.76045e-37	0.323675	0.475	0.19	5.43588e-33	uncharacterized LOC107456139	aug3.g8338
LOC107440205	4.14063e-37	0.518025	0.832	0.609	8.15374e-33	transaldolase	aug3.g14347
LOC107455581	4.55847e-37	0.506017	0.997	0.894	8.97654e-33	60S ribosomal protein L9	aug3.g7878
LOC122273507	5.38083e-37	0.542875	0.928	0.837	1.05959e-32	H/ACA ribonucleoprotein complex subunit 4-like	aug3.g12249
LOC107438002	8.55974e-37	0.575433	0.791	0.576	1.68558e-32	thioredoxin domain-containing protein 17	aug3.g24294,aug3.g12740
LOC107454054	9.5451e-37	0.563687	0.907	0.788	1.87962e-32	nucleolar protein 16	aug3.g23947
LOC107450216	2.19519e-36	0.562753	0.864	0.69	4.32277e-32	protein transport protein Sec61 subunit beta	aug3.g17834
LOC107450128	6.73683e-36	0.542894	0.901	0.748	1.32662e-31	inactive selenide, water dikinase-like protein	aug3.g3141
LOC107450227	1.24469e-35	0.57874	0.829	0.671	2.45104e-31	serine/threonine-protein kinase PLK1
LOC107455389	1.41968e-35	0.616934	0.812	0.613	2.79563e-31	nucleolar complex protein 3 homolog	aug3.g7732
LOC107441171	2.07338e-35	0.494893	0.98	0.877	4.08289e-31	proliferating cell nuclear antigen	aug3.g9805
LOC107450943	3.01639e-35	0.521722	0.933	0.836	5.93988e-31	protein dpy-30 homolog	aug3.g3715
LOC107445415	3.35708e-35	0.58271	0.841	0.689	6.61077e-31	nucleolar protein 12	aug3.g1040
LOC107444190	4.02161e-35	0.530712	0.864	0.677	7.91935e-31	3-methyl-2-oxobutanoate dehydrogenase [lipoamide] kinase, mitochondrial	aug3.g17673,aug3.g20813
LOC107444337	7.07247e-35	0.552246	0.8	0.601	1.39271e-30	28S ribosomal protein S23, mitochondrial	aug3.g687
LOC107436795	1.87186e-34	0.576338	0.867	0.668	3.68606e-30	protein lethal(2)essential for life-like	aug3.g11828
LOC107456643	4.43696e-34	0.444917	0.562	0.275	8.73727e-30	monoglyceride lipase	aug3.g8716
LOC107437598	5.91498e-34	0.547904	0.887	0.749	1.16478e-29	acyl-protein thioesterase 2	aug3.g12460
LOC107456394	6.47607e-34	0.533328	0.959	0.879	1.27527e-29	ras-related protein Rab-5C	aug3.g25231,aug3.g25230
LOC107457286	8.026e-34	0.518138	0.858	0.639	1.58048e-29	ribose-5-phosphate isomerase	aug3.g11039
LOC107454282	1.40167e-33	0.402956	0.391	0.149	2.76017e-29	hydroxylysine kinase	aug3.g23993
LOC107447863	1.87927e-33	0.512677	0.916	0.806	3.70065e-29	proteasome subunit alpha type-3	aug3.g1973
LOC107443309	3.15299e-33	0.491494	0.968	0.889	6.20886e-29	ATP synthase subunit e, mitochondrial	aug3.g9966
LOC107437367	4.5063e-33	0.490693	0.962	0.88	8.87381e-29	H/ACA ribonucleoprotein complex subunit 4	aug3.g12249
LOC107451224	4.55707e-33	0.501832	0.93	0.881	8.97378e-29	60S ribosomal protein L15-like	aug3.g21433
LOC107442938	1.49265e-32	0.473694	0.884	0.688	2.93933e-28	tubulin alpha-8 chain	aug3.g16942
LOC107453840	1.64244e-32	0.250552	0.377	0.138	3.23429e-28	uncharacterized LOC107453840	aug3.g5810,aug3.g5809
LOC107438680	1.97696e-32	0.588775	0.684	0.461	3.89304e-28	mitochondrial fission process protein 1	aug3.g13282
LOC107448612	2.13099e-32	0.465132	0.959	0.879	4.19635e-28	basic leucine zipper and W2 domain-containing protein 1-like	aug3.g15327
LOC107439339	2.43968e-32	0.559637	0.774	0.595	4.80422e-28	chloride intracellular channel exc-4	aug3.g26774
LOC107441975	3.43853e-32	0.530737	0.855	0.727	6.77115e-28	soma ferritin	aug3.g7245
LOC107442472	3.98995e-32	0.571181	0.641	0.402	7.85702e-28	uncharacterized LOC107442472	aug3.g16609
LOC107440884	6.24539e-32	0.460138	0.954	0.887	1.22984e-27	phosphate carrier protein, mitochondrial	aug3.g14887
LOC107447703	7.18924e-32	0.533706	0.707	0.495	1.41571e-27	ubiquitin-conjugating enzyme E2-17 kDa	aug3.g1882
LOC122273501	7.9869e-32	0.548625	0.872	0.751	1.57278e-27	40S ribosomal protein S7-like	aug3.g20869
LOC107456196	1.97174e-31	0.581409	0.8	0.575	3.88275e-27	N-alpha-acetyltransferase 40	aug3.g8363
LOC107453118	2.99276e-31	0.520526	0.849	0.696	5.89335e-27	tubulin alpha chain	aug3.g21245
LOC107455819	4.27628e-31	0.319992	0.806	0.561	8.42085e-27	lysosome-associated membrane glycoprotein 1	aug3.g8062
LOC107442785	4.4453e-31	0.531771	0.841	0.699	8.75368e-27	p53 and DNA damage-regulated protein 1	aug3.g16816
LOC107447064	9.7637e-31	0.549185	0.852	0.747	1.92267e-26	ribosome biogenesis protein NSA2 homolog	aug3.g1585
LOC107450534	1.12112e-30	0.531232	0.881	0.735	2.20772e-26	eukaryotic translation initiation factor 3 subunit L	aug3.g4623,aug3.g21226
LOC107444644	4.6686e-30	0.495985	0.774	0.556	9.19342e-26	ragulator complex protein LAMTOR1	aug3.g17992
LOC107449391	7.12778e-30	0.521957	0.725	0.533	1.4036e-25	uncharacterized LOC107449391	aug3.g2740
LOC107447546	2.34363e-29	0.506154	0.907	0.798	4.61508e-25	glutaredoxin 3	aug3.g1817,aug3.g21310
LOC107442199	2.49726e-29	0.515008	0.858	0.72	4.9176e-25	vesicle-associated membrane protein-associated protein B/C	aug3.g16421
LOC107439477	4.14316e-29	0.467064	0.907	0.752	8.15871e-25	CTP synthase 1	aug3.g13797
LOC107440133	6.21298e-29	0.291285	0.426	0.178	1.22346e-24	twist-related protein 2-like	aug3.g14287
LOC107450720	1.5843e-28	0.487404	0.841	0.671	3.1198e-24	enhancer of rudimentary homolog	aug3.g21287
LOC107437818	2.08153e-28	0.523308	0.736	0.538	4.09896e-24	coiled-coil-helix-coiled-coil-helix domain-containing protein 5	aug3.g12593
LOC107456256	4.3098e-28	0.454917	0.925	0.816	8.48687e-24	small nuclear ribonucleoprotein Sm D2	aug3.g22397
LOC107456459	4.42863e-28	0.44722	0.907	0.804	8.72086e-24	small nuclear ribonucleoprotein F	aug3.g8583
LOC107451773	6.04739e-28	0.482477	0.516	0.295	1.19085e-23	1,2-dihydroxy-3-keto-5-methylthiopentene dioxygenase-like	aug3.g20310,aug3.g21590
LOC107445432	1.09775e-27	0.550528	0.861	0.724	2.16168e-23	septin-1	aug3.g18547,aug3.g18548,aug3.g13979
LOC107453594	1.76157e-27	0.435778	0.93	0.835	3.46889e-23	histidine triad nucleotide-binding protein 1	aug3.g5598
LOC107449999	1.93797e-27	0.450725	0.948	0.861	3.81625e-23	cytochrome c oxidase subunit 5B, mitochondrial	aug3.g3085
LOC107442774	2.03481e-27	0.49942	0.817	0.684	4.00695e-23	deoxynucleotidyltransferase terminal-interacting protein 2	aug3.g27740
LOC107450558	2.79222e-27	0.437448	0.916	0.764	5.49844e-23	probable ribosome biogenesis protein RLP24	aug3.g1870
LOC107453132	3.34658e-27	0.478928	0.91	0.839	6.59008e-23	adenylate kinase	aug3.g5233
LOC122270700	3.99376e-27	0.324829	0.426	0.187	7.86452e-23	glutathione S-transferase 1-like	aug3.g9707
LOC107437043	7.60175e-27	0.420217	0.89	0.746	1.49694e-22	ribulose-phosphate 3-epimerase	aug3.g26164
LOC107455739	1.5012e-26	0.513164	0.806	0.659	2.95617e-22	growth factor receptor-bound protein 2	aug3.g25140
LOC107445689	1.65291e-26	0.468214	0.646	0.44	3.25491e-22	uncharacterized LOC107445689	aug3.g10142
LOC107438878	1.71268e-26	0.572375	0.835	0.69	3.37262e-22	bifunctional glutamate/proline--tRNA ligase	aug3.g13426
LOC107456774	1.98619e-26	0.449795	0.939	0.844	3.9112e-22	mitochondrial import receptor subunit TOM22 homolog	aug3.g8817
LOC107447243	4.27514e-26	0.432096	0.936	0.827	8.41861e-22	UV excision repair protein RAD23 homolog B	aug3.g1665
LOC107455109	5.10362e-26	0.276722	0.281	0.101	1.005e-21	sulfotransferase family cytosolic 1B member 1	aug3.g6815
LOC107449491	8.5576e-26	0.457036	0.884	0.765	1.68516e-21	ATP synthase subunit g, mitochondrial	aug3.g25681
LOC122273418	9.12007e-26	0.447719	0.91	0.796	1.79592e-21	ubiquitin-conjugating enzyme E2 G1-like	aug3.g21251
LOC107451833	1.02591e-25	0.480275	0.899	0.778	2.02022e-21	RRP15-like protein	aug3.g4338
LOC107440429	1.08622e-25	0.462092	0.812	0.639	2.13898e-21	eukaryotic translation initiation factor 4E-binding protein 1	aug3.g27051
LOC107437858	1.13843e-25	0.462586	0.82	0.646	2.2418e-21	glyceraldehyde-3-phosphate dehydrogenase	aug3.g12628
LOC107441722	1.47909e-25	0.488448	0.829	0.702	2.91263e-21	S-phase kinase-associated protein 1	aug3.g16065
LOC107456598	2.47242e-25	0.417179	0.965	0.878	4.86869e-21	nucleolar protein 58	aug3.g8686
LOC107455137	2.60217e-25	0.45541	0.855	0.737	5.12419e-21	proteasome subunit alpha type-1	aug3.g20053,aug3.g10853
LOC107438397	3.11579e-25	0.497215	0.8	0.64	6.1356e-21	RNA polymerase-associated protein LEO1	aug3.g13051
LOC107438036	3.6225e-25	0.4304	0.435	0.223	7.13343e-21	UPF0184 protein	aug3.g26385
LOC107453624	4.20563e-25	0.463817	0.574	0.353	8.28174e-21	LITAF domain-containing protein	aug3.g5635
LOC107436316	4.89265e-25	0.453967	0.904	0.841	9.6346e-21	26S proteasome regulatory subunit 8	aug3.g25997
LOC107456228	6.24879e-25	0.512542	0.704	0.532	1.23051e-20	chromatin target of PRMT1 protein	aug3.g8397
LOC107443821	6.29221e-25	0.454413	0.838	0.663	1.23906e-20	nucleolar protein 14 homolog	aug3.g17485,aug3.g4059
LOC107455248	6.66547e-25	0.408566	0.93	0.882	1.31256e-20	ras-related protein Rab-11A	aug3.g6948
LOC107452518	1.068e-24	0.425236	0.939	0.86	2.1031e-20	H/ACA ribonucleoprotein complex subunit 2-like protein	aug3.g442
LOC107455732	1.27167e-24	0.46309	0.933	0.893	2.50417e-20	AN1-type zinc finger protein 6	aug3.g25130
LOC107447575	1.47191e-24	0.46181	0.562	0.338	2.89848e-20	V-type proton ATPase subunit G	aug3.g19844
LOC107452891	2.25715e-24	0.481435	0.803	0.671	4.44478e-20	septin-2	aug3.g5054
LOC107451817	2.90067e-24	0.403686	0.881	0.791	5.71199e-20	splicing factor 3B subunit 2-like	aug3.g4323
LOC107450898	4.19741e-24	0.450678	0.916	0.826	8.26555e-20	uncharacterized LOC107450898	aug3.g3687
LOC122271564	4.88222e-24	0.406528	0.893	0.78	9.61407e-20	uncharacterized LOC122271564
LOC107457160	6.76271e-24	0.467476	0.884	0.851	1.33171e-19	protein N-terminal asparagine amidohydrolase	aug3.g25850,aug3.g25849
LOC107444556	7.90769e-24	0.526416	0.806	0.667	1.55718e-19	suppressor of SWI4 1 homolog	aug3.g760,aug3.g759
LOC107446981	1.27512e-23	0.394653	0.832	0.675	2.51097e-19	ras-related protein rab7	aug3.g19502
LOC107454339	1.77949e-23	0.466326	0.849	0.762	3.50417e-19	WD repeat-containing protein 82	aug3.g6206,aug3.g6207
LOC107439787	3.48452e-23	0.450344	0.881	0.746	6.86171e-19	elongin-C-like	aug3.g14048
LOC107448885	4.13246e-23	0.494351	0.812	0.688	8.13763e-19	small nuclear ribonucleoprotein Sm D3	aug3.g15381
LOC122268242	5.1721e-23	0.41389	0.878	0.784	1.01849e-18	H/ACA ribonucleoprotein complex subunit 3-like
LOC107437072	6.19071e-23	0.438168	0.893	0.819	1.21907e-18	RNA-binding protein pno1	aug3.g12014
LOC107446882	6.37782e-23	0.427864	0.843	0.704	1.25592e-18	protein BCCIP homolog	aug3.g1507
LOC107437000	7.4651e-23	0.438219	0.922	0.865	1.47003e-18	glycylpeptide N-tetradecanoyltransferase 2	aug3.g11952
LOC107449020	9.49201e-23	0.448728	0.722	0.558	1.86917e-18	ubiquitin-conjugating enzyme E2 N	aug3.g2525
LOC107452515	1.04792e-22	0.439606	0.814	0.705	2.06356e-18	aminoacyl tRNA synthase complex-interacting multifunctional protein 1	aug3.g4802
LOC107445800	1.50522e-22	0.42243	0.814	0.683	2.96407e-18	protein LSM12 homolog	aug3.g18764
LOC107445632	1.78685e-22	0.46023	0.797	0.628	3.51866e-18	peroxisomal acyl-coenzyme A oxidase 3	aug3.g1104
LOC107453752	1.84699e-22	0.400768	0.907	0.859	3.6371e-18	ras-like GTP-binding protein RHO	aug3.g5771
LOC107438325	2.59743e-22	0.455709	0.846	0.739	5.11486e-18	small nuclear ribonucleoprotein Sm D3	aug3.g12993
LOC107437986	2.8744e-22	0.428111	0.829	0.724	5.66027e-18	inner centromere protein-like	aug3.g25597,aug3.g12711
LOC107451758	3.22953e-22	0.41137	0.817	0.674	6.35959e-18	prefoldin subunit 2	aug3.g4277
LOC107454465	3.23376e-22	0.441427	0.841	0.719	6.36793e-18	eukaryotic translation initiation factor 4E	aug3.g6297
LOC107443687	3.91213e-22	0.409189	0.843	0.697	7.70377e-18	histone H2B	aug3.g17398
LOC107441267	1.21142e-21	0.251296	0.383	0.179	2.38553e-17	EF-hand domain-containing protein D2 homolog	aug3.g15167
LOC107439146	1.33005e-21	0.388044	0.945	0.864	2.61914e-17	RNA-binding protein 8A
LOC107443182	1.33344e-21	0.404261	0.878	0.756	2.6258e-17	ras-related protein Rab-2	aug3.g17078
LOC107447820	1.7622e-21	0.418036	0.893	0.757	3.47012e-17	guanine nucleotide-binding protein-like 3 homolog	aug3.g20001
LOC107437752	2.65121e-21	0.407827	0.904	0.871	5.22077e-17	eukaryotic translation initiation factor 1A, X-chromosomal	aug3.g12547
LOC107445541	3.18e-21	0.38667	0.487	0.287	6.26206e-17	PRELI domain-containing protein 1, mitochondrial	aug3.g18598
LOC107450866	3.95677e-21	0.419081	0.777	0.61	7.79167e-17	RNA transcription, translation and transport factor protein	aug3.g3652
LOC107449162	4.97438e-21	0.418472	0.551	0.357	9.79556e-17	uncharacterized LOC107449162	aug3.g15401
LOC107454762	5.59438e-21	0.370354	0.93	0.841	1.10165e-16	proteasome subunit beta type-1	aug3.g24119
LOC107438987	5.72965e-21	0.404671	0.594	0.402	1.12828e-16	triosephosphate isomerase	aug3.g26608
LOC107453873	6.16863e-21	0.39282	0.907	0.874	1.21473e-16	proteasome subunit alpha type-4	aug3.g9324
LOC107445995	6.63555e-21	0.413505	0.588	0.399	1.30667e-16	uncharacterized LOC107445995	aug3.g25615
LOC107440262	1.0126e-20	0.435077	0.629	0.458	1.99402e-16	NADH dehydrogenase [ubiquinone] 1 beta subcomplex subunit 3	aug3.g14397
LOC107455968	1.1628e-20	0.381676	0.919	0.836	2.28979e-16	microtubule-associated protein RP/EB family member 1	aug3.g8192
LOC107456332	1.24747e-20	0.398385	0.913	0.846	2.45652e-16	26S proteasome regulatory subunit 6A-B	aug3.g8500
LOC107454402	1.24981e-20	0.42583	0.786	0.666	2.46112e-16	NADH dehydrogenase [ubiquinone] 1 subunit C2	aug3.g24035
LOC107440124	1.31823e-20	0.442863	0.803	0.69	2.59586e-16	ubiquitin-like-conjugating enzyme ATG3	aug3.g14279
LOC107445744	2.51886e-20	0.402067	0.942	0.866	4.96014e-16	nucleolar GTP-binding protein 2	aug3.g18717
LOC107443021	2.5362e-20	0.405673	0.823	0.666	4.99428e-16	prefoldin subunit 1	aug3.g16998
LOC107454204	2.96207e-20	0.454562	0.786	0.684	5.83291e-16	clathrin light chain	aug3.g6097
LOC107440441	3.78655e-20	0.424482	0.594	0.418	7.45648e-16	39S ribosomal protein L35, mitochondrial	aug3.g14541
LOC122268898	4.28255e-20	0.431953	0.641	0.443	8.4332e-16	uncharacterized LOC122268898	aug3.g2909
LOC107441777	5.69271e-20	0.385112	0.922	0.852	1.12101e-15	surfeit locus protein 6 homolog	aug3.g16105
LOC107442129	7.02805e-20	0.39134	0.617	0.411	1.38396e-15	V-type proton ATPase subunit d 1	aug3.g16379
LOC107436511	1.31509e-19	0.455088	0.806	0.7	2.58967e-15	paired amphipathic helix protein Sin3b	aug3.g11617
LOC107449607	1.33354e-19	0.387212	0.745	0.58	2.62601e-15	zinc finger HIT domain-containing protein 1-like	aug3.g20836
LOC107449258	1.84303e-19	0.41858	0.794	0.675	3.62929e-15	ubiquitin-conjugating enzyme E2 A	aug3.g2648
LOC107442921	2.0475e-19	0.385727	0.597	0.41	4.03193e-15	CDGSH iron-sulfur domain-containing protein 1	aug3.g27794
LOC107450485	2.22394e-19	0.429569	0.788	0.665	4.37939e-15	programmed cell death protein 2	aug3.g3366
LOC107441025	2.79735e-19	0.330924	0.939	0.896	5.50854e-15	serine/threonine-protein phosphatase 2A catalytic subunit beta isoform	aug3.g14953
LOC107442311	5.93917e-19	0.383597	0.904	0.826	1.16954e-14	proteasome subunit beta type-3	aug3.g9896
LOC107456491	8.79924e-19	0.414357	0.872	0.804	1.73275e-14	rRNA N6-adenosine-methyltransferase ZCCHC4	aug3.g8618
LOC107441575	9.21408e-19	0.430905	0.843	0.743	1.81444e-14	thymidylate kinase	aug3.g27333
LOC110282023	9.26892e-19	0.431315	0.762	0.657	1.82523e-14	histone H1.M6.2	aug3.g10574
LOC107443535	9.32333e-19	0.400139	0.748	0.635	1.83595e-14	uncharacterized LOC107443535	aug3.g9223,aug3.g6872
LOC107450560	9.56425e-19	0.424695	0.794	0.677	1.88339e-14	26S proteasome complex subunit SEM1	aug3.g3422
LOC107446257	1.36806e-18	0.364591	0.841	0.741	2.69398e-14	prefoldin subunit 5	aug3.g19043
LOC107436523	1.57111e-18	0.399693	0.519	0.337	3.09382e-14	cleavage and polyadenylation specificity factor 73	aug3.g11630
LOC107455005	1.66032e-18	0.348912	0.939	0.863	3.2695e-14	proteasome subunit alpha type-7	aug3.g6735
LOC107444939	1.66519e-18	0.375596	0.867	0.797	3.27909e-14	valine--tRNA ligase	aug3.g870
LOC107440774	2.05346e-18	0.369439	0.904	0.842	4.04367e-14	cytochrome c oxidase subunit 6A1, mitochondrial	aug3.g14813
LOC107446756	2.06543e-18	0.411065	0.719	0.58	4.06725e-14	histone RNA hairpin-binding protein	aug3.g19353
LOC107448487	2.56305e-18	0.389165	0.736	0.588	5.04716e-14	succinate--CoA ligase [ADP/GDP-forming] subunit alpha, mitochondrial	aug3.g20321
LOC107454959	3.11777e-18	0.393801	0.809	0.692	6.1395e-14	MOB kinase activator-like 4	aug3.g24962
LOC107449815	3.25085e-18	0.41282	0.846	0.753	6.40158e-14	uncharacterized LOC107449815	aug3.g2970
LOC107441004	3.53118e-18	0.361159	0.493	0.308	6.95361e-14	nuclear pore complex protein Nup160	aug3.g14938
LOC107442599	4.09453e-18	0.355561	0.928	0.847	8.06295e-14	uncharacterized LOC107442599	aug3.g25546
LOC107447313	5.85575e-18	0.370476	0.8	0.693	1.15311e-13	uncharacterized LOC107447313
LOC107437570	5.93048e-18	0.400029	0.69	0.556	1.16783e-13	myosin regulatory light chain sqh	aug3.g12424
LOC107451349	7.03545e-18	0.393475	0.426	0.251	1.38542e-13	tax1-binding protein 3 homolog	aug3.g3970
LOC107453875	9.12044e-18	0.373058	0.867	0.793	1.796e-13	thymosin beta	aug3.g10750
LOC107439480	9.14922e-18	0.371814	0.896	0.836	1.80166e-13	myeloid leukemia factor 1	aug3.g13802
LOC107455249	1.07683e-17	0.435146	0.751	0.662	2.12049e-13	ras-related protein Rab-8A	aug3.g6942,aug3.g6943
LOC107450912	1.09523e-17	0.376624	0.907	0.857	2.15673e-13	probable ATP-dependent RNA helicase DDX27	aug3.g3701
LOC107439529	1.37054e-17	0.382669	0.919	0.828	2.69887e-13	proteasome subunit alpha type-2	aug3.g13849
LOC107442218	1.37819e-17	0.381432	0.812	0.705	2.71394e-13	grpE protein homolog, mitochondrial	aug3.g27590
LOC107455941	1.52394e-17	0.346891	0.945	0.898	3.00095e-13	proteasome subunit beta type-5	aug3.g8171
LOC107446060	1.62295e-17	0.478249	0.754	0.657	3.19591e-13	probable global transcription activator SNF2L2	aug3.g18914
LOC107436573	1.86386e-17	0.323984	0.568	0.366	3.67031e-13	histone H1E	aug3.g11669
LOC107436478	2.04658e-17	0.501951	0.629	0.486	4.03013e-13	uncharacterized LOC107436478	aug3.g11584
LOC107456236	2.84528e-17	0.292432	0.325	0.16	5.60293e-13	probable pterin-4-alpha-carbinolamine dehydratase	aug3.g8410
LOC107443684	2.98523e-17	0.282798	0.354	0.183	5.87852e-13	histone H2A	aug3.g17399
LOC107443618	3.8703e-17	0.383536	0.591	0.427	7.62139e-13	cyclin-dependent kinase 2	aug3.g9226
LOC107436971	3.89378e-17	0.395619	0.617	0.468	7.66764e-13	uridine 5'-monophosphate synthase	aug3.g26138
LOC122272157	4.08043e-17	0.3926	0.739	0.596	8.03517e-13	uncharacterized LOC122272157	aug3.g5053
LOC107455547	8.20142e-17	0.353227	0.884	0.809	1.61502e-12	dnaJ homolog subfamily C member 8	aug3.g7848
LOC107449559	1.01393e-16	0.38291	0.693	0.544	1.99664e-12	WW domain-binding protein 2	aug3.g2832
LOC107450481	1.54957e-16	0.415292	0.78	0.669	3.05141e-12	growth factor receptor-bound protein 2	aug3.g3359
LOC107441702	1.70655e-16	0.375264	0.67	0.536	3.36053e-12	acyl carrier protein, mitochondrial	aug3.g27415
LOC107443386	2.19247e-16	0.420835	0.626	0.503	4.3174e-12	39S ribosomal protein L12, mitochondrial	aug3.g9221
LOC107443264	3.10165e-16	0.411773	0.519	0.346	6.10778e-12	UPF0711 protein C18orf21-like	aug3.g17141
LOC107449011	3.3423e-16	0.379941	0.638	0.49	6.58165e-12	AP-2 complex subunit mu	aug3.g2521
LOC107456627	4.00348e-16	0.322838	0.896	0.84	7.88365e-12	splicing factor 3B subunit 4	aug3.g8701
LOC107456964	6.17927e-16	0.311948	0.919	0.851	1.21682e-11	cytochrome c oxidase subunit 6B1	aug3.g25343
LOC107437231	6.20931e-16	0.370813	0.855	0.753	1.22274e-11	RNA cytosine-C(5)-methyltransferase NSUN2	aug3.g12136
LOC107453543	6.45498e-16	0.279568	0.484	0.295	1.27111e-11	uncharacterized LOC107453543	aug3.g5559
LOC107440944	9.31911e-16	0.372926	0.594	0.433	1.83512e-11	39S ribosomal protein L53, mitochondrial	aug3.g7202
LOC107453921	1.20061e-15	0.345888	0.846	0.803	2.36424e-11	polyadenylate-binding protein 2-B	aug3.g5890
LOC107446628	1.37852e-15	0.315597	0.91	0.826	2.71457e-11	DNA replication licensing factor mcm7-B	aug3.g18810,aug3.g24330,aug3.g19316
LOC107438017	1.74105e-15	0.352093	0.858	0.782	3.42848e-11	eukaryotic translation initiation factor 3 subunit G	aug3.g12741
LOC107448297	2.03703e-15	0.339584	0.835	0.745	4.01132e-11	eukaryotic translation initiation factor 3 subunit K	aug3.g15301
LOC107443110	2.27096e-15	0.364013	0.841	0.762	4.47197e-11	protein mago nashi homolog	aug3.g27849
LOC107438729	2.43657e-15	0.345024	0.841	0.74	4.7981e-11	leucine-rich repeat-containing protein 47	aug3.g26533
LOC107455133	3.34945e-15	0.399601	0.757	0.647	6.59573e-11	exosome component 10	aug3.g6845
LOC107453144	4.27851e-15	0.284962	0.504	0.316	8.42524e-11	major heat shock 70 kDa protein Ab	aug3.g5255
LOC107456463	4.74344e-15	0.356159	0.82	0.744	9.34077e-11	zinc finger protein 568	aug3.g8581
LOC107451179	4.8753e-15	0.349608	0.826	0.722	9.60044e-11	cytochrome c1, heme protein, mitochondrial	aug3.g3846
LOC107455849	5.89916e-15	0.360407	0.71	0.577	1.16166e-10	NADH dehydrogenase [ubiquinone] 1 beta subcomplex subunit 2, mitochondrial	aug3.g8083
LOC107454727	6.19921e-15	0.338254	0.916	0.832	1.22075e-10	calcyclin-binding protein	aug3.g6488
LOC107447120	6.49931e-15	0.344551	0.893	0.789	1.27985e-10	lysine--tRNA ligase	aug3.g19560
LOC107440452	7.71246e-15	0.380103	0.664	0.54	1.51874e-10	probable ATP-dependent RNA helicase DDX43	aug3.g14549
LOC107441435	7.73614e-15	0.341378	0.864	0.775	1.5234e-10	cytochrome b-c1 complex subunit 8	aug3.g15900
LOC107436940	7.90971e-15	0.347524	0.609	0.468	1.55758e-10	NADH dehydrogenase [ubiquinone] iron-sulfur protein 6, mitochondrial	aug3.g7033
LOC107446189	9.37195e-15	0.342233	0.472	0.309	1.84552e-10	dynamin-1-like protein	aug3.g18988
LOC107454273	9.68464e-15	0.300095	0.948	0.887	1.9071e-10	eukaryotic translation initiation factor 3 subunit H	aug3.g24002
LOC122273668	1.01815e-14	0.280111	0.504	0.329	2.00493e-10	lambda-crystallin-like	aug3.g20221
LOC107455651	1.08547e-14	0.371595	0.71	0.609	2.1375e-10	uncharacterized LOC107455651
LOC107454494	1.1211e-14	0.359475	0.652	0.503	2.20766e-10	ras-related C3 botulinum toxin substrate 1	aug3.g6325
LOC107449449	1.12252e-14	0.379855	0.623	0.485	2.21046e-10	translation machinery-associated protein 16	aug3.g20761
LOC107456626	1.35001e-14	0.359296	0.562	0.403	2.65845e-10	vesicle-trafficking protein SEC22b	aug3.g8700
LOC107437154	1.65027e-14	0.357052	0.565	0.412	3.24971e-10	charged multivesicular body protein 5	aug3.g12073
LOC107441919	1.66044e-14	0.364792	0.82	0.74	3.26974e-10	serine/threonine-protein kinase rio2	aug3.g9860,aug3.g21491
LOC107443461	2.267e-14	0.367075	0.513	0.363	4.46417e-10	protein slowmo	aug3.g17238
LOC107440733	2.32441e-14	0.377698	0.719	0.598	4.57724e-10	ribosome production factor 1	aug3.g14788
LOC107447830	2.38126e-14	0.34692	0.443	0.291	4.68919e-10	cytoplasmic dynein 1 light intermediate chain 2	aug3.g1931,aug3.g1932
LOC107437972	2.44197e-14	0.363123	0.771	0.665	4.80872e-10	ribose-phosphate pyrophosphokinase 2	aug3.g12703
LOC107454868	2.5203e-14	0.371718	0.667	0.558	4.96297e-10	39S ribosomal protein L20, mitochondrial	aug3.g6635
LOC107453961	2.62706e-14	0.346117	0.699	0.568	5.17321e-10	U6 snRNA-associated Sm-like protein LSm7	aug3.g9323
LOC107437781	2.64603e-14	0.376467	0.713	0.581	5.21056e-10	protein roadkill	aug3.g12578
LOC107449871	3.37327e-14	0.250365	0.626	0.441	6.64264e-10	DNA damage-inducible transcript 4-like protein	aug3.g3010
LOC107436162	3.85663e-14	0.338485	0.875	0.822	7.59448e-10	PEST proteolytic signal-containing nuclear protein	aug3.g25961
LOC107442920	4.12716e-14	0.370313	0.768	0.645	8.1272e-10	thioredoxin domain-containing protein 9	aug3.g27793
LOC107447409	4.4547e-14	0.326191	0.791	0.702	8.77219e-10	uncharacterized LOC107447409	aug3.g15178
LOC107452437	4.65147e-14	0.337611	0.846	0.746	9.15967e-10	uncharacterized LOC107452437
LOC107438865	5.07923e-14	0.384104	0.687	0.584	1.0002e-09	uncharacterized LOC107438865	aug3.g23167
LOC107441701	5.22315e-14	0.341794	0.438	0.282	1.02854e-09	synaptobrevin homolog YKT6	aug3.g27414
LOC107451387	5.26193e-14	0.283683	0.414	0.256	1.03618e-09	V-type proton ATPase subunit D	aug3.g1232
LOC107449425	5.70428e-14	0.332652	0.846	0.754	1.12329e-09	protein MAK16 homolog	aug3.g20743
LOC107444997	6.79082e-14	0.362348	0.806	0.699	1.33725e-09	protein strawberry notch homolog 1	aug3.g18258
LOC107447018	7.3219e-14	0.388605	0.762	0.666	1.44183e-09	adenylate kinase isoenzyme 6	aug3.g7612
LOC107450179	7.8133e-14	0.314094	0.878	0.812	1.5386e-09	proteasome maturation protein	aug3.g3179
LOC107449146	8.53725e-14	0.320536	0.525	0.376	1.68116e-09	enhancer of rudimentary homolog	aug3.g160
LOC107444805	9.81964e-14	0.327381	0.797	0.697	1.93368e-09	malignant T-cell-amplified sequence 1	aug3.g18119
LOC107453287	1.05231e-13	0.329959	0.861	0.778	2.07222e-09	ribosome production factor 2 homolog	aug3.g5366
LOC107449562	1.20115e-13	0.302632	0.913	0.852	2.36531e-09	splicing factor U2AF 26 kDa subunit	aug3.g25695
LOC107453685	1.47311e-13	0.334858	0.658	0.536	2.90085e-09	beta-centractin	aug3.g23857
LOC107453051	1.70442e-13	0.370187	0.774	0.718	3.35635e-09	bystin	aug3.g5182,aug3.g21469,aug3.g5181
LOC107436878	2.01219e-13	0.308753	0.519	0.368	3.96241e-09	succinate dehydrogenase [ubiquinone] iron-sulfur subunit, mitochondrial	aug3.g11895
LOC107443239	2.07225e-13	0.362612	0.67	0.541	4.08067e-09	zinc finger protein 593 homolog	aug3.g9956
LOC122268720	2.20733e-13	0.330237	0.707	0.577	4.34667e-09	suppressor of SWI4 1 homolog	aug3.g759
LOC107442525	2.35059e-13	0.379762	0.783	0.693	4.62879e-09	protein DDI1 homolog 2	aug3.g16642
LOC107444492	2.42661e-13	0.340326	0.638	0.501	4.77848e-09	multifunctional methyltransferase subunit TRM112-like protein	aug3.g730
LOC107455576	2.80472e-13	0.379015	0.6	0.454	5.52306e-09	uncharacterized protein PF11_0213-like	aug3.g7872
LOC107451489	2.9659e-13	0.3421	0.762	0.664	5.84045e-09	nucleolar protein 14	aug3.g4063
LOC107438349	3.70809e-13	0.315781	0.681	0.545	7.30197e-09	uncharacterized LOC107438349	aug3.g26463
LOC122268385	4.21673e-13	0.321367	0.783	0.694	8.30358e-09	guanine nucleotide-binding protein-like 3 homolog	aug3.g11812
LOC107436645	4.75625e-13	0.29747	0.725	0.614	9.366e-09	dihydropyrimidinase	aug3.g11725
LOC107447788	4.93381e-13	0.367779	0.603	0.464	9.71567e-09	phosphatidylinositol 5-phosphate 4-kinase type-2 alpha	aug3.g10300,aug3.g10299
LOC107453467	5.59044e-13	0.31916	0.843	0.749	1.10087e-08	proteasome subunit beta type-6	aug3.g5508
LOC107443089	6.46155e-13	0.335982	0.571	0.432	1.27241e-08	MICOS complex subunit Mic10	aug3.g7342
LOC107448959	6.46273e-13	0.331166	0.603	0.457	1.27264e-08	endophilin-B1	aug3.g20540,aug3.g20541
LOC107449781	6.82269e-13	0.337997	0.809	0.767	1.34352e-08	exosome RNA helicase MTR4	aug3.g20936
LOC107452367	6.83294e-13	0.360462	0.759	0.673	1.34554e-08	high mobility group B protein 6	aug3.g4704
LOC107445760	6.91251e-13	0.346194	0.481	0.338	1.36121e-08	uncharacterized LOC107445760	aug3.g21571,aug3.g18725
LOC107449632	7.37686e-13	0.336114	0.69	0.558	1.45265e-08	ATP-dependent RNA helicase DDX51	aug3.g2872
LOC107441817	7.49705e-13	0.322791	0.707	0.591	1.47632e-08	WD repeat-containing protein 55	aug3.g25526
LOC107454062	7.94915e-13	0.28771	0.928	0.863	1.56535e-08	splicing factor 3A subunit 2	aug3.g5990
LOC107442079	8.16494e-13	0.328536	0.577	0.438	1.60784e-08	transcription initiation factor TFIID subunit 10	aug3.g16345
LOC107439588	8.19436e-13	0.341165	0.551	0.414	1.61363e-08	uncharacterized LOC107439588	aug3.g26824
LOC107451720	8.71158e-13	0.314507	0.606	0.456	1.71548e-08	cytosolic non-specific dipeptidase	aug3.g4244
LOC107436489	9.45041e-13	0.37098	0.759	0.679	1.86098e-08	serine--tRNA ligase, cytoplasmic	aug3.g11594
LOC107447460	1.1052e-12	0.380753	0.661	0.551	2.17636e-08	proteasome inhibitor PI31 subunit	aug3.g1773
LOC107444317	1.11008e-12	0.390101	0.742	0.665	2.18597e-08	vacuolar protein sorting-associated protein 37B	aug3.g17782,aug3.g17783
LOC107446008	1.45899e-12	0.354152	0.759	0.663	2.87304e-08	proteasomal ubiquitin receptor ADRM1-A	aug3.g25619
LOC107446680	1.54018e-12	0.281489	0.626	0.497	3.03292e-08	uncharacterized protein C9orf85	aug3.g1441
LOC122272156	1.61323e-12	0.339418	0.774	0.684	3.17678e-08	uncharacterized LOC122272156	aug3.g12758
LOC107453347	1.9825e-12	0.331409	0.487	0.343	3.90394e-08	inosine triphosphate pyrophosphatase	aug3.g5421
LOC107437147	1.98559e-12	0.33	0.794	0.713	3.91003e-08	ubiquitin-conjugating enzyme E2 S	aug3.g12079
LOC107443625	2.21575e-12	0.315167	0.58	0.446	4.36326e-08	protein dj-1beta	aug3.g7371
LOC107443120	2.27257e-12	0.297746	0.551	0.411	4.47514e-08	electron transfer flavoprotein regulatory factor 1	aug3.g9943
LOC107441365	2.318e-12	0.339578	0.504	0.37	4.5646e-08	HEAT repeat-containing protein 1	aug3.g15856
LOC107450774	2.4973e-12	0.371447	0.696	0.581	4.91769e-08	tyrosine-protein phosphatase non-receptor type 9	aug3.g3602,aug3.g3601
LOC107447378	2.59657e-12	0.335997	0.545	0.409	5.11316e-08	fizzy-related protein homolog	aug3.g1735
LOC107450061	2.69277e-12	0.299597	0.478	0.34	5.3026e-08	DNA-directed RNA polymerase II subunit RPB4	aug3.g3115
LOC107452750	3.34482e-12	0.307274	0.574	0.438	6.58663e-08	Golgi SNAP receptor complex member 2	aug3.g4962
LOC107447217	3.62644e-12	0.331876	0.78	0.707	7.14118e-08	nucleolar protein 7	aug3.g1652
LOC107450380	3.91249e-12	0.328968	0.728	0.567	7.70448e-08	uncharacterized protein y4hQ	aug3.g3292
LOC107457204	4.06801e-12	0.315647	0.672	0.568	8.01072e-08	protein MIX23	aug3.g9190
LOC107446989	4.21101e-12	0.251484	0.893	0.854	8.29233e-08	ATP synthase subunit d, mitochondrial	aug3.g1566
LOC107445779	4.40697e-12	0.335293	0.742	0.678	8.67821e-08	prefoldin subunit 3	aug3.g18744
LOC107440125	4.64355e-12	0.308501	0.609	0.479	9.14409e-08	WD repeat and FYVE domain-containing protein 2	aug3.g14283,aug3.g14282
LOC107454735	4.77629e-12	0.302561	0.867	0.796	9.40547e-08	superoxide dismutase [Cu-Zn]	aug3.g6497
LOC107457277	5.3404e-12	0.321239	0.751	0.655	1.05163e-07	SUMO-activating enzyme subunit 1	aug3.g9354
LOC107443752	5.37784e-12	0.271336	0.522	0.371	1.059e-07	protein FMC1 homolog	aug3.g525
LOC107455868	5.69064e-12	0.35526	0.716	0.638	1.1206e-07	signal recognition particle 19 kDa protein	aug3.g10909
LOC107456832	5.86199e-12	0.342233	0.58	0.448	1.15434e-07	uncharacterized LOC107456832	aug3.g8858
LOC107454980	5.89288e-12	0.332952	0.797	0.727	1.16043e-07	uncharacterized LOC107454980	aug3.g6707
LOC107436876	6.47631e-12	0.32406	0.609	0.489	1.27531e-07	ADP-ribosylation factor-like protein 8B-A	aug3.g11891
LOC107455791	6.51426e-12	0.302021	0.551	0.406	1.28279e-07	MAPK regulated corepressor interacting protein 2	aug3.g8025
LOC107438657	6.91829e-12	0.297493	0.403	0.26	1.36235e-07	ragulator complex protein LAMTOR2-B	aug3.g13263
LOC122272419	7.0436e-12	0.300382	0.742	0.625	1.38703e-07	trifunctional enzyme subunit beta, mitochondrial-like	aug3.g21340
LOC107447164	7.87672e-12	0.339295	0.713	0.632	1.55108e-07	nucleolar complex protein 2 homolog	aug3.g10238
LOC107437569	8.63771e-12	0.317296	0.73	0.634	1.70094e-07	uncharacterized LOC107437569	aug3.g12423,aug3.g14791
LOC107449584	8.65573e-12	0.274431	0.438	0.292	1.70449e-07	50S ribosomal protein L27	aug3.g2841
LOC107445661	8.84905e-12	0.252205	0.829	0.75	1.74256e-07	3-ketoacyl-CoA thiolase, mitochondrial	aug3.g10140
LOC107456070	9.19917e-12	0.449729	0.687	0.621	1.8115e-07	tyrosine-protein kinase CSK	aug3.g25188,aug3.g25189
LOC107440832	9.29738e-12	0.301498	0.626	0.498	1.83084e-07	uncharacterized LOC107440832	aug3.g14856
LOC107445257	9.74813e-12	0.33648	0.626	0.535	1.9196e-07	mitochondrial import receptor subunit TOM20 homolog	aug3.g18411
LOC107448517	1.10466e-11	0.382209	0.704	0.613	2.1753e-07	CDC42 small effector protein 2	aug3.g2259
LOC122268981	1.11156e-11	0.303826	0.551	0.411	2.18889e-07	uncharacterized LOC122268981	aug3.g1869
LOC107456636	1.16254e-11	0.268568	0.861	0.795	2.28928e-07	KAT8 regulatory NSL complex subunit 3	aug3.g8708,aug3.g23119
LOC107456513	1.32127e-11	0.30694	0.812	0.718	2.60184e-07	U1 small nuclear ribonucleoprotein A	aug3.g25254
LOC107449285	1.33593e-11	0.266901	0.913	0.857	2.63072e-07	ribosomal L1 domain-containing protein 1	aug3.g20672,aug3.g12041
LOC107441681	1.41365e-11	0.301962	0.359	0.225	2.78376e-07	proteasome assembly chaperone 4	aug3.g27416
LOC107446714	1.5659e-11	0.313867	0.754	0.617	3.08356e-07	histone H4-like	aug3.g19336
LOC107449060	1.61877e-11	0.285394	0.539	0.406	3.18768e-07	caspase	aug3.g2561
LOC107443731	1.66032e-11	0.388921	0.754	0.671	3.2695e-07	platelet-activating factor acetylhydrolase IB subunit alpha1	aug3.g17428,aug3.g17427
LOC107456883	2.32684e-11	0.252437	0.414	0.277	4.58201e-07	uncharacterized LOC107456883	aug3.g8912
LOC107456850	2.74042e-11	0.288905	0.49	0.352	5.39644e-07	ribosomal RNA processing protein 36 homolog	aug3.g8880
LOC107455787	3.07748e-11	0.310211	0.53	0.409	6.06018e-07	N-alpha-acetyltransferase 10	aug3.g8023
LOC107444087	3.17975e-11	0.28813	0.855	0.779	6.26156e-07	density-regulated protein homolog	aug3.g622
LOC107441621	3.30544e-11	0.306821	0.426	0.297	6.50906e-07	protein farnesyltransferase subunit beta	aug3.g27358
LOC107445671	3.50745e-11	0.253246	0.304	0.18	6.90687e-07	vacuolar protein sorting-associated protein 11 homolog	aug3.g1135
LOC107436746	3.83081e-11	0.292294	0.904	0.852	7.54364e-07	proteasome subunit alpha type-6	aug3.g11805
LOC107445804	4.04647e-11	0.285425	0.446	0.307	7.96831e-07	zinc finger protein 708	aug3.g18766
LOC107439019	4.78366e-11	0.341967	0.733	0.634	9.41999e-07	uncharacterized LOC107439019	aug3.g13506
LOC107451635	4.9977e-11	0.291045	0.852	0.762	9.84147e-07	ATP-dependent RNA helicase DEAH12, chloroplastic	aug3.g4177
LOC107439793	5.7507e-11	0.294937	0.742	0.663	1.13243e-06	rRNA-processing protein FCF1 homolog	aug3.g14049
LOC107438185	6.30666e-11	0.259027	0.835	0.758	1.24191e-06	serine/threonine-protein phosphatase PP1-beta catalytic subunit	aug3.g25429
LOC107449014	6.32658e-11	0.313297	0.455	0.318	1.24583e-06	chromatin complexes subunit BAP18	aug3.g2523
LOC107439726	7.14561e-11	0.251484	0.904	0.856	1.40711e-06	eukaryotic initiation factor 4A-III	aug3.g14008
LOC107439122	7.44491e-11	0.271546	0.432	0.297	1.46605e-06	protein lin-7 homolog C	aug3.g26683
LOC107436544	8.57862e-11	0.33697	0.614	0.484	1.6893e-06	dnaJ homolog subfamily C member 5	aug3.g9443,aug3.g9444
LOC107448631	1.01443e-10	0.354721	0.588	0.468	1.99762e-06	leucine-rich PPR motif-containing protein, mitochondrial	aug3.g2309
LOC107456558	1.04469e-10	0.280096	0.423	0.293	2.0572e-06	actin-related protein 2/3 complex subunit 3	aug3.g8641
LOC107437427	1.04932e-10	0.354416	0.588	0.469	2.06631e-06	COX assembly mitochondrial protein homolog	aug3.g12286
LOC107453889	1.10607e-10	0.279447	0.394	0.269	2.17806e-06	uncharacterized LOC107453889	aug3.g22019
LOC107443368	1.11919e-10	0.360525	0.655	0.539	2.20391e-06	uncharacterized LOC107443368	aug3.g17181
LOC107441201	1.13435e-10	0.274695	0.925	0.887	2.23377e-06	proteasome subunit beta type-7	aug3.g27230
LOC107454050	1.40057e-10	0.291937	0.843	0.792	2.758e-06	coronin-6	aug3.g10774
LOC107453763	1.5596e-10	0.293201	0.707	0.606	3.07117e-06	tryptophan--tRNA ligase, cytoplasmic	aug3.g5761
LOC107440267	1.7192e-10	0.282788	0.554	0.444	3.38544e-06	40S ribosomal protein S12, mitochondrial	aug3.g14409
LOC107438744	1.81944e-10	0.315654	0.699	0.644	3.58283e-06	RNA-binding protein with serine-rich domain 1-A	aug3.g13330
LOC107443891	1.82116e-10	0.284529	0.71	0.617	3.58623e-06	26S proteasome non-ATPase regulatory subunit 10	aug3.g17530
LOC107445237	1.85535e-10	0.308851	0.704	0.619	3.65355e-06	ribosome biogenesis protein BRX1 homolog	aug3.g978
LOC107447448	1.91028e-10	0.286834	0.557	0.433	3.76173e-06	macro domain-containing protein CT2219	aug3.g10270
LOC107443589	1.96162e-10	0.299624	0.728	0.621	3.86283e-06	pre-mRNA-splicing factor SYF2	aug3.g17337
LOC107440337	2.04466e-10	0.326033	0.754	0.677	4.02634e-06	baculoviral IAP repeat-containing protein 5	aug3.g27033
LOC107440896	2.15834e-10	0.307732	0.49	0.37	4.2502e-06	actin-related protein 2/3 complex subunit 5-B	aug3.g57
LOC107446356	2.23765e-10	0.337867	0.559	0.442	4.40638e-06	cullin-4B	aug3.g1312
LOC107447712	2.36175e-10	0.275833	0.409	0.28	4.65075e-06	28S ribosomal protein S18b, mitochondrial	aug3.g1877
LOC107443621	2.36413e-10	0.262961	0.577	0.456	4.65545e-06	uncharacterized LOC107443621	aug3.g7359
LOC107448623	2.64705e-10	0.290814	0.548	0.431	5.21257e-06	uncharacterized LOC107448623	aug3.g15321
LOC107437363	2.6491e-10	0.286481	0.817	0.748	5.21661e-06	protein arginine N-methyltransferase 5	aug3.g12245,aug3.g24237
LOC107439375	3.10499e-10	0.316004	0.388	0.271	6.11434e-06	sorting and assembly machinery component 50 homolog A	aug3.g13728
LOC107455964	3.21165e-10	0.273664	0.806	0.769	6.32438e-06	proteasome subunit beta type-4	aug3.g10910
LOC107448239	3.34882e-10	0.338453	0.53	0.418	6.5945e-06	protein FAM32A	aug3.g2144
LOC107448614	3.45845e-10	0.289049	0.814	0.75	6.81038e-06	eukaryotic translation initiation factor 3 subunit F	aug3.g15329,aug3.g15328
LOC107445456	4.25443e-10	0.269945	0.722	0.624	8.37783e-06	hydroxyacyl-coenzyme A dehydrogenase, mitochondrial	aug3.g27911,aug3.g24744
LOC107454498	4.5166e-10	0.306454	0.6	0.495	8.89409e-06	peptidyl-prolyl cis-trans isomerase NIMA-interacting 4	aug3.g6323
LOC107442189	4.52722e-10	0.25585	0.875	0.838	8.91501e-06	clustered mitochondria protein homolog	aug3.g16417,aug3.g16418
LOC107443717	4.83179e-10	0.274472	0.748	0.688	9.51476e-06	ras-related C3 botulinum toxin substrate 1	aug3.g17415,aug3.g17416
LOC107455318	5.09475e-10	0.279691	0.632	0.525	1.00326e-05	thyroid transcription factor 1-associated protein 26	aug3.g7649
LOC107454686	5.4699e-10	0.270939	0.916	0.863	1.07713e-05	26S proteasome non-ATPase regulatory subunit 12	aug3.g6456
LOC107439065	5.5001e-10	0.282881	0.417	0.287	1.08308e-05	chromatin modification-related protein MEAF6	aug3.g26659
LOC107447026	6.00232e-10	0.28232	0.658	0.543	1.18198e-05	alpha/beta hydrolase domain-containing protein 17B	aug3.g7610
LOC107437927	6.90031e-10	0.286715	0.684	0.589	1.35881e-05	peptidyl-tRNA hydrolase ICT1, mitochondrial	aug3.g12675
LOC107441580	7.68895e-10	0.268715	0.333	0.214	1.51411e-05	uncharacterized LOC107441580	aug3.g27343
LOC107442531	8.04893e-10	0.274115	0.478	0.357	1.58499e-05	pre-mRNA-splicing factor 38A	aug3.g16643
LOC107442955	8.07482e-10	0.266851	0.325	0.198	1.59009e-05	uncharacterized LOC107442955	aug3.g27803
LOC107453013	8.38183e-10	0.289895	0.371	0.252	1.65055e-05	AP-2 complex subunit sigma	aug3.g21851,aug3.g16066
LOC107453377	8.72368e-10	0.26957	0.478	0.353	1.71787e-05	vacuolar protein sorting-associated protein 26B-like	aug3.g24512,aug3.g23786,aug3.g23785
LOC107447096	9.38806e-10	0.329795	0.632	0.551	1.8487e-05	nipped-B-like protein	aug3.g1596
LOC107454991	9.86329e-10	0.261133	0.925	0.854	1.94228e-05	dnaJ homolog subfamily A member 1	aug3.g6716
LOC107457248	1.03421e-09	0.259655	0.626	0.506	2.03656e-05	next to BRCA1 gene 1 protein	aug3.g11023
LOC107450295	1.08897e-09	0.288124	0.559	0.443	2.14441e-05	39S ribosomal protein L16, mitochondrial	aug3.g3247
LOC107455225	1.17315e-09	0.281597	0.507	0.392	2.31016e-05	MICOS complex subunit MIC19	aug3.g6916
LOC107443627	1.18575e-09	0.275739	0.559	0.455	2.33497e-05	uncharacterized LOC107443627	aug3.g7384
LOC122271297	1.22192e-09	0.262416	0.887	0.851	2.4062e-05	ATP-dependent RNA helicase DDX54-like	aug3.g27816
LOC107456625	1.42048e-09	0.284383	0.699	0.603	2.7972e-05	60S ribosome subunit biogenesis protein NIP7 homolog	aug3.g8705
LOC107437773	1.49651e-09	0.261881	0.554	0.436	2.94693e-05	pleiotropic regulator 1	aug3.g12572
LOC107443813	1.73717e-09	0.253141	0.826	0.744	3.42084e-05	electron transfer flavoprotein subunit beta	aug3.g17476
LOC107444930	1.81102e-09	0.293234	0.536	0.418	3.56627e-05	nucleoredoxin-like protein 2	aug3.g18205
LOC107455226	1.91614e-09	0.260031	0.817	0.735	3.77326e-05	tyrosine--tRNA ligase, cytoplasmic	aug3.g6918
LOC107440841	2.26632e-09	0.319725	0.443	0.326	4.46283e-05	protein C19orf12 homolog	aug3.g14864
LOC107453121	2.27587e-09	0.265051	0.536	0.425	4.48165e-05	actin-related protein 2/3 complex subunit 4	aug3.g23737
LOC107446795	2.60004e-09	0.297266	0.672	0.584	5.11999e-05	bleomycin hydrolase	aug3.g25647
LOC107445470	2.61717e-09	0.303071	0.704	0.635	5.15373e-05	ATP synthase-coupling factor 6, mitochondrial	aug3.g18589
LOC107442072	2.69873e-09	0.259126	0.568	0.463	5.31433e-05	28S ribosomal protein S14, mitochondrial	aug3.g16339
LOC107439043	3.19733e-09	0.304184	0.722	0.669	6.29618e-05	partner of Y14 and mago	aug3.g13534
LOC107441767	3.47655e-09	0.261995	0.875	0.837	6.84601e-05	casein kinase II subunit beta	aug3.g16099,aug3.g16098
LOC122270873	3.54476e-09	0.274332	0.623	0.517	6.98034e-05	WD repeat-containing protein 46-like	aug3.g879
LOC107449594	3.9676e-09	0.32741	0.701	0.645	7.81301e-05	probable U3 small nucleolar RNA-associated protein 11	aug3.g20833
LOC107447869	4.55122e-09	0.300022	0.704	0.634	8.96227e-05	developmentally-regulated GTP-binding protein 2	aug3.g1966
LOC107456809	4.66211e-09	0.2864	0.73	0.675	9.18063e-05	cell division cycle protein 23 homolog	aug3.g8847
LOC107449981	4.75547e-09	0.26238	0.809	0.732	9.36446e-05	transcription elongation factor S-II	aug3.g3048
LOC107449369	4.77874e-09	0.28625	0.693	0.607	9.41029e-05	zinc finger C4H2 domain-containing protein	aug3.g15415
LOC107452448	4.90724e-09	0.261887	0.487	0.365	9.66334e-05	UMP-CMP kinase	aug3.g23603
LOC107448450	5.34903e-09	0.255253	0.719	0.639	0.000105333	mitochondrial import inner membrane translocase subunit Tim9	aug3.g2212
LOC107439812	5.47138e-09	0.306744	0.736	0.664	0.000107742	ceramide transfer protein	aug3.g26909
LOC107453853	6.17053e-09	0.329971	0.629	0.546	0.00012151	replication termination factor 2	aug3.g5828
LOC107453309	6.74312e-09	0.253647	0.461	0.35	0.000132786	uncharacterized LOC107453309	aug3.g5392
LOC107444488	7.16297e-09	0.272527	0.406	0.289	0.000141053	delta(3,5)-Delta(2,4)-dienoyl-CoA isomerase, mitochondrial	aug3.g733
LOC107443464	7.70593e-09	0.259432	0.586	0.482	0.000151745	charged multivesicular body protein 4b	aug3.g17247
LOC107442398	7.78795e-09	0.264109	0.414	0.297	0.00015336	uncharacterized LOC107442398	aug3.g27621
LOC107447971	8.9727e-09	0.253567	0.678	0.571	0.00017669	malate dehydrogenase, cytoplasmic	aug3.g15245
LOC107440028	9.78393e-09	0.287024	0.606	0.51	0.000192665	UBX domain-containing protein 1-B	aug3.g26957
LOC107440581	1.02567e-08	0.303533	0.699	0.612	0.000201975	coiled-coil domain-containing protein 137	aug3.g9763
LOC107439800	1.36662e-08	0.280669	0.875	0.875	0.000269115	enhancer of polycomb homolog 1	aug3.g20067,aug3.g21331,aug3.g14060,aug3.g22195
LOC107447957	1.40287e-08	0.254869	0.435	0.323	0.000276253	exosome complex component CSL4	aug3.g15214
LOC107443254	1.48094e-08	0.26143	0.864	0.811	0.000291627	glycogen synthase kinase-3 beta	aug3.g9959,aug3.g9960
LOC107450249	1.54375e-08	0.260293	0.371	0.264	0.000303996	28S ribosomal protein S7, mitochondrial-like	aug3.g3210
LOC107452141	1.56431e-08	0.259421	0.89	0.847	0.000308044	ATP-binding cassette sub-family F member 1	aug3.g23548
LOC107450824	1.57146e-08	0.294826	0.423	0.313	0.000309452	nuclear receptor-binding protein homolog	aug3.g15640
LOC107443203	1.72963e-08	0.29152	0.745	0.702	0.000340598	RNA exonuclease 4	aug3.g17099
LOC107449078	1.75543e-08	0.330062	0.467	0.368	0.00034568	splicing regulator RBM11	aug3.g20595
LOC122271168	1.83021e-08	0.25742	0.699	0.623	0.000360405	leucine--tRNA ligase, cytoplasmic-like	aug3.g5628
LOC107444235	2.12844e-08	0.262723	0.449	0.341	0.000419133	uncharacterized LOC107444235	aug3.g17711
LOC107438023	2.16741e-08	0.257405	0.461	0.351	0.000426807	pleckstrin homology domain-containing family F member 2	aug3.g12749
LOC107436797	2.1755e-08	0.277663	0.617	0.525	0.0004284	alpha-crystallin A chain	aug3.g11831
LOC107455194	2.49396e-08	0.269528	0.391	0.278	0.000491111	protein HEXIM2	aug3.g10858
LOC107452654	2.61917e-08	0.303141	0.53	0.427	0.000515767	ribonuclease P protein subunit p29	aug3.g23625
LOC107440401	2.64192e-08	0.266145	0.612	0.516	0.000520248	histone deacetylase complex subunit SAP18	aug3.g14526
LOC107440996	2.82406e-08	0.254512	0.557	0.452	0.000556113	39S ribosomal protein L51, mitochondrial	aug3.g9787
LOC107436159	2.96372e-08	0.255721	0.461	0.361	0.000583615	protein ABHD11	aug3.g25958
LOC107453611	3.24455e-08	0.256546	0.577	0.473	0.000638918	rRNA-processing protein UTP23 homolog	aug3.g5616
LOC107455783	3.57589e-08	0.305619	0.699	0.627	0.000704163	leukotriene A-4 hydrolase	aug3.g8021
LOC107447810	3.68875e-08	0.272537	0.461	0.359	0.000726388	probable NADH dehydrogenase [ubiquinone] flavoprotein 2, mitochondrial	aug3.g19989
LOC107439660	4.33728e-08	0.255644	0.522	0.423	0.000854097	growth arrest and DNA damage-inducible proteins-interacting protein 1	aug3.g13937
LOC107455865	4.69727e-08	0.277506	0.736	0.682	0.000924987	peptidyl-prolyl cis-trans isomerase NIMA-interacting 1	aug3.g25141
*pct1 and pct2 mean proportion of cells expressing the gene in this cluster and other clusters, respectively.

## Sheet: Cluster4
Data S2.4. Stage-7_nucleus cluster 4 markers.
Gene ID (NCBI)	p_val	avg_log2FC	*pct.1	*pct.2	p_val_adj	Product (NCBI)	aug3 gene model
LOC107450662	1.82224e-264	1.68194	0.732	0.103	3.58836e-260	uncharacterized LOC107450662	aug3.g15605
LOC107452006	4.83711e-121	1.31252	0.767	0.228	9.52523e-117	transcription factor AP-2-beta	aug3.g23531
LOC107447499	2.26743e-120	1.57273	0.638	0.159	4.46502e-116	uncharacterized LOC107447499
LOC107457039	1.04708e-116	1.00818	0.609	0.139	2.06191e-112	homeobox protein Hox-A9b	aug3.g25355
LOC107450670	3.7413e-115	1.10361	0.51	0.103	7.36736e-111	uncharacterized LOC107450670	aug3.g15599
LOC107437910	3.9711e-111	1.41724	0.676	0.195	7.81988e-107	homeobox protein CDX-1-like	aug3.g12643
LOC107447242	4.28106e-100	0.986362	0.793	0.277	8.43027e-96	protein big brother	aug3.g1672
LOC107440619	5.76221e-97	1.06748	0.997	0.878	1.1347e-92	ETS domain-containing protein Elk-1	aug3.g9766
LOC122269180	7.6411e-96	0.620785	0.411	0.076	1.50468e-91	uncharacterized LOC122269180	aug3.g15598
LOC107447504	8.50282e-95	1.32869	0.965	0.604	1.67437e-90	homeobox protein Hox-B5b	aug3.g1787,aug3.g1786
LOC107447706	1.24042e-86	0.831964	0.499	0.122	2.44264e-82	excitatory amino acid transporter 3	aug3.g1887
LOC107448951	2.10815e-82	0.869309	0.618	0.2	4.15136e-78	BTB/POZ domain-containing protein kctd15-like	aug3.g2480
LOC107453771	3.41707e-75	1.3956	0.95	0.743	6.72889e-71	SPARC-related modular calcium-binding protein 2	aug3.g5781
LOC107448451	1.75811e-71	0.831453	0.676	0.267	3.46207e-67	band 4.1-like protein 4	aug3.g2228
LOC107449413	1.3246e-65	1.15717	0.516	0.167	2.6084e-61	runt-related transcription factor 1	aug3.g2762
LOC107447508	4.68879e-64	0.47829	0.388	0.095	9.23316e-60	uncharacterized LOC107447508
LOC107442050	6.49195e-62	1.05059	0.939	0.672	1.27839e-57	laminin subunit alpha-1	aug3.g16317
LOC107445228	2.95852e-61	1.43404	0.571	0.222	5.82593e-57	protein gooseberry	aug3.g18397
LOC107440837	3.09852e-60	1.06942	0.834	0.527	6.1016e-56	glutamate synthase [NADH]	aug3.g14860,aug3.g14861
LOC107456521	3.77026e-56	0.774991	0.991	0.841	7.4244e-52	ephrin-B2a	aug3.g25262
LOC107457539	7.98364e-53	0.825453	0.98	0.86	1.57214e-48	zinc finger homeobox protein 3	aug3.g11268
LOC107451660	2.81184e-50	1.00186	0.892	0.59	5.53708e-46	vitamin K-dependent protein C	aug3.g4198
LOC107448055	6.75774e-50	0.870115	0.673	0.32	1.33074e-45	pro-epidermal growth factor	aug3.g2047
LOC107439303	3.35237e-48	0.864594	0.837	0.595	6.60148e-44	hemicentin-2	aug3.g13686
LOC107437772	2.16042e-45	0.773473	0.939	0.717	4.25431e-41	MICAL-like protein 2	aug3.g12570
LOC107438758	3.17704e-45	0.689533	0.977	0.825	6.25622e-41	epidermal growth factor receptor	aug3.g13345,aug3.g13344
LOC107454132	4.50894e-44	1.00789	0.813	0.513	8.879e-40	toll-like receptor Tollo	aug3.g6063
LOC107450518	1.01784e-41	0.697732	0.945	0.71	2.00433e-37	neurogenic locus Notch protein	aug3.g21218
LOC107455850	1.27724e-39	0.726374	0.892	0.629	2.51514e-35	transmembrane protein 178B	aug3.g8086,aug3.g8085
LOC107451247	1.06087e-38	0.492371	0.324	0.1	2.08906e-34	achaete-scute homolog 1a	aug3.g15679
LOC107451809	4.17232e-38	0.819723	0.738	0.428	8.21613e-34	sonic hedgehog protein-like	aug3.g4322
LOC107455285	2.60964e-37	0.527596	0.679	0.359	5.1389e-33	abhydrolase domain-containing protein C22H12.03	aug3.g6972
LOC107450632	5.01596e-36	0.640362	0.324	0.105	9.87742e-32	netrin-1	aug3.g3497
LOC122273574	5.89976e-36	0.530064	0.624	0.33	1.16178e-31	serine protease 27-like	aug3.g12644
LOC107436358	1.28523e-35	0.587272	0.994	0.865	2.53087e-31	fasciclin-2	aug3.g11491
LOC107449611	9.598e-35	0.592804	0.945	0.726	1.89004e-30	protein dachsous	aug3.g2859
LOC107438948	1.62243e-34	0.80236	0.609	0.344	3.19488e-30	rhomboid-related protein 2	aug3.g13482
LOC107454846	6.10979e-32	0.666962	0.781	0.489	1.20314e-27	RNA-binding protein fusilli	aug3.g10830
LOC107447501	5.33479e-31	0.564258	0.254	0.075	1.05053e-26	uncharacterized LOC107447501
LOC107450335	6.5818e-31	0.463115	0.478	0.215	1.29609e-26	zinc finger protein basonuclin-2	aug3.g3273
LOC107436350	3.98578e-30	0.564309	0.971	0.792	7.8488e-26	glypican-6	aug3.g11833,aug3.g11486
LOC107451685	8.95633e-30	0.808301	0.962	0.779	1.76368e-25	roundabout homolog 3	aug3.g10604
LOC107451049	1.12292e-28	0.537277	0.382	0.161	2.21125e-24	uncharacterized LOC107451049	aug3.g15672
LOC107446742	1.45066e-27	0.406866	0.309	0.112	2.85664e-23	gamma-interferon-inducible lysosomal thiol reductase	aug3.g25649
LOC107451717	3.07347e-26	0.429901	0.306	0.116	6.05227e-22	SAM pointed domain-containing Ets transcription factor	aug3.g4238
LOC107453597	3.96795e-26	0.683478	0.863	0.655	7.81369e-22	fibroblast growth factor 8	aug3.g5611
LOC107442886	4.96764e-26	0.475091	0.469	0.226	9.78228e-22	leucine-rich repeats and immunoglobulin-like domains protein 3	aug3.g27784,aug3.g27783
LOC107449252	6.14635e-26	0.557564	0.37	0.162	1.21034e-21	protein Wnt-11	aug3.g2645
LOC107441235	1.44321e-25	0.348092	0.274	0.098	2.84196e-21	tyrosine kinase receptor Cad96Ca	aug3.g9807
LOC107443364	1.38722e-24	0.462816	0.956	0.862	2.73171e-20	uncharacterized LOC107443364	aug3.g17172
LOC107444682	1.80109e-24	0.713728	0.431	0.22	3.54671e-20	ABC transporter G family member 9	aug3.g25573
LOC107441771	2.27179e-24	0.590572	0.741	0.518	4.47361e-20	protein tiptop	aug3.g25516
LOC107451065	9.56371e-24	0.269829	0.271	0.1	1.88329e-19	uncharacterized LOC107451065	aug3.g3755
LOC107447180	9.85981e-24	0.377222	0.612	0.325	1.94159e-19	protein Wnt-5b-like	aug3.g1632
LOC107447905	1.66207e-23	0.304164	0.289	0.108	3.27294e-19	sal-like protein 1	aug3.g1988
LOC107446715	2.19717e-23	0.438262	0.286	0.111	4.32666e-19	protein toll	aug3.g19333
LOC107448674	4.83001e-23	0.530334	0.924	0.742	9.51126e-19	uncharacterized LOC107448674	aug3.g20402
LOC107438776	2.00321e-22	0.596834	0.525	0.302	3.94472e-18	C-Maf-inducing protein	aug3.g13368,aug3.g5824
LOC107455759	9.85965e-22	0.520797	0.773	0.596	1.94156e-17	meteorin-like protein	aug3.g8000
LOC107440074	6.65188e-21	0.351762	0.292	0.117	1.30989e-16	uncharacterized LOC107440074	aug3.g407
LOC107436088	7.70007e-21	0.63516	0.726	0.555	1.5163e-16	uncharacterized LOC107436088	aug3.g9384
LOC107440240	1.2837e-20	0.460572	0.802	0.589	2.52786e-16	protein patched-like	aug3.g14374
LOC107436465	2.02815e-20	0.380014	0.373	0.172	3.99383e-16	B-cell lymphoma/leukemia 11A	aug3.g26043
LOC107443967	4.62451e-19	0.551092	0.472	0.267	9.10659e-15	homeobox protein XHOX-3	aug3.g17585
LOC107450096	7.44806e-19	0.418062	0.688	0.459	1.46667e-14	sodium- and chloride-dependent glycine transporter 1	aug3.g15542
LOC107455997	8.67622e-19	0.421478	0.688	0.489	1.70852e-14	putative transcription factor SOX-14	aug3.g8208
LOC107443428	1.59199e-18	0.413295	0.673	0.456	3.13495e-14	uncharacterized LOC107443428	aug3.g17223
LOC107452266	1.7692e-18	0.902292	0.79	0.666	3.48391e-14	dentin sialophosphoprotein	aug3.g4638
LOC107446595	5.29577e-18	0.343149	0.828	0.612	1.04284e-13	uncharacterized LOC107446595	aug3.g1396
LOC107444955	6.13044e-18	0.403705	0.466	0.271	1.20721e-13	uncharacterized LOC107444955	aug3.g887,aug3.g886
LOC107440811	1.40892e-17	0.593874	0.589	0.391	2.77444e-13	centrosomal protein of 290 kDa	aug3.g27157,aug3.g27156
LOC107437748	5.67083e-17	0.347072	0.953	0.786	1.1167e-12	adipolin	aug3.g12543
LOC107454760	5.76799e-17	0.392346	0.796	0.589	1.13583e-12	ankyrin repeat domain-containing protein 6	aug3.g24117
LOC107444844	1.39837e-16	0.283181	0.283	0.127	2.75366e-12	protein giant-lens	aug3.g839
LOC107436200	3.0663e-16	0.444839	0.691	0.497	6.03815e-12	cyclin-dependent kinase 4	aug3.g11377,aug3.g21263
LOC107445694	1.07729e-15	0.425112	0.878	0.712	2.1214e-11	unconventional myosin-Vb	aug3.g9254,aug3.g6148,aug3.g21618
LOC107452612	2.62127e-15	0.4646	0.956	0.894	5.1618e-11	lysine-specific demethylase 6A	aug3.g260
LOC107441084	8.9006e-15	0.427064	0.735	0.566	1.75271e-10	low-density lipoprotein receptor-related protein 2	aug3.g9796
LOC107441856	1.03625e-14	0.339745	0.615	0.424	2.04058e-10	uncharacterized LOC107441856	aug3.g16195,aug3.g27494
LOC107446080	1.21206e-14	0.44272	0.673	0.485	2.38679e-10	cyclin-dependent kinase 20	aug3.g1238
LOC107438220	1.53338e-14	0.374129	0.531	0.357	3.01954e-10	MICAL-like protein 1	aug3.g12909
LOC107450578	1.99852e-14	0.404778	0.793	0.674	3.93549e-10	histone-lysine N-methyltransferase SETD2	aug3.g3446
LOC107441179	3.49148e-14	0.449001	0.924	0.811	6.87543e-10	protein grainyhead	aug3.g27212,aug3.g23194,aug3.g10582
LOC107446048	3.63066e-14	0.254902	0.437	0.262	7.14949e-10	epidermal growth factor receptor	aug3.g18901
LOC107452785	5.39423e-14	0.469819	0.927	0.872	1.06223e-09	protein ELYS	aug3.g4990
LOC107439278	5.5418e-14	0.413253	0.828	0.695	1.09129e-09	uncharacterized LOC107439278	aug3.g13670
LOC107438830	1.04262e-13	0.450597	0.682	0.506	2.05313e-09	uncharacterized LOC107438830	aug3.g26553
LOC107456088	1.42008e-13	0.528295	0.665	0.487	2.79642e-09	iroquois-class homeodomain protein IRX-6	aug3.g8295
LOC107447080	1.61478e-13	0.340369	0.758	0.584	3.17983e-09	angiomotin	aug3.g19537
LOC107449833	1.80665e-13	0.360679	0.927	0.843	3.55765e-09	autism susceptibility gene 2 protein	aug3.g2985,aug3.g22797,aug3.g21033
LOC107441697	2.48234e-12	0.332659	0.653	0.497	4.88823e-08	uncharacterized LOC107441697	aug3.g27405
LOC107440672	3.15971e-12	0.312517	0.854	0.725	6.22211e-08	inactive tyrosine-protein kinase 7	aug3.g27123,aug3.g22652
LOC107446220	4.61165e-12	0.309766	0.758	0.611	9.08126e-08	transcription factor Sox-14-like	aug3.g24914,aug3.g24896
LOC107444504	8.63234e-12	0.27397	0.286	0.151	1.69988e-07	uncharacterized LOC107444504	aug3.g10054
LOC107447528	1.06195e-11	0.293074	0.423	0.27	2.0912e-07	tight junction protein ZO-1	aug3.g1798
LOC107451348	1.53793e-11	0.36286	0.889	0.787	3.02849e-07	uncharacterized LOC107451348
LOC107456864	1.69287e-11	0.37589	0.898	0.748	3.33361e-07	exonuclease GOR-like	aug3.g18504,aug3.g1256
LOC107443562	1.74333e-11	0.335565	0.487	0.343	3.43297e-07	integrin alpha-PS1	aug3.g474,aug3.g20575,aug3.g473
LOC107448079	4.94125e-11	0.508243	0.481	0.328	9.73031e-07	putative epidermal cell surface receptor	aug3.g20118
LOC107455560	1.43531e-10	0.254389	0.469	0.309	2.82641e-06	cell division control protein 42 homolog	aug3.g7849,aug3.g7850
LOC107442148	2.22569e-10	0.361232	0.612	0.483	4.38283e-06	frizzled-4	aug3.g27554
LOC107456878	2.81764e-10	0.342483	0.513	0.363	5.54849e-06	tyrosine-protein phosphatase 10D	aug3.g8902
LOC107456525	3.04286e-10	0.346993	0.487	0.332	5.992e-06	delta-like protein 1	aug3.g25248
LOC107446115	3.11175e-10	0.2572	0.857	0.755	6.12766e-06	extracellular sulfatase Sulf-1	aug3.g18939
LOC107451935	3.30264e-10	0.286154	0.431	0.289	6.50356e-06	uncharacterized LOC107451935	aug3.g4410,aug3.g4409
LOC122270632	4.11613e-10	0.277698	0.743	0.627	8.10548e-06	uncharacterized LOC122270632	aug3.g13667
LOC107452567	4.45215e-10	0.272526	0.81	0.668	8.76717e-06	golgin subfamily A member 5	aug3.g4847
LOC107437100	4.8463e-10	0.291621	0.892	0.811	9.54334e-06	cellular tumor antigen p53	aug3.g25417
LOC107454584	5.50763e-10	0.310533	0.51	0.36	1.08456e-05	homeobox protein PKNOX1	aug3.g6392
LOC107437342	5.55032e-10	0.328963	0.828	0.692	1.09297e-05	uncharacterized LOC107437342	aug3.g12225
LOC107456192	6.44825e-10	0.306747	0.927	0.858	1.26979e-05	histone acetyltransferase KAT6B	aug3.g8366
LOC122270706	1.12931e-09	0.352181	0.746	0.632	2.22384e-05	SR-related and CTD-associated factor 8-like	aug3.g10919
LOC107446210	1.29865e-09	0.270335	0.571	0.418	2.55731e-05	zinc transporter ZIP6	aug3.g1267
LOC107453135	2.15085e-09	0.330915	0.921	0.818	4.23545e-05	serine/threonine-protein kinase LATS1	aug3.g10697
LOC107442776	2.68449e-09	0.392608	0.609	0.496	5.28629e-05	target of rapamycin complex 2 subunit MAPKAP1	aug3.g27746
LOC107437563	4.35633e-09	0.273513	0.504	0.368	8.57848e-05	uncharacterized LOC107437563	aug3.g12415
LOC107443047	4.46312e-09	0.354768	0.749	0.624	8.78878e-05	serine/threonine-protein kinase 17A	aug3.g27830
LOC107451631	4.66045e-09	0.352267	0.292	0.175	9.17737e-05	protein odd-skipped-related 2	aug3.g21549,aug3.g17123
LOC107454021	5.17868e-09	0.291815	0.417	0.276	0.000101979	matrix metalloproteinase-2	aug3.g5969
LOC107440139	5.27249e-09	0.27199	0.895	0.795	0.000103826	zinc finger protein 271	aug3.g14290,aug3.g25464,aug3.g24290
LOC107442634	6.56374e-09	0.315247	0.437	0.307	0.000129253	protein O-linked-mannose beta-1,4-N-acetylglucosaminyltransferase 2	aug3.g27697
LOC107441406	7.4699e-09	0.259108	0.627	0.478	0.000147097	uncharacterized LOC107441406	aug3.g27275
LOC107438219	1.04213e-08	0.332319	0.764	0.649	0.000205216	protein AF-10	aug3.g12912
LOC107442086	1.46454e-08	0.324698	0.618	0.488	0.000288397	GTP-binding protein 10	aug3.g16351
LOC107443629	2.4694e-08	0.257555	0.484	0.352	0.000486274	zinc finger protein 260	aug3.g411
LOC107448794	2.49244e-08	0.309742	0.857	0.768	0.000490812	transcription factor MYB101	aug3.g2428,aug3.g2429
LOC107442698	3.43817e-08	0.275238	0.513	0.387	0.000677045	protein kinase C and casein kinase substrate in neurons protein 2	aug3.g16755
LOC107456605	3.82711e-08	0.276777	0.618	0.501	0.000753634	Down syndrome cell adhesion molecule homolog	aug3.g8691
LOC107444956	4.17951e-08	0.308698	0.895	0.853	0.00082303	lethal(2) giant larvae protein homolog 1-like	aug3.g10082,aug3.g19646
LOC107441411	4.43217e-08	0.291229	0.423	0.289	0.000872782	uncharacterized LOC107441411	aug3.g9829
LOC107454209	4.62926e-08	0.255817	0.408	0.277	0.000911595	bicaudal D-related protein homolog	aug3.g6106
*pct1 and pct2 mean proportion of cells expressing the gene in this cluster and other clusters, respectively.

## Sheet: Cluster5
Data S2.5. Stage-7_nucleus cluster 5 markers.
Gene ID (NCBI)	p_val	avg_log2FC	*pct.1	*pct.2	p_val_adj	Product (NCBI)	aug3 gene model
LOC107455689	6.9245e-181	0.889455	0.537	0.074	1.36357e-176	homeotic protein proboscipedia	aug3.g7953
LOC107451942	5.42446e-169	1.8592	0.929	0.344	1.06818e-164	protein NDNF	aug3.g4413
LOC107440711	1.88282e-150	0.672186	0.428	0.052	3.70765e-146	homeobox protein Hox-A1	aug3.g27130
LOC107438641	2.09103e-145	2.00479	0.932	0.427	4.11765e-141	transcription factor Sox-13	aug3.g13250
LOC107455686	9.41964e-141	1.54977	0.649	0.142	1.85492e-136	homeobox protein Hox-A1-like	aug3.g7954
LOC107443647	2.9809e-127	1.83074	0.988	0.707	5.86999e-123	plexin-B	aug3.g17369
LOC107455688	2.72064e-101	1.13466	0.552	0.136	5.35749e-97	uncharacterized LOC107455688
LOC107451685	6.7452e-100	1.33251	1	0.777	1.32827e-95	roundabout homolog 3	aug3.g10604
LOC107451579	2.27078e-99	1.38238	0.92	0.463	4.47163e-95	E3 ubiquitin-protein ligase Rnf220	aug3.g4121
LOC107451809	1.89065e-97	2.17955	0.847	0.422	3.72306e-93	sonic hedgehog protein-like	aug3.g4322
LOC107457180	6.50659e-95	1.13065	0.912	0.47	1.28128e-90	protein jagged-1	aug3.g9162,aug3.g9161
LOC107457189	1.92917e-87	1.04055	0.717	0.247	3.79892e-83	homeobox protein OTX2-A-like	aug3.g9172
LOC107448055	5.99874e-85	1.20247	0.77	0.315	1.18127e-80	pro-epidermal growth factor	aug3.g2047
LOC107456525	2.23782e-84	1.19166	0.737	0.317	4.40672e-80	delta-like protein 1	aug3.g25248
LOC107450899	4.35411e-84	1.31048	0.959	0.648	8.57412e-80	sal-like protein 1	aug3.g3675
LOC107452215	3.8701e-65	1.08527	0.841	0.481	7.62101e-61	Krueppel-like factor 7	aug3.g4601
LOC107440849	1.31761e-59	0.851114	0.796	0.473	2.59465e-55	uncharacterized LOC107440849	aug3.g27174
LOC122270945	6.79852e-58	0.670409	0.504	0.178	1.33876e-53	uncharacterized LOC122270945	aug3.g7118,aug3.g12042
LOC107446082	2.93419e-57	0.880659	0.77	0.413	5.77802e-53	sodium- and chloride-dependent glycine transporter 1	aug3.g1218
LOC107450063	4.81001e-46	0.716694	0.938	0.68	9.47187e-42	homeobox protein Meis1	aug3.g3111
LOC107457313	3.8675e-45	0.709268	0.832	0.506	7.61588e-41	transcription factor Sox-2	aug3.g11061
LOC107456521	6.84558e-43	0.637569	0.991	0.841	1.34803e-38	ephrin-B2a	aug3.g25262
LOC107440240	5.48446e-42	0.679156	0.873	0.585	1.08e-37	protein patched-like	aug3.g14374
LOC107436358	1.10216e-40	0.610979	1	0.865	2.17037e-36	fasciclin-2	aug3.g11491
LOC107454275	2.39385e-38	0.583927	0.295	0.085	4.71397e-34	transcription factor SOX-4-like	aug3.g24008,aug3.g16006
LOC107453771	2.41952e-36	0.669119	0.95	0.743	4.76451e-32	SPARC-related modular calcium-binding protein 2	aug3.g5781
LOC107444570	4.41103e-35	0.491796	0.431	0.176	8.6862e-31	aquaporin-9	aug3.g10061,aug3.g24198
LOC107437305	1.52594e-34	0.831097	0.917	0.673	3.00489e-30	zinc finger protein ZIC 4-like	aug3.g12202
LOC107442050	2.82834e-33	0.672611	0.9	0.675	5.56957e-29	laminin subunit alpha-1	aug3.g16317
LOC107451660	4.22175e-31	0.830839	0.814	0.595	8.31347e-27	vitamin K-dependent protein C	aug3.g4198
LOC107444748	5.13654e-30	0.577149	0.973	0.805	1.01149e-25	uncharacterized LOC107444748	aug3.g18068
LOC107457517	1.1223e-29	0.730765	0.876	0.662	2.21003e-25	G1/S-specific cyclin-D2	aug3.g11246,aug3.g11247
LOC107450335	1.54136e-29	0.519806	0.472	0.216	3.03525e-25	zinc finger protein basonuclin-2	aug3.g3273
LOC107437002	5.57754e-28	0.476613	0.991	0.867	1.09833e-23	adhesion G protein-coupled receptor L1	aug3.g9493
LOC107454167	2.57302e-26	0.478679	0.917	0.632	5.0668e-22	dorsal-ventral patterning protein Sog-like	aug3.g23966
LOC107451346	3.81463e-22	0.561949	0.643	0.432	7.51177e-18	latrophilin Cirl	aug3.g25404
LOC107451394	4.29154e-22	0.480274	0.64	0.406	8.4509e-18	frizzled-5	aug3.g4009
LOC107445428	6.33946e-22	0.474072	0.723	0.468	1.24837e-17	BMP and activin membrane-bound inhibitor homolog	aug3.g18541
LOC107447205	1.29669e-21	0.597228	0.699	0.498	2.55345e-17	roundabout homolog 1	aug3.g1658
LOC107452888	1.44723e-21	0.444763	0.968	0.874	2.84989e-17	uncharacterized LOC107452888	aug3.g5060
LOC107438011	1.66567e-20	0.436131	0.386	0.188	3.28005e-16	neurogenic locus protein delta	aug3.g12734
LOC122270466	1.04106e-18	0.265287	0.316	0.14	2.05007e-14	uncharacterized LOC122270466	aug3.g12205,aug3.g12204
LOC107438242	3.20808e-17	0.489763	0.776	0.629	6.31735e-13	growth arrest-specific protein 2	aug3.g12936
LOC107436894	6.47805e-17	0.386496	0.903	0.728	1.27566e-12	zinc finger protein rotund	aug3.g394
LOC107447678	8.4776e-17	0.424558	0.519	0.315	1.66941e-12	homeobox protein MSH-D	aug3.g15189
LOC107450690	1.90217e-16	0.469928	0.693	0.524	3.74574e-12	uncharacterized LOC107450690	aug3.g25707
LOC107438277	3.67886e-16	0.352735	0.389	0.212	7.24442e-12	Krueppel-like factor 5	aug3.g26435
LOC107456312	5.4524e-16	0.420102	0.563	0.37	1.07369e-11	smoothened homolog	aug3.g8490
LOC107456864	1.1932e-15	0.460655	0.914	0.747	2.34964e-11	exonuclease GOR-like	aug3.g18504,aug3.g1256
LOC107443758	2.44055e-15	0.469238	0.873	0.722	4.80593e-11	transcription factor AP-4	aug3.g424
LOC107451348	4.83549e-15	0.411555	0.912	0.786	9.52204e-11	uncharacterized LOC107451348
LOC107438760	5.01284e-15	0.43618	0.773	0.614	9.87129e-11	RING finger protein 150	aug3.g13351
LOC107441179	7.96851e-15	0.38485	0.932	0.811	1.56916e-10	protein grainyhead	aug3.g27212,aug3.g23194,aug3.g10582
LOC107436691	2.11246e-14	0.305302	0.853	0.619	4.15985e-10	uncharacterized LOC107436691	aug3.g11765
LOC107439046	2.42993e-14	0.355872	0.522	0.347	4.78502e-10	homeobox protein extradenticle	aug3.g13538,aug3.g27748,aug3.g27747
LOC107451797	2.76279e-14	0.515602	0.791	0.669	5.44048e-10	uncharacterized LOC107451797	aug3.g4304
LOC107439669	3.01384e-14	0.370022	0.944	0.867	5.93485e-10	histone H3-like centromeric protein cid	aug3.g13949,aug3.g13948
LOC107438758	4.54636e-14	0.287602	0.971	0.825	8.95268e-10	epidermal growth factor receptor	aug3.g13345,aug3.g13344
LOC107450119	8.19787e-14	0.32913	0.912	0.775	1.61432e-09	nuclear pore membrane glycoprotein 210	aug3.g3136
LOC110281924	2.43801e-13	0.419252	0.758	0.606	4.80094e-09	triadin	aug3.g6466,aug3.g6465
LOC107454179	5.38035e-13	0.29493	0.973	0.896	1.0595e-08	delta(14)-sterol reductase TM7SF2	aug3.g23973
LOC107436623	1.5693e-12	0.390101	0.637	0.447	3.09027e-08	neuronal calcium sensor 1	aug3.g11709
LOC107444578	1.64675e-12	0.342088	0.938	0.841	3.24278e-08	amphiphysin	aug3.g17965,aug3.g17964
LOC107449990	1.68675e-12	0.276548	0.947	0.872	3.32155e-08	uncharacterized LOC107449990	aug3.g3073
LOC107438376	2.09171e-12	0.297933	0.676	0.486	4.11899e-08	cadherin-87A	aug3.g13039
LOC107438732	8.28353e-12	0.299244	0.726	0.562	1.63119e-07	somatomedin-B and thrombospondin type-1 domain-containing protein	aug3.g26535
LOC107449610	8.96679e-12	0.295806	0.947	0.881	1.76574e-07	tudor domain-containing protein 1	aug3.g2858
LOC107449579	1.02005e-11	0.32145	0.906	0.796	2.00868e-07	muscle calcium channel subunit alpha-1	aug3.g2843,aug3.g21678
LOC107455850	1.49687e-11	0.326517	0.802	0.634	2.94764e-07	transmembrane protein 178B	aug3.g8086,aug3.g8085
LOC107449379	2.8855e-11	0.420429	0.599	0.442	5.68214e-07	regulating synaptic membrane exocytosis protein 2	aug3.g10454
LOC107449960	4.2053e-11	0.273547	0.914	0.797	8.28108e-07	neuroglian	aug3.g3046,aug3.g3047
LOC122270171	4.50552e-11	0.269529	0.487	0.323	8.87228e-07	uncharacterized LOC122270171	aug3.g20128
LOC107451800	7.2305e-11	0.275028	0.965	0.881	1.42383e-06	carboxy-terminal kinesin 2	aug3.g4311
LOC107451335	8.55051e-11	0.37192	0.802	0.703	1.68377e-06	fatty acid-binding protein	aug3.g3973
LOC107441637	1.3763e-10	0.251093	0.929	0.85	2.71022e-06	DNA replication licensing factor mcm4-A	aug3.g27383
LOC107455216	1.51432e-10	0.306557	0.661	0.515	2.982e-06	bestrophin-2	aug3.g6914
LOC107451441	2.13107e-10	0.317125	0.617	0.471	4.1965e-06	uncharacterized LOC107451441	aug3.g4013
LOC107441879	2.29582e-10	0.291061	0.947	0.884	4.52092e-06	talin-2	aug3.g16213,aug3.g16214
LOC107455884	4.72237e-10	0.310192	0.976	0.896	9.29929e-06	chromatin assembly factor 1 subunit A	aug3.g8117
LOC107439544	5.09414e-10	0.318595	0.761	0.634	1.00314e-05	kinetochore protein NDC80 homolog	aug3.g9675,aug3.g8445
LOC107451075	5.38094e-10	0.329447	0.885	0.786	1.05961e-05	uncharacterized LOC107451075	aug3.g21386
LOC107450126	7.93882e-10	0.264819	0.956	0.875	1.56331e-05	ubiquitin carboxyl-terminal hydrolase 34	aug3.g3140,aug3.g3138,aug3.g24193
LOC107451464	1.31464e-09	0.297587	0.681	0.535	2.58879e-05	transcription factor HES-4-A-like	aug3.g4026
LOC107436699	1.78913e-09	0.298588	0.897	0.757	3.52316e-05	putative E3 ubiquitin-protein ligase UNKL	aug3.g9467
LOC107439058	2.05676e-09	0.270402	0.879	0.788	4.05017e-05	regulator of G-protein signaling 12	aug3.g26650,aug3.g24025
LOC107441203	2.19021e-09	0.302942	0.658	0.511	4.31296e-05	potassium voltage-gated channel subfamily B member 2	aug3.g27237
LOC107437115	2.5644e-09	0.354865	0.678	0.541	5.04981e-05	one cut domain family member 2	aug3.g26177
LOC107453143	2.6661e-09	0.280132	0.941	0.874	5.25008e-05	steroid hormone receptor ERR2	aug3.g5251
LOC107456885	3.31688e-09	0.303193	0.814	0.698	6.53161e-05	sodium-dependent phosphate transporter 1	aug3.g25832
LOC107436169	4.18661e-09	0.286871	0.711	0.578	8.24428e-05	uncharacterized LOC107436169	aug3.g20047,aug3.g11351
LOC107450601	4.18876e-09	0.299288	0.853	0.753	8.2485e-05	uncharacterized LOC107450601	aug3.g3466,aug3.g3467,aug3.g25011
LOC107453018	4.31896e-09	0.259325	0.894	0.779	8.5049e-05	nuclear pore complex protein Nup205	aug3.g5146,aug3.g22142
LOC107448452	4.8219e-09	0.27924	0.717	0.585	9.49529e-05	nucleoporin NDC1	aug3.g2237
LOC107440093	6.26134e-09	0.266242	0.643	0.505	0.000123298	protein zwilch homolog	aug3.g26977
LOC107447080	1.65564e-08	0.260524	0.72	0.587	0.000326028	angiomotin	aug3.g19537
LOC122272805	1.87954e-08	0.25166	0.885	0.753	0.00037012	uncharacterized LOC122272805	aug3.g11583,aug3.g19779,aug3.g2113
LOC107454956	2.10285e-08	0.280833	0.92	0.848	0.000414092	uncharacterized LOC107454956	aug3.g24974
LOC107446210	2.21797e-08	0.302772	0.563	0.418	0.000436763	zinc transporter ZIP6	aug3.g1267
LOC107453597	2.26959e-08	0.429822	0.785	0.659	0.000446928	fibroblast growth factor 8	aug3.g5611
LOC107448326	2.44387e-08	0.256739	0.923	0.839	0.000481248	E3 ubiquitin-protein ligase UHRF1	aug3.g15310
LOC107455082	2.95151e-08	0.250007	0.891	0.814	0.000581211	ethanolaminephosphotransferase 1	aug3.g24993
LOC107451030	3.05538e-08	0.301708	0.699	0.585	0.000601666	proton channel OtopLc	aug3.g211
LOC107445694	3.43035e-08	0.258655	0.832	0.715	0.000675505	unconventional myosin-Vb	aug3.g9254,aug3.g6148,aug3.g21618
LOC107452997	3.93503e-08	0.25141	0.906	0.793	0.000774886	F-box/WD repeat-containing protein 1A	aug3.g5127
LOC107445055	4.53806e-08	0.314319	0.646	0.518	0.000893634	proteoglycan Cow	aug3.g7488,aug3.g7489
LOC107439742	4.55541e-08	0.274473	0.743	0.625	0.000897051	phosphatidylinositol 3-kinase regulatory subunit alpha	aug3.g26883
*pct1 and pct2 mean proportion of cells expressing the gene in this cluster and other clusters, respectively.

## Sheet: Cluster6
Data S2.6. Stage-7_nucleus cluster 6 markers.
Gene ID (NCBI)	p_val	avg_log2FC	*pct.1	*pct.2	p_val_adj	Product (NCBI)	aug3 gene model
LOC107439785	0	2.16019	0.802	0.048	0	homeobox protein engrailed	aug3.g14050
LOC107448559	0	1.69002	0.765	0.051	0	homeobox protein EMX1	aug3.g2295
LOC107448560	0	1.88116	0.82	0.045	0	homeobox protein EMX2	aug3.g2297
LOC107437266	8.62385e-287	1.34747	0.585	0.049	1.69821e-282	homeobox protein EMX1	aug3.g26211
LOC107457189	4.8682e-284	2.61258	0.985	0.234	9.58645e-280	homeobox protein OTX2-A-like	aug3.g9172
LOC107437265	1.3079e-235	0.51364	0.285	0.008	2.57552e-231	homeobox protein EMX2	aug3.g26210
LOC107449891	2.24673e-190	0.501274	0.356	0.024	4.42425e-186	LIM/homeobox protein Lhx5	aug3.g10485
LOC107441893	2.17825e-185	0.697366	0.536	0.066	4.28941e-181	paired box protein Pax-6	aug3.g19451,aug3.g24194,aug3.g22155,aug3.g19881
LOC107436783	1.35103e-161	1.90975	0.997	0.572	2.66045e-157	teneurin-m	aug3.g11824,aug3.g22153,aug3.g11825
LOC107454275	1.70322e-127	1.01328	0.471	0.076	3.35398e-123	transcription factor SOX-4-like	aug3.g24008,aug3.g16006
LOC122270466	1.91961e-125	0.786033	0.588	0.125	3.78009e-121	uncharacterized LOC122270466	aug3.g12205,aug3.g12204
LOC107438084	3.78821e-107	0.798884	0.582	0.131	7.45974e-103	pro-neuregulin-2, membrane-bound isoform	aug3.g12807
LOC107451809	1.60554e-106	1.66741	0.913	0.419	3.16162e-102	sonic hedgehog protein-like	aug3.g4322
LOC107437305	4.13338e-102	1.3736	0.988	0.67	8.13945e-98	zinc finger protein ZIC 4-like	aug3.g12202
LOC107457313	5.7509e-101	1.14919	0.954	0.501	1.13247e-96	transcription factor Sox-2	aug3.g11061
LOC107457180	4.1751e-89	1.04471	0.913	0.471	8.2216e-85	protein jagged-1	aug3.g9162,aug3.g9161
LOC107447180	1.5115e-88	1.16279	0.796	0.316	2.97645e-84	protein Wnt-5b-like	aug3.g1632
LOC107436595	1.35397e-83	0.416908	0.254	0.031	2.66623e-79	paired box protein Pax-6	aug3.g11688
LOC107451942	1.87318e-78	1.18019	0.802	0.353	3.68867e-74	protein NDNF	aug3.g4413
LOC107457243	2.26653e-75	0.585733	0.449	0.109	4.46325e-71	protein Wnt-16-like	aug3.g11009
LOC107440157	9.5456e-69	1.11774	0.932	0.547	1.87972e-64	zinc finger protein 423	aug3.g14296
LOC107440240	4.85522e-64	0.777377	0.954	0.582	9.5609e-60	protein patched-like	aug3.g14374
LOC107457564	8.99841e-63	0.443975	0.375	0.087	1.77197e-58	homeobox protein OTX2	aug3.g25936
LOC107454167	1.73255e-57	0.995401	0.96	0.631	3.41173e-53	dorsal-ventral patterning protein Sog-like	aug3.g23966
LOC107453701	2.10913e-51	0.443958	0.406	0.114	4.15331e-47	matrix metalloproteinase-21	aug3.g5702
LOC107436358	4.4207e-47	0.673912	0.997	0.865	8.70525e-43	fasciclin-2	aug3.g11491
LOC107456312	2.18648e-46	0.66997	0.706	0.363	4.30561e-42	smoothened homolog	aug3.g8490
LOC107442925	7.09799e-46	0.812334	0.972	0.766	1.39774e-41	bone morphogenetic protein 4-like	aug3.g16926
LOC107452888	1.68186e-44	0.810005	0.985	0.874	3.31192e-40	uncharacterized LOC107452888	aug3.g5060
LOC107436691	4.95569e-43	0.693945	0.957	0.614	9.75875e-39	uncharacterized LOC107436691	aug3.g11765
LOC107448055	4.32213e-41	0.802641	0.653	0.323	8.51115e-37	pro-epidermal growth factor	aug3.g2047
LOC107447162	4.55962e-40	0.595389	0.43	0.158	8.9788e-36	protein C-ets-1	aug3.g19580
LOC107453771	3.16006e-39	0.616936	0.981	0.742	6.22279e-35	SPARC-related modular calcium-binding protein 2	aug3.g5781
LOC107439303	1.62618e-37	0.558811	0.923	0.591	3.20227e-33	hemicentin-2	aug3.g13686
LOC107449611	3.21356e-37	0.663481	0.96	0.726	6.32814e-33	protein dachsous	aug3.g2859
LOC107453597	5.6609e-37	0.658344	0.957	0.65	1.11474e-32	fibroblast growth factor 8	aug3.g5611
LOC107444744	8.9992e-36	0.499066	0.269	0.073	1.77212e-31	transcription factor SOX-8	aug3.g816
LOC107447307	5.49648e-35	0.402682	0.396	0.143	1.08237e-30	uncharacterized LOC107447307	aug3.g21167
LOC107450899	6.25088e-35	0.701584	0.923	0.651	1.23092e-30	sal-like protein 1	aug3.g3675
LOC107438641	2.60023e-33	0.775838	0.734	0.439	5.12037e-29	transcription factor Sox-13	aug3.g13250
LOC107446074	2.26654e-32	0.547906	0.978	0.877	4.46326e-28	glypican-5	aug3.g1222
LOC107449847	8.88826e-32	0.590656	0.663	0.366	1.75028e-27	transcription factor HES-7.1	aug3.g20968
LOC107452215	9.90385e-32	0.788064	0.762	0.486	1.95027e-27	Krueppel-like factor 7	aug3.g4601
LOC107444748	1.48163e-31	0.637055	0.963	0.806	2.91762e-27	uncharacterized LOC107444748	aug3.g18068
LOC107438948	9.38214e-30	0.493614	0.644	0.343	1.84753e-25	rhomboid-related protein 2	aug3.g13482
LOC107437748	1.7975e-29	0.547164	0.966	0.785	3.53963e-25	adipolin	aug3.g12543
LOC107457517	5.76678e-28	0.584001	0.889	0.662	1.13559e-23	G1/S-specific cyclin-D2	aug3.g11246,aug3.g11247
LOC107456521	2.05586e-27	0.384656	0.994	0.841	4.0484e-23	ephrin-B2a	aug3.g25262
LOC107444455	3.46144e-27	0.495623	0.944	0.789	6.81627e-23	uncharacterized LOC107444455	aug3.g17881,aug3.g17882
LOC107438376	5.22347e-27	0.474634	0.774	0.481	1.02861e-22	cadherin-87A	aug3.g13039
LOC107441868	7.76784e-27	0.419643	0.548	0.284	1.52964e-22	uncharacterized LOC107441868	aug3.g27457,aug3.g10400
LOC107445428	3.1293e-26	0.55612	0.743	0.467	6.16221e-22	BMP and activin membrane-bound inhibitor homolog	aug3.g18541
LOC107451332	1.18418e-25	0.385809	0.254	0.084	2.33189e-21	uncharacterized LOC107451332	aug3.g3963,aug3.g15729
LOC107443911	1.17311e-23	0.542978	0.95	0.797	2.31009e-19	plexin-B	aug3.g573
LOC107441406	2.2664e-23	0.575735	0.693	0.474	4.46299e-19	uncharacterized LOC107441406	aug3.g27275
LOC107437937	2.09579e-22	0.375613	0.402	0.185	4.12703e-18	zinc finger protein Noc	aug3.g12685,aug3.g23139
LOC107437956	6.56464e-22	0.359942	0.675	0.421	1.29271e-17	semaphorin-5A	aug3.g26377
LOC107450690	3.54497e-21	0.595437	0.724	0.523	6.98075e-17	uncharacterized LOC107450690	aug3.g25707
LOC107453922	4.68027e-20	0.357405	0.384	0.185	9.21639e-16	four-jointed box protein 1	aug3.g5891
LOC107438242	7.64034e-20	0.509139	0.805	0.628	1.50454e-15	growth arrest-specific protein 2	aug3.g12936
LOC107444844	1.16508e-19	0.318318	0.303	0.126	2.29428e-15	protein giant-lens	aug3.g839
LOC107445612	1.49739e-19	0.359812	0.551	0.32	2.94867e-15	neurobeachin	aug3.g12182,aug3.g24475,aug3.g18642,aug3.g24905
LOC107443696	2.42603e-19	0.377067	0.477	0.255	4.77733e-15	protein snail homolog Sna	aug3.g416,aug3.g417
LOC107446082	1.43713e-18	0.375812	0.666	0.42	2.83e-14	sodium- and chloride-dependent glycine transporter 1	aug3.g1218
LOC107455759	2.7412e-18	0.271289	0.827	0.594	5.39797e-14	meteorin-like protein	aug3.g8000
LOC107445627	3.24371e-18	0.306365	0.316	0.141	6.38752e-14	uncharacterized LOC107445627	aug3.g1111,aug3.g21915
LOC107454179	1.11952e-17	0.352373	0.975	0.897	2.20455e-13	delta(14)-sterol reductase TM7SF2	aug3.g23973
LOC107450121	1.1824e-17	0.299099	0.659	0.413	2.32838e-13	CD9 antigen	aug3.g10506
LOC107444570	1.9559e-17	0.30407	0.365	0.18	3.85156e-13	aquaporin-9	aug3.g10061,aug3.g24198
LOC107444665	4.89676e-17	0.301421	0.269	0.113	9.6427e-13	nuclear receptor subfamily 2 group E member 1	aug3.g794
LOC107443364	1.93984e-15	0.363677	0.947	0.863	3.81994e-11	uncharacterized LOC107443364	aug3.g17172
LOC107436350	4.31514e-15	0.35205	0.957	0.794	8.49736e-11	glypican-6	aug3.g11833,aug3.g11486
LOC107438277	7.95082e-15	0.316632	0.387	0.212	1.56567e-10	Krueppel-like factor 5	aug3.g26435
LOC107436424	1.01405e-14	0.383403	0.765	0.632	1.99686e-10	plasma membrane calcium-transporting ATPase 1	aug3.g11553
LOC107451348	1.14718e-14	0.403051	0.916	0.786	2.25904e-10	uncharacterized LOC107451348
LOC107456830	1.54727e-14	0.427829	0.833	0.629	3.04688e-10	serine-rich adhesin for platelets	aug3.g8856
LOC107456885	1.91035e-14	0.386943	0.867	0.695	3.76186e-10	sodium-dependent phosphate transporter 1	aug3.g25832
LOC107436108	2.60719e-14	0.320825	0.851	0.673	5.13407e-10	ankyrin repeat domain-containing protein 10	aug3.g11322
LOC107439350	3.89447e-14	0.312791	0.92	0.814	7.66899e-10	protein 60A	aug3.g13706
LOC122272805	5.0078e-13	0.361112	0.876	0.753	9.86136e-09	uncharacterized LOC122272805	aug3.g11583,aug3.g19779,aug3.g2113
LOC107453618	7.62842e-13	0.27952	0.585	0.401	1.50219e-08	protein crumbs	aug3.g5630
LOC107441179	9.44569e-13	0.296674	0.938	0.811	1.86005e-08	protein grainyhead	aug3.g27212,aug3.g23194,aug3.g10582
LOC107451145	9.85294e-13	0.313345	0.811	0.648	1.94024e-08	alpha-aminoadipic semialdehyde synthase, mitochondrial	aug3.g3825
LOC107439672	1.03926e-12	0.332977	0.802	0.651	2.04651e-08	serine/threonine-protein kinase pim-3	aug3.g13957
LOC107445694	2.02324e-12	0.299214	0.876	0.712	3.98417e-08	unconventional myosin-Vb	aug3.g9254,aug3.g6148,aug3.g21618
LOC107451800	3.31115e-12	0.313641	0.972	0.881	6.52032e-08	carboxy-terminal kinesin 2	aug3.g4311
LOC107451237	4.68827e-12	0.304411	0.759	0.601	9.23215e-08	mutS protein homolog 5	aug3.g15685
LOC107454790	1.14684e-11	0.321311	0.935	0.809	2.25835e-07	uncharacterized LOC107454790	aug3.g6537,aug3.g6539
LOC107440849	1.48733e-11	0.367413	0.638	0.482	2.92885e-07	uncharacterized LOC107440849	aug3.g27174
LOC107442031	1.68117e-11	0.278564	0.839	0.663	3.31057e-07	KH homology domain-containing protein 4	aug3.g16300
LOC107450241	3.07785e-11	0.298879	0.789	0.664	6.0609e-07	uncharacterized LOC107450241	aug3.g3208
LOC107456864	3.117e-11	0.296939	0.932	0.746	6.138e-07	exonuclease GOR-like	aug3.g18504,aug3.g1256
LOC107441610	4.99816e-11	0.321291	0.827	0.743	9.84238e-07	H/ACA ribonucleoprotein complex non-core subunit NAF1	aug3.g9840,aug3.g20661
LOC107457539	5.62369e-11	0.250028	0.975	0.861	1.10742e-06	zinc finger homeobox protein 3	aug3.g11268
LOC107438760	6.15653e-11	0.315786	0.765	0.615	1.21234e-06	RING finger protein 150	aug3.g13351
LOC107440424	6.85599e-11	0.263254	0.941	0.851	1.35008e-06	CCR4-NOT transcription complex subunit 6-like	aug3.g27048
LOC107440431	1.10625e-10	0.411774	0.848	0.762	2.17843e-06	SEC14-like protein 2	aug3.g27058
LOC107455884	1.16101e-10	0.294151	0.95	0.897	2.28626e-06	chromatin assembly factor 1 subunit A	aug3.g8117
LOC107446576	1.16681e-10	0.290242	0.842	0.717	2.29768e-06	golgin subfamily A member 4	aug3.g17030,aug3.g19285
LOC107456260	1.24284e-10	0.294521	0.563	0.41	2.4474e-06	uncharacterized LOC107456260	aug3.g8434
LOC107443758	1.62104e-10	0.334607	0.87	0.723	3.19214e-06	transcription factor AP-4	aug3.g424
LOC107440719	3.59997e-10	0.298584	0.929	0.86	7.08905e-06	disks large 1 tumor suppressor protein	aug3.g14770,aug3.g15874,aug3.g21064
LOC107454693	4.08666e-10	0.320328	0.811	0.692	8.04745e-06	retinoblastoma-like protein 1	aug3.g6461
LOC107445423	4.35504e-10	0.288646	0.737	0.587	8.57595e-06	serine/threonine-protein kinase Chk1	aug3.g18535
LOC107436699	4.43474e-10	0.278944	0.861	0.76	8.73288e-06	putative E3 ubiquitin-protein ligase UNKL	aug3.g9467
LOC107441203	4.68204e-10	0.265082	0.681	0.51	9.21987e-06	potassium voltage-gated channel subfamily B member 2	aug3.g27237
LOC107454332	5.8197e-10	0.294465	0.752	0.611	1.14602e-05	rac GTPase-activating protein 1	aug3.g6192
LOC107449579	5.97781e-10	0.296434	0.892	0.797	1.17715e-05	muscle calcium channel subunit alpha-1	aug3.g2843,aug3.g21678
LOC107443876	6.19111e-10	0.254435	0.95	0.892	1.21915e-05	ribonucleoside-diphosphate reductase large subunit	aug3.g562,aug3.g22848,aug3.g561
LOC107437977	7.27036e-10	0.267024	0.477	0.318	1.43168e-05	elongation of very long chain fatty acids protein AAEL008004	aug3.g12709
LOC107447080	8.2381e-10	0.262298	0.749	0.586	1.62225e-05	angiomotin	aug3.g19537
LOC122272925	1.09745e-09	0.257985	0.724	0.556	2.1611e-05	uncharacterized LOC122272925	aug3.g17870
LOC107437245	1.51804e-09	0.26927	0.814	0.682	2.98933e-05	protein PALS1	aug3.g12145
LOC107444578	2.47299e-09	0.303248	0.938	0.841	4.86981e-05	amphiphysin	aug3.g17965,aug3.g17964
LOC107444549	3.33922e-09	0.273045	0.663	0.516	6.5756e-05	uncharacterized LOC107444549	aug3.g10057
LOC107450126	5.23071e-09	0.261148	0.96	0.875	0.000103003	ubiquitin carboxyl-terminal hydrolase 34	aug3.g3140,aug3.g3138,aug3.g24193
LOC107455735	5.42338e-09	0.264394	0.839	0.695	0.000106797	protein DENND6A	aug3.g25121
LOC107438424	7.61182e-09	0.276205	0.65	0.509	0.000149892	acyl-CoA-binding domain-containing protein 5	aug3.g26488
LOC107451030	8.82978e-09	0.253521	0.731	0.584	0.000173876	proton channel OtopLc	aug3.g211
LOC107451599	2.21968e-08	0.259399	0.632	0.479	0.0004371	ATP-binding cassette sub-family C member 8	aug3.g4149,aug3.g20065
LOC107440829	2.64677e-08	0.304425	0.783	0.662	0.000521202	uncharacterized protein CG43867	aug3.g14846
LOC107447405	2.88104e-08	0.286199	0.808	0.683	0.000567334	exportin-2	aug3.g15179
LOC107451510	3.36225e-08	0.264674	0.752	0.591	0.000662095	transmembrane protein 87A	aug3.g4074
*pct1 and pct2 mean proportion of cells expressing the gene in this cluster and other clusters, respectively.

## Sheet: Cluster7
Data S2.7. Stage-7_nucleus cluster 7 markers.
Gene ID (NCBI)	p_val	avg_log2FC	*pct.1	*pct.2	p_val_adj	Product (NCBI)	aug3 gene model
LOC107447501	0	1.94255	0.768	0.052	0	uncharacterized LOC107447501
LOC107456427	0	2.02335	0.852	0.061	0	tumor necrosis factor receptor superfamily member 10B	aug3.g8543
LOC107452883	3.42756e-302	1.7571	0.743	0.078	6.74956e-298	achaete-scute homolog 1	aug3.g5047
LOC122269178	1.79806e-286	0.677195	0.426	0.018	3.54073e-282	uncharacterized LOC122269178	aug3.g15598
LOC107457039	3.30777e-264	1.95088	0.873	0.131	6.51366e-260	homeobox protein Hox-A9b	aug3.g25355
LOC107452006	2.62682e-242	2.67746	0.979	0.224	5.17274e-238	transcription factor AP-2-beta	aug3.g23531
LOC122269180	8.46469e-242	1.16418	0.641	0.069	1.66687e-237	uncharacterized LOC122269180	aug3.g15598
LOC107447706	1.88302e-200	1.51861	0.732	0.114	3.70804e-196	excitatory amino acid transporter 3	aug3.g1887
LOC107447242	1.2103e-194	2.18168	0.951	0.275	2.38332e-190	protein big brother	aug3.g1672
LOC107447905	3.17671e-184	1.09827	0.648	0.093	6.25559e-180	sal-like protein 1	aug3.g1988
LOC107443967	1.29449e-167	2.57255	0.852	0.251	2.54911e-163	homeobox protein XHOX-3	aug3.g17585
LOC107437910	2.61913e-165	1.95823	0.803	0.193	5.15759e-161	homeobox protein CDX-1-like	aug3.g12643
LOC107450669	6.43399e-165	0.718825	0.451	0.047	1.26698e-160	homeotic protein antennapedia-like	aug3.g15600
LOC107446178	6.81911e-161	0.722694	0.401	0.036	1.34282e-156	elongation of very long chain fatty acids protein 7	aug3.g18984
LOC107446521	4.09127e-149	1.51705	0.588	0.093	8.05653e-145	protein Wnt-11b-2	aug3.g1356
LOC107451809	8.97561e-147	2.20671	0.975	0.42	1.76748e-142	sonic hedgehog protein-like	aug3.g4322
LOC107447504	1.83428e-143	2.32826	0.989	0.606	3.61206e-139	homeobox protein Hox-B5b	aug3.g1787,aug3.g1786
LOC107452266	4.45266e-134	2.53458	0.965	0.659	8.76818e-130	dentin sialophosphoprotein	aug3.g4638
LOC107440074	5.46956e-131	1.02008	0.585	0.104	1.07707e-126	uncharacterized LOC107440074	aug3.g407
LOC107447508	3.42186e-123	0.781116	0.532	0.091	6.73832e-119	uncharacterized LOC107447508
LOC107455759	8.91255e-120	1.65417	0.968	0.589	1.75506e-115	meteorin-like protein	aug3.g8000
LOC107438776	7.21185e-116	1.59483	0.827	0.29	1.42016e-111	C-Maf-inducing protein	aug3.g13368,aug3.g5824
LOC107453612	7.62651e-115	1.64995	0.87	0.303	1.50181e-110	protein Wnt-8b-like	aug3.g5617
LOC107456521	6.92474e-109	1.51094	0.996	0.842	1.36362e-104	ephrin-B2a	aug3.g25262
LOC107446742	2.75091e-108	0.866665	0.532	0.104	5.4171e-104	gamma-interferon-inducible lysosomal thiol reductase	aug3.g25649
LOC107444058	4.15788e-106	0.948403	0.507	0.098	8.1877e-102	putative sodium-dependent multivitamin transporter	aug3.g7417
LOC107454320	3.80717e-103	0.610798	0.415	0.064	7.49707e-99	uncharacterized LOC107454320	aug3.g6175
LOC107443983	7.70315e-94	0.840289	0.408	0.067	1.5169e-89	protein kinase C-binding protein NELL2	aug3.g606
LOC107441771	1.61353e-92	1.49162	0.926	0.512	3.17737e-88	protein tiptop	aug3.g25516
LOC107447180	1.34981e-87	1.41168	0.817	0.318	2.65804e-83	protein Wnt-5b-like	aug3.g1632
LOC107447505	3.74526e-83	0.420687	0.32	0.046	7.37516e-79	uncharacterized LOC107447505
LOC107440619	1.22619e-78	1.1908	0.989	0.879	2.4146e-74	ETS domain-containing protein Elk-1	aug3.g9766
LOC107448451	9.1969e-76	1.06822	0.708	0.27	1.81105e-71	band 4.1-like protein 4	aug3.g2228
LOC107439303	1.12096e-70	1.03008	0.937	0.593	2.20739e-66	hemicentin-2	aug3.g13686
LOC107443591	1.24413e-66	1.32568	0.937	0.57	2.44994e-62	BMP and activin membrane-bound inhibitor homolog	aug3.g17346
LOC107454132	2.73469e-66	1.14411	0.912	0.511	5.38515e-62	toll-like receptor Tollo	aug3.g6063
LOC107450578	7.27661e-65	1.03824	0.923	0.669	1.43291e-60	histone-lysine N-methyltransferase SETD2	aug3.g3446
LOC107437772	3.13794e-63	1.08595	0.951	0.719	6.17923e-59	MICAL-like protein 2	aug3.g12570
LOC107449611	2.24016e-58	1.05594	0.979	0.726	4.41132e-54	protein dachsous	aug3.g2859
LOC107447988	7.78823e-58	0.74296	0.56	0.184	1.53366e-53	homeobox protein engrailed-like ceh-16	aug3.g15243
LOC107448951	2.64372e-57	0.862683	0.585	0.205	5.20602e-53	BTB/POZ domain-containing protein kctd15-like	aug3.g2480
LOC107457539	3.49014e-56	0.969227	0.989	0.861	6.87278e-52	zinc finger homeobox protein 3	aug3.g11268
LOC107451717	1.96208e-54	0.646466	0.419	0.112	3.86373e-50	SAM pointed domain-containing Ets transcription factor	aug3.g4238
LOC107437002	2.17684e-52	1.05352	0.989	0.868	4.28663e-48	adhesion G protein-coupled receptor L1	aug3.g9493
LOC107436465	2.95067e-52	0.679532	0.518	0.167	5.81045e-48	B-cell lymphoma/leukemia 11A	aug3.g26043
LOC107437748	9.77136e-51	0.776306	0.979	0.786	1.92418e-46	adipolin	aug3.g12543
LOC107451049	8.65484e-50	0.772154	0.482	0.159	1.70431e-45	uncharacterized LOC107451049	aug3.g15672
LOC107442309	2.20584e-49	0.859751	0.296	0.066	4.34374e-45	protein Wnt-7b-like	aug3.g16498,aug3.g15867
LOC107450518	2.31692e-47	0.851666	0.961	0.712	4.56248e-43	neurogenic locus Notch protein	aug3.g21218
LOC107436177	1.76572e-46	0.820703	0.546	0.212	3.47706e-42	long-chain-fatty-acid--CoA ligase 4	aug3.g11356
LOC107451065	2.28012e-46	0.385021	0.366	0.097	4.49001e-42	uncharacterized LOC107451065	aug3.g3755
LOC107438758	1.38146e-45	0.802183	0.989	0.826	2.72037e-41	epidermal growth factor receptor	aug3.g13345,aug3.g13344
LOC107446595	3.70791e-43	0.802023	0.887	0.612	7.30162e-39	uncharacterized LOC107446595	aug3.g1396
LOC107448079	1.80735e-41	0.726946	0.673	0.32	3.55904e-37	putative epidermal cell surface receptor	aug3.g20118
LOC107456088	1.12477e-40	1.03005	0.775	0.483	2.21491e-36	iroquois-class homeodomain protein IRX-6	aug3.g8295
LOC107446715	5.14541e-40	0.537481	0.366	0.108	1.01323e-35	protein toll	aug3.g19333
LOC107449833	5.09594e-38	0.762951	0.975	0.841	1.00349e-33	autism susceptibility gene 2 protein	aug3.g2985,aug3.g22797,aug3.g21033
LOC107454846	2.8157e-37	0.727306	0.827	0.49	5.54468e-33	RNA-binding protein fusilli	aug3.g10830
LOC107448674	3.29848e-37	0.782246	0.944	0.743	6.49538e-33	uncharacterized LOC107448674	aug3.g20402
LOC107436695	1.34955e-36	0.432366	0.271	0.067	2.65754e-32	mucin-17	aug3.g11770,aug3.g11771,aug3.g24427
LOC107440837	2.12514e-36	0.71686	0.82	0.531	4.18484e-32	glutamate synthase [NADH]	aug3.g14860,aug3.g14861
LOC107445619	6.34697e-36	0.528227	0.366	0.12	1.24985e-31	netrin receptor UNC5C	aug3.g18649,aug3.g17685
LOC107457317	1.61525e-35	0.610979	0.923	0.677	3.18075e-31	uncharacterized protein DDB_G0286299	aug3.g11065
LOC107449252	6.12713e-35	0.81589	0.426	0.161	1.20656e-30	protein Wnt-11	aug3.g2645
LOC107450161	6.54567e-35	0.435853	0.25	0.061	1.28897e-30	insulin gene enhancer protein ISL-1	aug3.g3165
LOC107450335	2.97981e-34	0.657391	0.511	0.216	5.86784e-30	zinc finger protein basonuclin-2	aug3.g3273
LOC107441235	1.91349e-32	0.432499	0.313	0.098	3.76804e-28	tyrosine kinase receptor Cad96Ca	aug3.g9807
LOC107454516	7.88825e-32	0.871829	0.715	0.453	1.55336e-27	uncharacterized LOC107454516	aug3.g6342
LOC107437937	2.59132e-31	0.596008	0.447	0.185	5.10283e-27	zinc finger protein Noc	aug3.g12685,aug3.g23139
LOC107437564	5.26287e-31	0.793316	0.739	0.451	1.03637e-26	uncharacterized LOC107437564	aug3.g12420
LOC122270632	1.27543e-30	0.54858	0.866	0.622	2.51159e-26	uncharacterized LOC122270632	aug3.g13667
LOC107441179	1.6292e-30	0.679312	0.972	0.81	3.20822e-26	protein grainyhead	aug3.g27212,aug3.g23194,aug3.g10582
LOC107446208	1.01009e-29	0.489948	0.437	0.179	1.98907e-25	ribosomal protein S6 kinase alpha-5	aug3.g1274,aug3.g1273
LOC107445694	4.3465e-27	0.6514	0.898	0.713	8.55913e-23	unconventional myosin-Vb	aug3.g9254,aug3.g6148,aug3.g21618
LOC107450662	5.45574e-26	0.355409	0.349	0.128	1.07434e-21	uncharacterized LOC107450662	aug3.g15605
LOC107436691	8.41764e-26	0.580949	0.908	0.619	1.6576e-21	uncharacterized LOC107436691	aug3.g11765
LOC107451770	1.15061e-24	0.633156	0.658	0.388	2.26577e-20	uncharacterized LOC107451770	aug3.g4286
LOC107442886	3.02972e-24	0.579457	0.468	0.229	5.96612e-20	leucine-rich repeats and immunoglobulin-like domains protein 3	aug3.g27784,aug3.g27783
LOC107452613	3.94882e-24	0.681586	0.915	0.746	7.77602e-20	lysine-specific demethylase 3B	aug3.g292
LOC107436212	1.70289e-23	0.33312	0.324	0.124	3.35334e-19	leucine-rich repeat-containing protein 24	aug3.g25406
LOC107444682	4.98766e-23	0.602696	0.458	0.221	9.8217e-19	ABC transporter G family member 9	aug3.g25573
LOC107446184	1.24779e-22	0.649771	0.835	0.673	2.45714e-18	BRD4-interacting chromatin-remodeling complex-associated protein	aug3.g1263
LOC107452081	4.02275e-22	0.575197	0.958	0.858	7.92159e-18	bromodomain adjacent to zinc finger domain protein 2B	aug3.g4504
LOC107455997	1.39282e-21	0.557151	0.708	0.491	2.74273e-17	putative transcription factor SOX-14	aug3.g8208
LOC107454046	1.88608e-20	0.549246	0.912	0.754	3.71407e-16	A-kinase anchor protein 13	aug3.g9325
LOC107436200	8.3251e-20	0.534474	0.704	0.498	1.63938e-15	cyclin-dependent kinase 4	aug3.g11377,aug3.g21263
LOC107440672	1.00423e-18	0.463042	0.849	0.727	1.97753e-14	inactive tyrosine-protein kinase 7	aug3.g27123,aug3.g22652
LOC107443562	1.36189e-18	0.417789	0.556	0.341	2.68184e-14	integrin alpha-PS1	aug3.g474,aug3.g20575,aug3.g473
LOC107456192	3.98343e-18	0.419217	0.968	0.857	7.84418e-14	histone acetyltransferase KAT6B	aug3.g8366
LOC107442497	4.22819e-18	1.07909	0.401	0.206	8.32614e-14	uncharacterized LOC107442497	aug3.g27670,aug3.g20943
LOC107452884	5.2483e-18	0.420042	0.947	0.857	1.0335e-13	mitochondrial uncoupling protein 2	aug3.g5048
LOC107448055	6.41519e-18	0.404222	0.574	0.328	1.26328e-13	pro-epidermal growth factor	aug3.g2047
LOC107436350	9.08643e-18	0.417584	0.951	0.795	1.7893e-13	glypican-6	aug3.g11833,aug3.g11486
LOC107436088	4.60893e-17	0.609765	0.732	0.556	9.0759e-13	uncharacterized LOC107436088	aug3.g9384
LOC107438219	3.41995e-16	0.437331	0.824	0.647	6.73457e-12	protein AF-10	aug3.g12912
LOC107439899	3.42275e-15	0.377669	0.912	0.796	6.74009e-11	intrastrand cross-link recognition protein	aug3.g26919
LOC107441272	6.75546e-15	0.557432	0.803	0.652	1.33029e-10	mitochondrial carrier protein Rim2	aug3.g15166,aug3.g20491
LOC107439903	7.6717e-15	0.441689	0.771	0.605	1.51071e-10	uncharacterized LOC107439903	aug3.g26924
LOC107441856	8.48897e-15	0.335296	0.623	0.425	1.67165e-10	uncharacterized LOC107441856	aug3.g16195,aug3.g27494
LOC107450096	9.22054e-15	0.413207	0.658	0.462	1.81571e-10	sodium- and chloride-dependent glycine transporter 1	aug3.g15542
LOC107456506	1.25409e-14	0.528117	0.62	0.414	2.46956e-10	uncharacterized LOC107456506	aug3.g8629
LOC107442925	1.6536e-14	0.358041	0.947	0.768	3.25628e-10	bone morphogenetic protein 4-like	aug3.g16926
LOC107442776	2.27838e-14	0.527366	0.68	0.494	4.48658e-10	target of rapamycin complex 2 subunit MAPKAP1	aug3.g27746
LOC107450449	5.99349e-14	0.310404	0.475	0.279	1.18024e-09	mRNA decay activator protein ZFP36L1	aug3.g3346
LOC107449413	8.04874e-14	0.322183	0.352	0.179	1.58496e-09	runt-related transcription factor 1	aug3.g2762
LOC122271842	1.15315e-13	0.425976	0.915	0.756	2.27077e-09	uncharacterized LOC122271842
LOC107450600	1.33691e-13	0.399292	0.961	0.887	2.63264e-09	CLIP-associating protein 2	aug3.g3468
LOC107443364	1.56983e-13	0.357639	0.965	0.863	3.0913e-09	uncharacterized LOC107443364	aug3.g17172
LOC107450100	2.29316e-13	0.405541	0.486	0.291	4.5157e-09	homeobox protein DLX-6-like	aug3.g15531
LOC107441084	2.39196e-13	0.437967	0.739	0.567	4.71025e-09	low-density lipoprotein receptor-related protein 2	aug3.g9796
LOC107457158	2.68067e-13	0.335863	0.384	0.207	5.27877e-09	DNA (cytosine-5)-methyltransferase 3B	aug3.g9131
LOC107442050	9.99433e-13	0.444173	0.838	0.68	1.96808e-08	laminin subunit alpha-1	aug3.g16317
LOC107437003	1.19418e-12	0.408542	0.729	0.616	2.35159e-08	uncharacterized LOC107437003	aug3.g11953
LOC107437115	1.24495e-12	0.484962	0.715	0.54	2.45155e-08	one cut domain family member 2	aug3.g26177
LOC107438830	2.29221e-12	0.416636	0.69	0.508	4.51382e-08	uncharacterized LOC107438830	aug3.g26553
LOC107445228	2.70992e-12	0.548434	0.412	0.233	5.33638e-08	protein gooseberry	aug3.g18397
LOC107450194	3.90397e-12	0.327315	0.933	0.839	7.6877e-08	glucosidase 2 subunit beta	aug3.g21121,aug3.g21122
LOC107444956	6.3718e-12	0.355581	0.912	0.853	1.25474e-07	lethal(2) giant larvae protein homolog 1-like	aug3.g10082,aug3.g19646
LOC107452578	7.53465e-12	0.360579	0.799	0.668	1.48372e-07	ribonuclease 3	aug3.g4865
LOC107440072	9.11341e-12	0.326015	0.507	0.336	1.79461e-07	two pore calcium channel protein 1	aug3.g14245
LOC107455850	1.69038e-11	0.352329	0.799	0.636	3.32869e-07	transmembrane protein 178B	aug3.g8086,aug3.g8085
LOC107451354	1.78491e-11	0.369064	0.697	0.531	3.51485e-07	Down syndrome cell adhesion molecule	aug3.g21455,aug3.g18798
LOC107443428	5.04313e-11	0.475958	0.62	0.46	9.93093e-07	uncharacterized LOC107443428	aug3.g17223
LOC107454354	5.93991e-11	0.363432	0.641	0.475	1.16969e-06	semaphorin-5A	aug3.g6222
LOC107448794	7.97211e-11	0.367257	0.873	0.768	1.56987e-06	transcription factor MYB101	aug3.g2428,aug3.g2429
LOC107454584	1.7359e-10	0.392845	0.518	0.362	3.41833e-06	homeobox protein PKNOX1	aug3.g6392
LOC107438220	1.83656e-10	0.347682	0.525	0.359	3.61656e-06	MICAL-like protein 1	aug3.g12909
LOC107454557	2.26386e-10	0.279503	0.933	0.853	4.45799e-06	cullin-associated NEDD8-dissociated protein 1	aug3.g6384
LOC122271545	2.64723e-10	0.367676	0.88	0.748	5.21293e-06	uncharacterized LOC122271545
LOC107436358	3.06294e-10	0.296961	1	0.866	6.03154e-06	fasciclin-2	aug3.g11491
LOC107444020	3.23679e-10	0.310044	0.739	0.581	6.37388e-06	uncharacterized LOC107444020	aug3.g27088,aug3.g2940
LOC107446080	3.73582e-10	0.351494	0.648	0.488	7.35658e-06	cyclin-dependent kinase 20	aug3.g1238
LOC107439287	3.88821e-10	0.275594	0.958	0.857	7.65666e-06	uncharacterized LOC107439287	aug3.g17379,aug3.g11193
LOC107444955	5.85801e-10	0.421458	0.419	0.275	1.15356e-05	uncharacterized LOC107444955	aug3.g887,aug3.g886
LOC107442086	6.74064e-10	0.391557	0.644	0.488	1.32737e-05	GTP-binding protein 10	aug3.g16351
LOC107438605	7.90621e-10	0.300921	0.958	0.889	1.55689e-05	E3 SUMO-protein ligase RanBP2	aug3.g13229,aug3.g3981
LOC107444082	9.64948e-10	0.382489	0.923	0.852	1.90018e-05	homeodomain-interacting protein kinase 2	aug3.g619,aug3.g618
LOC107451293	1.30343e-09	0.307361	0.528	0.386	2.56672e-05	gastrula zinc finger protein XlCGF71.1-like	aug3.g3939
LOC107449610	1.33056e-09	0.272494	0.926	0.882	2.62015e-05	tudor domain-containing protein 1	aug3.g2858
LOC107449881	1.54673e-09	0.276997	0.394	0.246	3.04582e-05	uncharacterized LOC107449881	aug3.g20988
LOC107447538	1.64722e-09	0.258667	0.535	0.377	3.2437e-05	focal adhesion kinase 1	aug3.g19828
LOC107447726	1.72201e-09	0.293781	0.711	0.59	3.39098e-05	sortilin-related receptor	aug3.g1894,aug3.g1895
LOC107448491	1.7992e-09	0.275605	0.813	0.66	3.54299e-05	heat shock factor protein 1	aug3.g20317
LOC107446220	1.82331e-09	0.306094	0.75	0.613	3.59046e-05	transcription factor Sox-14-like	aug3.g24914,aug3.g24896
LOC107442485	2.70357e-09	0.439432	0.796	0.622	5.32388e-05	partitioning defective 3 homolog	aug3.g27669
LOC107442078	3.2222e-09	0.28674	0.827	0.675	6.34516e-05	zinc finger protein AEBP2	aug3.g16343
LOC107441660	4.2706e-09	0.612251	0.771	0.644	8.40967e-05	unconventional myosin-Ie	aug3.g9845,aug3.g9846,aug3.g22123
LOC107440811	4.97233e-09	0.476903	0.528	0.395	9.79151e-05	centrosomal protein of 290 kDa	aug3.g27157,aug3.g27156
LOC107440424	5.69878e-09	0.338386	0.937	0.852	0.00011222	CCR4-NOT transcription complex subunit 6-like	aug3.g27048
LOC107443629	6.31111e-09	0.320449	0.493	0.353	0.000124278	zinc finger protein 260	aug3.g411
LOC107457517	6.73452e-09	0.383208	0.799	0.668	0.000132616	G1/S-specific cyclin-D2	aug3.g11246,aug3.g11247
LOC107452785	1.01252e-08	0.34331	0.915	0.874	0.000199386	protein ELYS	aug3.g4990
LOC107446520	1.16029e-08	0.275695	0.542	0.394	0.000228484	scavenger receptor class B member 1	aug3.g1353
LOC122271847	1.26046e-08	0.268563	0.894	0.816	0.00024821	WD repeat domain-containing protein 83-like	aug3.g16420
LOC107436108	1.70684e-08	0.306431	0.835	0.675	0.000336111	ankyrin repeat domain-containing protein 10	aug3.g11322
LOC107445904	1.85624e-08	0.28507	0.581	0.445	0.000365531	cryptochrome-1	aug3.g18846
LOC107437563	2.08633e-08	0.310108	0.507	0.369	0.000410839	uncharacterized LOC107437563	aug3.g12415
LOC107456878	2.18589e-08	0.294762	0.518	0.364	0.000430445	tyrosine-protein phosphatase 10D	aug3.g8902
LOC107437100	2.45395e-08	0.334863	0.859	0.814	0.000483232	cellular tumor antigen p53	aug3.g25417
LOC107445731	2.529e-08	0.328269	0.849	0.733	0.00049801	heterogeneous nuclear ribonucleoprotein R	aug3.g18703,aug3.g9052
LOC107454979	2.71446e-08	0.367957	0.454	0.318	0.000534531	myosin-VIIa	aug3.g6705,aug3.g6706
LOC107446987	2.73558e-08	0.303371	0.887	0.763	0.000538691	DDB1- and CUL4-associated factor 1	aug3.g1575
LOC107451797	4.58422e-08	0.334848	0.782	0.67	0.000902725	uncharacterized LOC107451797	aug3.g4304
LOC107441964	4.62976e-08	0.300956	0.655	0.537	0.000911693	putative ATP-dependent RNA helicase TDRD12	aug3.g7265,aug3.g7264,aug3.g21650,aug3.g21833
LOC107436699	4.68993e-08	0.290472	0.866	0.76	0.000923541	putative E3 ubiquitin-protein ligase UNKL	aug3.g9467
*pct1 and pct2 mean proportion of cells expressing the gene in this cluster and other clusters, respectively.

## Sheet: Cluster8
Data S2.8. Stage-7_nucleus cluster 8 markers.
Gene ID (NCBI)	p_val	avg_log2FC	*pct.1	*pct.2	p_val_adj	Product (NCBI)	aug3 gene model
LOC122268913	1.07723e-195	0.933496	0.603	0.073	2.12127e-191	uncharacterized LOC122268913	aug3.g1790
LOC107444558	1.62216e-184	1.94813	0.943	0.27	3.19437e-180	paired box protein Pax-5	aug3.g762
LOC107447497	6.81858e-153	0.909987	0.479	0.058	1.34272e-148	uncharacterized LOC107447497	aug3.g1790
LOC107451579	1.4823e-117	1.73898	0.972	0.465	2.91895e-113	E3 ubiquitin-protein ligase Rnf220	aug3.g4121
LOC107442208	2.27729e-117	1.39066	0.773	0.219	4.48444e-113	protein shifted	aug3.g27568
LOC107442769	2.57971e-101	1.55387	0.989	0.783	5.07997e-97	neurogenic locus Notch protein	aug3.g27737,aug3.g21218
LOC107451211	5.86677e-101	1.17103	0.887	0.387	1.15528e-96	ephrin type-B receptor 2	aug3.g3879
LOC107450357	1.38614e-94	1.34781	0.645	0.176	2.72958e-90	uncharacterized LOC107450357	aug3.g3277
LOC107447606	3.69748e-86	1.01965	0.848	0.311	7.28108e-82	palmitoleoyl-protein carboxylesterase notum1	aug3.g9270
LOC107437755	3.14824e-82	0.818147	0.589	0.165	6.19952e-78	cytochrome P450 3A8	aug3.g12552
LOC107444068	2.11215e-78	0.70459	0.472	0.107	4.15925e-74	serine-rich adhesin for platelets	aug3.g10014,aug3.g22916
LOC107448645	4.19109e-78	1.45537	0.95	0.547	8.25309e-74	transcription factor Sp9	aug3.g2333
LOC107438015	7.38384e-73	0.817748	0.777	0.295	1.45403e-68	growth arrest-specific protein 1	aug3.g9575
LOC107441380	2.32348e-71	0.808316	0.66	0.232	4.5754e-67	frizzled-4	aug3.g9827
LOC107451346	5.04412e-67	1.24001	0.833	0.425	9.93287e-63	latrophilin Cirl	aug3.g25404
LOC107447678	2.55448e-64	0.916678	0.738	0.307	5.03029e-60	homeobox protein MSH-D	aug3.g15189
LOC107454760	2.76359e-64	1.19497	0.915	0.586	5.44207e-60	ankyrin repeat domain-containing protein 6	aug3.g24117
LOC107450063	7.37381e-63	0.963601	0.968	0.681	1.45205e-58	homeobox protein Meis1	aug3.g3111
LOC107436691	5.51749e-57	1.05656	0.965	0.616	1.0865e-52	uncharacterized LOC107436691	aug3.g11765
LOC107447507	3.39522e-51	0.43908	0.33	0.074	6.68588e-47	homeobox protein Hox-A5	aug3.g17640
LOC107446115	5.72971e-49	0.845225	0.961	0.751	1.12829e-44	extracellular sulfatase Sulf-1	aug3.g18939
LOC107438732	4.93184e-47	0.772199	0.872	0.557	9.71179e-43	somatomedin-B and thrombospondin type-1 domain-containing protein	aug3.g26535
LOC107439143	1.58784e-46	0.50307	0.457	0.146	3.12677e-42	protein obstructor-E	aug3.g13591
LOC107438772	1.50006e-43	0.688828	0.613	0.272	2.95392e-39	POU domain, class 2, transcription factor 3	aug3.g13364
LOC107456088	3.03961e-43	0.927258	0.848	0.48	5.98561e-39	iroquois-class homeodomain protein IRX-6	aug3.g8295
LOC122269480	2.20597e-41	0.347418	0.255	0.055	4.34399e-37	uncharacterized LOC122269480
LOC107445973	5.05574e-41	0.634111	0.457	0.165	9.95576e-37	uncharacterized LOC107445973	aug3.g18851
LOC107436358	2.95996e-40	0.679676	1	0.866	5.82876e-36	fasciclin-2	aug3.g11491
LOC107436350	7.61442e-40	0.808202	0.972	0.794	1.49943e-35	glypican-6	aug3.g11833,aug3.g11486
LOC107454167	3.12143e-39	0.789367	0.957	0.633	6.14673e-35	dorsal-ventral patterning protein Sog-like	aug3.g23966
LOC107442927	4.03628e-38	0.719406	0.957	0.735	7.94824e-34	uncharacterized LOC107442927
LOC107451394	3.48544e-37	0.718019	0.727	0.404	6.86352e-33	frizzled-5	aug3.g4009
LOC107457357	3.90694e-37	0.446273	0.418	0.143	7.69355e-33	tyrosine-protein kinase RYK	aug3.g25882
LOC107441868	6.20688e-35	0.601904	0.596	0.284	1.22226e-30	uncharacterized LOC107441868	aug3.g27457,aug3.g10400
LOC107453597	1.13794e-34	0.805542	0.918	0.654	2.24083e-30	fibroblast growth factor 8	aug3.g5611
LOC107453559	1.39884e-34	0.596642	0.745	0.439	2.75459e-30	uncharacterized LOC107453559	aug3.g5569
LOC107439034	1.81103e-34	0.421193	0.301	0.086	3.56628e-30	methionyl-tRNA formyltransferase, mitochondrial	aug3.g13525
LOC110281924	1.47409e-33	0.811783	0.833	0.604	2.90278e-29	triadin	aug3.g6466,aug3.g6465
LOC107438948	1.55604e-30	0.677536	0.649	0.345	3.06415e-26	rhomboid-related protein 2	aug3.g13482
LOC107438760	5.21166e-30	0.678126	0.837	0.613	1.02628e-25	RING finger protein 150	aug3.g13351
LOC107438714	1.24496e-29	0.653203	0.94	0.753	2.45157e-25	transcriptional activator cubitus interruptus-like	aug3.g13321
LOC107449746	1.80259e-29	0.634678	0.411	0.161	3.54967e-25	nuclear receptor subfamily 2 group F member 1-A	aug3.g2915
LOC107449847	1.79521e-26	0.503525	0.652	0.369	3.53514e-22	transcription factor HES-7.1	aug3.g20968
LOC107440619	6.64584e-25	0.41588	0.989	0.879	1.3087e-20	ETS domain-containing protein Elk-1	aug3.g9766
LOC107440157	6.54297e-23	0.667829	0.819	0.555	1.28844e-18	zinc finger protein 423	aug3.g14296
LOC107446082	3.09513e-22	0.489634	0.677	0.421	6.09492e-18	sodium- and chloride-dependent glycine transporter 1	aug3.g1218
LOC107456864	3.40265e-22	0.577049	0.947	0.747	6.70051e-18	exonuclease GOR-like	aug3.g18504,aug3.g1256
LOC107441035	9.78986e-22	0.396107	0.362	0.151	1.92782e-17	connectin	aug3.g27196,aug3.g27195
LOC107443946	2.91484e-21	0.375368	0.44	0.212	5.73991e-17	extracellular serine/threonine protein kinase four-jointed-like	aug3.g581
LOC107443364	2.25377e-20	0.45975	0.968	0.863	4.43812e-16	uncharacterized LOC107443364	aug3.g17172
LOC107437450	2.27274e-20	0.34703	0.426	0.208	4.47547e-16	cell adhesion molecule-related/down-regulated by oncogenes	aug3.g12323
LOC107440583	2.31763e-19	0.53678	0.621	0.391	4.56387e-15	uncharacterized LOC107440583	aug3.g14659
LOC107441688	6.35791e-19	0.388692	0.333	0.146	1.252e-14	recombining binding protein suppressor of hairless	aug3.g27389
LOC107453499	7.98314e-19	0.473643	0.936	0.734	1.57204e-14	zinc finger homeobox protein 4	aug3.g25763
LOC107453931	1.12167e-18	0.343703	0.507	0.268	2.20879e-14	uncharacterized LOC107453931	aug3.g304
LOC107448788	1.19844e-18	0.442032	0.628	0.378	2.35997e-14	uncharacterized LOC107448788	aug3.g2414,aug3.g2415
LOC107443696	1.41817e-18	0.543949	0.479	0.256	2.79265e-14	protein snail homolog Sna	aug3.g416,aug3.g417
LOC107436894	3.11274e-18	0.561733	0.897	0.73	6.12961e-14	zinc finger protein rotund	aug3.g394
LOC107451660	1.21443e-17	0.657128	0.791	0.598	2.39145e-13	vitamin K-dependent protein C	aug3.g4198
LOC107446080	2.73949e-17	0.433101	0.716	0.485	5.3946e-13	cyclin-dependent kinase 20	aug3.g1238
LOC107437822	3.8317e-17	0.472949	0.897	0.806	7.54539e-13	sentrin-specific protease 6	aug3.g26588
LOC107440818	4.73461e-17	0.470062	0.493	0.278	9.3234e-13	uncharacterized LOC107440818	aug3.g27162
LOC107438277	9.55154e-17	0.400518	0.415	0.212	1.88089e-12	Krueppel-like factor 5	aug3.g26435
LOC107436623	1.6019e-16	0.534722	0.663	0.447	3.15447e-12	neuronal calcium sensor 1	aug3.g11709
LOC107437748	1.66296e-16	0.355947	0.957	0.787	3.27469e-12	adipolin	aug3.g12543
LOC107451573	3.08349e-16	0.429792	0.645	0.449	6.07201e-12	2-amino-3-ketobutyrate coenzyme A ligase, mitochondrial	aug3.g4125
LOC107439278	4.38341e-16	0.543203	0.84	0.696	8.63181e-12	uncharacterized LOC107439278	aug3.g13670
LOC107443911	7.71956e-16	0.347559	0.947	0.798	1.52014e-11	plexin-B	aug3.g573
LOC107456361	1.00773e-15	0.432732	0.656	0.461	1.98441e-11	uncharacterized LOC107456361	aug3.g10951
LOC107446074	1.05228e-14	0.289027	0.986	0.877	2.07215e-10	glypican-5	aug3.g1222
LOC107445214	2.13614e-14	0.520527	0.443	0.262	4.20649e-10	sodium-dependent neutral amino acid transporter B(0)AT3	aug3.g18382,aug3.g18383
LOC107453922	2.20956e-14	0.299506	0.365	0.187	4.35107e-10	four-jointed box protein 1	aug3.g5891
LOC107438836	2.85359e-14	0.489929	0.684	0.519	5.61928e-10	SPARC	aug3.g26560
LOC107441084	3.45766e-14	0.413053	0.77	0.566	6.80883e-10	low-density lipoprotein receptor-related protein 2	aug3.g9796
LOC107444748	4.89472e-14	0.356527	0.943	0.808	9.63868e-10	uncharacterized LOC107444748	aug3.g18068
LOC107446220	8.38354e-14	0.356064	0.809	0.61	1.65089e-09	transcription factor Sox-14-like	aug3.g24914,aug3.g24896
LOC107451335	2.64097e-13	0.476317	0.848	0.702	5.20059e-09	fatty acid-binding protein	aug3.g3973
LOC107451942	3.61024e-13	0.353421	0.578	0.366	7.10929e-09	protein NDNF	aug3.g4413
LOC107443537	8.52292e-13	0.457581	0.819	0.685	1.67833e-08	uncharacterized LOC107443537	aug3.g471
LOC107440707	9.87956e-13	0.2511	0.404	0.219	1.94548e-08	homeobox protein Mix.2-like	aug3.g27124
LOC107442925	2.23497e-12	0.382997	0.901	0.771	4.4011e-08	bone morphogenetic protein 4-like	aug3.g16926
LOC107454846	2.27609e-12	0.378225	0.702	0.496	4.48208e-08	RNA-binding protein fusilli	aug3.g10830
LOC107437305	3.23932e-12	0.470504	0.826	0.68	6.37887e-08	zinc finger protein ZIC 4-like	aug3.g12202
LOC107455786	1.94218e-11	0.544469	0.468	0.321	3.82454e-07	conserved oligomeric Golgi complex subunit 7	aug3.g8024
LOC107442148	9.39889e-11	0.342797	0.645	0.483	1.85083e-06	frizzled-4	aug3.g27554
LOC107447950	1.55008e-10	0.518807	0.5	0.361	3.05242e-06	protein lifeguard 2	aug3.g15222,aug3.g6216
LOC107450100	7.45262e-10	0.331534	0.461	0.292	1.46757e-05	homeobox protein DLX-6-like	aug3.g15531
LOC107451030	7.6496e-10	0.309685	0.752	0.584	1.50636e-05	proton channel OtopLc	aug3.g211
LOC107453510	1.03574e-09	0.264157	0.535	0.365	2.03958e-05	uncharacterized LOC107453510	aug3.g23818,aug3.g23819
LOC107457110	1.32005e-09	0.297131	0.298	0.171	2.59945e-05	prostaglandin reductase 3	aug3.g9097
LOC107441015	1.59911e-09	0.283762	0.663	0.513	3.14896e-05	uncharacterized LOC107441015	aug3.g14947
LOC107438179	1.78372e-09	0.277943	0.929	0.874	3.5125e-05	DNA ligase 1	aug3.g12888
LOC107441203	2.58238e-09	0.254573	0.695	0.511	5.08522e-05	potassium voltage-gated channel subfamily B member 2	aug3.g27237
LOC110283431	2.83069e-09	0.346437	0.681	0.542	5.57419e-05	uncharacterized LOC110283431	aug3.g18539
LOC107439058	4.97054e-09	0.334604	0.894	0.789	9.78798e-05	regulator of G-protein signaling 12	aug3.g26650,aug3.g24025
LOC107456104	7.19811e-09	0.275699	0.252	0.133	0.000141745	uncharacterized LOC107456104	aug3.g10934,aug3.g18321
LOC107455566	7.59547e-09	0.287885	0.372	0.228	0.00014957	synaptogyrin-1	aug3.g7863
LOC107452647	7.75883e-09	0.306193	0.702	0.554	0.000152787	uncharacterized LOC107452647	aug3.g23644
LOC107452953	7.88746e-09	0.278233	0.968	0.862	0.00015532	macoilin-1	aug3.g5111,aug3.g21074
LOC107450601	1.05211e-08	0.298593	0.851	0.754	0.000207181	uncharacterized LOC107450601	aug3.g3466,aug3.g3467,aug3.g25011
LOC107445333	1.09554e-08	0.330283	0.486	0.347	0.000215733	breast cancer anti-estrogen resistance protein 3 homolog	aug3.g18478
LOC107449990	1.19142e-08	0.263246	0.965	0.872	0.000234615	uncharacterized LOC107449990	aug3.g3073
LOC107449226	1.71109e-08	0.308574	0.582	0.45	0.000336948	homeobox protein extradenticle	aug3.g20631,aug3.g20467
LOC107438424	1.97512e-08	0.300315	0.677	0.509	0.000388941	acyl-CoA-binding domain-containing protein 5	aug3.g26488
LOC107452759	2.29372e-08	0.266456	0.84	0.737	0.00045168	DNA polymerase alpha catalytic subunit	aug3.g4949,aug3.g24390
LOC107443047	2.99623e-08	0.280149	0.773	0.624	0.000590018	serine/threonine-protein kinase 17A	aug3.g27830
LOC107451800	4.4721e-08	0.287478	0.933	0.883	0.000880645	carboxy-terminal kinesin 2	aug3.g4311
LOC107441879	4.7294e-08	0.275758	0.961	0.884	0.000931313	talin-2	aug3.g16213,aug3.g16214
*pct1 and pct2 mean proportion of cells expressing the gene in this cluster and other clusters, respectively.

## Sheet: Cluster9
Data S2.9. Stage-7_nucleus cluster 9 markers.
Gene ID (NCBI)	p_val	avg_log2FC	*pct.1	*pct.2	p_val_adj	Product (NCBI)	aug3 gene model
LOC107444504	3.18113e-186	1.29524	0.746	0.131	6.26427e-182	uncharacterized LOC107444504	aug3.g10054
LOC107447499	8.17653e-171	2.0616	0.761	0.158	1.61012e-166	uncharacterized LOC107447499
LOC107447606	2.14348e-165	1.7352	0.957	0.306	4.22094e-161	palmitoleoyl-protein carboxylesterase notum1	aug3.g9270
LOC107450670	2.13663e-164	1.18537	0.639	0.102	4.20745e-160	uncharacterized LOC107450670	aug3.g15599
LOC107438015	2.92052e-154	1.42081	0.911	0.289	5.75109e-150	growth arrest-specific protein 1	aug3.g9575
LOC107443647	1.51606e-116	1.6737	1	0.71	2.98542e-112	plexin-B	aug3.g17369
LOC107447498	8.46991e-101	0.484443	0.354	0.046	1.66789e-96	homeotic protein antennapedia	aug3.g1791
LOC107456525	6.94711e-97	1.37097	0.821	0.318	1.36803e-92	delta-like protein 1	aug3.g25248
LOC107448645	1.25033e-96	1.61777	0.971	0.546	2.46214e-92	transcription factor Sp9	aug3.g2333
LOC107447678	8.24964e-95	1.17922	0.807	0.304	1.62452e-90	homeobox protein MSH-D	aug3.g15189
LOC107451685	2.08676e-79	1.22025	1	0.779	4.10925e-75	roundabout homolog 3	aug3.g10604
LOC107446080	4.76818e-64	1.2215	0.846	0.479	9.3895e-60	cyclin-dependent kinase 20	aug3.g1238
LOC107451660	1.04984e-59	1.34679	0.925	0.592	2.06735e-55	vitamin K-dependent protein C	aug3.g4198
LOC107450661	7.70869e-58	0.541201	0.543	0.16	1.518e-53	homeobox protein Hox-A5	aug3.g15606
LOC107453771	1.71641e-57	1.13539	0.968	0.745	3.37996e-53	SPARC-related modular calcium-binding protein 2	aug3.g5781
LOC107438758	2.56527e-55	0.989903	0.986	0.826	5.05153e-51	epidermal growth factor receptor	aug3.g13345,aug3.g13344
LOC107451346	2.75266e-55	1.41177	0.768	0.428	5.42053e-51	latrophilin Cirl	aug3.g25404
LOC107440707	1.45329e-54	0.83486	0.586	0.211	2.86182e-50	homeobox protein Mix.2-like	aug3.g27124
LOC107442050	4.76457e-48	0.953479	0.943	0.675	9.38239e-44	laminin subunit alpha-1	aug3.g16317
LOC107446115	4.00276e-47	0.786752	0.961	0.751	7.88223e-43	extracellular sulfatase Sulf-1	aug3.g18939
LOC107444558	4.39731e-47	0.705893	0.671	0.283	8.65917e-43	paired box protein Pax-5	aug3.g762
LOC107441660	5.98147e-47	1.13818	0.882	0.639	1.17787e-42	unconventional myosin-Ie	aug3.g9845,aug3.g9846,aug3.g22123
LOC107444120	1.16957e-45	0.467298	0.386	0.108	2.30313e-41	homeobox protein Hox-C4	aug3.g17637,aug3.g17639
LOC107448429	2.54946e-44	0.644317	0.418	0.128	5.0204e-40	uncharacterized LOC107448429	aug3.g2220
LOC107440619	9.10194e-43	0.71756	0.993	0.879	1.79235e-38	ETS domain-containing protein Elk-1	aug3.g9766
LOC107442927	4.21762e-41	0.738226	0.961	0.735	8.30535e-37	uncharacterized LOC107442927
LOC107443537	4.55278e-34	0.752406	0.889	0.682	8.96533e-30	uncharacterized LOC107443537	aug3.g471
LOC107446715	6.92357e-34	0.395725	0.35	0.109	1.36339e-29	protein toll	aug3.g19333
LOC107454167	3.75128e-32	0.765212	0.936	0.634	7.38701e-28	dorsal-ventral patterning protein Sog-like	aug3.g23966
LOC107441543	7.55684e-32	0.29666	0.936	0.779	1.48809e-27	neurotactin	aug3.g27319
LOC107454846	1.74844e-28	0.642745	0.789	0.492	3.44302e-24	RNA-binding protein fusilli	aug3.g10830
LOC107456864	7.70001e-28	0.731253	0.946	0.747	1.51629e-23	exonuclease GOR-like	aug3.g18504,aug3.g1256
LOC107445228	5.52084e-27	0.678684	0.496	0.229	1.08716e-22	protein gooseberry	aug3.g18397
LOC107444341	6.31933e-27	0.344605	0.307	0.102	1.2444e-22	zinc finger and BTB domain-containing protein 24	aug3.g17796
LOC107457180	3.62119e-25	0.446403	0.807	0.479	7.13085e-21	protein jagged-1	aug3.g9162,aug3.g9161
LOC107436358	7.32593e-25	0.48865	0.996	0.866	1.44262e-20	fasciclin-2	aug3.g11491
LOC107456664	1.12993e-24	0.569035	0.471	0.228	2.22507e-20	uncharacterized LOC107456664	aug3.g8740
LOC107455285	5.92733e-24	0.504862	0.636	0.365	1.16721e-19	abhydrolase domain-containing protein C22H12.03	aug3.g6972
LOC107453499	1.09366e-23	0.707429	0.9	0.736	2.15364e-19	zinc finger homeobox protein 4	aug3.g25763
LOC107446220	2.38243e-23	0.472481	0.839	0.608	4.69148e-19	transcription factor Sox-14-like	aug3.g24914,aug3.g24896
LOC107436894	1.00817e-22	0.558149	0.918	0.729	1.98529e-18	zinc finger protein rotund	aug3.g394
LOC107436623	2.15484e-21	0.577757	0.679	0.447	4.2433e-17	neuronal calcium sensor 1	aug3.g11709
LOC107437401	4.88593e-21	0.353685	0.464	0.223	9.62138e-17	tyrosine-protein kinase Btk29A	aug3.g26243
LOC107441179	6.32308e-21	0.595347	0.957	0.811	1.24514e-16	protein grainyhead	aug3.g27212,aug3.g23194,aug3.g10582
LOC107449611	4.61348e-20	0.471227	0.939	0.728	9.08487e-16	protein dachsous	aug3.g2859
LOC107445428	3.20423e-19	0.451545	0.743	0.469	6.30977e-15	BMP and activin membrane-bound inhibitor homolog	aug3.g18541
LOC107438301	1.64414e-18	0.730182	0.639	0.423	3.23765e-14	zinc finger protein 236	aug3.g12961
LOC107439278	1.15929e-17	0.544027	0.857	0.695	2.28287e-13	uncharacterized LOC107439278	aug3.g13670
LOC107457357	1.70364e-17	0.279344	0.332	0.147	3.35481e-13	tyrosine-protein kinase RYK	aug3.g25882
LOC107445694	2.23833e-17	0.451692	0.918	0.712	4.40772e-13	unconventional myosin-Vb	aug3.g9254,aug3.g6148,aug3.g21618
LOC107443946	2.36945e-17	0.358611	0.421	0.213	4.66592e-13	extracellular serine/threonine protein kinase four-jointed-like	aug3.g581
LOC107448951	2.87298e-17	0.370482	0.421	0.213	5.65748e-13	BTB/POZ domain-containing protein kctd15-like	aug3.g2480
LOC107455742	2.89726e-17	0.379275	0.8	0.567	5.70529e-13	protein hunchback-like	aug3.g25126
LOC107453510	4.61669e-16	0.273462	0.604	0.362	9.09119e-12	uncharacterized LOC107453510	aug3.g23818,aug3.g23819
LOC107443364	4.88157e-16	0.359426	0.964	0.863	9.61279e-12	uncharacterized LOC107443364	aug3.g17172
LOC110283431	9.06582e-16	0.406503	0.746	0.539	1.78524e-11	uncharacterized LOC110283431	aug3.g18539
LOC107446074	2.15407e-15	0.278137	0.979	0.878	4.24179e-11	glypican-5	aug3.g1222
LOC107450096	2.92281e-15	0.433234	0.689	0.461	5.7556e-11	sodium- and chloride-dependent glycine transporter 1	aug3.g15542
LOC107454760	4.052e-15	0.358187	0.836	0.59	7.9792e-11	ankyrin repeat domain-containing protein 6	aug3.g24117
LOC107444748	6.16605e-15	0.496974	0.911	0.81	1.21422e-10	uncharacterized LOC107444748	aug3.g18068
LOC107455850	7.29051e-15	0.418831	0.857	0.633	1.43565e-10	transmembrane protein 178B	aug3.g8086,aug3.g8085
LOC107448451	2.38324e-14	0.341124	0.496	0.28	4.69308e-10	band 4.1-like protein 4	aug3.g2228
LOC107438220	4.61129e-14	0.318328	0.575	0.357	9.08056e-10	MICAL-like protein 1	aug3.g12909
LOC107442886	6.61733e-14	0.351554	0.418	0.231	1.30309e-09	leucine-rich repeats and immunoglobulin-like domains protein 3	aug3.g27784,aug3.g27783
LOC122272478	6.64297e-14	0.256662	0.361	0.185	1.30813e-09	uncharacterized LOC122272478
LOC107443047	9.81116e-14	0.432382	0.804	0.623	1.93201e-09	serine/threonine-protein kinase 17A	aug3.g27830
LOC107450063	1.20959e-13	0.357276	0.861	0.687	2.38192e-09	homeobox protein Meis1	aug3.g3111
LOC107437115	1.22154e-13	0.367363	0.746	0.539	2.40545e-09	one cut domain family member 2	aug3.g26177
LOC122271545	6.38157e-13	0.370853	0.896	0.747	1.25666e-08	uncharacterized LOC122271545
LOC107440818	3.8747e-12	0.613188	0.446	0.28	7.63006e-08	uncharacterized LOC107440818	aug3.g27162
LOC107453182	4.49114e-12	0.369241	0.661	0.499	8.84395e-08	elongation of very long chain fatty acids protein 6	aug3.g5294
LOC107438732	6.01626e-12	0.262165	0.775	0.561	1.18472e-07	somatomedin-B and thrombospondin type-1 domain-containing protein	aug3.g26535
LOC107453540	7.26027e-12	0.381933	0.436	0.262	1.42969e-07	kinesin-like protein KIF3A	aug3.g5560
LOC107453597	7.38774e-12	0.364307	0.875	0.656	1.45479e-07	fibroblast growth factor 8	aug3.g5611
LOC107453601	1.11252e-11	0.472742	0.761	0.645	2.19078e-07	protein transport protein Sec24A	aug3.g5615
LOC107450600	1.24917e-11	0.359804	0.964	0.887	2.45987e-07	CLIP-associating protein 2	aug3.g3468
LOC107447528	1.38441e-11	0.263634	0.443	0.271	2.72618e-07	tight junction protein ZO-1	aug3.g1798
LOC107436108	1.3763e-10	0.32586	0.846	0.675	2.71021e-06	ankyrin repeat domain-containing protein 10	aug3.g11322
LOC107447651	1.58281e-10	0.300544	0.364	0.212	3.11688e-06	uncharacterized LOC107447651	aug3.g1855,aug3.g1854
LOC107437748	2.07418e-10	0.250414	0.964	0.787	4.08448e-06	adipolin	aug3.g12543
LOC107451464	2.22677e-10	0.335022	0.725	0.534	4.38495e-06	transcription factor HES-4-A-like	aug3.g4026
LOC107452612	2.48613e-10	0.449687	0.964	0.895	4.89568e-06	lysine-specific demethylase 6A	aug3.g260
LOC107448298	5.87971e-10	0.269452	0.775	0.604	1.15783e-05	transcriptional enhancer factor TEF-1	aug3.g15304
LOC107446048	5.97597e-10	0.29557	0.418	0.265	1.17679e-05	epidermal growth factor receptor	aug3.g18901
LOC107438830	7.06826e-10	0.415517	0.668	0.509	1.39188e-05	uncharacterized LOC107438830	aug3.g26553
LOC107441406	1.09739e-09	0.417945	0.625	0.479	2.16097e-05	uncharacterized LOC107441406	aug3.g27275
LOC107451935	1.2186e-09	0.269716	0.446	0.29	2.39966e-05	uncharacterized LOC107451935	aug3.g4410,aug3.g4409
LOC107451054	1.25368e-09	0.331519	0.468	0.319	2.46874e-05	zinc finger protein 41	aug3.g15673
LOC107452211	1.88338e-09	0.310247	0.971	0.894	3.70875e-05	mediator of RNA polymerase II transcription subunit 13	aug3.g4594
LOC107445751	2.22048e-09	0.310156	0.579	0.421	4.37257e-05	unconventional myosin-XV	aug3.g18724,aug3.g12030,aug3.g20161,aug3.g20780
LOC107440424	3.14329e-09	0.333561	0.954	0.851	6.18976e-05	CCR4-NOT transcription complex subunit 6-like	aug3.g27048
LOC107445535	3.31208e-09	0.28517	0.775	0.661	6.52215e-05	meckelin	aug3.g1073
LOC107449833	3.86776e-09	0.32046	0.95	0.843	7.61639e-05	autism susceptibility gene 2 protein	aug3.g2985,aug3.g22797,aug3.g21033
LOC107436691	5.70125e-09	0.328644	0.775	0.625	0.000112269	uncharacterized LOC107436691	aug3.g11765
LOC107450126	5.95386e-09	0.282879	0.961	0.875	0.000117243	ubiquitin carboxyl-terminal hydrolase 34	aug3.g3140,aug3.g3138,aug3.g24193
LOC107448079	6.63655e-09	0.276349	0.493	0.329	0.000130687	putative epidermal cell surface receptor	aug3.g20118
LOC107443783	7.92628e-09	0.268396	0.536	0.381	0.000156084	plexin-A2	aug3.g428
LOC107452953	1.62649e-08	0.275803	0.957	0.863	0.000320288	macoilin-1	aug3.g5111,aug3.g21074
LOC107440093	1.93281e-08	0.300956	0.661	0.506	0.000380609	protein zwilch homolog	aug3.g26977
LOC107441084	2.30314e-08	0.31969	0.732	0.568	0.000453534	low-density lipoprotein receptor-related protein 2	aug3.g9796
LOC107451016	4.19093e-08	0.275705	0.964	0.865	0.000825278	histone lysine acetyltransferase CREBBP	aug3.g232
*pct1 and pct2 mean proportion of cells expressing the gene in this cluster and other clusters, respectively.

[truncated: 17 more sheets: Cluster10, Cluster11, Cluster12, Cluster13, Cluster14, Cluster15, Cluster16, Cluster17, Cluster18, Cluster19, Cluster20, Cluster21, Cluster22, Cluster23, Cluster24, Cluster25, Cluster26]
