# Supplementary material for: Genome-wide quantitative dissection of an arthropod segmented body plan at single-cell resolution
Source: Commun Biol. 2025 Jun 11;8:913. doi: 10.1038/s42003-025-08335-x (PMC12159194; doi:10.1038/s42003-025-08335-x)
Supplement: Supplementary file 5 — Supplementary Data 3 [file 42003_2025_8335_MOESM5_ESM.xlsx]

## Sheet: Cluster0
Data S3.0. Late stage-5_nucleus cluster 0 markers.
Gene ID (NCBI)	p_val	avg_log2FC	*pct.1	*pct.2	p_val_adj	Product (NCBI)	aug3 gene model
LOC107454167	8.57517e-160	1.54122	0.92	0.445	1.63777e-155	dorsal-ventral patterning protein Sog-like	aug3.g23966
LOC107438948	4.82657e-132	1.46076	0.701	0.253	9.21826e-128	rhomboid-related protein 2	aug3.g13482
LOC107448645	8.79998e-116	1.34535	0.888	0.466	1.68071e-111	transcription factor Sp9	aug3.g2333
LOC107437911	1.70933e-94	1.24302	0.608	0.247	3.26465e-90	serine protease 27	aug3.g12644
LOC107442208	1.64226e-81	1.06011	0.62	0.251	3.13656e-77	protein shifted	aug3.g27568
LOC107444558	8.55377e-80	1.07175	0.585	0.236	1.63369e-75	paired box protein Pax-5	aug3.g762
LOC107445480	1.66647e-77	0.849659	0.932	0.6	3.18279e-73	uncharacterized LOC107445480	aug3.g31
LOC107446842	4.18463e-74	0.812408	0.982	0.812	7.99222e-70	uncharacterized LOC107446842	aug3.g1487,aug3.g1486
LOC122273574	1.62613e-73	0.786624	0.455	0.157	3.10575e-69	serine protease 27-like	aug3.g12644
LOC107442927	4.07471e-60	0.595946	0.992	0.878	7.78229e-56	uncharacterized LOC107442927
LOC107438714	9.01875e-60	0.708004	0.951	0.767	1.72249e-55	transcriptional activator cubitus interruptus-like	aug3.g13321
LOC107454760	1.14953e-58	0.811387	0.867	0.629	2.19548e-54	ankyrin repeat domain-containing protein 6	aug3.g24117
LOC107450100	1.59068e-53	0.753615	0.681	0.354	3.03804e-49	homeobox protein DLX-6-like	aug3.g15531
LOC107451631	1.57418e-51	0.752099	0.431	0.17	3.00653e-47	protein odd-skipped-related 2	aug3.g21549,aug3.g17123
LOC107457539	2.01285e-46	0.690845	0.86	0.635	3.84433e-42	zinc finger homeobox protein 3	aug3.g11268
LOC107456088	7.46239e-46	0.958301	0.548	0.276	1.42524e-41	iroquois-class homeodomain protein IRX-6	aug3.g8295
LOC107436691	2.33099e-36	0.582636	0.911	0.684	4.45195e-32	uncharacterized LOC107436691	aug3.g11765
LOC107436350	1.18813e-34	0.550967	0.951	0.829	2.26921e-30	glypican-6	aug3.g11833,aug3.g11486
LOC107450033	9.60572e-28	0.490895	0.701	0.502	1.8346e-23	protein pangolin, isoforms A/H/I/S	aug3.g10490,aug3.g18357
LOC107451394	2.3846e-25	0.573078	0.457	0.266	4.55434e-21	frizzled-5	aug3.g4009
LOC107436358	3.08585e-25	0.400707	0.964	0.835	5.89367e-21	fasciclin-2	aug3.g11491
LOC107441868	2.21941e-24	0.457429	0.415	0.23	4.23885e-20	uncharacterized LOC107441868	aug3.g27457,aug3.g10400
LOC107456864	1.17419e-23	0.497829	0.922	0.819	2.24259e-19	exonuclease GOR-like	aug3.g18504,aug3.g1256
LOC107451211	1.36911e-20	0.467072	0.548	0.375	2.61487e-16	ephrin type-B receptor 2	aug3.g3879
LOC122270833	4.02583e-20	0.46724	0.337	0.185	7.68894e-16	uncharacterized LOC122270833	aug3.g27084,aug3.g27085,aug3.g12520
LOC107439920	2.79162e-19	0.61945	0.626	0.481	5.33171e-15	LIM and calponin homology domains-containing protein 1	aug3.g14125
LOC107450690	8.51433e-19	0.458696	0.722	0.571	1.62615e-14	uncharacterized LOC107450690	aug3.g25707
LOC107437002	1.7224e-16	0.298184	0.896	0.716	3.28961e-12	adhesion G protein-coupled receptor L1	aug3.g9493
LOC107437065	2.27425e-15	0.538661	0.863	0.789	4.3436e-11	tumor protein p73	aug3.g25413,aug3.g25414,aug3.g25415
LOC107451143	8.86301e-15	0.395755	0.789	0.695	1.69275e-10	uncharacterized LOC107451143	aug3.g3823
LOC107444458	4.09605e-14	0.439581	0.93	0.844	7.82304e-10	E3 ubiquitin-protein ligase Mdm2	aug3.g17894,aug3.g17895
LOC107437822	7.76939e-14	0.352877	0.815	0.695	1.48388e-09	sentrin-specific protease 6	aug3.g26588
LOC107456830	8.81827e-14	0.30539	0.785	0.649	1.6842e-09	serine-rich adhesin for platelets	aug3.g8856
LOC107450063	3.79204e-13	0.349864	0.802	0.7	7.24241e-09	homeobox protein Meis1	aug3.g3111
LOC122272478	1.11366e-12	0.302394	0.429	0.297	2.12699e-08	uncharacterized LOC122272478
LOC107449746	1.20445e-12	0.482363	0.265	0.154	2.30038e-08	nuclear receptor subfamily 2 group F member 1-A	aug3.g2915
LOC107451579	9.68581e-12	0.349931	0.696	0.549	1.84989e-07	E3 ubiquitin-protein ligase Rnf220	aug3.g4121
LOC110281924	3.3447e-11	0.400776	0.629	0.51	6.38803e-07	triadin	aug3.g6466,aug3.g6465
LOC107447950	2.91824e-10	0.410148	0.361	0.257	5.57355e-06	protein lifeguard 2	aug3.g15222,aug3.g6216
LOC107448055	3.02735e-09	0.441559	0.446	0.333	5.78194e-05	pro-epidermal growth factor	aug3.g2047
LOC107445214	3.70426e-09	0.369284	0.319	0.217	7.07478e-05	sodium-dependent neutral amino acid transporter B(0)AT3	aug3.g18382,aug3.g18383
LOC107439046	1.6305e-08	0.26756	0.304	0.21	0.000311408	homeobox protein extradenticle	aug3.g13538,aug3.g27748,aug3.g27747
LOC107441411	3.58964e-08	0.393486	0.465	0.37	0.000685586	uncharacterized LOC107441411	aug3.g9829
*pct1 and pct2 mean proportion of cells expressing the gene in this cluster and other clusters, respectively.

## Sheet: Cluster1
Data S3.1. Late stage-5_nucleus cluster 1 markers.
Gene ID (NCBI)	p_val	avg_log2FC	*pct.1	*pct.2	p_val_adj	Product (NCBI)	aug3 gene model
LOC107438641	0	3.02274	0.852	0.147	0	transcription factor Sox-13	aug3.g13250
LOC107444744	0	2.45884	0.606	0.062	0	transcription factor SOX-8	aug3.g816
LOC107451809	0	3.6728	0.939	0.204	0	sonic hedgehog protein-like	aug3.g4322
LOC107457189	0	3.10212	0.991	0.206	0	homeobox protein OTX2-A-like	aug3.g9172
LOC107444665	4.34507e-251	1.43059	0.577	0.072	8.29864e-247	nuclear receptor subfamily 2 group E member 1	aug3.g794
LOC107452215	3.13955e-186	2.0619	0.913	0.501	5.99623e-182	Krueppel-like factor 7	aug3.g4601
LOC107457313	5.39946e-183	1.40663	0.596	0.126	1.03124e-178	transcription factor Sox-2	aug3.g11061
LOC107456035	8.0618e-135	1.48547	0.886	0.391	1.53972e-130	homeobox protein B-H1	aug3.g8250
LOC107457180	1.34829e-116	1.11944	0.809	0.395	2.57511e-112	protein jagged-1	aug3.g9162,aug3.g9161
LOC107436125	1.81013e-116	0.736447	0.35	0.057	3.45716e-112	protein gooseberry	aug3.g11337
LOC107449611	2.8077e-94	0.995891	0.976	0.786	5.36243e-90	protein dachsous	aug3.g2859
LOC107440157	1.37301e-91	1.06713	0.86	0.457	2.62232e-87	zinc finger protein 423	aug3.g14296
LOC107438758	2.67433e-88	0.948797	0.997	0.875	5.10771e-84	epidermal growth factor receptor	aug3.g13345,aug3.g13344
LOC107437937	3.84764e-87	1.00735	0.551	0.197	7.3486e-83	zinc finger protein Noc	aug3.g12685,aug3.g23139
LOC107455686	1.5075e-81	1.22511	0.529	0.189	2.87917e-77	homeobox protein Hox-A1-like	aug3.g7954
LOC107437305	3.72876e-81	1.1426	0.817	0.441	7.12156e-77	zinc finger protein ZIC 4-like	aug3.g12202
LOC107455688	2.03207e-53	0.982652	0.464	0.194	3.88104e-49	uncharacterized LOC107455688
LOC107456521	2.23091e-53	0.855065	0.872	0.653	4.26081e-49	ephrin-B2a	aug3.g25262
LOC107445428	5.95867e-51	0.814117	0.602	0.305	1.13805e-46	BMP and activin membrane-bound inhibitor homolog	aug3.g18541
LOC107446074	3.00392e-47	0.674945	0.961	0.846	5.73718e-43	glypican-5	aug3.g1222
LOC107451942	7.39647e-47	0.977426	0.683	0.418	1.41265e-42	protein NDNF	aug3.g4413
LOC107450899	1.46163e-44	0.293396	0.904	0.578	2.79157e-40	sal-like protein 1	aug3.g3675
LOC107438011	1.64071e-43	0.508279	0.466	0.209	3.13359e-39	neurogenic locus protein delta	aug3.g12734
LOC107456312	4.91981e-42	0.75822	0.708	0.474	9.39634e-38	smoothened homolog	aug3.g8490
LOC107453922	1.87439e-41	0.562387	0.256	0.079	3.57989e-37	four-jointed box protein 1	aug3.g5891
LOC107457564	4.63426e-41	1.00429	0.256	0.082	8.85097e-37	homeobox protein OTX2	aug3.g25936
LOC107439303	3.75104e-40	0.668247	0.722	0.477	7.16411e-36	hemicentin-2	aug3.g13686
LOC107450518	5.23255e-38	0.537226	0.928	0.764	9.99365e-34	neurogenic locus Notch protein	aug3.g21218
LOC107447307	3.70211e-35	0.603348	0.587	0.327	7.07065e-31	uncharacterized LOC107447307	aug3.g21167
LOC107440240	5.61424e-34	0.482754	0.717	0.457	1.07226e-29	protein patched-like	aug3.g14374
LOC107456634	7.42689e-25	0.470917	0.91	0.846	1.41846e-20	RNA polymerase-associated protein CTR9 homolog	aug3.g8712,aug3.g23794
LOC107453597	2.45156e-23	0.347642	0.91	0.723	4.68223e-19	fibroblast growth factor 8	aug3.g5611
LOC107453313	8.95239e-22	0.431146	0.276	0.131	1.70982e-17	protein naked cuticle homolog 1	aug3.g5391
LOC107452888	6.97484e-21	0.454239	0.906	0.823	1.33212e-16	uncharacterized LOC107452888	aug3.g5060
LOC107447180	3.55006e-20	0.293133	0.625	0.393	6.78026e-16	protein Wnt-5b-like	aug3.g1632
LOC107437772	2.13209e-19	0.464012	0.84	0.701	4.07209e-15	MICAL-like protein 2	aug3.g12570
LOC107456864	2.56023e-19	0.386521	0.927	0.819	4.88979e-15	exonuclease GOR-like	aug3.g18504,aug3.g1256
LOC110283330	4.33166e-18	0.366049	0.352	0.192	8.27304e-14	uncharacterized LOC110283330	aug3.g21167,aug3.g11138
LOC107444253	1.47343e-17	0.271855	0.375	0.203	2.8141e-13	transcription factor HES-1-A	aug3.g17723
LOC107451464	4.60874e-17	0.308737	0.587	0.403	8.80224e-13	transcription factor HES-4-A-like	aug3.g4026
LOC107449667	4.06936e-16	0.453592	0.42	0.262	7.77208e-12	centromere-associated protein E	aug3.g10461
LOC107450121	1.51511e-14	0.612916	0.404	0.263	2.89371e-10	CD9 antigen	aug3.g10506
LOC107438242	1.61745e-14	0.337397	0.862	0.733	3.08916e-10	growth arrest-specific protein 2	aug3.g12936
LOC107445501	4.66454e-13	0.314249	0.94	0.873	8.9088e-09	transducin-like enhancer protein 4	aug3.g25605,aug3.g25606
LOC107439350	4.84305e-13	0.348458	0.529	0.389	9.24973e-09	protein 60A	aug3.g13706
LOC107449016	5.56507e-12	0.37408	0.307	0.186	1.06287e-07	uncharacterized LOC107449016	aug3.g2534,aug3.g2533
LOC107446082	3.06182e-11	0.351376	0.502	0.365	5.84776e-07	sodium- and chloride-dependent glycine transporter 1	aug3.g1218
LOC107447725	6.82675e-11	0.340556	0.451	0.321	1.30384e-06	uncharacterized LOC107447725	aug3.g1888
LOC107453612	7.00036e-10	0.699441	0.392	0.286	1.337e-05	protein Wnt-8b-like	aug3.g5617
LOC107456324	1.94499e-09	0.353534	0.614	0.493	3.71474e-05	LIX1-like protein	aug3.g8496
LOC107454926	2.02143e-09	0.255471	0.481	0.35	3.86073e-05	bcl-2-like protein 1	aug3.g23010,aug3.g6695,aug3.g6694
LOC107451348	5.21178e-09	0.263347	0.831	0.761	9.95398e-05	uncharacterized LOC107451348
LOC107451797	8.86761e-09	0.255766	0.785	0.687	0.000169362	uncharacterized LOC107451797	aug3.g4304
LOC107444952	1.4872e-08	0.34458	0.299	0.199	0.00028404	sterol carrier protein 2	aug3.g878
LOC107437115	2.17298e-08	0.305206	0.766	0.651	0.000415017	one cut domain family member 2	aug3.g26177
*pct1 and pct2 mean proportion of cells expressing the gene in this cluster and other clusters, respectively.

## Sheet: Cluster2
Data S3.2. Late stage-5_nucleus cluster 2 markers.
Gene ID (NCBI)	p_val	avg_log2FC	*pct.1	*pct.2	p_val_adj	Product (NCBI)	aug3 gene model
LOC107436847	5.89157e-154	1.65101	0.898	0.382	1.12523e-149	T-box transcription factor TBX20-like	aug3.g11865
LOC107437002	3.78246e-149	1.37368	0.991	0.706	7.22412e-145	adhesion G protein-coupled receptor L1	aug3.g9493
LOC107456035	5.55155e-148	1.45254	0.923	0.389	1.06029e-143	homeobox protein B-H1	aug3.g8250
LOC107437305	2.76197e-78	1.14983	0.815	0.444	5.27508e-74	zinc finger protein ZIC 4-like	aug3.g12202
LOC107436350	5.58109e-71	0.801968	0.986	0.826	1.06593e-66	glypican-6	aug3.g11833,aug3.g11486
LOC107445480	2.04237e-61	0.818882	0.897	0.609	3.90071e-57	uncharacterized LOC107445480	aug3.g31
LOC107451579	2.42149e-60	0.974077	0.832	0.533	4.6248e-56	E3 ubiquitin-protein ligase Rnf220	aug3.g4121
LOC107436358	1.47103e-56	0.646824	0.991	0.834	2.80953e-52	fasciclin-2	aug3.g11491
LOC107456793	3.18481e-56	0.911823	0.298	0.083	6.08267e-52	T-box transcription factor TBX20	aug3.g8837
LOC107446842	5.61175e-56	0.656387	0.975	0.815	1.07179e-51	uncharacterized LOC107446842	aug3.g1487,aug3.g1486
LOC107443668	7.59278e-56	0.913067	0.455	0.177	1.45015e-51	metalloprotease TIKI2	aug3.g17382,aug3.g18676
LOC107455686	5.64951e-49	0.785832	0.474	0.199	1.079e-44	homeobox protein Hox-A1-like	aug3.g7954
LOC107440240	7.52544e-43	0.808458	0.69	0.462	1.43728e-38	protein patched-like	aug3.g14374
LOC107457539	5.25165e-42	0.681281	0.859	0.638	1.00301e-37	zinc finger homeobox protein 3	aug3.g11268
LOC107455688	8.63228e-39	0.820118	0.431	0.2	1.64868e-34	uncharacterized LOC107455688
LOC107453771	9.60557e-39	0.736617	0.51	0.255	1.83457e-34	SPARC-related modular calcium-binding protein 2	aug3.g5781
LOC107450690	8.71096e-32	0.598871	0.775	0.566	1.66371e-27	uncharacterized LOC107450690	aug3.g25707
LOC107451394	2.40078e-31	0.68616	0.487	0.264	4.58526e-27	frizzled-5	aug3.g4009
LOC107454167	3.03115e-28	0.421141	0.733	0.476	5.78919e-24	dorsal-ventral patterning protein Sog-like	aug3.g23966
LOC107440157	1.0824e-27	0.565586	0.729	0.477	2.06727e-23	zinc finger protein 423	aug3.g14296
LOC107456830	1.58812e-25	0.563087	0.825	0.645	3.03315e-21	serine-rich adhesin for platelets	aug3.g8856
LOC107442231	3.89144e-22	0.462785	0.752	0.619	7.43226e-18	uncharacterized LOC107442231	aug3.g27564,aug3.g20669,aug3.g20671
LOC107453597	8.83233e-22	0.521724	0.888	0.727	1.68689e-17	fibroblast growth factor 8	aug3.g5611
LOC107439046	1.88556e-21	0.448092	0.371	0.203	3.60123e-17	homeobox protein extradenticle	aug3.g13538,aug3.g27748,aug3.g27747
LOC107439560	9.82033e-21	0.496582	0.487	0.315	1.87559e-16	homeobox protein Meis2	aug3.g13867,aug3.g13868
LOC107449667	1.28633e-20	0.553827	0.437	0.261	2.45677e-16	centromere-associated protein E	aug3.g10461
LOC107450063	1.33427e-19	0.428808	0.856	0.694	2.54832e-15	homeobox protein Meis1	aug3.g3111
LOC107444748	6.75342e-18	0.449079	0.67	0.511	1.28983e-13	uncharacterized LOC107444748	aug3.g18068
LOC107437748	1.00186e-17	0.315952	0.777	0.587	1.91345e-13	adipolin	aug3.g12543
LOC107444058	2.43923e-16	0.513744	0.283	0.152	4.65868e-12	putative sodium-dependent multivitamin transporter	aug3.g7417
LOC107441084	6.15829e-16	0.450616	0.692	0.566	1.17617e-11	low-density lipoprotein receptor-related protein 2	aug3.g9796
LOC107436691	1.96402e-15	0.340873	0.877	0.691	3.75108e-11	uncharacterized LOC107436691	aug3.g11765
LOC107447205	1.04941e-14	0.43848	0.624	0.484	2.00427e-10	roundabout homolog 1	aug3.g1658
LOC107454846	7.41392e-14	0.418803	0.727	0.608	1.41598e-09	RNA-binding protein fusilli	aug3.g10830
LOC107453655	2.37065e-13	0.304084	0.97	0.897	4.52771e-09	RNA-binding protein MEX3B	aug3.g5665
LOC107456885	2.60364e-13	0.339056	0.884	0.828	4.97268e-09	sodium-dependent phosphate transporter 1	aug3.g25832
LOC107451143	5.90044e-13	0.302888	0.8	0.695	1.12692e-08	uncharacterized LOC107451143	aug3.g3823
LOC107456864	7.61856e-13	0.322756	0.911	0.822	1.45507e-08	exonuclease GOR-like	aug3.g18504,aug3.g1256
LOC107445501	3.62981e-12	0.289965	0.936	0.874	6.93257e-08	transducin-like enhancer protein 4	aug3.g25605,aug3.g25606
LOC107443484	3.96e-12	0.406709	0.383	0.264	7.56321e-08	nostrin	aug3.g27986
LOC107445694	1.15715e-11	0.288069	0.92	0.831	2.21004e-07	unconventional myosin-Vb	aug3.g9254,aug3.g6148,aug3.g21618
LOC110283431	2.82945e-11	0.299964	0.841	0.78	5.40397e-07	uncharacterized LOC110283431	aug3.g18539
LOC107450601	5.03201e-10	0.327726	0.824	0.783	9.61063e-06	uncharacterized LOC107450601	aug3.g3466,aug3.g3467,aug3.g25011
LOC107447950	1.16806e-09	0.386995	0.365	0.258	2.23087e-05	protein lifeguard 2	aug3.g15222,aug3.g6216
LOC107437822	2.03628e-09	0.269603	0.786	0.701	3.88908e-05	sentrin-specific protease 6	aug3.g26588
LOC122271530	2.18778e-09	0.424502	0.298	0.201	4.17845e-05	protein yippee-like 1	aug3.g11843,aug3.g11842
LOC107437367	7.05722e-09	0.270681	0.832	0.776	0.000134786	H/ACA ribonucleoprotein complex subunit 4	aug3.g12249
LOC107436211	1.01398e-08	0.340105	0.485	0.384	0.00019366	KN motif and ankyrin repeat domain-containing protein 2	aug3.g11396
LOC107450555	2.3627e-08	0.260756	0.836	0.78	0.000451251	pescadillo homolog	aug3.g3421,aug3.g21940
*pct1 and pct2 mean proportion of cells expressing the gene in this cluster and other clusters, respectively.

## Sheet: Cluster3
Data S3.3. Late stage-5_nucleus cluster 3 markers.
Gene ID (NCBI)	p_val	avg_log2FC	*pct.1	*pct.2	p_val_adj	Product (NCBI)	aug3 gene model
LOC107447180	5.33518e-218	2.15388	0.972	0.357	1.01897e-213	protein Wnt-5b-like	aug3.g1632
LOC107436465	3.37067e-210	1.54507	0.606	0.095	6.43764e-206	B-cell lymphoma/leukemia 11A	aug3.g26043
LOC107451685	1.11961e-179	1.80701	0.98	0.517	2.13835e-175	roundabout homolog 3	aug3.g10604
LOC107445228	6.65156e-178	1.79164	0.786	0.21	1.27038e-173	protein gooseberry	aug3.g18397
LOC107450899	3.4352e-134	1.7943	0.96	0.578	6.56088e-130	sal-like protein 1	aug3.g3675
LOC107444253	5.29588e-130	1.19411	0.648	0.175	1.01146e-125	transcription factor HES-1-A	aug3.g17723
LOC107452006	3.46464e-121	1.32401	0.874	0.383	6.61711e-117	transcription factor AP-2-beta	aug3.g23531
LOC107444844	1.39738e-117	1.42408	0.492	0.112	2.66886e-113	protein giant-lens	aug3.g839
LOC107446115	1.4689e-98	1.07668	0.95	0.665	2.80545e-94	extracellular sulfatase Sulf-1	aug3.g18939
LOC107438015	9.75758e-95	0.7333	0.408	0.088	1.8636e-90	growth arrest-specific protein 1	aug3.g9575
LOC107447678	1.95942e-94	1.0336	0.51	0.141	3.74229e-90	homeobox protein MSH-D	aug3.g15189
LOC107447504	6.1147e-85	1.11619	0.556	0.181	1.16785e-80	homeobox protein Hox-B5b	aug3.g1787,aug3.g1786
LOC107446595	7.52877e-79	1.0479	0.564	0.2	1.43792e-74	uncharacterized LOC107446595	aug3.g1396
LOC107443647	2.6098e-67	1.21767	0.796	0.465	4.98447e-63	plexin-B	aug3.g17369
LOC107451332	1.63166e-66	1.29506	0.478	0.169	3.11631e-62	uncharacterized LOC107451332	aug3.g3963,aug3.g15729
LOC107451464	3.27083e-53	0.747442	0.716	0.391	6.24696e-49	transcription factor HES-4-A-like	aug3.g4026
LOC107441660	1.50326e-50	0.935011	0.876	0.668	2.87108e-46	unconventional myosin-Ie	aug3.g9845,aug3.g9846,aug3.g22123
LOC107446080	2.65468e-49	0.818751	0.804	0.495	5.07017e-45	cyclin-dependent kinase 20	aug3.g1238
LOC107456088	1.26924e-45	0.834176	0.582	0.279	2.42411e-41	iroquois-class homeodomain protein IRX-6	aug3.g8295
LOC107447307	6.21167e-45	0.746145	0.642	0.325	1.18637e-40	uncharacterized LOC107447307	aug3.g21167
LOC107442050	4.81118e-44	0.877711	0.834	0.619	9.18887e-40	laminin subunit alpha-1	aug3.g16317
LOC107443364	3.37821e-43	0.7597	0.82	0.552	6.45204e-39	uncharacterized LOC107443364	aug3.g17172
LOC107455285	5.18804e-42	0.696125	0.396	0.155	9.90864e-38	abhydrolase domain-containing protein C22H12.03	aug3.g6972
LOC107447970	2.86633e-38	0.523075	0.968	0.885	5.4744e-34	aurora kinase C	aug3.g15230
LOC107439672	2.38454e-36	0.684939	0.69	0.453	4.55423e-32	serine/threonine-protein kinase pim-3	aug3.g13957
LOC107450335	4.33213e-33	0.719158	0.518	0.277	8.27394e-29	zinc finger protein basonuclin-2	aug3.g3273
LOC107454926	2.81613e-32	0.727672	0.588	0.34	5.37853e-28	bcl-2-like protein 1	aug3.g23010,aug3.g6695,aug3.g6694
LOC107441688	2.97358e-31	0.561915	0.252	0.087	5.67924e-27	recombining binding protein suppressor of hairless	aug3.g27389
LOC107436894	3.51239e-30	0.611256	0.864	0.699	6.70831e-26	zinc finger protein rotund	aug3.g394
LOC107454821	8.73888e-30	0.491604	0.308	0.123	1.66904e-25	uncharacterized LOC107454821	aug3.g23640
LOC107450465	2.26778e-28	0.504582	0.522	0.297	4.33123e-24	recombining binding protein suppressor of hairless	aug3.g15584
LOC107444558	5.31213e-28	0.589874	0.488	0.256	1.01456e-23	paired box protein Pax-5	aug3.g762
LOC107438301	2.61165e-27	0.758732	0.552	0.338	4.98799e-23	zinc finger protein 236	aug3.g12961
LOC107450518	5.90832e-27	0.539425	0.926	0.767	1.12843e-22	neurogenic locus Notch protein	aug3.g21218
LOC107456960	1.48646e-26	0.548307	0.882	0.723	2.83898e-22	suppressor of cytokine signaling 2	aug3.g25340,aug3.g25341
LOC107447988	3.12362e-26	0.425212	0.298	0.122	5.9658e-22	homeobox protein engrailed-like ceh-16	aug3.g15243
LOC107444955	1.22808e-24	0.790718	0.482	0.291	2.34551e-20	uncharacterized LOC107444955	aug3.g887,aug3.g886
LOC107440707	2.12629e-24	0.55924	0.288	0.123	4.06101e-20	homeobox protein Mix.2-like	aug3.g27124
LOC107457517	6.34733e-23	0.573922	0.788	0.601	1.21228e-18	G1/S-specific cyclin-D2	aug3.g11246,aug3.g11247
LOC107440619	1.19612e-22	0.408049	0.902	0.751	2.28447e-18	ETS domain-containing protein Elk-1	aug3.g9766
LOC107438714	7.27882e-22	0.477695	0.898	0.778	1.39018e-17	transcriptional activator cubitus interruptus-like	aug3.g13321
LOC110283330	2.26927e-21	0.477007	0.37	0.193	4.33407e-17	uncharacterized LOC110283330	aug3.g21167,aug3.g11138
LOC110281924	1.70269e-19	0.52614	0.696	0.505	3.25196e-15	triadin	aug3.g6466,aug3.g6465
LOC107448645	2.9767e-19	0.324891	0.74	0.495	5.6852e-15	transcription factor Sp9	aug3.g2333
LOC107445428	5.09544e-18	0.493538	0.508	0.322	9.73178e-14	BMP and activin membrane-bound inhibitor homolog	aug3.g18541
LOC107438732	1.36955e-16	0.347241	0.302	0.154	2.6157e-12	somatomedin-B and thrombospondin type-1 domain-containing protein	aug3.g26535
LOC107442485	1.96915e-16	0.448549	0.688	0.518	3.76088e-12	partitioning defective 3 homolog	aug3.g27669
LOC107439278	3.00098e-16	0.484403	0.79	0.691	5.73156e-12	uncharacterized LOC107439278	aug3.g13670
LOC107451441	7.75087e-16	0.496689	0.538	0.376	1.48034e-11	uncharacterized LOC107451441	aug3.g4013
LOC107453655	1.89307e-15	0.30238	0.978	0.897	3.61557e-11	RNA-binding protein MEX3B	aug3.g5665
LOC107446220	5.80285e-15	0.388014	0.614	0.439	1.10829e-10	transcription factor Sox-14-like	aug3.g24914,aug3.g24896
LOC107448055	1.25865e-14	0.831219	0.484	0.331	2.4039e-10	pro-epidermal growth factor	aug3.g2047
LOC107456521	1.27209e-13	0.367498	0.812	0.664	2.42957e-09	ephrin-B2a	aug3.g25262
LOC107451344	1.57676e-13	0.280106	0.74	0.585	3.01146e-09	protein c-ets-1-B	aug3.g3965,aug3.g3964
LOC107456104	2.38466e-13	0.343214	0.346	0.202	4.55446e-09	uncharacterized LOC107456104	aug3.g10934,aug3.g18321
LOC107452888	2.38766e-13	0.373046	0.91	0.824	4.56019e-09	uncharacterized LOC107452888	aug3.g5060
LOC107454259	6.48346e-13	0.34277	0.26	0.143	1.23828e-08	protocadherin-like wing polarity protein stan	aug3.g15160,aug3.g6142,aug3.g22281
LOC107442208	7.78236e-13	0.332845	0.444	0.281	1.48635e-08	protein shifted	aug3.g27568
LOC107440837	3.90435e-12	0.376421	0.65	0.506	7.45692e-08	glutamate synthase [NADH]	aug3.g14860,aug3.g14861
LOC107443783	1.81258e-11	0.277408	0.29	0.168	3.46184e-07	plexin-A2	aug3.g428
LOC107457180	2.30022e-11	0.317933	0.58	0.43	4.39318e-07	protein jagged-1	aug3.g9162,aug3.g9161
LOC107451942	4.91003e-11	0.483687	0.578	0.436	9.37766e-07	protein NDNF	aug3.g4413
LOC107450753	3.8293e-10	0.259973	0.954	0.89	7.31358e-06	membrane-associated guanylate kinase, WW and PDZ domain-containing protein 1	aug3.g3592
LOC107449700	1.2924e-09	0.321849	0.308	0.199	2.46836e-05	zinc finger protein rotund	aug3.g20887,aug3.g1991
LOC107448298	3.33831e-09	0.310052	0.754	0.678	6.37585e-05	transcriptional enhancer factor TEF-1	aug3.g15304
LOC107447162	4.88615e-09	0.262642	0.308	0.194	9.33206e-05	protein C-ets-1	aug3.g19580
LOC107441035	5.67503e-09	0.412158	0.26	0.162	0.000108387	connectin	aug3.g27196,aug3.g27195
LOC107448985	1.39038e-08	0.288724	0.442	0.325	0.000265549	mucin-12	aug3.g2518
LOC107437115	1.67163e-08	0.298476	0.764	0.654	0.000319265	one cut domain family member 2	aug3.g26177
LOC107437450	2.29896e-08	0.266869	0.294	0.192	0.000439078	cell adhesion molecule-related/down-regulated by oncogenes	aug3.g12323
LOC107453601	3.39055e-08	0.347527	0.732	0.656	0.000647562	protein transport protein Sec24A	aug3.g5615
*pct1 and pct2 mean proportion of cells expressing the gene in this cluster and other clusters, respectively.

## Sheet: Cluster4
Data S3.4. Late stage-5_nucleus cluster 4 markers.
Gene ID (NCBI)	p_val	avg_log2FC	*pct.1	*pct.2	p_val_adj	Product (NCBI)	aug3 gene model
LOC107440074	0	2.88419	0.68	0.057	0	uncharacterized LOC107440074	aug3.g407
LOC107456525	3.68252e-183	2.27223	0.839	0.248	7.03325e-179	delta-like protein 1	aug3.g25248
LOC107436465	2.65345e-118	1.19997	0.553	0.114	5.06783e-114	B-cell lymphoma/leukemia 11A	aug3.g26043
LOC107452006	3.30039e-95	1.42693	0.878	0.396	6.30341e-91	transcription factor AP-2-beta	aug3.g23531
LOC107441660	7.42729e-86	1.65185	0.926	0.67	1.41854e-81	unconventional myosin-Ie	aug3.g9845,aug3.g9846,aug3.g22123
LOC107442208	4.29345e-83	1.52923	0.696	0.264	8.20007e-79	protein shifted	aug3.g27568
LOC107447504	2.46084e-78	1.20162	0.593	0.188	4.69997e-74	homeobox protein Hox-B5b	aug3.g1787,aug3.g1786
LOC107446080	1.97704e-75	1.37504	0.849	0.5	3.77594e-71	cyclin-dependent kinase 20	aug3.g1238
LOC107450899	4.58659e-66	1.23497	0.921	0.592	8.75992e-62	sal-like protein 1	aug3.g3675
LOC107447180	2.77222e-64	0.82152	0.852	0.385	5.29466e-60	protein Wnt-5b-like	aug3.g1632
LOC107438015	3.83706e-56	0.795633	0.37	0.1	7.3284e-52	growth arrest-specific protein 1	aug3.g9575
LOC107445228	7.01083e-53	0.891058	0.619	0.24	1.339e-48	protein gooseberry	aug3.g18397
LOC107447678	5.90763e-49	0.736299	0.458	0.155	1.1283e-44	homeobox protein MSH-D	aug3.g15189
LOC107443647	2.90419e-46	0.956696	0.788	0.475	5.54672e-42	plexin-B	aug3.g17369
LOC107447970	4.44734e-46	0.82413	0.96	0.888	8.49398e-42	aurora kinase C	aug3.g15230
LOC107451685	3.91474e-42	0.636759	0.876	0.538	7.47677e-38	roundabout homolog 3	aug3.g10604
LOC107444558	1.78438e-30	0.687423	0.529	0.259	3.40799e-26	paired box protein Pax-5	aug3.g762
LOC107440707	3.00279e-30	1.03955	0.328	0.124	5.73504e-26	homeobox protein Mix.2-like	aug3.g27124
LOC107448645	7.37262e-30	0.628496	0.796	0.497	1.4081e-25	transcription factor Sp9	aug3.g2333
LOC107438714	1.00447e-28	0.669115	0.939	0.778	1.91843e-24	transcriptional activator cubitus interruptus-like	aug3.g13321
LOC107453612	1.27571e-27	0.434096	0.561	0.276	2.43647e-23	protein Wnt-8b-like	aug3.g5617
LOC107446595	3.52147e-24	0.598828	0.447	0.22	6.72565e-20	uncharacterized LOC107446595	aug3.g1396
LOC107436894	1.58324e-21	0.635182	0.865	0.704	3.02383e-17	zinc finger protein rotund	aug3.g394
LOC107443364	1.64251e-21	0.52751	0.786	0.562	3.13703e-17	uncharacterized LOC107443364	aug3.g17172
LOC107446220	9.55792e-20	0.523929	0.656	0.44	1.82547e-15	transcription factor Sox-14-like	aug3.g24914,aug3.g24896
LOC107448079	3.35559e-19	0.8441	0.415	0.237	6.40885e-15	putative epidermal cell surface receptor	aug3.g20118
LOC107442927	7.28832e-18	0.385229	0.987	0.884	1.392e-13	uncharacterized LOC107442927
LOC107436691	4.90162e-13	0.432878	0.87	0.699	9.3616e-09	uncharacterized LOC107436691	aug3.g11765
LOC107450033	3.03841e-12	0.420315	0.661	0.516	5.80306e-08	protein pangolin, isoforms A/H/I/S	aug3.g10490,aug3.g18357
LOC107449746	1.81419e-11	0.497487	0.288	0.158	3.46493e-07	nuclear receptor subfamily 2 group F member 1-A	aug3.g2915
LOC107442050	4.83668e-11	0.451683	0.762	0.631	9.23757e-07	laminin subunit alpha-1	aug3.g16317
LOC122272790	1.50947e-10	0.360723	0.272	0.154	2.88294e-06	Werner syndrome ATP-dependent helicase homolog	aug3.g11632
LOC107446115	2.93269e-10	0.326942	0.799	0.686	5.60114e-06	extracellular sulfatase Sulf-1	aug3.g18939
LOC107442485	5.83958e-10	0.414274	0.669	0.525	1.1153e-05	partitioning defective 3 homolog	aug3.g27669
LOC107445694	7.32603e-10	0.306098	0.937	0.833	1.3992e-05	unconventional myosin-Vb	aug3.g9254,aug3.g6148,aug3.g21618
LOC107450335	1.90165e-09	0.406907	0.426	0.291	3.63197e-05	zinc finger protein basonuclin-2	aug3.g3273
LOC107455774	4.1809e-08	0.355933	0.41	0.287	0.000798511	patatin-like phospholipase domain-containing protein 2	aug3.g8015
*pct1 and pct2 mean proportion of cells expressing the gene in this cluster and other clusters, respectively.

## Sheet: Cluster5
Data S3.5. Late stage-5_nucleus cluster 5 markers.
Gene ID (NCBI)	p_val	avg_log2FC	*pct.1	*pct.2	p_val_adj	Product (NCBI)	aug3 gene model
LOC107450100	6.40733e-116	1.87196	0.874	0.357	1.22374e-111	homeobox protein DLX-6-like	aug3.g15531
LOC107454167	1.44247e-108	1.60999	0.927	0.472	2.75498e-104	dorsal-ventral patterning protein Sog-like	aug3.g23966
LOC107448645	2.31497e-98	1.59834	0.933	0.487	4.42136e-94	transcription factor Sp9	aug3.g2333
LOC107438948	3.34033e-74	1.28232	0.701	0.279	6.37969e-70	rhomboid-related protein 2	aug3.g13482
LOC107447504	6.83835e-65	1.17455	0.567	0.192	1.30606e-60	homeobox protein Hox-B5b	aug3.g1787,aug3.g1786
LOC107444558	1.32507e-64	1.09246	0.656	0.25	2.53075e-60	paired box protein Pax-5	aug3.g762
LOC107456088	9.44042e-57	1.26016	0.659	0.283	1.80303e-52	iroquois-class homeodomain protein IRX-6	aug3.g8295
LOC107446842	1.22327e-50	0.799774	0.983	0.821	2.33633e-46	uncharacterized LOC107446842	aug3.g1487,aug3.g1486
LOC107442208	2.32508e-48	1.03855	0.628	0.272	4.44068e-44	protein shifted	aug3.g27568
LOC122270927	2.85756e-44	0.976854	0.545	0.223	5.45766e-40	uncharacterized LOC122270927	aug3.g142
LOC107448055	1.13607e-43	1.04458	0.659	0.322	2.16978e-39	pro-epidermal growth factor	aug3.g2047
LOC107442927	1.96557e-33	0.548153	0.986	0.885	3.75404e-29	uncharacterized LOC107442927
LOC107436691	2.46139e-29	0.622508	0.922	0.696	4.70102e-25	uncharacterized LOC107436691	aug3.g11765
LOC107438714	7.54668e-29	0.571821	0.958	0.777	1.44134e-24	transcriptional activator cubitus interruptus-like	aug3.g13321
LOC107455121	3.54177e-28	0.741742	0.662	0.397	6.76442e-24	tyrosine-protein phosphatase 99A	aug3.g6819,aug3.g6820
LOC107449508	1.45374e-26	0.528052	0.978	0.871	2.77649e-22	histone H2A.Z-specific chaperone CHZ1	aug3.g15449
LOC107444121	2.60922e-26	0.512033	0.277	0.098	4.98334e-22	uncharacterized LOC107444121	aug3.g17638
LOC107437911	3.51977e-26	0.681378	0.528	0.274	6.72241e-22	serine protease 27	aug3.g12644
LOC107452617	2.36303e-25	0.541219	0.927	0.763	4.51316e-21	G protein-coupled receptor kinase 2	aug3.g279
LOC122273574	1.33069e-23	0.494042	0.397	0.179	2.54148e-19	serine protease 27-like	aug3.g12644
LOC107436894	1.77218e-23	0.65485	0.891	0.702	3.38468e-19	zinc finger protein rotund	aug3.g394
LOC107454760	8.54681e-23	0.629296	0.844	0.644	1.63236e-18	ankyrin repeat domain-containing protein 6	aug3.g24117
LOC107457539	3.36267e-22	0.545061	0.888	0.646	6.42237e-18	zinc finger homeobox protein 3	aug3.g11268
LOC107440894	6.44277e-22	0.55722	0.559	0.331	1.2305e-17	latrophilin Cirl	aug3.g56
LOC107451394	1.14176e-20	0.571561	0.506	0.273	2.18066e-16	frizzled-5	aug3.g4009
LOC107451685	4.55541e-20	0.270223	0.83	0.544	8.70039e-16	roundabout homolog 3	aug3.g10604
LOC107436350	7.07414e-20	0.423403	0.961	0.835	1.35109e-15	glypican-6	aug3.g11833,aug3.g11486
LOC107451211	7.36566e-20	0.53869	0.598	0.381	1.40677e-15	ephrin type-B receptor 2	aug3.g3879
LOC107451631	7.94841e-20	0.493666	0.394	0.188	1.51807e-15	protein odd-skipped-related 2	aug3.g21549,aug3.g17123
LOC107437115	1.30078e-19	0.532802	0.846	0.651	2.48435e-15	one cut domain family member 2	aug3.g26177
LOC107445468	1.17642e-18	0.456173	0.922	0.83	2.24685e-14	elongation factor 1-beta	aug3.g18569
LOC107444578	1.65734e-18	0.42446	0.958	0.879	3.16536e-14	amphiphysin	aug3.g17965,aug3.g17964
LOC107441868	5.33698e-18	0.47078	0.439	0.239	1.01931e-13	uncharacterized LOC107441868	aug3.g27457,aug3.g10400
LOC107449384	6.43963e-17	0.419007	0.913	0.832	1.22991e-12	60S ribosomal protein L9	aug3.g20716
LOC107443696	8.30043e-17	0.395742	0.461	0.251	1.5853e-12	protein snail homolog Sna	aug3.g416,aug3.g417
LOC107452507	1.49211e-16	0.566791	0.687	0.51	2.84977e-12	vacuolar protein sorting-associated protein 13B	aug3.g4797
LOC107438957	1.56347e-16	0.439055	0.908	0.799	2.98608e-12	uncharacterized LOC107438957	aug3.g13486
LOC107453668	2.00833e-16	0.430302	0.869	0.707	3.83571e-12	transcription factor E2F6	aug3.g5678,aug3.g5679,aug3.g5677
LOC107439058	2.07345e-15	0.422746	0.866	0.754	3.96009e-11	regulator of G-protein signaling 12	aug3.g26650,aug3.g24025
LOC107452612	2.63476e-15	0.424538	0.939	0.848	5.03213e-11	lysine-specific demethylase 6A	aug3.g260
LOC107448332	3.16128e-15	0.421686	0.899	0.776	6.03774e-11	plasminogen activator inhibitor 1 RNA-binding protein	aug3.g13
LOC107447334	3.45745e-15	0.432382	0.947	0.876	6.60338e-11	elongation factor 1-alpha	aug3.g1688
LOC107445331	6.94395e-15	0.451993	0.779	0.567	1.32623e-10	KN motif and ankyrin repeat domain-containing protein 1	aug3.g18477,aug3.g18476
LOC107456864	1.49096e-14	0.370524	0.953	0.823	2.84758e-10	exonuclease GOR-like	aug3.g18504,aug3.g1256
LOC107450063	1.79957e-14	0.433248	0.855	0.701	3.43701e-10	homeobox protein Meis1	aug3.g3111
LOC107457559	3.77262e-14	0.473279	0.684	0.518	7.20533e-10	MIP18 family protein galla-2	aug3.g25932
LOC107436358	4.52567e-14	0.316394	0.986	0.841	8.64357e-10	fasciclin-2	aug3.g11491
LOC107443758	5.12649e-14	0.407552	0.872	0.724	9.79108e-10	transcription factor AP-4	aug3.g424
LOC107446658	5.92354e-14	0.400639	0.855	0.752	1.13134e-09	la-related protein 1	aug3.g7584
LOC107454852	7.05991e-14	0.393277	0.841	0.715	1.34837e-09	serine/threonine-protein phosphatase 6 regulatory subunit 3	aug3.g6606
LOC107440707	7.33799e-14	0.475499	0.271	0.13	1.40148e-09	homeobox protein Mix.2-like	aug3.g27124
LOC107451508	8.12142e-14	0.445761	0.852	0.73	1.55111e-09	uncharacterized LOC107451508	aug3.g4076
LOC107443554	9.14066e-14	0.396343	0.838	0.725	1.74577e-09	protein Fe65 homolog	aug3.g17308
LOC107448365	1.96792e-13	0.474885	0.656	0.488	3.75852e-09	DNA mismatch repair protein Msh6	aug3.g2173
LOC107438125	2.09343e-13	0.380462	0.796	0.649	3.99825e-09	fructose-2,6-bisphosphatase TIGAR	aug3.g26396
LOC107452116	5.62349e-13	0.370337	0.874	0.742	1.07403e-08	transcription factor 12	aug3.g4534
LOC107450096	6.80228e-13	0.395868	0.623	0.431	1.29917e-08	sodium- and chloride-dependent glycine transporter 1	aug3.g15542
LOC107450033	1.5141e-12	0.367859	0.701	0.513	2.89178e-08	protein pangolin, isoforms A/H/I/S	aug3.g10490,aug3.g18357
LOC107440837	1.62908e-12	0.477285	0.682	0.508	3.11139e-08	glutamate synthase [NADH]	aug3.g14860,aug3.g14861
LOC107446115	6.61395e-12	0.35386	0.838	0.683	1.2632e-07	extracellular sulfatase Sulf-1	aug3.g18939
LOC110281924	1.62124e-11	0.436216	0.682	0.513	3.09642e-07	triadin	aug3.g6466,aug3.g6465
LOC107437527	2.05213e-11	0.429774	0.723	0.585	3.91937e-07	uncharacterized LOC107437527	aug3.g26272
LOC107451048	2.56853e-11	0.343339	0.866	0.758	4.90564e-07	ubinuclein-2	aug3.g15662
LOC107443911	2.69996e-11	0.367065	0.941	0.819	5.15665e-07	plexin-B	aug3.g573
LOC107437400	3.08929e-11	0.403492	0.782	0.647	5.90024e-07	histone-lysine N-methyltransferase, H3 lysine-79 specific	aug3.g26245
LOC107448987	4.99209e-11	0.348081	0.439	0.281	9.53439e-07	putative oxidoreductase GLYR1	aug3.g2517
LOC107449746	5.8588e-11	0.502981	0.288	0.158	1.11897e-06	nuclear receptor subfamily 2 group F member 1-A	aug3.g2915
LOC107449517	1.135e-10	0.384656	0.64	0.496	2.16774e-06	protein PBDC1	aug3.g15446
LOC107443630	2.66617e-10	0.411708	0.746	0.641	5.09211e-06	uncharacterized LOC107443630	aug3.g483
LOC107456288	4.86673e-10	0.363122	0.517	0.358	9.29497e-06	isocitrate dehydrogenase [NADP] cytoplasmic	aug3.g8458
LOC107448371	6.21813e-10	0.360459	0.425	0.278	1.1876e-05	UPF0488 protein C8orf33 homolog	aug3.g2174
LOC107450095	7.04461e-10	0.318578	0.785	0.632	1.34545e-05	uncharacterized LOC107450095	aug3.g15547
LOC107457339	1.03993e-09	0.357201	0.757	0.631	1.98617e-05	putative ATP-dependent RNA helicase Pl10	aug3.g11094,aug3.g11095,aug3.g11093
LOC107449513	1.16149e-09	0.36054	0.723	0.579	2.21833e-05	probable protein phosphatase 2C 6	aug3.g15448
LOC107438136	1.38956e-09	0.290472	0.899	0.814	2.65392e-05	heat shock 70 kDa protein 4	aug3.g26409,aug3.g26410
LOC107444194	1.63352e-09	0.292914	0.254	0.138	3.11986e-05	zinc finger protein 658B	aug3.g9387,aug3.g27551
LOC107454980	1.95387e-09	0.309886	0.701	0.549	3.73169e-05	uncharacterized LOC107454980	aug3.g6707
LOC107438760	1.97038e-09	0.356729	0.676	0.539	3.76322e-05	RING finger protein 150	aug3.g13351
LOC107437110	2.19821e-09	0.317734	0.67	0.509	4.19836e-05	uncharacterized LOC107437110	aug3.g26173
LOC107445896	3.26874e-09	0.384918	0.746	0.639	6.24296e-05	7SK snRNA methylphosphate capping enzyme	aug3.g18835
LOC107452997	3.41222e-09	0.322154	0.922	0.833	6.517e-05	F-box/WD repeat-containing protein 1A	aug3.g5127
LOC107447251	4.01194e-09	0.307083	0.802	0.679	7.6624e-05	protein O-mannosyl-transferase TMTC4	aug3.g19638
LOC107450605	4.75026e-09	0.347041	0.807	0.67	9.07252e-05	splicing factor 3B subunit 3	aug3.g21248,aug3.g20398
LOC107437476	6.80365e-09	0.404519	0.816	0.736	0.000129943	trafficking protein particle complex subunit 13	aug3.g12346
LOC107449498	7.34905e-09	0.461778	0.45	0.317	0.00014036	serine proteinase stubble	aug3.g15440
LOC107448564	7.55449e-09	0.332404	0.81	0.707	0.000144283	uncharacterized LOC107448564	aug3.g2305
LOC107446987	1.13581e-08	0.306598	0.933	0.854	0.000216928	DDB1- and CUL4-associated factor 1	aug3.g1575
LOC107437002	1.27662e-08	0.299639	0.888	0.727	0.000243822	adhesion G protein-coupled receptor L1	aug3.g9493
LOC107457489	1.37216e-08	0.32875	0.589	0.448	0.000262069	anoctamin-10	aug3.g25920
LOC107455082	1.39793e-08	0.300435	0.858	0.775	0.000266992	ethanolaminephosphotransferase 1	aug3.g24993
LOC107451025	1.7856e-08	0.326685	0.539	0.385	0.000341032	mitoferrin-2	aug3.g225
LOC107455895	1.91811e-08	0.342065	0.626	0.498	0.00036634	transmembrane 9 superfamily member 4	aug3.g8121
LOC107448256	2.84345e-08	0.298811	0.684	0.567	0.000543071	helicase ARIP4	aug3.g20218
LOC107440424	3.04723e-08	0.26628	0.939	0.881	0.000581991	CCR4-NOT transcription complex subunit 6-like	aug3.g27048
LOC107450690	3.89165e-08	0.380272	0.718	0.58	0.000743267	uncharacterized LOC107450690	aug3.g25707
LOC107453499	3.95041e-08	0.372111	0.466	0.327	0.00075449	zinc finger homeobox protein 4	aug3.g25763
LOC107451030	4.04151e-08	0.322804	0.425	0.295	0.000771887	proton channel OtopLc	aug3.g211
LOC107455719	4.9254e-08	0.287619	0.511	0.369	0.000940702	AT-rich interactive domain-containing protein 2	aug3.g7986
*pct1 and pct2 mean proportion of cells expressing the gene in this cluster and other clusters, respectively.

## Sheet: Clulster6
Data S3.6. Late stage-5_nucleus cluster 6 markers.
Gene ID (NCBI)	p_val	avg_log2FC	*pct.1	*pct.2	p_val_adj	Product (NCBI)	aug3 gene model
LOC107444265	0	2.37037	0.782	0.083	0	noggin-2	aug3.g17729
LOC107448880	1.01163e-287	3.68462	0.974	0.228	1.93211e-283	endothelial transcription factor GATA-2-like	aug3.g20514
LOC107450977	3.09012e-177	0.896302	0.345	0.021	5.90181e-173	T-box transcription factor TBX3	aug3.g3746
LOC107437748	2.03221e-132	1.76044	0.971	0.581	3.88132e-128	adipolin	aug3.g12543
LOC107443591	8.13079e-105	1.85917	0.917	0.535	1.5529e-100	BMP and activin membrane-bound inhibitor homolog	aug3.g17346
LOC107451864	6.61674e-69	1.1933	0.42	0.105	1.26373e-64	gonadotropin-releasing hormone II receptor	aug3.g4360
LOC107437564	2.22967e-60	1.29153	0.727	0.364	4.25845e-56	uncharacterized LOC107437564	aug3.g12420
LOC107440570	7.1471e-58	0.920813	0.658	0.299	1.36503e-53	uncharacterized LOC107440570	aug3.g14649,aug3.g10456
LOC107446080	1.50415e-40	0.852529	0.816	0.505	2.87277e-36	cyclin-dependent kinase 20	aug3.g1238
LOC107450100	7.23433e-39	1.0361	0.701	0.372	1.38168e-34	homeobox protein DLX-6-like	aug3.g15531
LOC107437772	5.10532e-34	0.745332	0.899	0.704	9.75065e-30	MICAL-like protein 2	aug3.g12570
LOC107447970	3.3877e-32	0.602915	0.974	0.887	6.47017e-28	aurora kinase C	aug3.g15230
LOC107452006	5.16376e-27	0.79483	0.698	0.413	9.86227e-23	transcription factor AP-2-beta	aug3.g23531
LOC107456830	2.40249e-26	0.749162	0.856	0.652	4.58852e-22	serine-rich adhesin for platelets	aug3.g8856
LOC107436894	5.99467e-26	0.723987	0.885	0.703	1.14492e-21	zinc finger protein rotund	aug3.g394
LOC107441660	7.68746e-22	0.566672	0.851	0.677	1.46823e-17	unconventional myosin-Ie	aug3.g9845,aug3.g9846,aug3.g22123
LOC107449611	4.94835e-21	0.529304	0.954	0.797	9.45085e-17	protein dachsous	aug3.g2859
LOC107440453	2.51691e-20	0.590838	0.787	0.592	4.80704e-16	histone acetyltransferase KAT5	aug3.g14550
LOC107450335	3.98159e-20	0.6976	0.506	0.286	7.60444e-16	zinc finger protein basonuclin-2	aug3.g3273
LOC107437034	1.56741e-19	0.609	0.595	0.379	2.9936e-15	Fanconi anemia group M protein	aug3.g26151
LOC107456104	2.05275e-19	0.570089	0.408	0.202	3.92055e-15	uncharacterized LOC107456104	aug3.g10934,aug3.g18321
LOC107442925	2.78224e-19	0.488835	0.902	0.733	5.31381e-15	bone morphogenetic protein 4-like	aug3.g16926
LOC107450033	3.97511e-19	0.495108	0.727	0.512	7.59207e-15	protein pangolin, isoforms A/H/I/S	aug3.g10490,aug3.g18357
LOC107454377	5.1204e-19	0.651717	0.77	0.604	9.77946e-15	bone morphogenetic protein receptor type-2-like	aug3.g380,aug3.g379,aug3.g22126
LOC107456960	1.84757e-18	0.460874	0.899	0.727	3.52867e-14	suppressor of cytokine signaling 2	aug3.g25340,aug3.g25341
LOC107436350	2.75276e-18	0.488794	0.951	0.836	5.2575e-14	glypican-6	aug3.g11833,aug3.g11486
LOC107451488	1.33524e-17	0.69686	0.71	0.555	2.55017e-13	ubiquitin-protein ligase E3A	aug3.g4064
LOC107443668	1.42755e-17	0.576646	0.385	0.196	2.72647e-13	metalloprotease TIKI2	aug3.g17382,aug3.g18676
LOC107440157	1.57498e-17	0.635643	0.713	0.49	3.00806e-13	zinc finger protein 423	aug3.g14296
LOC107455774	2.25752e-16	0.656329	0.468	0.283	4.31164e-12	patatin-like phospholipase domain-containing protein 2	aug3.g8015
LOC107443364	2.98202e-16	0.53374	0.767	0.565	5.69535e-12	uncharacterized LOC107443364	aug3.g17172
LOC107453597	1.0925e-15	0.696312	0.874	0.736	2.08656e-11	fibroblast growth factor 8	aug3.g5611
LOC107438301	1.44878e-15	0.525808	0.552	0.345	2.76702e-11	zinc finger protein 236	aug3.g12961
LOC107436691	1.81154e-15	0.484217	0.856	0.702	3.45986e-11	uncharacterized LOC107436691	aug3.g11765
LOC107451348	4.07631e-14	0.470976	0.871	0.762	7.78535e-10	uncharacterized LOC107451348
LOC107438714	1.6765e-13	0.305138	0.937	0.779	3.20195e-09	transcriptional activator cubitus interruptus-like	aug3.g13321
LOC107448645	8.25511e-13	0.426544	0.707	0.506	1.57664e-08	transcription factor Sp9	aug3.g2333
LOC107445501	4.77088e-12	0.31489	0.951	0.875	9.1119e-08	transducin-like enhancer protein 4	aug3.g25605,aug3.g25606
LOC107437559	1.50226e-11	0.4103	0.359	0.211	2.86916e-07	cytoplasmic polyadenylation element-binding protein 1	aug3.g12413
LOC107437743	2.19933e-10	0.504608	0.382	0.248	4.20051e-06	programmed cell death protein 5-like	aug3.g18027
LOC107438828	2.3992e-10	0.290776	0.934	0.852	4.58223e-06	protein mothers against dpp	aug3.g26552
LOC107444082	2.53328e-10	0.354083	0.876	0.781	4.83832e-06	homeodomain-interacting protein kinase 2	aug3.g619,aug3.g618
LOC107456088	4.46458e-10	0.40917	0.454	0.299	8.52691e-06	iroquois-class homeodomain protein IRX-6	aug3.g8295
LOC107444058	8.80111e-10	0.416036	0.282	0.158	1.68092e-05	putative sodium-dependent multivitamin transporter	aug3.g7417
LOC107438587	3.232e-09	0.2958	0.313	0.184	6.17279e-05	uncharacterized LOC107438587	aug3.g13211
LOC107449016	2.49067e-08	0.342954	0.313	0.192	0.000475693	uncharacterized LOC107449016	aug3.g2534,aug3.g2533
*pct1 and pct2 mean proportion of cells expressing the gene in this cluster and other clusters, respectively.

## Sheet: Cluster7
Data S3.7. Late stage-5_nucleus cluster 7 markers.
Gene ID (NCBI)	p_val	avg_log2FC	*pct.1	*pct.2	p_val_adj	Product (NCBI)	aug3 gene model
LOC107437681	0	1.37983	0.534	0.024	0	integrin alpha-PS2	aug3.g7077
LOC107450281	0	2.45057	0.848	0.094	0	phospholipase A2 group XV	aug3.g15560
LOC107440133	1.25691e-303	1.03603	0.343	0.003	2.40057e-299	twist-related protein 2-like	aug3.g14287
LOC107457308	3.76948e-256	1.95598	0.742	0.087	7.19934e-252	calcium-activated chloride channel regulator 4A	aug3.g20720,aug3.g11056
LOC107451770	1.29648e-249	3.98268	0.818	0.156	2.47614e-245	uncharacterized LOC107451770	aug3.g4286
LOC107437526	2.67855e-238	2.83503	0.848	0.175	5.11576e-234	fibroblast growth factor receptor 3	aug3.g26271
LOC107438841	2.89122e-219	3.03354	0.933	0.291	5.52193e-215	fibroblast growth factor receptor 4	aug3.g26566,aug3.g26565
LOC107439785	2.95077e-209	1.37628	0.305	0.009	5.63567e-205	homeobox protein engrailed	aug3.g14050
LOC107436092	1.3488e-192	2.29353	0.534	0.063	2.57608e-188	LIM domain only protein 3	aug3.g11301
LOC107445483	1.83227e-186	2.59982	0.636	0.1	3.49945e-182	protein trapped in endoderm-1	aug3.g18584,aug3.g18585
LOC107455300	1.38861e-184	1.33283	0.657	0.096	2.65211e-180	silk gland factor 1-like	aug3.g6985
LOC107455742	5.89895e-175	2.64191	0.968	0.511	1.12664e-170	protein hunchback-like	aug3.g25126
LOC107441450	8.47232e-171	1.39205	0.396	0.033	1.61813e-166	proto-oncogene tyrosine-protein kinase ROS	aug3.g9836,aug3.g22581
LOC107454216	1.96134e-143	0.785441	0.334	0.027	3.74597e-139	uncharacterized LOC107454216	aug3.g22085
LOC107451631	7.4237e-138	1.79646	0.695	0.165	1.41785e-133	protein odd-skipped-related 2	aug3.g21549,aug3.g17123
LOC107457179	2.37368e-131	2.30308	0.903	0.459	4.53349e-127	CD109 antigen	aug3.g9168
LOC107451344	1.99915e-117	2.02578	0.933	0.576	3.81817e-113	protein c-ets-1-B	aug3.g3965,aug3.g3964
LOC107453612	1.37296e-114	2.13529	0.768	0.263	2.62222e-110	protein Wnt-8b-like	aug3.g5617
LOC107444665	3.45306e-114	1.37213	0.531	0.103	6.59501e-110	nuclear receptor subfamily 2 group E member 1	aug3.g794
LOC107436524	4.21802e-113	2.26216	0.804	0.34	8.056e-109	amyloid beta A4 precursor protein-binding family B member 1-interacting protein	aug3.g11631
LOC107457564	4.16065e-107	1.28136	0.446	0.077	7.94642e-103	homeobox protein OTX2	aug3.g25936
LOC107450121	3.23766e-103	2.00554	0.724	0.247	6.1836e-99	CD9 antigen	aug3.g10506
LOC107449707	5.59656e-100	1.89327	0.801	0.38	1.06889e-95	abnormal cell migration protein 10	aug3.g2910,aug3.g2911
LOC107438705	1.57936e-95	0.924173	0.689	0.202	3.01642e-91	SEC14-like protein 2	aug3.g13303
LOC107437962	4.54726e-94	1.81703	0.651	0.22	8.6848e-90	calcium homeostasis modulator protein 6	aug3.g9571,aug3.g10115,aug3.g9570
LOC107443771	1.83841e-90	1.22286	0.695	0.225	3.51118e-86	protein FAM107B	aug3.g17447
LOC107449190	4.40979e-90	1.52992	0.971	0.759	8.42226e-86	uncharacterized LOC107449190	aug3.g2603
LOC107455216	5.31094e-86	1.44799	0.481	0.115	1.01434e-81	bestrophin-2	aug3.g6914
LOC107450794	3.90776e-80	0.838385	0.287	0.041	7.46343e-76	ATP-binding cassette sub-family G member 8	aug3.g25085,aug3.g21327
LOC107445228	7.4374e-72	0.727842	0.736	0.234	1.42047e-67	protein gooseberry	aug3.g18397
LOC107455061	1.93186e-69	1.10649	0.589	0.21	3.68966e-65	myosin-I heavy chain	aug3.g337
LOC107444570	1.6806e-64	1.48677	0.349	0.08	3.20978e-60	aquaporin-9	aug3.g10061,aug3.g24198
LOC107443762	1.79655e-63	1.09807	0.422	0.113	3.43122e-59	dual specificity protein phosphatase 7	aug3.g526
LOC107451809	5.87208e-63	1.42117	0.669	0.264	1.12151e-58	sonic hedgehog protein-like	aug3.g4322
LOC107445669	3.91622e-62	0.691651	0.279	0.049	7.47958e-58	uncharacterized LOC107445669	aug3.g1125
LOC107445741	1.25498e-60	0.796931	0.27	0.048	2.3969e-56	MAM and LDL-receptor class A domain-containing protein 1	aug3.g18713,aug3.g22107
LOC107453260	1.64123e-59	1.1531	0.416	0.117	3.13458e-55	homeobox protein GBX-2	aug3.g5351
LOC107439682	1.69338e-59	0.861048	0.466	0.126	3.23419e-55	transcription factor GATA-4	aug3.g26874
LOC122268898	7.3731e-59	0.882297	0.367	0.092	1.40819e-54	uncharacterized LOC122268898	aug3.g2909
LOC107440147	1.38184e-58	1.36928	0.616	0.267	2.63917e-54	protein singed	aug3.g26989
LOC107445670	1.44823e-53	0.912625	0.296	0.064	2.76598e-49	transcription factor COE1	aug3.g1124
LOC107440157	2.34636e-52	1.09711	0.848	0.48	4.48132e-48	zinc finger protein 423	aug3.g14296
LOC107442891	1.03535e-43	0.611542	0.276	0.067	1.97742e-39	zinc finger protein ush	aug3.g16893
LOC107447307	2.11285e-40	1.16102	0.651	0.336	4.03533e-36	uncharacterized LOC107447307	aug3.g21167
LOC107448763	5.92741e-40	0.492381	0.255	0.061	1.13208e-35	SLIT-ROBO Rho GTPase-activating protein 1	aug3.g2394
LOC107436625	6.92068e-40	0.726627	0.689	0.382	1.32178e-35	multidrug resistance-associated protein 1	aug3.g11707
LOC107457189	8.254e-40	0.622109	0.648	0.276	1.57643e-35	homeobox protein OTX2-A-like	aug3.g9172
LOC107445628	3.62727e-39	0.837762	0.718	0.404	6.92772e-35	TNF receptor-associated factor 4	aug3.g1107
LOC107452768	4.53947e-39	0.948708	0.44	0.175	8.66994e-35	cytokine receptor	aug3.g4975
LOC107438641	1.88391e-38	0.750563	0.525	0.21	3.59807e-34	transcription factor Sox-13	aug3.g13250
LOC107436800	2.72036e-35	1.00628	0.425	0.177	5.19562e-31	uncharacterized LOC107436800	aug3.g11835
LOC107438011	3.46548e-33	0.75997	0.496	0.221	6.61873e-29	neurogenic locus protein delta	aug3.g12734
LOC107448182	1.07091e-31	0.677188	0.311	0.097	2.04534e-27	uncharacterized LOC107448182	aug3.g2114
LOC107453313	2.39428e-31	0.614208	0.358	0.132	4.57284e-27	protein naked cuticle homolog 1	aug3.g5391
LOC107454132	8.02883e-30	1.08264	0.346	0.134	1.53343e-25	toll-like receptor Tollo	aug3.g6063
LOC107441572	3.08946e-29	0.66094	0.437	0.19	5.90055e-25	uncharacterized LOC107441572	aug3.g27330
LOC107442019	3.67961e-29	0.625903	0.358	0.139	7.0277e-25	microsomal glutathione S-transferase 3	aug3.g27509
LOC122271516	1.01561e-27	0.714228	0.455	0.221	1.93972e-23	uncharacterized LOC122271516
LOC110283330	3.29051e-27	0.671978	0.428	0.195	6.28455e-23	uncharacterized LOC110283330	aug3.g21167,aug3.g11138
LOC107456902	4.89726e-27	0.491742	0.252	0.08	9.35328e-23	homeobox protein dve-1	aug3.g8928,aug3.g5686
LOC107441543	6.1271e-25	0.865946	0.61	0.373	1.17021e-20	neurotactin	aug3.g27319
LOC107444236	1.76606e-22	0.62564	0.545	0.313	3.373e-18	putative phosphatidate phosphatase	aug3.g17713
LOC107436364	5.224e-20	0.715244	0.727	0.536	9.97732e-16	uncharacterized LOC107436364	aug3.g11494
LOC107442479	8.07514e-20	0.694853	0.469	0.264	1.54227e-15	serine/threonine-protein kinase H1 homolog	aug3.g16616
LOC107455997	9.76077e-20	0.52483	0.311	0.135	1.86421e-15	putative transcription factor SOX-14	aug3.g8208
LOC107444253	7.44156e-19	0.484799	0.422	0.209	1.42126e-14	transcription factor HES-1-A	aug3.g17723
LOC107438838	8.51834e-19	0.614267	0.46	0.251	1.62692e-14	endoplasmic reticulum chaperone BiP	aug3.g26564
LOC107446208	9.79901e-19	0.537598	0.29	0.127	1.87151e-14	ribosomal protein S6 kinase alpha-5	aug3.g1274,aug3.g1273
LOC107441706	4.25231e-18	0.367159	0.959	0.855	8.12148e-14	ribosome-binding protein 1	aug3.g16056
LOC107437937	1.04094e-17	0.586521	0.416	0.227	1.9881e-13	zinc finger protein Noc	aug3.g12685,aug3.g23139
LOC107439124	2.83883e-17	0.537475	0.258	0.108	5.42187e-13	retinol dehydrogenase 11	aug3.g26687
LOC107447725	1.11263e-16	0.598549	0.513	0.323	2.12501e-12	uncharacterized LOC107447725	aug3.g1888
LOC107456324	2.83667e-16	0.643526	0.683	0.495	5.41775e-12	LIX1-like protein	aug3.g8496
LOC122270632	3.22298e-16	0.559814	0.607	0.434	6.15558e-12	uncharacterized LOC122270632	aug3.g13667
LOC107454366	6.63391e-16	0.282871	0.595	0.371	1.26701e-11	retinal dehydrogenase 2	aug3.g6231
LOC107440892	1.3268e-15	0.410282	0.264	0.119	2.53406e-11	uncharacterized LOC107440892	aug3.g14895
LOC107451464	1.6344e-15	0.550203	0.604	0.411	3.12153e-11	transcription factor HES-4-A-like	aug3.g4026
LOC107452876	1.75011e-15	0.483607	0.364	0.194	3.34254e-11	puratrophin-1	aug3.g5041
LOC107454341	3.22556e-15	0.688663	0.748	0.61	6.1605e-11	dystroglycan	aug3.g6203
LOC107450518	3.53999e-15	0.585086	0.88	0.777	6.76103e-11	neurogenic locus Notch protein	aug3.g21218
LOC107453601	4.05143e-15	0.711635	0.765	0.656	7.73784e-11	protein transport protein Sec24A	aug3.g5615
LOC107456664	1.37871e-14	0.822683	0.475	0.328	2.6332e-10	uncharacterized LOC107456664	aug3.g8740
LOC107439105	3.3941e-14	0.56076	0.572	0.409	6.48239e-10	uncharacterized LOC107439105	aug3.g13577
LOC107439219	7.66985e-14	0.511603	0.484	0.303	1.46486e-09	putative tricarboxylate transport protein, mitochondrial	aug3.g13643
LOC107450754	8.50225e-14	0.470586	0.554	0.373	1.62384e-09	glycerol-3-phosphate dehydrogenase [NAD(+)], cytoplasmic	aug3.g3590,aug3.g3591
LOC107451106	9.50192e-14	0.371808	0.305	0.151	1.81477e-09	hydroxyacid-oxoacid transhydrogenase, mitochondrial	aug3.g21398
LOC107443447	1.17234e-13	0.486328	0.39	0.219	2.23904e-09	phosphatidate cytidylyltransferase, photoreceptor-specific	aug3.g17231
LOC107444476	1.19658e-13	0.392604	0.361	0.195	2.28536e-09	uncharacterized LOC107444476	aug3.g10050
LOC107452647	1.28082e-13	0.724783	0.563	0.415	2.44624e-09	uncharacterized LOC107452647	aug3.g23644
LOC107441156	1.94176e-13	0.444919	0.686	0.516	3.70856e-09	myosin heavy chain, non-muscle	aug3.g15098,aug3.g25843
LOC107452121	5.27737e-13	0.509863	0.328	0.18	1.00793e-08	uncharacterized LOC107452121	aug3.g4530
LOC107451348	3.22433e-12	0.472633	0.842	0.764	6.15814e-08	uncharacterized LOC107451348
LOC107443428	3.32869e-12	0.571935	0.449	0.285	6.35747e-08	uncharacterized LOC107443428	aug3.g17223
LOC107456012	3.4725e-12	0.262291	0.367	0.201	6.63212e-08	4-trimethylaminobutyraldehyde dehydrogenase A	aug3.g8226
LOC107451211	3.8596e-12	0.571316	0.531	0.387	7.37144e-08	ephrin type-B receptor 2	aug3.g3879
LOC107453447	4.92975e-12	0.583238	0.686	0.553	9.41533e-08	sprouty-related, EVH1 domain-containing protein 2	aug3.g5499
LOC107446265	1.10293e-11	0.607022	0.616	0.482	2.10648e-07	nesprin-1	aug3.g1291,aug3.g1289,aug3.g24162,aug3.g24562,aug3.g1292,aug3.g24179,aug3.g15792
LOC107451735	2.6598e-11	0.44355	0.584	0.432	5.07996e-07	palmitoyltransferase ZDHHC17	aug3.g4266
LOC107449847	3.38873e-11	0.463648	0.282	0.149	6.47213e-07	transcription factor HES-7.1	aug3.g20968
LOC107443047	1.33267e-10	0.612405	0.739	0.647	2.54526e-06	serine/threonine-protein kinase 17A	aug3.g27830
LOC107452100	2.03067e-10	0.40163	0.311	0.179	3.87838e-06	uncharacterized LOC107452100
LOC107444455	2.07831e-10	0.403925	0.906	0.85	3.96936e-06	uncharacterized LOC107444455	aug3.g17881,aug3.g17882
LOC107438862	2.12407e-10	0.382386	0.466	0.303	4.05677e-06	sodium bicarbonate cotransporter 3	aug3.g13411
LOC107443911	3.01793e-10	0.419351	0.886	0.824	5.76395e-06	plexin-B	aug3.g573
LOC107448828	3.27667e-10	0.369375	0.384	0.241	6.25812e-06	protein tyrosine phosphatase type IVA 2	aug3.g2439
LOC107438321	4.31399e-10	0.425508	0.554	0.399	8.23929e-06	ribonuclease Oy	aug3.g12990
LOC107449971	5.27287e-10	0.48077	0.27	0.152	1.00707e-05	laminin subunit alpha-1	aug3.g3052,aug3.g3054
LOC107451987	5.44734e-10	0.46634	0.44	0.302	1.04039e-05	dnaJ homolog shv	aug3.g4451
LOC107438471	6.93662e-10	0.47314	0.425	0.285	1.32482e-05	helicase SKI2W	aug3.g13123
LOC107438776	1.79224e-09	0.496772	0.252	0.141	3.423e-05	C-Maf-inducing protein	aug3.g13368,aug3.g5824
LOC107441872	1.87998e-09	0.390499	0.721	0.583	3.59058e-05	geranylgeranyl pyrophosphate synthase	aug3.g24192
LOC107450283	1.94386e-09	0.412557	0.419	0.273	3.71258e-05	diacylglycerol O-acyltransferase 1	aug3.g15562
LOC107454354	3.15786e-09	0.483223	0.375	0.246	6.0312e-05	semaphorin-5A	aug3.g6222
LOC107442224	3.61106e-09	0.485959	0.273	0.158	6.89677e-05	dual specificity protein phosphatase 1	aug3.g27588
LOC107439705	3.81829e-09	0.338737	0.713	0.563	7.29256e-05	catenin alpha	aug3.g13984
LOC107453804	5.01267e-09	0.395439	0.452	0.317	9.5737e-05	S-phase kinase-associated protein 2	aug3.g23910,aug3.g23911
LOC107455253	5.83788e-09	0.436875	0.452	0.318	0.000111498	E3 ubiquitin-protein ligase TRIM9	aug3.g6952
LOC107452081	6.86409e-09	0.331216	0.915	0.851	0.000131097	bromodomain adjacent to zinc finger domain protein 2B	aug3.g4504
LOC107454584	6.90504e-09	0.446974	0.337	0.21	0.000131879	homeobox protein PKNOX1	aug3.g6392
LOC107439297	1.19614e-08	0.384402	0.716	0.614	0.00022845	long-chain fatty acid transport protein 1	aug3.g13682,aug3.g13683
LOC107438834	2.02152e-08	0.310575	0.789	0.704	0.000386091	microtubule-actin cross-linking factor 1	aug3.g26557
LOC107442970	2.3981e-08	0.390601	0.724	0.625	0.000458013	F-BAR domain only protein 2	aug3.g16960,aug3.g16961
LOC107440849	2.86939e-08	0.360231	0.387	0.259	0.000548024	uncharacterized LOC107440849	aug3.g27174
*pct1 and pct2 mean proportion of cells expressing the gene in this cluster and other clusters, respectively.

## Sheet: Cluster8
Data S3.8. Late stage-5_nucleus cluster 8 markers.
Gene ID (NCBI)	p_val	avg_log2FC	*pct.1	*pct.2	p_val_adj	Product (NCBI)	aug3 gene model
LOC107436847	1.07101e-98	1.6865	0.941	0.41	2.04553e-94	T-box transcription factor TBX20-like	aug3.g11865
LOC107456035	4.43942e-98	1.55571	0.976	0.418	8.47884e-94	homeobox protein B-H1	aug3.g8250
LOC107437002	2.75049e-82	1.3258	0.997	0.723	5.25316e-78	adhesion G protein-coupled receptor L1	aug3.g9493
LOC107443696	8.40697e-68	1.12601	0.689	0.24	1.60565e-63	protein snail homolog Sna	aug3.g416,aug3.g417
LOC107437305	1.21089e-64	1.24862	0.9	0.461	2.31268e-60	zinc finger protein ZIC 4-like	aug3.g12202
LOC107455686	6.73549e-64	1.1577	0.633	0.205	1.28641e-59	homeobox protein Hox-A1-like	aug3.g7954
LOC107455688	8.16695e-50	0.946095	0.578	0.205	1.55981e-45	uncharacterized LOC107455688
LOC107451579	2.11762e-45	1.01235	0.893	0.547	4.04445e-41	E3 ubiquitin-protein ligase Rnf220	aug3.g4121
LOC107450100	9.19232e-44	0.955513	0.775	0.371	1.75564e-39	homeobox protein DLX-6-like	aug3.g15531
LOC107450101	2.05415e-41	0.526918	0.318	0.078	3.92322e-37	dendritic arbor reduction protein 1	aug3.g15550
LOC107440240	2.71018e-39	0.795131	0.82	0.468	5.17617e-35	protein patched-like	aug3.g14374
LOC107436125	4.95308e-38	0.551114	0.308	0.079	9.45988e-34	protein gooseberry	aug3.g11337
LOC107443668	9.32796e-37	0.830525	0.498	0.191	1.78155e-32	metalloprotease TIKI2	aug3.g17382,aug3.g18676
LOC107456793	1.14797e-36	0.730745	0.332	0.094	2.19251e-32	T-box transcription factor TBX20	aug3.g8837
LOC107453597	7.08117e-34	0.729292	0.979	0.731	1.35243e-29	fibroblast growth factor 8	aug3.g5611
LOC107436358	4.41904e-33	0.608517	1	0.842	8.43993e-29	fasciclin-2	aug3.g11491
LOC107453771	4.4429e-33	0.938009	0.578	0.266	8.48549e-29	SPARC-related modular calcium-binding protein 2	aug3.g5781
LOC107436350	2.98419e-30	0.637455	0.99	0.835	5.6995e-26	glypican-6	aug3.g11833,aug3.g11486
LOC107440157	1.67276e-29	0.716636	0.817	0.486	3.19481e-25	zinc finger protein 423	aug3.g14296
LOC107437748	4.32869e-29	0.577857	0.9	0.59	8.26736e-25	adipolin	aug3.g12543
LOC107446842	5.30671e-29	0.603251	0.979	0.824	1.01353e-24	uncharacterized LOC107446842	aug3.g1487,aug3.g1486
LOC107440894	1.58749e-28	0.722639	0.64	0.329	3.03194e-24	latrophilin Cirl	aug3.g56
LOC107457539	2.18962e-26	0.721065	0.907	0.648	4.18195e-22	zinc finger homeobox protein 3	aug3.g11268
LOC107453668	5.28073e-26	0.599743	0.917	0.707	1.00857e-21	transcription factor E2F6	aug3.g5678,aug3.g5679,aug3.g5677
LOC107457189	1.90148e-25	0.545467	0.602	0.283	3.63163e-21	homeobox protein OTX2-A-like	aug3.g9172
LOC107450096	5.08762e-25	0.712487	0.696	0.43	9.71684e-21	sodium- and chloride-dependent glycine transporter 1	aug3.g15542
LOC107449384	1.98158e-23	0.572455	0.931	0.832	3.78461e-19	60S ribosomal protein L9	aug3.g20716
LOC107453587	6.35216e-23	0.303465	0.851	0.561	1.2132e-18	L-sorbose 1-dehydrogenase	aug3.g5600
LOC107451394	1.19382e-22	0.546411	0.554	0.273	2.28007e-18	frizzled-5	aug3.g4009
LOC107444058	1.92697e-22	0.66097	0.37	0.154	3.68032e-18	putative sodium-dependent multivitamin transporter	aug3.g7417
LOC122270927	1.93313e-21	0.607844	0.481	0.232	3.69208e-17	uncharacterized LOC122270927	aug3.g142
LOC107450063	6.85872e-21	0.551128	0.903	0.701	1.30995e-16	homeobox protein Meis1	aug3.g3111
LOC107453499	7.87926e-20	0.707694	0.574	0.322	1.50486e-15	zinc finger homeobox protein 4	aug3.g25763
LOC107455121	4.48117e-19	0.581087	0.657	0.401	8.55858e-15	tyrosine-protein phosphatase 99A	aug3.g6819,aug3.g6820
LOC107439560	5.1965e-19	0.457277	0.599	0.318	9.9248e-15	homeobox protein Meis2	aug3.g13867,aug3.g13868
LOC107437115	8.21259e-18	0.574005	0.875	0.652	1.56852e-13	one cut domain family member 2	aug3.g26177
LOC107453535	2.23666e-17	0.346362	0.301	0.122	4.2718e-13	uncharacterized LOC107453535	aug3.g23922,aug3.g10734
LOC107449508	1.39078e-15	0.434637	0.976	0.873	2.65625e-11	histone H2A.Z-specific chaperone CHZ1	aug3.g15449
LOC107449667	1.84374e-15	0.614878	0.488	0.268	3.52135e-11	centromere-associated protein E	aug3.g10461
LOC107456830	2.77249e-15	0.460421	0.872	0.653	5.29519e-11	serine-rich adhesin for platelets	aug3.g8856
LOC107446082	3.03604e-15	0.460686	0.609	0.367	5.79853e-11	sodium- and chloride-dependent glycine transporter 1	aug3.g1218
LOC107454980	4.04192e-15	0.492691	0.754	0.548	7.71966e-11	uncharacterized LOC107454980	aug3.g6707
LOC107444578	4.99267e-15	0.408259	0.965	0.88	9.5355e-11	amphiphysin	aug3.g17965,aug3.g17964
LOC107446987	5.20596e-15	0.386053	0.952	0.854	9.94287e-11	DDB1- and CUL4-associated factor 1	aug3.g1575
LOC107454167	7.76092e-15	0.340641	0.765	0.489	1.48226e-10	dorsal-ventral patterning protein Sog-like	aug3.g23966
LOC107438242	1.1918e-14	0.442999	0.92	0.737	2.27621e-10	growth arrest-specific protein 2	aug3.g12936
LOC107439046	1.30421e-14	0.419929	0.412	0.21	2.49092e-10	homeobox protein extradenticle	aug3.g13538,aug3.g27748,aug3.g27747
LOC107442231	1.60242e-13	0.38124	0.81	0.623	3.06046e-09	uncharacterized LOC107442231	aug3.g27564,aug3.g20669,aug3.g20671
LOC107457559	4.01866e-13	0.409037	0.727	0.518	7.67525e-09	MIP18 family protein galla-2	aug3.g25932
LOC107443758	6.38472e-13	0.357457	0.913	0.723	1.21942e-08	transcription factor AP-4	aug3.g424
LOC122268403	7.50723e-13	0.431173	0.734	0.559	1.43381e-08	rRNA biogenesis protein rrp5-like	aug3.g13669
LOC107438760	2.4818e-12	0.469344	0.74	0.537	4.73998e-08	RING finger protein 150	aug3.g13351
LOC107445331	3.46131e-12	0.431401	0.758	0.572	6.61076e-08	KN motif and ankyrin repeat domain-containing protein 1	aug3.g18477,aug3.g18476
LOC107448332	4.84905e-12	0.344242	0.92	0.776	9.26121e-08	plasminogen activator inhibitor 1 RNA-binding protein	aug3.g13
LOC107453502	5.72836e-12	0.442365	0.806	0.637	1.09406e-07	uncharacterized LOC107453502	aug3.g23827
LOC107456288	6.18774e-12	0.556255	0.54	0.359	1.1818e-07	isocitrate dehydrogenase [NADP] cytoplasmic	aug3.g8458
LOC107454759	1.05027e-11	0.346769	0.346	0.181	2.00591e-07	LARGE xylosyl- and glucuronyltransferase 1	aug3.g24112
LOC107443336	1.10109e-11	0.411142	0.792	0.622	2.10297e-07	microtubule-actin cross-linking factor 1	aug3.g27926,aug3.g27927,aug3.g6087
LOC107457313	1.62451e-11	0.303171	0.339	0.173	3.10266e-07	transcription factor Sox-2	aug3.g11061
LOC107445501	1.69312e-11	0.362073	0.962	0.876	3.23368e-07	transducin-like enhancer protein 4	aug3.g25605,aug3.g25606
LOC107452617	2.54404e-11	0.368639	0.924	0.766	4.85887e-07	G protein-coupled receptor kinase 2	aug3.g279
LOC107452116	3.88875e-11	0.349763	0.893	0.742	7.42712e-07	transcription factor 12	aug3.g4534
LOC107438136	6.66053e-11	0.362519	0.927	0.813	1.27209e-06	heat shock 70 kDa protein 4	aug3.g26409,aug3.g26410
LOC107452612	8.13312e-11	0.38341	0.955	0.849	1.55334e-06	lysine-specific demethylase 6A	aug3.g260
LOC107450095	8.83736e-11	0.409331	0.817	0.632	1.68785e-06	uncharacterized LOC107450095	aug3.g15547
LOC107450690	1.02359e-10	0.34412	0.772	0.578	1.95495e-06	uncharacterized LOC107450690	aug3.g25707
LOC107452215	1.43763e-10	0.256337	0.747	0.539	2.74573e-06	Krueppel-like factor 7	aug3.g4601
LOC107443630	1.60831e-10	0.368149	0.817	0.638	3.07171e-06	uncharacterized LOC107443630	aug3.g483
LOC122271545	1.90193e-10	0.430408	0.796	0.647	3.63249e-06	uncharacterized LOC122271545
LOC107441771	2.00781e-10	0.340334	0.754	0.551	3.83472e-06	protein tiptop	aug3.g25516
LOC107439303	2.59337e-10	0.297286	0.702	0.494	4.95309e-06	hemicentin-2	aug3.g13686
LOC107449700	2.97698e-10	0.407171	0.353	0.201	5.68573e-06	zinc finger protein rotund	aug3.g20887,aug3.g1991
LOC107445081	3.47276e-10	0.395386	0.471	0.292	6.63263e-06	SEC14-like protein 2	aug3.g18290
LOC107437400	3.67584e-10	0.369927	0.817	0.647	7.02049e-06	histone-lysine N-methyltransferase, H3 lysine-79 specific	aug3.g26245
LOC107446658	5.89958e-10	0.333193	0.886	0.752	1.12676e-05	la-related protein 1	aug3.g7584
LOC107438758	6.88468e-10	0.275515	0.965	0.885	1.31491e-05	epidermal growth factor receptor	aug3.g13345,aug3.g13344
LOC107456864	7.47406e-10	0.346743	0.945	0.825	1.42747e-05	exonuclease GOR-like	aug3.g18504,aug3.g1256
LOC107449383	7.95296e-10	0.288652	0.367	0.204	1.51894e-05	SPRY domain-containing SOCS box protein 3	aug3.g2732
LOC107446025	7.96552e-10	0.348293	0.554	0.36	1.52134e-05	uncharacterized protein CG43867	aug3.g1216
LOC107436691	8.02956e-10	0.314624	0.9	0.701	1.53357e-05	uncharacterized LOC107436691	aug3.g11765
LOC107437527	8.79809e-10	0.449218	0.747	0.586	1.68035e-05	uncharacterized LOC107437527	aug3.g26272
LOC107445468	9.02676e-10	0.338819	0.934	0.83	1.72402e-05	elongation factor 1-beta	aug3.g18569
LOC122271846	9.10811e-10	0.252268	0.965	0.88	1.73956e-05	cell cycle checkpoint protein RAD17-like	aug3.g11800
LOC107452507	1.10195e-09	0.326946	0.706	0.511	2.10461e-05	vacuolar protein sorting-associated protein 13B	aug3.g4797
LOC107437476	1.17803e-09	0.346436	0.875	0.733	2.24992e-05	trafficking protein particle complex subunit 13	aug3.g12346
LOC107448987	1.24741e-09	0.357717	0.446	0.283	2.38243e-05	putative oxidoreductase GLYR1	aug3.g2517
LOC107450601	1.96307e-09	0.305886	0.927	0.779	3.74927e-05	uncharacterized LOC107450601	aug3.g3466,aug3.g3467,aug3.g25011
LOC122272714	2.20727e-09	0.286993	0.512	0.316	4.21567e-05	uncharacterized LOC122272714
LOC107436894	2.47036e-09	0.256132	0.879	0.706	4.71814e-05	zinc finger protein rotund	aug3.g394
LOC107447334	3.11928e-09	0.34454	0.917	0.879	5.9575e-05	elongation factor 1-alpha	aug3.g1688
LOC107437471	3.81424e-09	0.305171	0.633	0.441	7.28481e-05	uncharacterized LOC107437471	aug3.g12332,aug3.g20218
LOC107448256	4.59289e-09	0.355411	0.734	0.566	8.77196e-05	helicase ARIP4	aug3.g20218
LOC107451335	5.28022e-09	0.293171	0.606	0.418	0.000100847	fatty acid-binding protein	aug3.g3973
LOC107447087	7.33546e-09	0.330825	0.571	0.398	0.0001401	eukaryotic translation initiation factor 4E type 3	aug3.g19544,aug3.g19543
LOC107445694	9.60815e-09	0.297176	0.948	0.835	0.000183506	unconventional myosin-Vb	aug3.g9254,aug3.g6148,aug3.g21618
LOC107448365	1.22385e-08	0.374145	0.654	0.491	0.000233744	DNA mismatch repair protein Msh6	aug3.g2173
LOC107454846	1.3173e-08	0.300917	0.796	0.611	0.000251591	RNA-binding protein fusilli	aug3.g10830
LOC107445260	1.54858e-08	0.327448	0.772	0.6	0.000295764	H(+)/Cl(-) exchange transporter 5	aug3.g18417,aug3.g17355
LOC107450194	1.75425e-08	0.309908	0.779	0.613	0.000335045	glucosidase 2 subunit beta	aug3.g21121,aug3.g21122
LOC107445773	1.90682e-08	0.34548	0.554	0.381	0.000364183	single-stranded DNA-binding protein 3	aug3.g1165
LOC107449517	2.16716e-08	0.299299	0.671	0.497	0.000413906	protein PBDC1	aug3.g15446
LOC107443554	2.65154e-08	0.320791	0.869	0.725	0.000506417	protein Fe65 homolog	aug3.g17308
LOC107447770	2.73605e-08	0.323511	0.799	0.636	0.000522557	cullin-1	aug3.g1917
LOC107447775	3.72727e-08	0.299356	0.481	0.321	0.000711871	uracil-DNA glycosylase	aug3.g1916
LOC107445973	4.11399e-08	0.254094	0.284	0.158	0.000785731	uncharacterized LOC107445973	aug3.g18851
LOC107445896	4.24622e-08	0.383269	0.782	0.638	0.000810985	7SK snRNA methylphosphate capping enzyme	aug3.g18835
LOC107451030	4.30933e-08	0.348219	0.45	0.296	0.000823039	proton channel OtopLc	aug3.g211
LOC107436385	4.45456e-08	0.31062	0.813	0.668	0.000850777	insulin-degrading enzyme	aug3.g26017
*pct1 and pct2 mean proportion of cells expressing the gene in this cluster and other clusters, respectively.

## Sheet: Cluster9
Data S3.9. Late stage-5_nucleus cluster 9 markers.
Gene ID (NCBI)	p_val	avg_log2FC	*pct.1	*pct.2	p_val_adj	Product (NCBI)	aug3 gene model
LOC122270695	1.39519e-52	1.27567	0.944	0.895	2.66468e-48	uncharacterized LOC122270695	aug3.g5030
LOC107454694	1.15247e-31	0.922813	0.813	0.635	2.20111e-27	uncharacterized LOC107454694	aug3.g6462
LOC107455809	1.96183e-31	0.881159	0.891	0.783	3.7469e-27	exportin-1	aug3.g25803,aug3.g25804
LOC107442558	8.87527e-30	0.756565	0.91	0.819	1.69509e-25	C-terminal-binding protein	aug3.g27685
LOC107439655	1.27147e-28	0.924413	0.558	0.317	2.42837e-24	metacaspase-2	aug3.g13932
LOC107448941	3.26922e-28	1.02255	0.719	0.555	6.24389e-24	uncharacterized LOC107448941	aug3.g10404
LOC107448240	3.70185e-28	0.987948	0.652	0.416	7.07016e-24	DNA repair protein complementing XP-C cells	aug3.g2146,aug3.g23436
LOC107448924	4.04285e-25	0.76335	0.899	0.805	7.72144e-21	uncharacterized LOC107448924
LOC107442802	4.75229e-25	0.849526	0.906	0.841	9.07641e-21	small ubiquitin-related modifier	aug3.g16835
LOC107438928	1.08519e-23	0.781611	0.861	0.763	2.0726e-19	neurofilament heavy polypeptide	aug3.g26590
LOC107451147	2.7675e-23	0.808902	0.772	0.605	5.28566e-19	uncharacterized LOC107451147	aug3.g3821
LOC107439371	4.9593e-21	1.04693	0.423	0.232	9.47177e-17	protein phosphatase 1D	aug3.g13725
LOC107456196	8.49906e-21	0.680168	0.292	0.117	1.62324e-16	N-alpha-acetyltransferase 40	aug3.g8363
LOC107438264	2.28786e-20	0.793963	0.772	0.644	4.36958e-16	zygotic DNA replication licensing factor mcm3	aug3.g12953
LOC107438420	2.3069e-20	0.695301	0.333	0.148	4.40595e-16	ubiquitin-conjugating enzyme E2-24 kDa	aug3.g9590
LOC107441054	2.52701e-20	1.00509	0.524	0.333	4.82633e-16	ADP-ribosylation factor-like protein 4C	aug3.g9792
LOC107451299	3.3966e-20	0.892475	0.775	0.671	6.48717e-16	tubulin alpha chain, testis-specific	aug3.g10572
LOC107449275	3.55664e-20	0.773115	0.839	0.755	6.79282e-16	innexin inx2	aug3.g10444
LOC107455396	1.24818e-19	0.846532	0.464	0.259	2.3839e-15	DNA replication licensing factor mcm2	aug3.g7713
LOC107446763	1.76825e-19	0.91701	0.61	0.444	3.37718e-15	POU domain, class 6, transcription factor 2	aug3.g19365
LOC107452384	2.11522e-19	0.71632	0.85	0.767	4.03986e-15	tubulin beta-4B chain	aug3.g4723
LOC107457205	3.6137e-19	0.703505	0.854	0.763	6.90181e-15	hepatoma-derived growth factor-related protein 2	aug3.g9191
LOC107446756	4.73669e-19	0.628818	0.277	0.112	9.0466e-15	histone RNA hairpin-binding protein	aug3.g19353
LOC107455164	1.65427e-18	0.964731	0.569	0.407	3.1595e-14	PHD finger protein 23	aug3.g6885
LOC107448823	1.10998e-17	0.743088	0.61	0.443	2.11994e-13	flap endonuclease 1	aug3.g20478
LOC107449543	1.31325e-17	0.777058	0.667	0.516	2.50817e-13	ribonucleoside-diphosphate reductase subunit M2	aug3.g2820
LOC107441464	1.74035e-17	0.911812	0.637	0.495	3.32389e-13	SWI/SNF-related matrix-associated actin-dependent regulator of chromatin subfamily B member 1-A	aug3.g9832
LOC107448467	7.12767e-17	0.734824	0.614	0.478	1.36131e-12	serine--tRNA ligase, mitochondrial	aug3.g5080,aug3.g20300,aug3.g21584,aug3.g21568
LOC107448644	8.10333e-17	0.717233	0.734	0.614	1.54766e-12	transcription factor Sp4	aug3.g2326
LOC107442502	8.71049e-17	0.666226	0.719	0.578	1.66362e-12	E3 ubiquitin-protein ligase TRIP12	aug3.g16621
LOC107457539	1.16402e-16	0.759646	0.787	0.657	2.22317e-12	zinc finger homeobox protein 3	aug3.g11268
LOC107439117	1.36435e-16	0.855679	0.468	0.3	2.60577e-12	myb-related protein B	aug3.g26678
LOC107452781	5.79419e-16	0.783102	0.528	0.377	1.10663e-11	U5 small nuclear ribonucleoprotein 200 kDa helicase	aug3.g5000
LOC107441636	9.72214e-16	0.805592	0.779	0.738	1.85683e-11	histone acetyltransferase p300	aug3.g27381,aug3.g27382
LOC107449304	2.3144e-15	0.73906	0.521	0.376	4.42027e-11	innexin inx2-like	aug3.g10448
LOC107456832	2.32442e-15	0.711105	0.397	0.229	4.43941e-11	uncharacterized LOC107456832	aug3.g8858
LOC107454099	2.39847e-15	0.593904	0.925	0.898	4.58084e-11	nuclear localization sequence-binding protein	aug3.g6033
LOC107454734	4.87924e-15	0.802178	0.506	0.351	9.31885e-11	transcriptional repressor protein YY1	aug3.g6503
LOC107437986	5.33882e-15	0.756768	0.457	0.288	1.01966e-10	inner centromere protein-like	aug3.g25597,aug3.g12711
LOC107442525	9.43125e-15	0.63099	0.494	0.328	1.80127e-10	protein DDI1 homolog 2	aug3.g16642
LOC107443808	1.4025e-14	0.727915	0.491	0.32	2.67864e-10	lymphoid-specific helicase	aug3.g17469
LOC107438930	1.62523e-14	0.76702	0.378	0.214	3.10403e-10	protein timeless homolog	aug3.g26593
LOC107440560	2.63272e-14	0.705156	0.663	0.544	5.02824e-10	DNA replication licensing factor MCM6	aug3.g14628
LOC107452177	6.10515e-14	0.731609	0.809	0.785	1.16602e-09	uncharacterized LOC107452177	aug3.g4575
LOC107453644	6.20567e-14	0.917539	0.592	0.47	1.18522e-09	chromobox protein homolog 2	aug3.g5646
LOC107447080	7.62717e-14	0.792831	0.64	0.518	1.45671e-09	angiomotin	aug3.g19537
LOC107451800	7.80929e-14	0.62453	0.835	0.814	1.4915e-09	carboxy-terminal kinesin 2	aug3.g4311
LOC107454693	9.16202e-14	0.643322	0.708	0.613	1.74985e-09	retinoblastoma-like protein 1	aug3.g6461
LOC107444619	1.04701e-13	0.778089	0.633	0.523	1.99968e-09	ER lumen protein-retaining receptor	aug3.g780
LOC107455161	1.13498e-13	0.773999	0.648	0.538	2.16769e-09	DNA topoisomerase 2-alpha	aug3.g6881
LOC107455759	1.60618e-13	0.779361	0.513	0.358	3.06764e-09	meteorin-like protein	aug3.g8000
LOC107451490	2.35862e-13	0.56707	0.266	0.126	4.50472e-09	sporozoite surface protein 2	aug3.g4055
LOC107436782	3.80457e-13	0.778351	0.633	0.513	7.26635e-09	histone H3.3A	aug3.g9473
LOC107454653	4.37361e-13	0.822016	0.622	0.517	8.35317e-09	uncharacterized LOC107454653	aug3.g24105
LOC107456960	4.81436e-13	0.73015	0.768	0.738	9.19494e-09	suppressor of cytokine signaling 2	aug3.g25340,aug3.g25341
LOC107451817	5.3447e-13	0.549356	0.704	0.59	1.02078e-08	splicing factor 3B subunit 2-like	aug3.g4323
LOC107452647	8.3662e-13	0.710973	0.558	0.417	1.59786e-08	uncharacterized LOC107452647	aug3.g23644
LOC107444439	8.41202e-13	0.663482	0.491	0.336	1.60661e-08	UPF0472 protein C16orf72 homolog	aug3.g717,aug3.g718
LOC107437237	1.8634e-12	0.668303	0.843	0.816	3.5589e-08	THO complex subunit 2	aug3.g12138,aug3.g12139
LOC107439672	1.89809e-12	0.878226	0.596	0.471	3.62517e-08	serine/threonine-protein kinase pim-3	aug3.g13957
LOC122270657	2.54945e-12	0.63279	0.584	0.475	4.86919e-08	uncharacterized LOC122270657
LOC107456268	4.40099e-12	0.619798	0.745	0.694	8.40545e-08	moesin/ezrin/radixin homolog 1	aug3.g25208
LOC107454339	4.64117e-12	0.696908	0.551	0.448	8.86417e-08	WD repeat-containing protein 82	aug3.g6206,aug3.g6207
LOC107454658	7.56633e-12	0.588341	0.592	0.472	1.44509e-07	small nuclear ribonucleoprotein-associated protein B	aug3.g24100
LOC107442180	8.31304e-12	0.580512	0.801	0.742	1.58771e-07	uncharacterized protein DDB_G0286299	aug3.g16410
LOC107442927	8.86742e-12	0.439493	0.963	0.888	1.69359e-07	uncharacterized LOC107442927
LOC107438098	1.0316e-11	0.671409	0.757	0.718	1.97026e-07	spermatogenesis-associated serine-rich protein 2	aug3.g12823
LOC107448618	1.28973e-11	0.59045	0.805	0.764	2.46326e-07	uncharacterized LOC107448618	aug3.g15339,aug3.g15338
LOC107456035	1.51295e-11	0.644328	0.629	0.441	2.88958e-07	homeobox protein B-H1	aug3.g8250
LOC107437781	2.03859e-11	0.638332	0.412	0.277	3.89351e-07	protein roadkill	aug3.g12578
LOC107447241	2.40332e-11	0.703781	0.442	0.31	4.59011e-07	M-phase inducer phosphatase 1-B	aug3.g1671,aug3.g22204
LOC107439873	2.9226e-11	0.596107	0.682	0.613	5.58188e-07	lamin Dm0	aug3.g7148
LOC107456877	3.10585e-11	0.568	0.479	0.34	5.93186e-07	partitioning defective 6 homolog gamma	aug3.g8899
LOC107454062	3.49349e-11	0.634219	0.599	0.492	6.67222e-07	splicing factor 3A subunit 2	aug3.g5990
LOC107441637	4.41585e-11	0.612458	0.708	0.615	8.43383e-07	DNA replication licensing factor mcm4-A	aug3.g27383
LOC107441511	5.41565e-11	0.717479	0.438	0.308	1.03433e-06	flotillin-1	aug3.g7231,aug3.g880
LOC107440211	5.44675e-11	0.636503	0.322	0.194	1.04028e-06	apoptosis regulator R11	aug3.g14353
LOC107451701	6.46589e-11	0.678391	0.584	0.486	1.23492e-06	protein sidekick	aug3.g15755
LOC107443447	7.9083e-11	0.696449	0.36	0.224	1.51041e-06	phosphatidate cytidylyltransferase, photoreceptor-specific	aug3.g17231
LOC107454846	1.04098e-10	0.804025	0.693	0.618	1.98817e-06	RNA-binding protein fusilli	aug3.g10830
LOC107441179	1.22375e-10	0.54278	0.876	0.848	2.33725e-06	protein grainyhead	aug3.g27212,aug3.g23194,aug3.g10582
LOC107451223	1.39958e-10	0.710323	0.423	0.296	2.67306e-06	uncharacterized protein DDB_G0271670	aug3.g21432
LOC107445432	1.65708e-10	0.589848	0.427	0.294	3.16485e-06	septin-1	aug3.g18547,aug3.g18548,aug3.g13979
LOC107451764	1.66175e-10	0.622614	0.479	0.365	3.17378e-06	serine--tRNA ligase, mitochondrial	aug3.g21584
LOC107438974	1.76273e-10	0.665122	0.558	0.448	3.36663e-06	uncharacterized LOC107438974	aug3.g13502
LOC107448908	2.42694e-10	0.466516	0.831	0.823	4.63521e-06	acidic leucine-rich nuclear phosphoprotein 32 family member A	aug3.g15355
LOC107455324	2.97899e-10	0.665137	0.39	0.26	5.68957e-06	tribbles homolog 2	aug3.g7668
LOC107439350	3.4452e-10	0.70021	0.502	0.401	6.57999e-06	protein 60A	aug3.g13706
LOC107451340	3.45481e-10	0.645274	0.307	0.183	6.59834e-06	cell division control protein 6 homolog	aug3.g3975
LOC107438424	3.82764e-10	0.639769	0.629	0.523	7.31041e-06	acyl-CoA-binding domain-containing protein 5	aug3.g26488
LOC107445161	4.27456e-10	0.75787	0.494	0.387	8.16399e-06	uncharacterized LOC107445161	aug3.g18349
LOC107442200	5.2188e-10	0.601469	0.652	0.548	9.96739e-06	zinc finger MYND domain-containing protein 11	aug3.g16424,aug3.g24943
LOC107455398	6.21651e-10	0.571126	0.577	0.478	1.18729e-05	deoxyuridine 5'-triphosphate nucleotidohydrolase	aug3.g7728
LOC107455293	8.19592e-10	0.648469	0.408	0.286	1.56534e-05	uncharacterized LOC107455293	aug3.g6991
LOC107436515	8.3249e-10	0.680553	0.348	0.23	1.58997e-05	intracellular coagulation inhibitor 2	aug3.g9433,aug3.g1060
LOC107439779	9.4076e-10	0.626575	0.61	0.542	1.79676e-05	histone deacetylase complex subunit SAP130	aug3.g14043
LOC107441644	9.86014e-10	0.648472	0.348	0.222	1.88319e-05	glutamic acid-rich protein	aug3.g9841,aug3.g22442
LOC107438957	1.0531e-09	0.488395	0.816	0.806	2.01132e-05	uncharacterized LOC107438957	aug3.g13486
LOC107452759	1.06031e-09	0.567597	0.704	0.657	2.02509e-05	DNA polymerase alpha catalytic subunit	aug3.g4949,aug3.g24390
LOC107439705	1.16253e-09	0.609288	0.633	0.57	2.22032e-05	catenin alpha	aug3.g13984
LOC107437627	1.38224e-09	0.705993	0.524	0.425	2.63994e-05	cyclic AMP-dependent transcription factor ATF-4	aug3.g26304
LOC107442880	1.48432e-09	0.614867	0.581	0.503	2.83491e-05	lysine-specific demethylase 4A	aug3.g27773
LOC107455292	1.53069e-09	0.612441	0.292	0.17	2.92346e-05	tumor protein p53-inducible nuclear protein 1	aug3.g6988
LOC107440997	1.63307e-09	0.641406	0.326	0.204	3.119e-05	uncharacterized ATP-dependent helicase C29A10.10c-like	aug3.g14932
LOC107445973	1.76853e-09	0.62338	0.277	0.159	3.37772e-05	uncharacterized LOC107445973	aug3.g18851
LOC107438931	2.12373e-09	0.562116	0.303	0.183	4.0561e-05	cohesin subunit SA-1	aug3.g26594
LOC107440488	2.37695e-09	0.639123	0.502	0.393	4.53974e-05	replication factor C subunit 5	aug3.g27069
LOC107436877	2.83558e-09	0.573671	0.506	0.389	5.41567e-05	uncharacterized LOC107436877	aug3.g11894
LOC107450425	3.70434e-09	0.561616	0.659	0.621	7.07493e-05	serine/threonine-protein phosphatase PP1-gamma catalytic subunit A	aug3.g3317
LOC107441824	3.70513e-09	0.454847	0.925	0.893	7.07643e-05	high mobility group protein HMG-I/HMG-Y	aug3.g16166,aug3.g16167
LOC107446182	4.51907e-09	0.680429	0.464	0.359	8.63098e-05	zinc finger protein 135	aug3.g10168,aug3.g10167
LOC107436328	5.7677e-09	0.582178	0.375	0.255	0.000110157	DCN1-like protein 3	aug3.g26008
LOC107452751	5.97816e-09	0.65776	0.277	0.164	0.000114177	cAMP-responsive element-binding protein-like 2	aug3.g4963
LOC107456440	6.17052e-09	0.3519	0.603	0.49	0.000117851	failed axon connections	aug3.g8563
LOC107441626	6.48587e-09	0.449123	0.783	0.759	0.000123874	serine/arginine-rich splicing factor 4	aug3.g27362
LOC107449140	8.71495e-09	0.609536	0.652	0.614	0.000166447	serine/threonine-protein phosphatase 4 catalytic subunit	aug3.g167
LOC107441830	8.78849e-09	0.679219	0.655	0.602	0.000167851	fringe glycosyltransferase	aug3.g27448,aug3.g27447
LOC107446816	1.54742e-08	0.581487	0.528	0.441	0.000295542	activated RNA polymerase II transcriptional coactivator p15	aug3.g19406
LOC122268337	1.99532e-08	0.469121	0.532	0.45	0.000381086	uncharacterized LOC122268337	aug3.g25621
LOC107438833	2.02007e-08	0.575419	0.652	0.6	0.000385813	replication protein A 32 kDa subunit-B	aug3.g26556
LOC107441559	2.51316e-08	0.556127	0.513	0.403	0.000479989	uncharacterized LOC107441559	aug3.g15981
LOC107443309	2.93236e-08	0.554853	0.419	0.315	0.000560052	ATP synthase subunit e, mitochondrial	aug3.g9966
LOC122271509	2.96663e-08	0.546872	0.506	0.392	0.000566596	nucleolar protein dao-5-like	aug3.g16881
LOC107446628	3.39486e-08	0.597595	0.509	0.427	0.000648385	DNA replication licensing factor mcm7-B	aug3.g18810,aug3.g24330,aug3.g19316
LOC107440944	3.65474e-08	0.527355	0.285	0.175	0.000698019	39S ribosomal protein L53, mitochondrial	aug3.g7202
LOC122269825	3.92524e-08	0.563646	0.581	0.52	0.000749681	uncharacterized LOC122269825	aug3.g2951
LOC107449906	4.24501e-08	0.57939	0.472	0.37	0.000810755	uncharacterized LOC107449906	aug3.g3026,aug3.g22110
*pct1 and pct2 mean proportion of cells expressing the gene in this cluster and other clusters, respectively.

[truncated: 4 more sheets: Cluster10, Cluster11, Cluster12, Cluster13]
