# Supplementary material for: Genome-wide quantitative dissection of an arthropod segmented body plan at single-cell resolution
Source: Commun Biol. 2025 Jun 11;8:913. doi: 10.1038/s42003-025-08335-x (PMC12159194; doi:10.1038/s42003-025-08335-x)
Supplement: Supplementary file 6 — Supplementary Data 4 [file 42003_2025_8335_MOESM6_ESM.xlsx]

## Sheet: DataS4.1
Data S4.1. Positions of ectoderm nuclei in the stage-7_nucleus UMAP.
Cell ID	AP_position	Distance_from_axis	cluster_id
429372	0.0850952	4.58904	20
761245	0.255286	-2.62891	11
128018	0.60197	3.28791	0
273131	0.926592	3.42355	4
821626	1.35207	-2.43468	17
199993	1.91307	-2.83352	17
727973	2.22823	2.83917	17
751190	2.42049	2.78881	16
125022	2.58753	2.64964	1
165940	2.76717	2.51902	1
671182	3.35023	2.07549	1
133508	3.44793	1.97443	1
865117	3.678	1.85823	1
709636	3.82298	1.75378	1
659698	3.87971	1.51865	1
544825	4.08772	1.33924	1
699444	4.10348	1.34282	1
372363	4.10348	1.37853	1
706893	4.11294	1.68797	1
683222	4.11609	1.34689	1
589737	4.1413	1.26641	1
765283	4.1476	1.34099	1
325169	4.16021	1.04602	1
232629	4.16651	0.952873	1
438798	4.16651	1.27512	1
580996	4.16967	1.36939	1
401769	4.17597	1.23934	1
221894	4.18858	1.14726	1
476613	4.18858	1.24627	1
495515	4.19173	0.480104	1
618584	4.19488	0.495696	1
629044	4.19803	1.59568	1
751547	4.20433	1.42756	1
363605	4.22009	0.972227	1
258057	4.2264	1.22759	1
613982	4.2327	0.481966	1
566478	4.24531	0.310454	1
287155	4.24531	1.3644	1
16705	4.25161	1.25159	1
529971	4.25476	0.388103	1
417860	4.25476	0.746327	1
867198	4.26106	0.321948	1
773702	4.26737	1.02906	1
28743	4.27052	0.904699	1
786319	4.27367	1.7716	1
873056	4.27682	0.688407	1
115213	4.27682	0.75462	1
80165	4.27997	1.02275	1
715457	4.28313	0.460182	1
238643	4.28628	0.433033	1
358044	4.29888	0.281285	1
708032	4.29888	1.30249	1
503659	4.30834	1.46872	1
393309	4.3241	1.00717	1
728135	4.33355	0.246195	1
322858	4.3367	0.400299	1
110152	4.36507	0.63879	1
322266	4.37137	1.19982	1
528116	4.37452	0.275492	1
812459	4.38398	0.00838921	1
477989	4.39028	0.316757	1
292464	4.40289	0.402787	1
466953	4.40919	0.391063	1
136238	4.41234	0.413806	1
739031	4.4155	0.459977	1
498890	4.43125	0.319329	1
439342	4.43441	0.511976	1
289989	4.43441	1.10284	1
732039	4.44386	-0.0109112	1
741602	4.44701	0.107479	1
211870	4.46592	-0.0495671	1
404695	4.46592	0.232644	1
478353	4.47538	0.387384	1
366272	4.47853	0.23105	1
148362	4.48168	0.208395	1
422137	4.48799	0.286746	1
241164	4.49114	1.5035	1
811970	4.49429	0.0704656	1
711769	4.49744	0.940216	1
189801	4.50059	0.0700021	1
768532	4.51635	0.354339	1
94658	4.53841	0.452563	1
373192	4.53841	0.56987	1
878533	4.54472	-0.0370651	1
33538	4.55417	0.19547	1
146312	4.55732	1.01832	1
491422	4.56047	-0.245095	1
544780	4.57938	0.565234	1
44651	4.58569	0.389395	1
172185	4.59199	-0.255558	1
200485	4.59199	-0.0571496	1
586053	4.59199	0.429592	1
703731	4.59199	0.495382	1
365250	4.59514	-0.0560269	1
657718	4.6109	-0.281708	1
503527	4.62036	-0.126355	1
616432	4.64557	-0.395036	1
674456	4.65187	0.611685	1
830025	4.65502	0.0329989	1
396988	4.65818	0.214672	1
373343	4.66133	1.14327	1
203044	4.67393	-0.00857598	1
453078	4.67393	0.433769	17
578360	4.67393	0.458534	1
714859	4.67709	0.0626449	1
295608	4.68024	-0.228427	1
125845	4.68654	-0.0814989	1
735603	4.68654	-0.0591921	1
484518	4.68969	0.0653126	1
757917	4.69284	0.231043	1
680999	4.69284	0.297216	1
882386	4.696	0.869092	1
432486	4.69915	0.132864	1
675524	4.70545	0.230278	1
815412	4.70545	0.421654	1
658070	4.71175	0.400714	1
573188	4.71491	-0.164181	1
751401	4.71491	-0.143171	1
154846	4.71491	-0.0819943	1
611705	4.71491	0.329065	17
428940	4.72436	-0.150455	1
561013	4.74012	0.980611	1
801514	4.74327	0.717241	1
622351	4.74327	1.12022	1
437931	4.74957	0.908192	1
456395	4.75903	-0.235554	1
135374	4.75903	-0.099104	17
805943	4.76218	0.0295026	1
637107	4.76533	-0.0935561	1
670787	4.76533	0.738853	1
877337	4.77164	0.00398259	1
192891	4.77479	0.00971205	1
794875	4.77794	-0.243456	1
575645	4.78109	-0.246596	1
539853	4.79685	0.850361	1
550386	4.8	-0.382627	1
580813	4.8	0.529041	1
687932	4.80315	-0.0730976	1
34747	4.81891	-0.3556	1
593694	4.81891	-0.0875784	1
90763	4.82206	0.327472	1
209300	4.83152	0.241047	1
132711	4.83782	-0.191095	1
236019	4.84097	-0.107993	1
813707	4.84412	0.0987189	1
592238	4.85358	1.00056	17
424981	4.86303	-0.279811	1
576630	4.86619	0.117011	1
354181	4.86619	0.155263	1
59790	4.87564	0.406928	17
838661	4.88194	-0.322424	1
592805	4.8851	0.362375	1
431148	4.88825	-0.377713	1
881374	4.88825	-0.00637021	1
398589	4.88825	0.00144298	1
856350	4.88825	0.254409	1
451145	4.8977	0.864299	1
161367	4.90085	0.859859	1
180379	4.90401	-0.500717	1
38259	4.90716	-0.13999	1
762537	4.90716	-0.0713267	1
830466	4.91031	0.121524	1
448690	4.91661	-0.192089	1
301901	4.94183	0.546258	1
256378	4.94498	0.941167	1
665866	4.96074	0.051725	1
346576	4.99225	0.251326	1
567894	4.99856	-0.398631	1
825835	5.00171	-0.134699	1
624975	5.00801	1.42084	1
229849	5.01116	0.362315	1
572396	5.01431	0.0742818	1
335598	5.01747	-0.0973258	1
598618	5.03007	-0.416388	1
352119	5.03322	-0.213451	1
297826	5.03322	-0.164543	1
860759	5.03638	-0.48968	1
88040	5.04268	0.909996	1
840292	5.04268	0.947864	17
88785	5.04583	0.167002	1
233906	5.04898	-0.238579	1
70117	5.06159	-0.781088	1
188049	5.06159	-0.427474	1
339877	5.06474	0.108122	1
39932	5.06789	-0.337254	1
286277	5.06789	0.0317488	1
479802	5.07104	-0.505707	1
294412	5.07735	0.467943	1
72887	5.07735	0.485161	1
49916	5.0805	0.070452	1
828683	5.0805	0.51673	1
368107	5.08365	-0.563883	1
591630	5.08365	-0.341069	1
457129	5.0868	-0.00793603	1
693487	5.0868	0.923366	17
488048	5.08995	-0.34135	1
854483	5.09626	-0.184456	1
719524	5.10571	-0.187417	1
792879	5.11517	0.221416	1
135550	5.12462	-0.0216755	1
504015	5.12777	-0.28965	1
771631	5.12777	0.433701	1
33368	5.13093	0.110679	1
257448	5.13723	-0.254944	1
206333	5.13723	1.36948	1
701129	5.14038	-0.40492	1
542445	5.14038	0.355885	1
742319	5.14669	-0.157174	1
469129	5.15299	-0.450475	1
389422	5.15299	-0.295567	1
631851	5.15614	0.0563986	1
75664	5.15614	0.474944	1
845360	5.15929	0.314384	17
882949	5.16244	-0.478564	1
669499	5.16244	-0.385171	1
602260	5.16244	0.39903	1
456150	5.1656	0.0990026	1
872744	5.16875	0.515537	1
460053	5.1719	0.337054	1
425110	5.1719	0.763905	1
770323	5.17505	-0.244145	1
347740	5.1782	-0.379493	1
839149	5.18135	0.313326	1
873679	5.18451	0.451473	1
98046	5.19396	-0.157499	1
730260	5.21602	0.260004	1
27771	5.22233	-0.0733911	1
84301	5.23178	-0.215819	1
337954	5.23808	-0.562093	1
262837	5.23808	-0.213689	1
291394	5.23808	0.197526	1
122422	5.26015	-0.588321	1
846991	5.26015	0.00365885	1
452425	5.26645	-0.46985	1
210353	5.2696	0.778999	1
170719	5.2759	-0.402748	1
34015	5.2759	0.147038	1
523057	5.27906	-0.673102	1
230149	5.28536	0.0459288	1
639056	5.28536	0.894881	17
83208	5.29481	-0.671518	1
6595	5.30112	-0.714061	1
518727	5.31057	-0.599352	1
170035	5.31372	-0.270294	1
727501	5.31372	0.0180278	1
827347	5.31372	0.365451	1
536012	5.31688	0.807891	1
19163	5.32003	-0.00529487	1
246975	5.32003	0.104208	1
10995	5.32633	0.065904	1
378394	5.32633	1.00054	17
744440	5.32633	1.24954	17
484621	5.32948	0.8752	17
603164	5.33579	-0.546146	1
620941	5.33894	-0.33829	1
561556	5.33894	0.534385	1
862063	5.34209	0.657859	17
534367	5.34524	-0.311929	1
182929	5.34839	0.472276	17
698381	5.35154	-0.59155	1
2044	5.361	-0.0124835	17
795968	5.37045	0.258823	1
164329	5.37361	0.00185417	1
558643	5.37361	0.847958	17
516076	5.38306	0.0975339	1
276122	5.38621	-0.0846388	1
673503	5.38621	0.650683	17
810141	5.39252	-0.290032	1
490461	5.39567	-0.410892	1
508888	5.39567	0.0924646	1
348511	5.39882	1.23204	1
136985	5.39882	3.23199	1
364700	5.40197	-0.800479	1
21164	5.40197	0.309011	17
413282	5.40512	-0.392017	1
123198	5.40827	0.282376	17
200409	5.42088	-0.568639	1
334665	5.42403	-0.834531	1
163154	5.42403	-0.236745	17
248147	5.43664	0.0481881	17
419253	5.43979	0.319428	1
854038	5.44294	0.18811	1
475644	5.44609	0.768797	17
385989	5.4524	0.372193	17
53807	5.4524	0.674119	17
772931	5.45555	-0.408695	1
435704	5.4587	-0.176014	1
167366	5.4587	0.0664884	1
175731	5.47446	0.659287	17
149589	5.47446	0.722096	23
622	5.47446	3.51776	21
850686	5.47761	-0.041378	1
731148	5.47761	0.426227	1
233089	5.47761	0.87331	23
572452	5.48707	-0.624884	1
308879	5.48707	0.810437	17
461125	5.49022	-0.635842	1
249592	5.49022	-0.508662	1
323677	5.49022	0.996242	1
490687	5.49337	-0.348414	1
695869	5.49652	-0.0616331	1
481464	5.50282	-0.334184	1
258571	5.50913	0.75776	1
507768	5.51228	-0.821315	1
660895	5.51228	1.0557	1
28871	5.51543	0.143943	1
115473	5.51858	-0.38223	1
632281	5.52173	-0.518571	1
609142	5.52489	-0.799587	1
78757	5.52489	0.292375	1
869458	5.52804	-0.174697	1
178378	5.53434	1.04167	17
767816	5.54064	-0.232028	1
504269	5.5438	0.433407	17
534603	5.5501	0.0157415	1
857350	5.55325	0.055351	1
728537	5.55325	0.082813	17
846443	5.55325	0.656031	1
625274	5.5564	-0.0285417	1
862819	5.5564	1.02699	23
874843	5.55955	1.00949	17
623407	5.57531	1.29697	17
53349	5.58792	0.258953	17
7480	5.58792	0.736957	17
305085	5.58792	0.873297	23
147897	5.58792	0.956932	17
526524	5.58792	2.5459	21
43335	5.59107	1.05482	17
385686	5.59107	7.17086	14
243281	5.60053	-0.557661	1
764516	5.60368	-0.396208	1
196032	5.60368	-0.273213	1
580516	5.60368	-0.123463	1
80814	5.60368	0.254981	17
465615	5.60683	0.463839	1
588379	5.60998	-0.178791	1
199841	5.62259	-0.0331674	1
621940	5.62574	0.350986	17
620563	5.62889	-0.0022193	1
310556	5.62889	0.0542435	1
141307	5.63204	-0.75546	1
401861	5.63204	-0.43803	1
186101	5.63204	0.377599	1
559145	5.63519	0.499147	17
266031	5.63835	0.527089	17
813305	5.6415	-0.809886	1
48556	5.6415	0.646306	17
582279	5.64465	-0.589119	1
492428	5.64465	0.241726	1
343177	5.6541	0.924257	1
642943	5.65726	-0.0579591	1
594892	5.65726	0.322592	1
343661	5.66356	-0.639847	1
862935	5.67932	-0.370113	1
307228	5.68247	0.779185	17
236025	5.68247	0.822376	17
500449	5.68247	0.826237	17
468536	5.68562	2.09399	23
184709	5.69192	0.151538	1
721207	5.69192	0.752772	1
723658	5.69508	0.906313	23
488215	5.69508	1.30498	23
288295	5.69823	1.00774	23
208992	5.69823	5.11267	14
660225	5.70138	0.132917	1
503055	5.70453	1.37267	17
320284	5.71083	1.39658	23
753243	5.71714	-0.386147	1
14775	5.72029	-0.084819	1
323969	5.73605	-0.225433	1
599859	5.74235	-0.497862	1
395453	5.74235	-0.199389	6
704562	5.74235	2.45845	23
231246	5.74865	0.139194	1
121530	5.75496	0.576378	17
86531	5.75811	-0.299844	1
753255	5.76126	-0.199463	1
530597	5.76126	-0.00593246	1
46785	5.76441	1.79032	23
710963	5.76756	-0.0056121	1
291383	5.77072	-0.262394	1
423225	5.77387	-0.228664	1
21518	5.77702	0.23282	1
729421	5.77702	0.436479	1
742282	5.78332	-0.0938545	1
12033	5.78332	1.7312	23
881130	5.78963	0.11998	1
45707	5.79278	1.76852	23
696561	5.79908	0.622436	17
235447	5.80223	1.41335	23
74034	5.80538	-0.552706	1
658869	5.80854	-0.531445	1
445681	5.80854	-0.36926	1
142868	5.80854	0.52308	1
291608	5.81169	-0.502715	1
474668	5.81169	0.332995	1
868219	5.81169	1.07121	23
41554	5.81484	0.493458	1
480459	5.81484	1.62641	23
136190	5.82114	-0.0161279	1
607883	5.82114	0.539503	1
467161	5.82429	-0.087891	1
325225	5.82429	1.76093	23
778119	5.82429	1.7865	23
226380	5.82429	1.98259	23
447727	5.82745	0.456318	1
671510	5.82745	1.34054	23
428481	5.82745	1.76254	23
869647	5.82745	1.8154	23
784187	5.82745	1.82641	23
697265	5.82745	1.97405	23
215909	5.82745	2.07312	23
684579	5.82745	2.48528	21
813787	5.82745	3.75293	21
401899	5.8306	-0.180879	1
632	5.8306	-0.00524054	1
731848	5.8306	1.78872	23
189598	5.8306	2.11082	23
135009	5.83375	0.363358	1
852460	5.84005	0.826998	17
673830	5.8432	1.30711	17
78751	5.84951	0.0697274	1
298888	5.84951	1.4978	23
221334	5.85266	0.392055	17
17073	5.85581	-0.363713	1
233257	5.85581	0.778956	17
603828	5.85896	-0.744274	1
820054	5.85896	1.32624	17
183099	5.86211	0.132052	1
433067	5.86211	3.14737	5
556792	5.86527	0.455994	17
873423	5.86527	1.84811	23
299138	5.86527	2.10223	23
216149	5.86842	-0.0660545	1
305263	5.87157	1.9771	23
460690	5.87472	0.477527	17
33826	5.87787	1.00418	23
656037	5.88102	-0.438956	1
37618	5.88418	1.84588	23
340912	5.88733	1.63999	23
370658	5.88733	3.69722	21
174738	5.89048	1.89005	23
485743	5.89678	-0.0266901	1
690655	5.89678	1.98127	23
393698	5.89993	-0.318493	1
217634	5.89993	1.7701	23
212638	5.90309	-0.663567	1
380358	5.90309	1.17523	23
212400	5.90624	-0.4195	1
14892	5.90624	-0.0945054	1
791983	5.90939	-0.611326	1
556353	5.90939	1.46101	23
515444	5.91254	-0.248764	1
742721	5.91884	-0.795505	1
704786	5.91884	0.443304	17
385110	5.922	0.604582	17
85980	5.922	1.45586	23
354722	5.92515	-0.330878	1
464199	5.92515	0.69266	17
848587	5.9283	0.155117	1
418213	5.9346	0.667717	17
627702	5.9346	1.58101	23
540683	5.9346	1.87311	23
810858	5.9346	1.89103	23
650994	5.93775	0.315735	17
571840	5.93775	0.674108	17
226427	5.94091	0.91615	23
214181	5.94091	1.04062	23
387439	5.94406	0.00512238	1
83645	5.94406	0.825178	17
29333	5.94406	1.08433	23
824284	5.94721	-0.586028	1
604217	5.94721	-0.472653	1
361152	5.95351	0.693081	17
227522	5.95666	0.330604	1
362714	5.95982	0.17799	1
615003	5.95982	1.57023	23
364241	5.95982	1.66556	23
653299	5.96297	0.256881	1
18671	5.96612	0.11482	1
867233	5.96612	0.62555	17
381065	5.96927	0.550985	1
304516	5.96927	1.1188	23
26321	5.96927	1.85267	23
151583	5.96927	2.16936	23
71564	5.97242	0.69333	17
864382	5.97242	1.56647	23
292983	5.97557	0.788733	17
730437	5.97873	1.83914	23
577982	5.97873	1.90682	23
38334	5.99448	0.501334	1
704312	5.99764	1.36011	23
504342	5.99764	1.86857	23
504123	6.00394	0.0137339	1
874447	6.01024	-0.275012	1
604183	6.01024	0.298557	17
550627	6.01339	-0.0152427	17
146010	6.02285	-0.122232	1
747282	6.02285	1.78715	23
692385	6.026	-0.205314	1
406328	6.026	1.05834	23
68077	6.02915	0.0733513	1
836202	6.02915	0.232091	17
158871	6.02915	1.85374	23
677846	6.0323	-0.365315	1
571741	6.04176	-0.415421	1
413551	6.04806	0.906016	17
287949	6.04806	1.09178	23
346332	6.05121	-0.634145	1
349206	6.05752	-0.766742	1
224661	6.06067	-0.244623	1
28202	6.06067	1.1791	23
191200	6.06697	0.762685	17
721387	6.07012	-0.508643	1
165388	6.07012	1.78345	17
836384	6.08273	-0.244251	1
627260	6.08273	0.103125	17
255324	6.09219	-0.66148	1
241426	6.09219	-0.00148434	1
800217	6.09534	-0.456981	1
249060	6.10164	1.92664	23
756064	6.10479	1.32279	23
381850	6.1111	-0.616206	1
435002	6.1174	-0.1362	1
726221	6.12055	0.663855	17
426897	6.12055	0.669456	17
497824	6.12055	0.944492	17
461853	6.1237	0.720785	17
639991	6.13001	0.578938	23
782269	6.13001	1.62345	23
167154	6.13631	0.417492	17
444698	6.14261	0.177777	1
608798	6.14576	-0.236775	1
193355	6.14576	1.8562	23
612150	6.14892	0.918725	17
659550	6.15207	1.09068	23
736434	6.15837	0.727803	17
770075	6.16467	0.777331	17
8903	6.17413	-0.318832	1
384344	6.18358	-0.586668	1
341657	6.18674	-0.393723	1
457545	6.18989	-0.22796	1
848343	6.19304	0.850652	17
510311	6.20249	-0.672301	1
199895	6.20249	0.59264	17
801594	6.20249	0.611525	17
12064	6.2088	1.38028	23
33701	6.2214	1.34797	23
862795	6.22771	-0.287411	1
735737	6.22771	0.547347	17
142167	6.22771	1.22584	23
356502	6.23086	0.423705	17
493330	6.23716	-0.36819	1
481206	6.23716	-0.174492	1
532641	6.24347	-0.310358	1
884209	6.24347	0.653428	17
677883	6.25922	-0.560758	1
222548	6.26238	-0.70872	1
370520	6.26553	-0.0365792	1
598011	6.27183	0.652913	17
112628	6.27498	1.65652	23
836863	6.29389	-0.152482	1
731778	6.3002	-0.726187	1
437596	6.3065	-0.151033	1
167881	6.3128	0.611832	1
543293	6.31911	1.60896	23
211796	6.32856	-0.200315	1
583845	6.32856	0.715121	17
411482	6.34117	-0.393163	1
39583	6.34432	-0.509132	1
598272	6.34432	0.403058	1
813195	6.34747	1.29316	23
333302	6.35062	-0.226121	1
22358	6.35378	0.514684	17
603099	6.36008	0.77842	17
573796	6.36323	-0.0548525	1
795983	6.36953	-0.504196	1
532404	6.38214	-0.505592	1
695680	6.38844	0.862056	23
833419	6.3916	-0.283476	1
230967	6.4042	-0.0728539	1
644204	6.41366	-0.555813	1
601843	6.42626	-0.674765	1
549976	6.42626	0.571417	17
221265	6.42942	0.677973	17
123253	6.43257	0.829829	17
109357	6.44202	1.5262	23
483608	6.44833	0.323186	1
94623	6.45148	-0.224826	1
548804	6.45463	-0.535604	1
327224	6.46093	-0.191355	1
330508	6.46408	0.756655	17
612350	6.46724	-0.205367	1
873805	6.47354	-0.113919	1
393425	6.47984	0.38387	17
358418	6.48299	1.11743	23
769475	6.4893	1.2923	17
731499	6.49875	-0.316753	1
97607	6.5019	0.259665	1
160422	6.50506	-0.223612	1
177425	6.51766	-0.0469425	1
765079	6.52397	-0.0556038	1
671912	6.53342	-0.67925	1
413208	6.53972	0.808424	17
286011	6.56179	0.959408	17
166978	6.56809	-0.630209	1
189151	6.58385	0.615852	17
343727	6.5933	1.5418	17
209359	6.59645	-0.771338	1
160169	6.63427	0.313912	17
266295	6.64688	-0.703145	1
417039	6.66579	-0.122314	1
40896	6.67525	0.728742	17
860802	6.67525	0.911906	17
703741	6.69416	-0.0855277	1
679629	6.70361	-0.364088	1
811485	6.70991	0.971646	17
523977	6.71937	-0.514848	1
600065	6.72882	0.238676	17
479495	6.73828	-0.498704	1
827940	6.74143	-0.139578	1
484207	6.7698	0.614468	17
380648	6.77925	0.737189	17
561665	6.7824	0.274231	17
155231	6.79501	-0.196302	1
754215	6.81077	-0.404174	1
712927	6.81077	-0.403276	1
598857	6.82968	-0.00410091	17
497068	6.83283	-0.254966	1
110459	6.83283	0.88365	6
606319	6.8675	-0.176737	1
492042	6.89586	1.0259	17
124538	6.91162	-0.544451	1
239640	6.91792	0.546429	6
667990	6.93053	-0.037472	6
826320	6.93368	-0.110883	6
531533	6.93368	1.10677	17
602965	6.93683	0.804271	17
637206	6.93999	0.30369	1
685003	6.97465	-0.837836	1
607893	6.98726	1.5642	17
847161	6.99041	1.52647	17
490899	6.99356	-0.66676	1
189563	6.99672	0.319071	6
223524	6.99987	0.185739	6
450526	7.00302	-0.693773	1
628550	7.00617	-0.189948	17
265530	7.02508	0.225107	6
328069	7.03454	1.57808	17
283638	7.04084	-0.567834	6
108866	7.04399	1.52758	17
140254	7.07551	-0.135996	6
764120	7.08496	0.0230404	6
553261	7.09127	0.243997	6
798692	7.09442	1.10511	6
499947	7.09757	1.4761	17
451018	7.09757	1.52566	17
692508	7.10387	-0.566098	6
815185	7.11018	1.52472	17
347015	7.11648	-0.5916	6
600194	7.14485	1.60693	17
705869	7.15115	0.361766	6
461383	7.15115	0.472314	17
837973	7.1543	1.42525	17
158349	7.15745	0.292703	6
747234	7.1606	-0.510151	6
616700	7.16691	1.54945	17
266064	7.17006	-0.00169861	6
336276	7.18582	-0.197659	6
281699	7.19212	1.06768	17
251913	7.19212	1.58784	17
313514	7.19527	1.32884	17
490309	7.19842	-0.594769	6
202643	7.19842	1.56103	17
590006	7.19842	1.58686	17
659942	7.20788	1.61411	17
860252	7.22679	1.56705	17
642776	7.23309	-0.381187	6
329	7.24255	-0.789552	6
668859	7.24255	1.5338	17
589613	7.2457	1.51507	17
371937	7.24885	-0.62225	6
417291	7.25831	0.144088	6
295703	7.25831	0.465925	6
87954	7.26461	1.52097	17
784720	7.28352	1.42358	17
128739	7.28982	-0.84874	6
410232	7.32134	-0.200737	6
184534	7.32764	1.52678	17
297186	7.33079	-0.364647	6
402710	7.33079	1.55806	17
541838	7.34025	-0.211711	6
274620	7.3434	-0.600591	6
307165	7.3434	0.0738024	6
39572	7.34655	-0.839676	6
808160	7.3497	-0.169995	6
194738	7.35286	0.16653	6
153299	7.35601	0.623607	6
382318	7.36231	-0.877137	6
678453	7.37492	0.0878976	6
641355	7.40013	0.0576816	6
493306	7.40959	-0.610731	6
232774	7.40959	0.359582	6
318966	7.43165	-0.753685	6
74537	7.43795	0.0180184	6
261952	7.4411	0.182627	6
870836	7.44741	-0.676388	6
754045	7.50414	0.0517661	6
524598	7.50729	0.240171	6
44661	7.51989	0.105765	6
200991	7.5262	0.254915	6
249476	7.53565	0.0852418	6
23643	7.54196	-0.0650168	6
511187	7.54511	-0.105194	6
594327	7.55456	0.516992	6
378987	7.56087	0.263777	6
239923	7.56717	-0.54875	6
830982	7.57347	-0.788154	6
64594	7.57662	0.114649	6
732790	7.58608	-0.470617	6
848263	7.59869	0.163608	6
153117	7.60499	-0.133567	6
113077	7.60499	0.106465	6
641438	7.61129	0.123728	6
621859	7.61129	1.48905	17
35378	7.6176	0.227228	6
636471	7.62705	0.167451	6
351156	7.62705	1.65914	17
628837	7.6302	-0.811098	6
340709	7.63651	-0.585982	6
134423	7.64281	-0.876279	6
8934	7.64281	0.18792	6
575437	7.66172	-0.707703	6
493714	7.66487	0.149826	6
21505	7.68063	0.554762	6
221596	7.68378	0.72486	17
256921	7.69008	0.602481	6
449386	7.70584	0.452618	6
739478	7.71215	-0.0622375	6
182887	7.72475	0.179353	6
590806	7.73736	0.136102	6
297352	7.74997	0.276269	6
478513	7.75627	-0.5841	6
258905	7.75627	0.240545	6
663593	7.75942	1.39104	17
748216	7.78464	-0.615942	6
797305	7.80039	-0.833542	6
427530	7.80039	-0.485341	6
523222	7.8067	-0.0921495	6
389582	7.8193	1.57204	17
302591	7.82246	-0.0422041	6
55564	7.84452	-0.320476	6
233205	7.84452	0.0625447	6
549209	7.84452	0.992167	6
334213	7.85082	1.05562	6
614197	7.85082	1.29319	17
696131	7.85397	0.244512	6
77741	7.85397	0.393346	6
182145	7.85712	-0.279561	6
312793	7.87603	0.556273	6
594522	7.87919	0.391234	6
178271	7.87919	1.51864	17
635851	7.88549	-0.0688177	6
382623	7.89494	-0.550444	6
257789	7.8981	-0.225856	6
439130	7.8981	-0.0759716	6
179117	7.8981	0.344094	6
722612	7.8981	0.499079	6
175013	7.8981	0.565909	6
213056	7.90125	-0.926633	6
697798	7.90125	1.22787	6
458903	7.90755	-0.161504	6
180135	7.90755	1.24682	17
323061	7.9107	-0.988612	6
559183	7.9107	-0.324785	6
213381	7.9107	0.587058	6
607441	7.92016	0.823476	17
143247	7.92331	-0.15863	6
644814	7.93592	0.109132	6
60611	7.93592	1.41659	17
737667	7.93907	-0.662108	6
728328	7.93907	-0.360577	6
290032	7.94222	0.321319	6
362422	7.94222	1.37975	17
439078	7.94222	1.42103	17
338191	7.94537	1.3479	17
398525	7.95483	1.42223	17
376272	7.95798	-0.243814	6
798069	7.96428	0.0601121	6
449118	7.96743	0.377457	6
319156	7.97374	1.43468	17
799663	7.97689	-0.85105	6
503415	7.97689	-0.000993049	6
573991	7.97689	0.731028	6
251091	7.98004	0.615511	6
615481	7.98949	-0.7181	6
246859	7.99265	0.0366948	6
791259	7.99895	1.3572	17
267442	8.0021	-0.918201	6
780725	8.0021	0.601614	6
729943	8.0021	1.36208	17
523070	8.01156	-0.178885	6
475364	8.01156	-0.119641	6
707732	8.02101	-0.589871	6
662815	8.02731	0.578327	6
543029	8.03047	-0.483136	6
469302	8.03047	0.233355	6
774788	8.04307	-0.489788	6
263518	8.04622	-0.977848	6
134032	8.04622	-0.172841	6
621681	8.05253	0.0677563	6
244422	8.05883	1.42054	17
518837	8.06198	-0.0992415	6
633740	8.06513	-0.862341	6
833958	8.06829	-0.440849	6
538591	8.06829	-0.0676167	6
254332	8.07144	-0.285671	6
7963	8.07144	0.250977	6
500265	8.07459	-0.0853586	6
304647	8.07774	-0.994114	6
314011	8.07774	-0.968019	6
330130	8.09035	0.0386042	6
634787	8.09035	0.729935	6
532350	8.0935	-0.0535552	6
438693	8.0998	-0.509915	6
583777	8.0998	0.0533061	6
76000	8.11556	1.50519	17
96002	8.12186	0.67776	6
662895	8.12502	-0.375218	6
421957	8.13762	0.691367	6
358680	8.14393	-0.640177	6
501388	8.15023	-0.823029	6
413515	8.15023	0.359811	6
751374	8.15653	-0.349522	6
543010	8.15653	-0.237633	6
685501	8.16284	0.14732	6
471969	8.17544	-0.540608	6
837611	8.17544	-0.443127	6
67285	8.17859	-0.0841939	6
30592	8.17859	1.04719	6
208996	8.18175	0.500428	6
649386	8.18805	-0.815261	6
63145	8.18805	-0.522965	6
22457	8.18805	0.187205	6
675715	8.1975	-0.824602	6
572638	8.20066	-0.44734	6
198927	8.20381	-0.837487	6
369151	8.21011	-0.400031	6
200091	8.21641	-0.558082	6
201891	8.21957	-0.345763	6
126232	8.21957	-0.0842565	6
791435	8.23217	-0.336585	6
78503	8.23848	-0.0185571	6
139905	8.24163	-0.451605	6
287085	8.24478	-0.460835	6
136824	8.24478	0.11103	6
210012	8.25423	-0.769679	6
868854	8.26054	-0.29199	6
652280	8.26369	-0.523688	6
578558	8.26999	0.45175	6
180215	8.2763	0.737032	6
40122	8.27945	-0.434721	6
722059	8.2826	-0.643275	6
616455	8.28575	0.416984	6
145480	8.2889	-0.429818	6
492719	8.29205	-0.439389	6
119748	8.29205	0.0013962	6
675798	8.29521	-0.837784	6
141898	8.30151	-0.54383	6
848297	8.30466	-0.929589	6
812535	8.30781	0.0389879	6
356580	8.31412	-0.774782	6
197811	8.31727	-0.452079	6
540263	8.31727	-0.142065	6
712913	8.32357	-0.39522	6
627633	8.32357	0.676749	6
739613	8.32987	-0.61198	6
572019	8.32987	0.058583	6
742227	8.33618	-0.330901	6
772500	8.33933	0.593283	6
524668	8.35509	0.301547	6
576949	8.36454	0.237328	6
631483	8.36769	-0.431506	6
426980	8.37085	-0.934402	6
428895	8.38345	-0.0975441	6
523972	8.38976	-0.615165	6
287303	8.38976	-0.14096	6
381529	8.39606	-0.94923	6
150825	8.39921	-0.334205	6
624205	8.39921	-0.238009	6
881501	8.39921	-0.111877	6
753033	8.40236	-0.949335	6
627603	8.41497	-0.879258	6
585867	8.41497	-0.429701	6
229246	8.42443	-1.03194	6
759775	8.43388	-0.611637	6
122819	8.44018	-0.18937	6
75393	8.44649	0.0304589	6
536450	8.44964	-0.987846	6
810544	8.46225	-0.51552	6
473879	8.46225	0.745464	6
257321	8.46855	0.455191	6
278298	8.47485	0.278147	6
530397	8.48746	-0.378844	6
191765	8.50007	-0.409446	6
840991	8.50322	-0.299107	6
669689	8.50952	-0.631336	6
833608	8.51267	0.208393	6
772321	8.52213	0.865639	6
377748	8.52843	0.235052	6
185917	8.54104	0.274102	6
204970	8.55995	-0.43385	6
348992	8.56625	-0.301075	6
811182	8.56625	0.0343466	6
85595	8.56625	0.10552	6
504248	8.5694	-0.650614	6
671380	8.59462	0.0592701	6
241329	8.59462	0.423554	6
153526	8.60092	0.0494552	6
48749	8.60722	-0.145464	6
9076	8.61037	-0.846697	6
16929	8.62613	-0.427342	6
192116	8.63874	0.28812	6
251850	8.64504	-0.258289	6
61262	8.64504	-0.106838	6
423181	8.65135	0.114231	6
582254	8.6545	-0.80009	5
616739	8.66395	0.239833	6
679082	8.6671	0.112383	6
21354	8.67026	-0.253658	6
692272	8.67971	-0.853347	6
580629	8.68601	-1.01291	6
392972	8.68601	-0.0813615	6
434160	8.69232	-0.375309	6
89714	8.69862	-1.05136	6
656040	8.71438	-0.322842	6
837993	8.72699	0.376636	6
108568	8.7459	-0.814238	6
690436	8.74905	-0.141969	6
206512	8.74905	-0.0324577	6
611389	8.76481	-0.0841922	6
333055	8.77111	0.244075	6
458616	8.77426	0.0520103	6
671426	8.78056	-0.776218	6
749257	8.78372	-0.643415	6
146081	8.79002	-0.895846	6
451510	8.79317	-0.455269	6
313399	8.80263	-0.476443	6
498075	8.80263	-0.0977771	6
750322	8.80578	-0.566962	6
488456	8.81838	-0.203852	5
334888	8.83099	0.295217	6
586004	8.84675	0.0228294	6
476317	8.8562	-0.493495	6
511897	8.86566	0.221686	6
670838	8.86566	0.545115	6
409042	8.86881	0.17511	6
348671	8.87827	-0.0886925	6
875572	8.87827	0.0992064	6
633858	8.88142	-0.660914	6
275122	8.88772	-0.386901	6
710325	8.89087	-0.210798	6
755146	8.89402	-0.249332	6
765082	8.89402	0.0506812	6
164526	8.90348	-0.833383	6
429812	8.90348	-0.262948	6
522541	8.90978	-0.629926	6
776580	8.91924	-0.881429	6
3202	8.92239	-0.907005	6
869757	8.92554	0.0162158	6
436314	8.935	0.048509	6
672879	8.9413	-0.866994	6
881194	8.95391	-0.532456	6
513235	8.96021	0.173185	6
187378	8.97282	-0.086734	6
692330	8.97282	0.264289	5
51528	8.97597	-0.886105	6
441302	8.97912	-0.0244759	6
193244	8.98227	-0.294954	6
339957	8.99173	-0.841799	6
651324	8.99488	-0.606553	5
466988	8.99488	-0.465398	6
546756	8.99488	0.240894	6
808375	9.02324	-0.998609	6
320099	9.0327	0.208475	6
21076	9.039	-0.232247	6
474325	9.039	0.201208	6
638883	9.04846	-0.377456	6
683962	9.05161	0.715672	5
369215	9.05476	-0.0962618	6
571	9.05791	-0.614838	6
128540	9.06106	-1.01831	6
305129	9.06422	-0.727534	6
108299	9.06737	0.307694	6
431188	9.07052	-0.643321	5
848754	9.07367	0.175567	6
622689	9.08628	-0.0951859	6
655285	9.09258	-0.956922	6
443354	9.10519	-0.194798	5
416921	9.12725	-0.35931	5
385805	9.12725	0.69638	5
769525	9.13986	-0.311078	5
129052	9.16192	0.344641	5
79856	9.16507	-0.458514	6
279955	9.16822	-0.350459	6
109165	9.17452	0.0462691	5
833651	9.18398	0.164224	6
880079	9.18713	-0.344905	5
165576	9.21234	-0.473693	6
91097	9.21234	-0.213797	9
732988	9.21865	0.208656	5
482865	9.2281	-0.214456	6
34858	9.24386	0.139437	6
50854	9.25962	0.026935	6
514619	9.29429	-1.01253	5
464842	9.29429	-0.990758	6
686158	9.30059	-0.117748	5
303978	9.30374	-0.414197	5
671365	9.30374	-0.0716627	6
597085	9.31635	0.452027	5
788761	9.36362	-0.269068	6
388283	9.39514	0.200312	5
435270	9.4172	0.833252	5
811662	9.43611	-0.00832869	5
140529	9.46133	0.311269	5
712131	9.48024	0.0264663	5
354403	9.48969	-0.479641	5
358775	9.49599	0.305366	5
352945	9.50545	-0.0631347	6
282868	9.51175	-0.409212	5
356793	9.51806	-0.413724	5
371627	9.52121	0.0793711	5
373990	9.53066	-0.388183	5
10468	9.54957	0.38744	5
45819	9.63467	-0.174486	5
444361	9.65358	0.0465554	5
589744	9.65358	0.169882	5
623819	9.66303	-0.162725	5
654235	9.72292	-0.66457	5
186123	9.73552	-0.0780265	5
626273	9.74498	-0.107957	5
16069	9.74813	0.130965	5
67986	9.79225	0.148913	5
539113	9.7954	0.403381	5
674790	9.84268	-0.0530579	5
707020	9.84898	-0.667261	5
172542	9.85529	-0.465745	5
122526	9.86159	0.510931	5
38216	9.87735	0.645395	5
12147	9.8805	-0.225296	5
695046	9.93093	-0.0121951	5
719670	9.93723	-0.0977261	5
726665	9.94668	-0.00931025	5
616604	9.9719	-0.880057	5
588001	9.9782	0.320213	5
597877	9.99396	-0.120309	5
730795	10.0223	-0.0708667	5
506252	10.0349	-0.47579	5
500489	10.0349	-0.299908	5
573990	10.0538	-0.326535	5
324600	10.0538	-0.0727648	5
374776	10.0664	0.643666	5
648634	10.0822	0.132175	5
651894	10.0948	0.352813	5
755654	10.098	-0.115965	5
186481	10.1011	-0.201623	5
540199	10.1043	-0.255099	5
226065	10.1137	0.326453	5
627738	10.1137	0.859324	5
63903	10.1169	0.50908	5
382294	10.1232	0.46717	5
51953	10.1358	0.0535429	5
625961	10.1484	0.819239	5
236401	10.1578	0.355053	5
312852	10.161	-0.161186	5
152837	10.1894	0.321509	5
508677	10.1988	-0.196917	5
762127	10.2146	-0.22565	5
721280	10.2209	0.246703	5
23298	10.2398	-0.358953	5
858784	10.2492	1.24796	5
226619	10.2619	0.0544674	5
248092	10.2619	0.839764	5
768063	10.265	-0.00737762	5
291428	10.2682	0.598784	5
729992	10.2745	-0.627946	5
412824	10.2776	0.504271	5
395546	10.2934	-0.979014	5
253719	10.2997	0.0954008	5
121344	10.3217	0.407048	5
745473	10.3249	0.217788	5
501340	10.328	0.0991502	5
702778	10.3312	0.396148	5
480396	10.3312	0.617068	5
440699	10.3375	0.938613	5
293949	10.3406	0.257998	5
398756	10.3438	0.200649	5
591908	10.3469	0.0955151	5
203740	10.3469	0.15104	5
101636	10.3501	-0.915504	5
17989	10.3564	0.320968	5
56261	10.3911	-0.105301	5
59843	10.3974	0.155117	5
105083	10.4005	0.243635	5
44176	10.4037	-0.813476	5
309575	10.4037	0.185588	5
187884	10.4131	-0.831077	5
844746	10.4226	-0.29865	5
364603	10.4226	0.404805	5
707540	10.4257	0.63035	5
206536	10.4289	0.123154	5
394948	10.432	0.216577	5
613847	10.4352	-0.830687	5
227901	10.4446	0.138596	5
517899	10.4478	-0.945441	5
767791	10.4478	0.63418	5
627824	10.451	0.130931	5
292588	10.4541	0.0122733	5
103308	10.4573	0.178461	5
779089	10.4604	0.488263	5
76266	10.4636	0.566009	5
497539	10.4762	0.706897	5
169578	10.4825	-0.123907	5
354691	10.4825	0.216731	5
29122	10.4825	1.30295	5
74358	10.4856	-0.0905491	5
25572	10.4888	0.414088	5
418131	10.4919	-0.909546	5
508485	10.5014	0.465618	5
274557	10.5014	0.802947	5
630499	10.5077	-0.0563159	5
211353	10.5108	-0.475151	5
495829	10.5234	-0.998325	5
734921	10.5234	-0.619315	5
696481	10.5234	0.681492	5
251716	10.5266	0.207973	5
311857	10.5329	-0.00668042	5
461306	10.536	0.181836	5
812241	10.5392	-0.853943	5
245776	10.5455	0.0230927	5
882437	10.555	-0.39192	5
875827	10.555	0.106021	5
516461	10.555	0.602317	5
506920	10.5613	-0.0539394	5
458905	10.5613	0.299466	5
509587	10.5613	0.54623	5
783025	10.5676	-0.274982	5
456542	10.5707	-0.870905	5
483649	10.5707	-0.365656	5
375809	10.5707	-0.291553	5
304005	10.5707	0.974831	5
380611	10.577	-0.886902	5
191061	10.577	-0.266655	5
870176	10.577	0.600764	5
355341	10.577	0.728124	5
14111	10.5802	-0.945258	5
229041	10.5802	0.454092	5
550803	10.5802	0.827332	5
231525	10.5833	1.10283	5
146292	10.5865	-0.0806113	5
220322	10.5959	-0.0911568	5
250202	10.6022	-0.549448	5
127200	10.6022	0.867128	5
348129	10.6022	1.02874	5
776842	10.6085	-0.383032	5
572008	10.6117	0.113236	5
448693	10.6117	0.302497	5
676914	10.6117	0.568776	5
279238	10.618	-0.805503	5
350110	10.6274	-0.83228	5
671971	10.6306	1.28235	5
672680	10.6337	0.365852	5
28668	10.6369	-0.148946	5
435146	10.6401	0.422975	5
205107	10.6432	-0.340677	5
358424	10.6464	-0.578727	5
343333	10.6495	0.686845	5
414473	10.659	0.365174	5
30483	10.6621	-0.298679	5
602143	10.6716	0.571682	5
307269	10.6779	-0.286758	5
375572	10.6842	-0.351386	5
15667	10.6873	-0.258052	5
701357	10.6873	0.140393	5
651476	10.6968	-0.0738609	5
89237	10.6968	0.246841	5
635525	10.7031	-0.336463	5
282845	10.7062	-0.63572	5
536526	10.7125	-0.589478	14
413546	10.7125	1.11644	5
595035	10.7251	-0.828069	5
20323	10.7251	-0.50205	5
454323	10.7251	-0.0364062	5
616669	10.7251	0.309175	5
678735	10.7378	0.612164	5
410568	10.7409	-0.309386	5
374363	10.7441	-0.65681	5
573627	10.763	-0.860334	5
765673	10.7661	-0.367579	5
621752	10.7661	-0.02308	5
200256	10.7787	0.709852	5
418212	10.785	-0.476256	5
578305	10.7945	-0.437862	5
659879	10.8039	-0.742246	5
791490	10.8228	-0.533145	5
196986	10.8228	-0.527172	5
231354	10.826	1.1938	5
56493	10.826	1.59633	5
873250	10.8292	-0.649098	5
793073	10.8292	-0.255181	5
544159	10.8292	0.289927	5
387712	10.8292	0.378585	5
478740	10.8323	0.0729915	5
260409	10.8323	0.113745	5
604870	10.8355	-0.357991	5
86545	10.8355	0.456011	5
755813	10.8355	0.975713	5
576690	10.8418	0.167625	5
152941	10.8418	0.358177	5
78299	10.8449	1.12751	5
284693	10.8481	-0.289082	5
677998	10.8481	-0.100088	5
4275	10.8512	-0.416082	5
291136	10.8512	0.787822	5
451979	10.8575	-0.126502	5
50666	10.867	0.396659	5
311538	10.8701	-0.680604	5
14620	10.8701	0.692896	5
664694	10.8796	-0.276696	5
715350	10.8827	0.811889	5
618832	10.889	0.4082	5
335420	10.8985	0.240021	5
449627	10.9016	0.169339	5
833202	10.9048	-0.193702	5
827500	10.9048	-0.190263	5
546327	10.9048	0.171253	5
501030	10.9079	0.196778	5
361887	10.9079	0.291902	5
794442	10.9206	-0.164937	5
8352	10.9237	1.26019	5
710150	10.9395	0.21848	5
319839	10.9489	-0.899037	5
35333	10.9489	-0.0734901	5
542569	10.9521	0.466906	5
842236	10.9584	0.280202	5
739189	10.9678	-0.111563	5
579926	10.971	-0.634575	5
449976	10.9741	0.514882	5
182054	10.9804	-0.795452	5
730712	10.9867	-0.248072	5
827639	10.9867	0.560592	5
359060	10.9867	0.755518	5
503041	10.9962	-0.213431	5
40301	10.9993	-0.73336	5
601623	11.012	-0.163072	5
207000	11.0151	0.0583409	5
634932	11.0214	-0.202041	5
832638	11.0214	0.00557203	5
753359	11.034	0.142467	5
248320	11.0466	-0.370408	5
559863	11.0466	1.36509	25
852763	11.0655	0.0269211	5
731754	11.0718	0.257772	5
63738	11.075	-0.311843	5
329463	11.0781	1.19385	5
376200	11.0813	-0.517101	5
696416	11.0939	0.0136006	5
30271	11.1002	0.137123	5
128363	11.1128	1.04514	5
799078	11.116	-0.669787	5
150921	11.1223	0.19497	5
1136	11.1317	0.0477017	5
480864	11.1317	0.171441	5
251783	11.138	0.930015	5
270679	11.1412	-0.140653	5
560542	11.1475	-0.383388	5
677888	11.1538	-0.534089	5
361365	11.1538	-0.183419	5
384625	11.1664	-0.77993	5
404334	11.1664	0.26907	5
695001	11.1664	0.30515	5
455816	11.1664	0.323891	5
487334	11.1727	0.062512	5
595784	11.1727	0.894976	5
445538	11.1758	-0.253277	5
13199	11.1884	0.306974	5
297269	11.1916	0.232016	5
165823	11.1916	0.356215	5
785330	11.1947	0.249568	5
345619	11.1979	-0.276875	5
82690	11.2011	1.30027	5
215646	11.2168	-0.582135	5
18479	11.22	0.233701	5
534266	11.2231	-0.0303105	5
582651	11.2294	0.217771	5
822766	11.2515	-0.561937	5
183124	11.2546	0.477683	5
563140	11.2578	-0.315586	5
672029	11.2609	-0.258295	5
324412	11.2641	0.327018	5
341500	11.2641	0.370444	5
149323	11.2641	0.684773	5
240887	11.2672	0.434811	5
2156	11.3145	0.0806754	5
17821	11.3145	0.903697	5
871285	11.3208	0.407687	5
645626	11.3523	-0.0137473	5
681232	11.3775	0.370631	5
194609	11.3807	-0.630579	2
244591	11.3838	-0.102774	5
331503	11.387	-0.272379	5
530151	11.3902	-0.646443	5
429903	11.3902	-0.202523	5
23432	11.3933	0.108925	14
481034	11.4311	-0.205564	14
166865	11.4343	-0.287979	5
207782	11.4406	-0.651642	5
807915	11.45	0.0748857	5
56626	11.45	0.356262	5
491418	11.4563	0.639294	5
752941	11.4595	-0.415802	5
794081	11.4815	0.0854207	5
536468	11.4942	0.0626437	5
301988	11.4942	0.296723	5
301128	11.5005	0.239079	5
632589	11.5068	0.283419	5
443735	11.5162	0.242479	5
127506	11.5225	-0.329802	5
635276	11.532	-0.268671	5
820567	11.5383	-0.0948133	5
640767	11.5793	-0.30162	5
237244	11.5793	5.38048	17
43302	11.5887	0.0914144	5
721526	11.595	-0.563016	5
631284	11.6423	-0.38613	5
48056	11.6833	-0.584795	5
588408	11.6896	0.98353	5
737712	11.7022	0.49659	5
495794	11.7747	-0.176162	2
253572	11.7841	-0.565476	5
517749	11.7999	-0.0817096	2
164324	11.7999	0.118497	2
119728	11.803	5.05923	14
475243	11.8125	-0.693728	5
470877	11.8156	0.253596	2
578469	11.8408	3.83887	17
46516	11.8881	0.509715	2
520636	11.8944	4.99903	17
497284	11.9007	5.74773	14
636156	11.9196	0.0958883	5
678461	11.9291	-0.065349	2
20345	11.9385	-0.516398	2
113937	11.9543	4.24283	17
683692	11.9575	-0.312772	14
665214	11.9606	-0.605176	2
305650	11.9984	5.71806	17
508339	12.0173	4.24461	17
679787	12.0299	4.48751	17
329744	12.0362	0.126166	2
44470	12.0394	0.937934	2
534652	12.052	4.72728	14
683725	12.0552	5.33438	14
361324	12.1056	5.18412	17
797509	12.1276	5.41127	14
173488	12.1276	5.79444	14
694578	12.1339	0.597204	2
635746	12.1339	5.77035	14
267360	12.1371	4.41749	14
342672	12.1402	0.212735	2
798263	12.1434	0.983118	5
721306	12.1623	0.106064	2
129303	12.1655	-0.0447692	2
780751	12.1749	3.77583	17
138430	12.1749	5.77003	14
694015	12.1844	5.03648	14
208007	12.1907	5.09141	14
445125	12.2001	0.726231	5
327961	12.2064	-0.0762681	2
161153	12.2159	-0.684026	2
643532	12.2285	-0.0985008	2
496650	12.2474	0.420802	2
212129	12.2506	0.242804	5
718881	12.2695	0.400445	2
159742	12.2852	-0.302883	2
338226	12.2884	-0.224891	2
761305	12.2915	-0.149962	2
367294	12.2947	3.84247	0
105694	12.2978	0.196136	2
608652	12.2978	5.33749	13
817116	12.301	-0.524272	2
284696	12.3073	-0.0880416	2
309455	12.3199	0.18106	2
320975	12.3262	-0.438203	2
315927	12.3546	-0.0933966	2
449505	12.3609	0.49606	2
257827	12.364	4.2614	0
255022	12.364	4.46348	14
655935	12.364	4.88865	0
70253	12.364	5.51921	14
482428	12.3672	-0.444088	2
41898	12.3829	0.0665248	2
764390	12.4176	-0.932325	2
408656	12.4176	-0.0109921	2
255800	12.4428	-0.095238	2
315514	12.4523	-0.547883	2
297206	12.4617	-0.551125	2
258329	12.468	-0.398674	2
544846	12.4712	0.385604	2
866857	12.4743	-0.139274	2
856490	12.4743	0.44262	2
60999	12.4775	-0.0756991	2
238614	12.4838	-0.0963963	2
511313	12.4901	-0.253402	2
182410	12.4932	-0.0842683	2
374338	12.5248	-0.0783706	2
713933	12.5279	-0.612096	2
363301	12.5279	0.235296	2
112270	12.5279	0.382331	2
469332	12.5374	-0.0976305	2
166378	12.5531	3.80664	0
413164	12.5752	-0.250142	2
749868	12.5815	0.630263	2
642562	12.5878	0.888356	2
240018	12.5909	-0.294664	2
560875	12.5909	-0.199325	2
871005	12.5941	0.479666	2
636622	12.6035	0.10979	2
230533	12.6067	0.0315596	2
348754	12.613	0.18212	2
209145	12.6256	-0.286461	2
618696	12.6351	0.286171	2
360452	12.6414	0.39261	2
83286	12.6445	-0.069031	2
161020	12.6477	-0.435828	2
384383	12.6477	-0.31601	2
418965	12.6477	-0.0424425	2
13750	12.6571	-0.0151848	2
773378	12.6571	0.715292	2
518937	12.6666	1.4792	5
365895	12.6697	-0.202763	2
649749	12.6729	0.340194	2
737334	12.6886	-0.328839	2
641447	12.6918	0.394854	2
817897	12.6949	0.059142	2
349759	12.7012	0.414192	2
329798	12.7012	0.736328	2
86128	12.7076	-0.0347673	2
61199	12.7107	-0.142189	2
464348	12.7139	0.509444	2
680653	12.7202	0.200535	2
736414	12.7391	0.204388	2
318447	12.7391	0.697509	2
508540	12.7485	-0.00114158	2
312879	12.7485	0.110404	2
706347	12.7517	0.461888	2
742993	12.7548	1.01209	2
668576	12.7611	-0.327582	2
490452	12.7611	0.585477	2
790346	12.7706	0.690668	2
101805	12.7706	0.728769	2
438268	12.7737	0.168219	2
604538	12.78	-0.50247	2
179313	12.78	1.77156	5
848356	12.7863	0.111275	2
555145	12.7863	0.180381	2
547928	12.7926	0.040579	2
852125	12.7926	0.721154	2
679668	12.8053	0.395031	2
352530	12.8147	0.643878	2
95829	12.8147	0.977146	2
88675	12.8179	-0.202932	2
558334	12.8242	-0.372003	2
793987	12.8305	0.125777	2
602193	12.8305	0.768456	2
309978	12.8336	-0.302862	2
519534	12.8462	-0.352015	2
455752	12.8462	-0.159557	2
395593	12.8462	0.221393	2
413004	12.8494	1.40626	2
815014	12.862	-0.21386	2
146320	12.8651	0.0375039	2
42188	12.8683	0.202171	2
523094	12.8746	-0.0429558	2
858858	12.8777	0.340077	2
714867	12.8777	0.889097	2
111337	12.8872	-0.11418	2
717776	12.8872	0.519624	2
413824	12.8967	0.265974	2
620644	12.8998	0.251894	2
840146	12.903	0.841669	2
186881	12.9093	0.711634	2
261947	12.9156	0.260644	2
829842	12.9187	-0.365266	2
714184	12.9313	0.667095	2
688277	12.9345	0.16874	2
269458	12.9408	-0.488734	2
287407	12.9408	0.143529	2
691574	12.9408	0.462299	2
127571	12.9471	0.752735	2
725022	12.9534	-0.719019	2
675553	12.9597	-0.623793	2
9733	12.9628	-0.14548	2
475937	12.9628	0.633854	2
607079	12.9628	0.797826	2
364850	12.966	-0.64796	2
332113	12.966	-0.515135	2
354962	12.966	-0.27927	2
352531	12.9723	-0.792822	2
728808	12.988	-0.38044	2
756007	12.9912	-0.51273	2
757119	12.9944	-0.720877	2
199259	12.9975	-0.277602	2
789557	13.0007	-0.227101	2
194617	13.0038	-0.12167	2
176535	13.0164	0.830341	2
335891	13.0196	-0.0728804	2
773698	13.0259	0.0502303	2
508445	13.0259	0.520462	2
283026	13.0259	0.746905	2
578945	13.029	0.577977	2
534473	13.029	0.62934	2
474316	13.0322	0.108949	2
525569	13.0385	-0.405958	2
403476	13.0385	-0.265518	2
835484	13.0385	0.0136809	2
223030	13.0385	0.338421	2
669837	13.0479	0.43606	2
804846	13.0511	-0.418742	2
864169	13.0542	0.281563	2
664234	13.0574	-0.00979926	2
881630	13.0574	0.17754	2
528876	13.0605	0.374173	2
860451	13.0637	-0.466325	2
646195	13.0637	-0.436274	2
273621	13.0668	0.104695	2
796709	13.07	-0.717008	2
466264	13.07	-0.477707	2
312656	13.07	-0.449697	2
134789	13.0731	0.312075	2
856446	13.0763	-0.0373754	2
543692	13.0763	0.310119	2
756631	13.0826	0.547999	2
50799	13.0858	0.431507	2
513945	13.0889	0.663605	2
521689	13.0921	0.383767	2
240592	13.0952	0.00720152	2
216288	13.0952	0.478146	2
646048	13.0984	0.754015	2
256441	13.0984	0.837234	2
176643	13.1015	-0.605441	2
716517	13.1173	1.03388	2
685818	13.1236	0.37846	2
34655	13.1267	-0.666622	2
864387	13.1362	-0.0904713	2
101413	13.1393	-0.737037	2
171245	13.1393	0.372324	2
689155	13.1488	0.132032	2
406028	13.1519	0.0161002	2
796898	13.1519	0.383062	2
314806	13.1551	0.576549	2
49611	13.1551	0.944342	2
176708	13.1614	0.181345	2
387150	13.1645	-0.420658	2
599081	13.1677	0.274823	2
723758	13.1677	0.374266	2
360321	13.174	0.468865	2
62500	13.174	1.17624	2
207247	13.1803	-0.887298	2
544056	13.1835	-0.217134	2
374814	13.1866	0.454046	2
222115	13.1866	0.711913	2
391446	13.1992	-0.248026	2
45516	13.2055	-0.109757	2
323983	13.2055	0.774343	2
157168	13.2118	-0.58436	2
100018	13.2118	-0.015549	2
245906	13.215	0.281251	2
500083	13.2181	-0.146084	2
166735	13.2276	-0.621338	2
144375	13.2276	-0.17918	2
341062	13.2307	-0.240432	2
606100	13.2307	0.316186	2
632618	13.2307	0.57537	2
868960	13.2339	0.0163499	2
771353	13.2433	-0.162864	2
355459	13.2591	-0.199824	2
449737	13.2622	-0.249744	2
537796	13.2654	0.299731	2
204183	13.2654	0.826089	2
109569	13.2812	0.581188	2
478945	13.2906	0.52038	2
813429	13.3001	-0.235824	2
431022	13.3032	0.852625	2
187924	13.3095	-0.205445	2
375259	13.3127	1.10045	2
165486	13.3221	0.558056	2
618729	13.3221	0.594832	2
805799	13.3253	0.25485	2
284982	13.3316	0.267172	2
182438	13.3379	-0.85722	2
127503	13.3379	0.501278	2
369294	13.341	-0.623715	2
323550	13.341	0.192409	2
424129	13.341	0.25314	2
543791	13.3442	-0.338046	2
45038	13.3442	0.0350679	2
90712	13.3505	0.936264	2
837809	13.3568	0.372219	2
177755	13.3568	1.12346	2
226667	13.3631	0.96433	2
484904	13.3694	-0.422552	2
59866	13.3694	-0.362314	2
652657	13.3694	-0.172295	2
528586	13.3757	-0.804279	2
133823	13.3757	-0.616704	2
777496	13.3757	0.960088	2
279532	13.3789	0.58939	2
420683	13.382	0.061667	2
684394	13.382	0.246541	2
703155	13.382	1.02815	2
619713	13.3852	-0.580903	2
799979	13.3852	-0.38608	2
751509	13.3883	-0.717035	2
369336	13.3915	0.0535452	2
173563	13.3946	0.329521	2
548041	13.3978	0.846725	2
806786	13.4041	-0.826958	2
416487	13.4041	0.640414	2
219779	13.4198	-0.33987	2
546346	13.4261	-0.669024	2
796627	13.4293	0.416651	2
416445	13.4324	-0.0929862	2
162025	13.4324	0.327484	2
590095	13.4387	0.238209	2
216318	13.4419	0.624812	2
440266	13.4545	-0.660145	2
768017	13.4545	0.746231	2
800840	13.4576	-0.490752	2
153272	13.4576	-0.36465	2
590200	13.4576	0.80924	2
709048	13.4608	0.727166	2
777614	13.464	-0.838286	2
533656	13.4671	-0.191294	2
133537	13.4671	-0.0555362	2
375729	13.4671	0.0511688	2
513083	13.4734	-0.628392	2
192669	13.4797	1.35876	2
131895	13.4829	0.449307	2
138976	13.486	1.05289	2
525302	13.4955	0.185524	2
679356	13.4986	-0.664957	2
794029	13.5018	-0.417949	2
664412	13.5018	-0.276299	2
9105	13.5018	1.64578	2
412160	13.5049	-0.3704	2
274874	13.5112	-0.540868	2
499011	13.5112	0.217304	2
761692	13.5112	1.20006	2
710100	13.5144	-0.137246	2
162654	13.5175	-0.772549	2
553374	13.5175	0.518252	2
500308	13.5238	-0.657337	2
697970	13.5238	0.479498	2
579226	13.5301	-0.492889	2
448682	13.5301	0.18165	2
446892	13.5333	-0.508739	2
68388	13.5427	0.625885	2
511780	13.5459	1.29753	2
123604	13.5522	-0.863362	2
631120	13.5554	0.31511	2
486257	13.5585	-0.280431	2
712626	13.5617	-0.0746229	2
821982	13.5617	1.2362	2
731858	13.5648	-0.89954	2
407448	13.5711	-0.552469	2
868766	13.5711	-0.44385	2
733362	13.5743	-0.678373	2
820044	13.5774	-0.574186	2
464300	13.5837	1.18797	2
564665	13.5837	1.25375	2
427927	13.5869	-0.681107	2
880966	13.5869	0.686746	2
863536	13.5932	-0.388133	2
579867	13.5932	0.991922	2
860794	13.5963	0.13311	2
501661	13.5963	0.372389	14
742094	13.5963	1.18036	2
96662	13.5995	-0.323289	2
701475	13.6026	-0.5295	2
441658	13.6026	-0.386564	2
619386	13.6058	-0.80715	2
100850	13.6058	1.77545	2
247712	13.6089	-0.73837	2
76261	13.6089	0.535203	2
236327	13.6215	1.76289	2
510368	13.6247	-0.734505	2
172373	13.6247	1.85312	2
264792	13.6373	0.885842	2
425838	13.6404	-0.477601	2
667565	13.6436	1.22512	2
270009	13.6467	-0.290798	2
245236	13.6467	0.622213	2
623992	13.6499	-0.832711	2
401748	13.6499	0.327195	2
180425	13.6499	0.554008	2
366327	13.6531	1.34829	2
604310	13.6562	-0.600562	2
141457	13.6562	0.184853	2
118971	13.6594	1.21711	2
41940	13.6625	1.69898	2
274630	13.6688	1.41121	2
764834	13.6751	-0.709216	2
218995	13.6751	-0.615905	2
112791	13.6783	1.7059	2
627111	13.6909	1.58313	2
135361	13.694	1.62692	2
191090	13.7035	-0.568327	2
432492	13.7035	1.382	2
6923	13.7066	0.125867	2
575824	13.7066	0.261002	2
710320	13.7192	1.46029	2
738800	13.7381	1.20454	2
829686	13.7665	0.133778	2
606249	13.7665	0.407315	2
321186	13.7697	-0.357908	2
620065	13.776	2.01883	2
195701	13.7791	-0.666049	2
710459	13.7791	0.678152	2
586178	13.7886	-0.329004	2
747201	13.7917	1.34251	2
331893	13.8012	-0.468115	2
33139	13.8012	1.8278	2
507365	13.8043	-0.492754	2
425149	13.8169	0.0369943	8
862459	13.8611	-0.711562	2
108034	13.8674	1.09512	2
75386	13.8674	1.9549	2
847213	13.8705	1.71187	2
664428	13.8989	1.39841	2
42221	13.9083	2.21204	2
717974	13.9178	-0.428223	2
453344	13.9272	-0.511351	2
471502	13.9367	-0.459183	2
365861	13.9399	-0.456665	2
77512	13.9462	0.427477	2
277923	13.9777	-0.716385	2
350481	13.9808	1.54301	2
657005	14.0029	-0.0446022	2
301114	14.0029	1.81336	2
389219	14.0186	1.90114	2
562050	14.0344	-0.247715	2
800317	14.0407	0.714399	2
666447	14.0502	1.44888	2
5959	14.0943	0.428525	20
731078	14.0943	0.461217	20
412219	14.0943	1.15472	2
124668	14.1132	-0.0966317	20
668409	14.1195	1.18327	2
230417	14.1258	2.46115	14
41432	14.129	1.88482	2
102481	14.1384	1.10394	2
165115	14.151	-0.172686	2
545934	14.1542	-0.380134	20
493575	14.1636	-0.498229	2
849368	14.1668	-0.34343	20
577061	14.1731	1.34162	2
627659	14.1762	1.96396	2
611231	14.1794	0.0622842	20
818559	14.1951	1.12782	2
501010	14.2109	0.230484	20
400897	14.2109	1.20338	20
511478	14.2582	-0.645209	20
682109	14.2582	0.911515	2
667606	14.2771	-0.738987	2
548355	14.3023	-0.196253	20
765418	14.3054	0.557526	8
362339	14.3212	2.01475	25
317459	14.3338	-0.387005	20
515143	14.3716	-0.409798	20
611078	14.4032	-0.437269	20
4679	14.4032	0.974861	2
433014	14.4032	1.27914	2
363874	14.4158	-0.142976	20
46811	14.4189	-0.450878	20
800042	14.4221	-0.207867	20
570276	14.4252	0.116727	20
373251	14.4284	0.00410948	20
447684	14.4315	0.0999744	20
164363	14.4347	-0.48207	20
848713	14.4441	1.38245	8
111334	14.4504	-0.170491	20
331569	14.463	0.665272	20
829366	14.4662	0.949712	20
331150	14.4788	1.34288	2
405565	14.4851	-0.401937	20
610401	14.4946	-0.30197	20
304262	14.4977	-0.232994	20
507191	14.5009	1.4071	14
833581	14.5166	0.900502	8
684183	14.5292	-0.171088	20
806945	14.5292	0.796627	20
121910	14.5324	-0.205593	20
837649	14.5418	-0.352825	20
668816	14.5607	2.11249	25
195443	14.567	-0.300955	20
837808	14.5986	-0.318892	20
461683	14.6049	-0.354146	2
490188	14.6206	2.13044	25
882851	14.6395	0.231703	20
497152	14.6584	1.24306	8
866068	14.6584	2.13118	25
272681	14.6963	0.185289	20
303230	14.7089	-0.253222	20
820460	14.7089	-0.113623	20
662567	14.7278	-0.113423	20
277584	14.7278	-0.0540598	20
828518	14.7404	0.436978	20
348544	14.7435	1.05936	8
463974	14.7498	-0.436644	20
562429	14.7498	0.40172	20
329877	14.753	-0.204418	20
675126	14.7593	-0.337476	20
24299	14.7656	0.588052	20
533579	14.7687	-0.607707	20
233503	14.7687	-0.418796	20
77177	14.7687	0.0682346	20
338445	14.7719	-0.708723	20
106958	14.7782	-0.270064	20
615541	14.7845	0.201356	20
264473	14.8003	-0.437343	20
175302	14.8192	0.239128	20
833360	14.8286	2.24739	25
205462	14.8412	-0.650586	20
393209	14.8475	0.518047	20
292177	14.8507	-0.341903	20
494655	14.8601	-0.112478	20
882195	14.8664	-0.317863	20
265601	14.8696	-0.426697	20
361445	14.8791	0.0324943	20
583104	14.8822	0.714105	20
4029	14.8822	0.793556	20
43616	14.8885	-0.495424	20
81930	14.8885	0.375346	20
144923	14.8917	0.102628	20
120199	14.8948	2.19401	25
431558	14.92	0.106757	20
144763	14.9232	-0.40002	20
800347	14.9232	0.264671	20
718357	14.9263	0.0324866	20
328818	14.9263	0.156717	20
82638	14.9295	-0.649408	20
748809	14.9326	-0.0384918	20
19012	14.9326	0.278649	20
582014	14.9358	0.109377	20
191109	14.9358	0.379406	20
799200	14.9358	0.91448	20
689243	14.9389	0.0740743	20
45825	14.9421	0.351697	20
190871	14.9421	2.10568	25
511129	14.9452	0.106777	20
411759	14.9484	-0.281465	20
661830	14.9484	-0.0768016	14
239726	14.9484	0.204695	20
174149	14.9515	-0.422304	20
156731	14.9547	-0.229668	20
729051	14.9547	-0.190943	20
24543	14.9578	-0.0553534	20
674905	14.961	0.592218	20
160774	14.9705	-0.737747	20
670127	14.9768	-0.53534	20
89639	14.9768	-0.249801	20
595661	14.9768	0.0138339	20
48197	14.9768	0.14486	20
2159	14.9799	-0.292673	20
503001	14.9894	0.281135	20
172252	14.9925	0.644384	20
182895	14.9957	0.128871	20
56717	14.9988	0.948555	20
310640	15.002	-0.44661	20
80898	15.0146	-0.725708	20
565859	15.0209	-0.677633	20
850935	15.0272	-0.603927	20
758515	15.0366	-0.427906	20
60059	15.0366	0.206415	20
174797	15.0366	0.27651	20
643899	15.0429	-0.232861	20
250067	15.0461	-0.577906	20
568333	15.0461	-0.286624	20
877603	15.0461	1.02005	20
415703	15.0492	-0.652259	20
466455	15.0492	-0.54367	20
666112	15.0524	0.385945	20
374264	15.0555	-0.774424	20
814417	15.0619	-0.679613	20
83720	15.0619	0.288524	20
79787	15.065	-0.4509	20
444166	15.065	-0.00209459	20
744923	15.0682	-0.0648473	20
81440	15.0713	-0.522937	20
672531	15.0713	0.367122	20
228822	15.0713	1.08342	8
59272	15.0745	-0.266245	20
223336	15.0745	0.367691	20
817326	15.0776	-0.435317	20
380277	15.0839	-0.252092	20
626381	15.0839	0.480246	20
238408	15.0902	-0.552134	20
714215	15.0902	-0.00238944	20
789332	15.0902	0.176186	20
512253	15.0934	-0.62558	20
344790	15.0965	-0.0218821	20
878709	15.106	-0.561506	20
160311	15.106	0.164252	20
542543	15.1186	-0.350372	20
828506	15.1217	-0.571136	20
165797	15.1217	-0.423463	20
510828	15.1438	-0.371796	20
100429	15.1532	-0.37011	20
164275	15.1785	0.27119	20
752988	15.2037	-0.428618	20
189946	15.21	-0.252634	20
303702	15.21	0.816986	20
389440	15.21	1.2709	8
473310	15.2163	-0.805503	20
71038	15.2226	-0.496711	20
413528	15.2289	-0.38088	20
645048	15.2415	0.631463	20
537814	15.2541	-0.425751	20
620429	15.2856	-0.219089	20
139613	15.2856	0.0477989	20
874742	15.2856	0.229615	20
309866	15.2919	-0.291449	20
52579	15.2951	-0.0599786	20
638834	15.3077	0.368088	20
679753	15.3329	1.46845	8
74043	15.3423	-0.325774	20
68764	15.3518	0.0974733	20
324222	15.355	0.39043	20
277692	15.3581	1.09187	14
339453	15.3644	2.34146	25
838467	15.377	0.871225	8
794604	15.377	2.18552	25
287639	15.3833	2.20217	14
6323	15.3833	2.33977	25
476802	15.3896	-0.174999	0
28756	15.3991	2.33055	25
737348	15.4306	1.19808	14
197068	15.4716	-0.352987	20
68535	15.5094	0.608304	20
723717	15.5157	1.01012	14
567010	15.5188	-0.0259011	20
465399	15.522	-0.238151	20
314516	15.5346	2.32779	25
759830	15.5378	-0.130971	8
213711	15.5504	1.07366	8
532113	15.5598	1.24814	8
523181	15.5661	1.10898	8
579261	15.5819	-0.0249546	20
434739	15.585	0.695289	8
842137	15.5882	1.43661	8
710496	15.5882	1.47087	8
184017	15.6197	0.525501	8
634047	15.6355	0.0333827	0
705153	15.6386	0.183455	8
190697	15.6386	0.458172	14
734357	15.667	-0.713324	20
597846	15.6859	0.952133	8
827838	15.689	0.483481	8
408153	15.6922	1.37899	8
691540	15.7016	1.08275	8
694952	15.7142	0.785359	20
438402	15.7205	0.780112	8
128258	15.7237	2.14802	25
797137	15.7269	-0.862079	8
376760	15.7269	0.966603	8
221122	15.7363	-0.271448	20
71061	15.7426	0.767928	8
877548	15.7552	-0.289077	8
142621	15.7615	0.350821	8
198732	15.7647	0.187344	8
849332	15.7678	0.838341	8
429892	15.7773	0.191006	8
336714	15.7804	-0.412603	8
523385	15.7899	0.930194	8
748236	15.8025	1.16879	8
166714	15.8056	-0.103025	8
368499	15.8119	-0.382611	8
177523	15.8183	-0.266804	8
292709	15.8214	-0.371164	8
655182	15.8277	-0.491697	8
45587	15.8277	-0.275321	8
728056	15.8277	0.111603	8
168208	15.8372	0.0304613	8
825455	15.8403	-0.0923773	8
73784	15.8529	-0.0169642	8
774081	15.8561	0.135518	8
589477	15.8624	-0.26905	8
798445	15.8655	-0.947945	20
[truncated: 2,104 more rows]

## Sheet: DataS4.2
Data S4.2. Positions of 1387 nuclei in the stage-7_nucleus UMAP within the distance < 0.3 from the axis.
cell_id	AP_position	AP_position, scaled	Distance_from_axis	cluster_id
358044	4.29888	0	0.281285	1
728135	4.33355	0.12241	0.246195	1
528116	4.37452	0.267075	0.275492	1
812459	4.38398	0.30046	0.00838921	1
732039	4.44386	0.511894	-0.0109112	1
741602	4.44701	0.523023	0.107479	1
211870	4.46592	0.589791	-0.0495671	1
404695	4.46592	0.589791	0.232644	1
366272	4.47853	0.634304	0.23105	1
148362	4.48168	0.645432	0.208395	1
422137	4.48799	0.667688	0.286746	1
811970	4.49429	0.689945	0.0704656	1
189801	4.50059	0.712201	0.0700021	1
878533	4.54472	0.867995	-0.0370651	1
33538	4.55417	0.901379	0.19547	1
491422	4.56047	0.923636	-0.245095	1
172185	4.59199	1.03492	-0.255558	1
200485	4.59199	1.03492	-0.0571496	1
365250	4.59514	1.04605	-0.0560269	1
657718	4.6109	1.10169	-0.281708	1
503527	4.62036	1.13507	-0.126355	1
830025	4.65502	1.25748	0.0329989	1
396988	4.65818	1.26861	0.214672	1
203044	4.67393	1.32425	-0.00857598	1
714859	4.67709	1.33538	0.0626449	1
295608	4.68024	1.34651	-0.228427	1
125845	4.68654	1.36876	-0.0814989	1
735603	4.68654	1.36876	-0.0591921	1
484518	4.68969	1.37989	0.0653126	1
757917	4.69284	1.39102	0.231043	1
680999	4.69284	1.39102	0.297216	1
432486	4.69915	1.41327	0.132864	1
675524	4.70545	1.43553	0.230278	1
573188	4.71491	1.46891	-0.164181	1
751401	4.71491	1.46891	-0.143171	1
154846	4.71491	1.46891	-0.0819943	1
428940	4.72436	1.5023	-0.150455	1
456395	4.75903	1.62471	-0.235554	1
135374	4.75903	1.62471	-0.099104	17
805943	4.76218	1.63584	0.0295026	1
637107	4.76533	1.64696	-0.0935561	1
877337	4.77164	1.66922	0.00398259	1
192891	4.77479	1.68035	0.00971205	1
794875	4.77794	1.69148	-0.243456	1
575645	4.78109	1.70261	-0.246596	1
687932	4.80315	1.7805	-0.0730976	1
593694	4.81891	1.83614	-0.0875784	1
209300	4.83152	1.88066	0.241047	1
132711	4.83782	1.90291	-0.191095	1
236019	4.84097	1.91404	-0.107993	1
813707	4.84412	1.92517	0.0987189	1
424981	4.86303	1.99194	-0.279811	1
576630	4.86619	2.00307	0.117011	1
354181	4.86619	2.00307	0.155263	1
881374	4.88825	2.08096	-0.00637021	1
398589	4.88825	2.08096	0.00144298	1
856350	4.88825	2.08096	0.254409	1
38259	4.90716	2.14773	-0.13999	1
762537	4.90716	2.14773	-0.0713267	1
830466	4.91031	2.15886	0.121524	1
448690	4.91661	2.18112	-0.192089	1
665866	4.96074	2.33691	0.051725	1
346576	4.99225	2.44819	0.251326	1
825835	5.00171	2.48158	-0.134699	1
572396	5.01431	2.52609	0.0742818	1
335598	5.01747	2.53722	-0.0973258	1
352119	5.03322	2.59286	-0.213451	1
297826	5.03322	2.59286	-0.164543	1
88785	5.04583	2.63737	0.167002	1
233906	5.04898	2.6485	-0.238579	1
339877	5.06474	2.70414	0.108122	1
286277	5.06789	2.71527	0.0317488	1
49916	5.0805	2.75978	0.070452	1
457129	5.0868	2.78204	-0.00793603	1
854483	5.09626	2.81542	-0.184456	1
719524	5.10571	2.8488	-0.187417	1
792879	5.11517	2.88219	0.221416	1
135550	5.12462	2.91557	-0.0216755	1
504015	5.12777	2.9267	-0.28965	1
33368	5.13093	2.93783	0.110679	1
257448	5.13723	2.96009	-0.254944	1
742319	5.14669	2.99347	-0.157174	1
389422	5.15299	3.01573	-0.295567	1
631851	5.15614	3.02685	0.0563986	1
456150	5.1656	3.06024	0.0990026	1
770323	5.17505	3.09362	-0.244145	1
98046	5.19396	3.16039	-0.157499	1
730260	5.21602	3.23829	0.260004	1
27771	5.22233	3.26055	-0.0733911	1
84301	5.23178	3.29393	-0.215819	1
262837	5.23808	3.31619	-0.213689	1
291394	5.23808	3.31619	0.197526	1
846991	5.26015	3.39408	0.00365885	1
34015	5.2759	3.44972	0.147038	1
230149	5.28536	3.48311	0.0459288	1
170035	5.31372	3.58326	-0.270294	1
727501	5.31372	3.58326	0.0180278	1
19163	5.32003	3.60552	-0.00529487	1
246975	5.32003	3.60552	0.104208	1
10995	5.32633	3.62777	0.065904	1
2044	5.361	3.75018	-0.0124835	17
795968	5.37045	3.78357	0.258823	1
164329	5.37361	3.7947	0.00185417	1
516076	5.38306	3.82808	0.0975339	1
276122	5.38621	3.83921	-0.0846388	1
810141	5.39252	3.86146	-0.290032	1
508888	5.39567	3.87259	0.0924646	1
123198	5.40827	3.91711	0.282376	17
163154	5.42403	3.97275	-0.236745	17
248147	5.43664	4.01726	0.0481881	17
854038	5.44294	4.03951	0.18811	1
435704	5.4587	4.09516	-0.176014	1
167366	5.4587	4.09516	0.0664884	1
850686	5.47761	4.16192	-0.041378	1
695869	5.49652	4.22869	-0.0616331	1
28871	5.51543	4.29546	0.143943	1
78757	5.52489	4.32885	0.292375	1
869458	5.52804	4.33997	-0.174697	1
767816	5.54064	4.38449	-0.232028	1
534603	5.5501	4.41787	0.0157415	1
857350	5.55325	4.429	0.055351	1
728537	5.55325	4.429	0.082813	17
625274	5.5564	4.44013	-0.0285417	1
53349	5.58792	4.55141	0.258953	17
196032	5.60368	4.60705	-0.273213	1
580516	5.60368	4.60705	-0.123463	1
80814	5.60368	4.60705	0.254981	17
588379	5.60998	4.6293	-0.178791	1
199841	5.62259	4.67382	-0.0331674	1
620563	5.62889	4.69607	-0.0022193	1
310556	5.62889	4.69607	0.0542435	1
492428	5.64465	4.75171	0.241726	1
642943	5.65726	4.79623	-0.0579591	1
184709	5.69192	4.91864	0.151538	1
660225	5.70138	4.95202	0.132917	1
14775	5.72029	5.01879	-0.084819	1
323969	5.73605	5.07443	-0.225433	1
395453	5.74235	5.09669	-0.199389	6
231246	5.74865	5.11894	0.139194	1
86531	5.75811	5.15233	-0.299844	1
753255	5.76126	5.16345	-0.199463	1
530597	5.76126	5.16345	-0.00593246	1
710963	5.76756	5.18571	-0.0056121	1
291383	5.77072	5.19684	-0.262394	1
423225	5.77387	5.20797	-0.228664	1
21518	5.77702	5.21909	0.23282	1
742282	5.78332	5.24135	-0.0938545	1
881130	5.78963	5.26361	0.11998	1
136190	5.82114	5.37489	-0.0161279	1
467161	5.82429	5.38602	-0.087891	1
401899	5.8306	5.40827	-0.180879	1
632	5.8306	5.40827	-0.00524054	1
78751	5.84951	5.47504	0.0697274	1
183099	5.86211	5.51955	0.132052	1
216149	5.86842	5.54181	-0.0660545	1
485743	5.89678	5.64196	-0.0266901	1
14892	5.90624	5.67535	-0.0945054	1
515444	5.91254	5.6976	-0.248764	1
848587	5.9283	5.75324	0.155117	1
387439	5.94406	5.80889	0.00512238	1
362714	5.95982	5.86453	0.17799	1
653299	5.96297	5.87565	0.256881	1
18671	5.96612	5.88678	0.11482	1
504123	6.00394	6.02032	0.0137339	1
874447	6.01024	6.04258	-0.275012	1
604183	6.01024	6.04258	0.298557	17
550627	6.01339	6.0537	-0.0152427	17
146010	6.02285	6.08709	-0.122232	1
692385	6.026	6.09822	-0.205314	1
68077	6.02915	6.10934	0.0733513	1
836202	6.02915	6.10934	0.232091	17
224661	6.06067	6.22063	-0.244623	1
836384	6.08273	6.29852	-0.244251	1
627260	6.08273	6.29852	0.103125	17
241426	6.09219	6.33191	-0.00148434	1
435002	6.1174	6.42093	-0.1362	1
444698	6.14261	6.50996	0.177777	1
608798	6.14576	6.52109	-0.236775	1
457545	6.18989	6.67688	-0.22796	1
862795	6.22771	6.81042	-0.287411	1
481206	6.23716	6.8438	-0.174492	1
370520	6.26553	6.94396	-0.0365792	1
836863	6.29389	7.04411	-0.152482	1
437596	6.3065	7.08862	-0.151033	1
211796	6.32856	7.16652	-0.200315	1
333302	6.35062	7.24441	-0.226121	1
573796	6.36323	7.28893	-0.0548525	1
833419	6.3916	7.38908	-0.283476	1
230967	6.4042	7.43359	-0.0728539	1
94623	6.45148	7.60052	-0.224826	1
327224	6.46093	7.6339	-0.191355	1
612350	6.46724	7.65616	-0.205367	1
873805	6.47354	7.67841	-0.113919	1
97607	6.5019	7.77857	0.259665	1
160422	6.50506	7.78969	-0.223612	1
177425	6.51766	7.83421	-0.0469425	1
765079	6.52397	7.85646	-0.0556038	1
417039	6.66579	8.35723	-0.122314	1
703741	6.69416	8.45738	-0.0855277	1
600065	6.72882	8.57979	0.238676	17
827940	6.74143	8.6243	-0.139578	1
561665	6.7824	8.76897	0.274231	17
155231	6.79501	8.81348	-0.196302	1
598857	6.82968	8.93589	-0.00410091	17
497068	6.83283	8.94702	-0.254966	1
606319	6.8675	9.06943	-0.176737	1
667990	6.93053	9.29199	-0.037472	6
826320	6.93368	9.30312	-0.110883	6
223524	6.99987	9.53681	0.185739	6
628550	7.00617	9.55907	-0.189948	17
265530	7.02508	9.62584	0.225107	6
140254	7.07551	9.80389	-0.135996	6
764120	7.08496	9.83727	0.0230404	6
553261	7.09127	9.85953	0.243997	6
158349	7.15745	10.0932	0.292703	6
266064	7.17006	10.1377	-0.00169861	6
336276	7.18582	10.1934	-0.197659	6
417291	7.25831	10.4493	0.144088	6
410232	7.32134	10.6719	-0.200737	6
541838	7.34025	10.7386	-0.211711	6
307165	7.3434	10.7498	0.0738024	6
808160	7.3497	10.772	-0.169995	6
194738	7.35286	10.7832	0.16653	6
678453	7.37492	10.8611	0.0878976	6
641355	7.40013	10.9501	0.0576816	6
74537	7.43795	11.0836	0.0180184	6
261952	7.4411	11.0948	0.182627	6
754045	7.50414	11.3173	0.0517661	6
524598	7.50729	11.3284	0.240171	6
44661	7.51989	11.373	0.105765	6
200991	7.5262	11.3952	0.254915	6
249476	7.53565	11.4286	0.0852418	6
23643	7.54196	11.4509	-0.0650168	6
511187	7.54511	11.462	-0.105194	6
378987	7.56087	11.5176	0.263777	6
64594	7.57662	11.5733	0.114649	6
848263	7.59869	11.6512	0.163608	6
153117	7.60499	11.6734	-0.133567	6
113077	7.60499	11.6734	0.106465	6
641438	7.61129	11.6957	0.123728	6
35378	7.6176	11.7179	0.227228	6
636471	7.62705	11.7513	0.167451	6
8934	7.64281	11.807	0.18792	6
493714	7.66487	11.8848	0.149826	6
739478	7.71215	12.0518	-0.0622375	6
182887	7.72475	12.0963	0.179353	6
590806	7.73736	12.1408	0.136102	6
297352	7.74997	12.1853	0.276269	6
258905	7.75627	12.2076	0.240545	6
523222	7.8067	12.3856	-0.0921495	6
302591	7.82246	12.4413	-0.0422041	6
233205	7.84452	12.5192	0.0625447	6
696131	7.85397	12.5525	0.244512	6
182145	7.85712	12.5637	-0.279561	6
635851	7.88549	12.6638	-0.0688177	6
257789	7.8981	12.7083	-0.225856	6
439130	7.8981	12.7083	-0.0759716	6
458903	7.90755	12.7417	-0.161504	6
143247	7.92331	12.7974	-0.15863	6
644814	7.93592	12.8419	0.109132	6
376272	7.95798	12.9198	-0.243814	6
798069	7.96428	12.942	0.0601121	6
503415	7.97689	12.9865	-0.000993049	6
246859	7.99265	13.0422	0.0366948	6
523070	8.01156	13.1089	-0.178885	6
475364	8.01156	13.1089	-0.119641	6
469302	8.03047	13.1757	0.233355	6
134032	8.04622	13.2314	-0.172841	6
621681	8.05253	13.2536	0.0677563	6
518837	8.06198	13.287	-0.0992415	6
538591	8.06829	13.3093	-0.0676167	6
254332	8.07144	13.3204	-0.285671	6
7963	8.07144	13.3204	0.250977	6
500265	8.07459	13.3315	-0.0853586	6
330130	8.09035	13.3871	0.0386042	6
532350	8.0935	13.3983	-0.0535552	6
583777	8.0998	13.4205	0.0533061	6
543010	8.15653	13.6208	-0.237633	6
685501	8.16284	13.6431	0.14732	6
67285	8.17859	13.6987	-0.0841939	6
22457	8.18805	13.7321	0.187205	6
126232	8.21957	13.8434	-0.0842565	6
78503	8.23848	13.9102	-0.0185571	6
136824	8.24478	13.9324	0.11103	6
868854	8.26054	13.9881	-0.29199	6
119748	8.29205	14.0993	0.0013962	6
812535	8.30781	14.155	0.0389879	6
540263	8.31727	14.1884	-0.142065	6
572019	8.32987	14.2329	0.058583	6
576949	8.36454	14.3553	0.237328	6
428895	8.38345	14.4221	-0.0975441	6
287303	8.38976	14.4443	-0.14096	6
624205	8.39921	14.4777	-0.238009	6
881501	8.39921	14.4777	-0.111877	6
122819	8.44018	14.6224	-0.18937	6
75393	8.44649	14.6446	0.0304589	6
278298	8.47485	14.7448	0.278147	6
840991	8.50322	14.8449	-0.299107	6
833608	8.51267	14.8783	0.208393	6
377748	8.52843	14.934	0.235052	6
185917	8.54104	14.9785	0.274102	6
811182	8.56625	15.0675	0.0343466	6
85595	8.56625	15.0675	0.10552	6
671380	8.59462	15.1677	0.0592701	6
153526	8.60092	15.1899	0.0494552	6
48749	8.60722	15.2122	-0.145464	6
192116	8.63874	15.3234	0.28812	6
251850	8.64504	15.3457	-0.258289	6
61262	8.64504	15.3457	-0.106838	6
423181	8.65135	15.368	0.114231	6
616739	8.66395	15.4125	0.239833	6
679082	8.6671	15.4236	0.112383	6
21354	8.67026	15.4347	-0.253658	6
392972	8.68601	15.4904	-0.0813615	6
690436	8.74905	15.7129	-0.141969	6
206512	8.74905	15.7129	-0.0324577	6
611389	8.76481	15.7686	-0.0841922	6
333055	8.77111	15.7908	0.244075	6
458616	8.77426	15.802	0.0520103	6
498075	8.80263	15.9021	-0.0977771	6
488456	8.81838	15.9577	-0.203852	5
334888	8.83099	16.0023	0.295217	6
586004	8.84675	16.0579	0.0228294	6
511897	8.86566	16.1247	0.221686	6
409042	8.86881	16.1358	0.17511	6
348671	8.87827	16.1692	-0.0886925	6
875572	8.87827	16.1692	0.0992064	6
710325	8.89087	16.2137	-0.210798	6
755146	8.89402	16.2248	-0.249332	6
765082	8.89402	16.2248	0.0506812	6
429812	8.90348	16.2582	-0.262948	6
869757	8.92554	16.3361	0.0162158	6
436314	8.935	16.3695	0.048509	6
513235	8.96021	16.4585	0.173185	6
692330	8.97282	16.503	0.264289	5
187378	8.97282	16.503	-0.086734	6
441302	8.97912	16.5253	-0.0244759	6
193244	8.98227	16.5364	-0.294954	6
546756	8.99488	16.5809	0.240894	6
320099	9.0327	16.7145	0.208475	6
21076	9.039	16.7367	-0.232247	6
474325	9.039	16.7367	0.201208	6
369215	9.05476	16.7924	-0.0962618	6
848754	9.07367	16.8591	0.175567	6
622689	9.08628	16.9036	-0.0951859	6
443354	9.10519	16.9704	-0.194798	5
109165	9.17452	17.2152	0.0462691	5
833651	9.18398	17.2486	0.164224	6
91097	9.21234	17.3488	-0.213797	9
732988	9.21865	17.371	0.208656	5
482865	9.2281	17.4044	-0.214456	6
34858	9.24386	17.46	0.139437	6
50854	9.25962	17.5157	0.026935	6
686158	9.30059	17.6604	-0.117748	5
671365	9.30374	17.6715	-0.0716627	6
788761	9.36362	17.8829	-0.269068	6
388283	9.39514	17.9942	0.200312	5
811662	9.43611	18.1389	-0.00832869	5
712131	9.48024	18.2947	0.0264663	5
352945	9.50545	18.3837	-0.0631347	6
371627	9.52121	18.4393	0.0793711	5
45819	9.63467	18.8399	-0.174486	5
444361	9.65358	18.9067	0.0465554	5
589744	9.65358	18.9067	0.169882	5
623819	9.66303	18.9401	-0.162725	5
186123	9.73552	19.196	-0.0780265	5
626273	9.74498	19.2294	-0.107957	5
16069	9.74813	19.2405	0.130965	5
67986	9.79225	19.3963	0.148913	5
674790	9.84268	19.5744	-0.0530579	5
12147	9.8805	19.7079	-0.225296	5
695046	9.93093	19.886	-0.0121951	5
719670	9.93723	19.9082	-0.0977261	5
726665	9.94668	19.9416	-0.00931025	5
597877	9.99396	20.1085	-0.120309	5
730795	10.0223	20.2087	-0.0708667	5
500489	10.0349	20.2532	-0.299908	5
324600	10.0538	20.32	-0.0727648	5
648634	10.0822	20.4201	0.132175	5
755654	10.098	20.4758	-0.115965	5
186481	10.1011	20.4869	-0.201623	5
540199	10.1043	20.498	-0.255099	5
51953	10.1358	20.6093	0.0535429	5
312852	10.161	20.6983	-0.161186	5
508677	10.1988	20.8319	-0.196917	5
762127	10.2146	20.8875	-0.22565	5
721280	10.2209	20.9098	0.246703	5
226619	10.2619	21.0544	0.0544674	5
768063	10.265	21.0656	-0.00737762	5
253719	10.2997	21.188	0.0954008	5
745473	10.3249	21.277	0.217788	5
501340	10.328	21.2881	0.0991502	5
293949	10.3406	21.3326	0.257998	5
398756	10.3438	21.3438	0.200649	5
591908	10.3469	21.3549	0.0955151	5
203740	10.3469	21.3549	0.15104	5
56261	10.3911	21.5107	-0.105301	5
59843	10.3974	21.5329	0.155117	5
105083	10.4005	21.5441	0.243635	5
309575	10.4037	21.5552	0.185588	5
844746	10.4226	21.622	-0.29865	5
206536	10.4289	21.6442	0.123154	5
394948	10.432	21.6554	0.216577	5
227901	10.4446	21.6999	0.138596	5
627824	10.451	21.7221	0.130931	5
292588	10.4541	21.7333	0.0122733	5
103308	10.4573	21.7444	0.178461	5
169578	10.4825	21.8334	-0.123907	5
354691	10.4825	21.8334	0.216731	5
74358	10.4856	21.8445	-0.0905491	5
630499	10.5077	21.9224	-0.0563159	5
251716	10.5266	21.9892	0.207973	5
311857	10.5329	22.0115	-0.00668042	5
461306	10.536	22.0226	0.181836	5
245776	10.5455	22.056	0.0230927	5
875827	10.555	22.0894	0.106021	5
506920	10.5613	22.1116	-0.0539394	5
458905	10.5613	22.1116	0.299466	5
783025	10.5676	22.1339	-0.274982	5
375809	10.5707	22.145	-0.291553	5
191061	10.577	22.1673	-0.266655	5
146292	10.5865	22.2006	-0.0806113	5
220322	10.5959	22.234	-0.0911568	5
572008	10.6117	22.2897	0.113236	5
28668	10.6369	22.3787	-0.148946	5
30483	10.6621	22.4677	-0.298679	5
307269	10.6779	22.5234	-0.286758	5
15667	10.6873	22.5567	-0.258052	5
701357	10.6873	22.5567	0.140393	5
651476	10.6968	22.5901	-0.0738609	5
89237	10.6968	22.5901	0.246841	5
454323	10.7251	22.6903	-0.0364062	5
621752	10.7661	22.8349	-0.02308	5
793073	10.8292	23.0575	-0.255181	5
544159	10.8292	23.0575	0.289927	5
478740	10.8323	23.0686	0.0729915	5
260409	10.8323	23.0686	0.113745	5
576690	10.8418	23.102	0.167625	5
284693	10.8481	23.1243	-0.289082	5
677998	10.8481	23.1243	-0.100088	5
451979	10.8575	23.1577	-0.126502	5
664694	10.8796	23.2356	-0.276696	5
335420	10.8985	23.3023	0.240021	5
449627	10.9016	23.3134	0.169339	5
833202	10.9048	23.3246	-0.193702	5
827500	10.9048	23.3246	-0.190263	5
546327	10.9048	23.3246	0.171253	5
501030	10.9079	23.3357	0.196778	5
361887	10.9079	23.3357	0.291902	5
794442	10.9206	23.3802	-0.164937	5
710150	10.9395	23.447	0.21848	5
35333	10.9489	23.4804	-0.0734901	5
842236	10.9584	23.5138	0.280202	5
739189	10.9678	23.5471	-0.111563	5
730712	10.9867	23.6139	-0.248072	5
503041	10.9962	23.6473	-0.213431	5
601623	11.012	23.7029	-0.163072	5
207000	11.0151	23.7141	0.0583409	5
634932	11.0214	23.7363	-0.202041	5
832638	11.0214	23.7363	0.00557203	5
753359	11.034	23.7808	0.142467	5
852763	11.0655	23.8921	0.0269211	5
731754	11.0718	23.9144	0.257772	5
696416	11.0939	23.9923	0.0136006	5
30271	11.1002	24.0145	0.137123	5
150921	11.1223	24.0924	0.19497	5
1136	11.1317	24.1258	0.0477017	5
480864	11.1317	24.1258	0.171441	5
270679	11.1412	24.1592	-0.140653	5
361365	11.1538	24.2037	-0.183419	5
404334	11.1664	24.2482	0.26907	5
487334	11.1727	24.2705	0.062512	5
445538	11.1758	24.2816	-0.253277	5
297269	11.1916	24.3372	0.232016	5
785330	11.1947	24.3484	0.249568	5
345619	11.1979	24.3595	-0.276875	5
18479	11.22	24.4374	0.233701	5
534266	11.2231	24.4485	-0.0303105	5
582651	11.2294	24.4708	0.217771	5
672029	11.2609	24.5821	-0.258295	5
2156	11.3145	24.7712	0.0806754	5
645626	11.3523	24.9048	-0.0137473	5
244591	11.3838	25.0161	-0.102774	5
331503	11.387	25.0272	-0.272379	5
429903	11.3902	25.0383	-0.202523	5
23432	11.3933	25.0494	0.108925	14
481034	11.4311	25.183	-0.205564	14
166865	11.4343	25.1941	-0.287979	5
807915	11.45	25.2497	0.0748857	5
794081	11.4815	25.361	0.0854207	5
536468	11.4942	25.4055	0.0626437	5
301988	11.4942	25.4055	0.296723	5
301128	11.5005	25.4278	0.239079	5
632589	11.5068	25.4501	0.283419	5
443735	11.5162	25.4834	0.242479	5
635276	11.532	25.5391	-0.268671	5
820567	11.5383	25.5613	-0.0948133	5
43302	11.5887	25.7394	0.0914144	5
495794	11.7747	26.3959	-0.176162	2
517749	11.7999	26.485	-0.0817096	2
164324	11.7999	26.485	0.118497	2
470877	11.8156	26.5406	0.253596	2
636156	11.9196	26.9078	0.0958883	5
678461	11.9291	26.9412	-0.065349	2
329744	12.0362	27.3196	0.126166	2
342672	12.1402	27.6868	0.212735	2
721306	12.1623	27.7647	0.106064	2
129303	12.1655	27.7758	-0.0447692	2
327961	12.2064	27.9205	-0.0762681	2
643532	12.2285	27.9984	-0.0985008	2
212129	12.2506	28.0763	0.242804	5
338226	12.2884	28.2098	-0.224891	2
761305	12.2915	28.221	-0.149962	2
105694	12.2978	28.2432	0.196136	2
284696	12.3073	28.2766	-0.0880416	2
309455	12.3199	28.3211	0.18106	2
315927	12.3546	28.4435	-0.0933966	2
41898	12.3829	28.5437	0.0665248	2
408656	12.4176	28.6661	-0.0109921	2
255800	12.4428	28.7551	-0.095238	2
866857	12.4743	28.8664	-0.139274	2
60999	12.4775	28.8775	-0.0756991	2
238614	12.4838	28.8998	-0.0963963	2
511313	12.4901	28.922	-0.253402	2
182410	12.4932	28.9332	-0.0842683	2
374338	12.5248	29.0444	-0.0783706	2
363301	12.5279	29.0556	0.235296	2
469332	12.5374	29.089	-0.0976305	2
413164	12.5752	29.2225	-0.250142	2
240018	12.5909	29.2781	-0.294664	2
560875	12.5909	29.2781	-0.199325	2
636622	12.6035	29.3226	0.10979	2
230533	12.6067	29.3338	0.0315596	2
348754	12.613	29.356	0.18212	2
209145	12.6256	29.4005	-0.286461	2
618696	12.6351	29.4339	0.286171	2
83286	12.6445	29.4673	-0.069031	2
418965	12.6477	29.4784	-0.0424425	2
13750	12.6571	29.5118	-0.0151848	2
365895	12.6697	29.5563	-0.202763	2
817897	12.6949	29.6454	0.059142	2
86128	12.7076	29.6899	-0.0347673	2
61199	12.7107	29.701	-0.142189	2
680653	12.7202	29.7344	0.200535	2
736414	12.7391	29.8012	0.204388	2
508540	12.7485	29.8345	-0.00114158	2
312879	12.7485	29.8345	0.110404	2
438268	12.7737	29.9236	0.168219	2
848356	12.7863	29.9681	0.111275	2
555145	12.7863	29.9681	0.180381	2
547928	12.7926	29.9903	0.040579	2
88675	12.8179	30.0794	-0.202932	2
793987	12.8305	30.1239	0.125777	2
455752	12.8462	30.1795	-0.159557	2
395593	12.8462	30.1795	0.221393	2
815014	12.862	30.2352	-0.21386	2
146320	12.8651	30.2463	0.0375039	2
42188	12.8683	30.2574	0.202171	2
523094	12.8746	30.2797	-0.0429558	2
111337	12.8872	30.3242	-0.11418	2
413824	12.8967	30.3576	0.265974	2
620644	12.8998	30.3687	0.251894	2
261947	12.9156	30.4243	0.260644	2
688277	12.9345	30.4911	0.16874	2
287407	12.9408	30.5134	0.143529	2
9733	12.9628	30.5913	-0.14548	2
354962	12.966	30.6024	-0.27927	2
199259	12.9975	30.7137	-0.277602	2
789557	13.0007	30.7248	-0.227101	2
194617	13.0038	30.7359	-0.12167	2
335891	13.0196	30.7916	-0.0728804	2
773698	13.0259	30.8138	0.0502303	2
474316	13.0322	30.8361	0.108949	2
403476	13.0385	30.8583	-0.265518	2
835484	13.0385	30.8583	0.0136809	2
864169	13.0542	30.914	0.281563	2
664234	13.0574	30.9251	-0.00979926	2
881630	13.0574	30.9251	0.17754	2
273621	13.0668	30.9585	0.104695	2
856446	13.0763	30.9919	-0.0373754	2
240592	13.0952	31.0586	0.00720152	2
864387	13.1362	31.2033	-0.0904713	2
689155	13.1488	31.2478	0.132032	2
406028	13.1519	31.2589	0.0161002	2
176708	13.1614	31.2923	0.181345	2
599081	13.1677	31.3146	0.274823	2
544056	13.1835	31.3702	-0.217134	2
391446	13.1992	31.4259	-0.248026	2
45516	13.2055	31.4481	-0.109757	2
100018	13.2118	31.4704	-0.015549	2
245906	13.215	31.4815	0.281251	2
500083	13.2181	31.4926	-0.146084	2
144375	13.2276	31.526	-0.17918	2
341062	13.2307	31.5371	-0.240432	2
868960	13.2339	31.5483	0.0163499	2
771353	13.2433	31.5817	-0.162864	2
355459	13.2591	31.6373	-0.199824	2
449737	13.2622	31.6484	-0.249744	2
537796	13.2654	31.6596	0.299731	2
813429	13.3001	31.782	-0.235824	2
187924	13.3095	31.8153	-0.205445	2
805799	13.3253	31.871	0.25485	2
284982	13.3316	31.8932	0.267172	2
323550	13.341	31.9266	0.192409	2
424129	13.341	31.9266	0.25314	2
45038	13.3442	31.9378	0.0350679	2
652657	13.3694	32.0268	-0.172295	2
420683	13.382	32.0713	0.061667	2
684394	13.382	32.0713	0.246541	2
369336	13.3915	32.1047	0.0535452	2
416445	13.4324	32.2493	-0.0929862	2
590095	13.4387	32.2716	0.238209	2
533656	13.4671	32.3718	-0.191294	2
133537	13.4671	32.3718	-0.0555362	2
375729	13.4671	32.3718	0.0511688	2
525302	13.4955	32.4719	0.185524	2
664412	13.5018	32.4942	-0.276299	2
499011	13.5112	32.5275	0.217304	2
710100	13.5144	32.5387	-0.137246	2
448682	13.5301	32.5943	0.18165	2
486257	13.5585	32.6945	-0.280431	2
712626	13.5617	32.7056	-0.0746229	2
860794	13.5963	32.828	0.13311	2
270009	13.6467	33.0061	-0.290798	2
141457	13.6562	33.0394	0.184853	2
6923	13.7066	33.2175	0.125867	2
575824	13.7066	33.2175	0.261002	2
829686	13.7665	33.4289	0.133778	2
425149	13.8169	33.607	0.0369943	8
657005	14.0029	34.2635	-0.0446022	2
562050	14.0344	34.3748	-0.247715	2
124668	14.1132	34.653	-0.0966317	20
165115	14.151	34.7866	-0.172686	2
611231	14.1794	34.8867	0.0622842	20
501010	14.2109	34.998	0.230484	20
548355	14.3023	35.3207	-0.196253	20
363874	14.4158	35.7213	-0.142976	20
800042	14.4221	35.7436	-0.207867	20
570276	14.4252	35.7547	0.116727	20
373251	14.4284	35.7658	0.00410948	20
447684	14.4315	35.777	0.0999744	20
111334	14.4504	35.8437	-0.170491	20
304262	14.4977	36.0107	-0.232994	20
684183	14.5292	36.1219	-0.171088	20
121910	14.5324	36.1331	-0.205593	20
882851	14.6395	36.5114	0.231703	20
272681	14.6963	36.7117	0.185289	20
303230	14.7089	36.7562	-0.253222	20
820460	14.7089	36.7562	-0.113623	20
662567	14.7278	36.823	-0.113423	20
277584	14.7278	36.823	-0.0540598	20
329877	14.753	36.912	-0.204418	20
77177	14.7687	36.9677	0.0682346	20
106958	14.7782	37.0011	-0.270064	20
615541	14.7845	37.0233	0.201356	20
175302	14.8192	37.1457	0.239128	20
494655	14.8601	37.2904	-0.112478	20
361445	14.8791	37.3572	0.0324943	20
144923	14.8917	37.4017	0.102628	20
431558	14.92	37.5018	0.106757	20
800347	14.9232	37.513	0.264671	20
718357	14.9263	37.5241	0.0324866	20
328818	14.9263	37.5241	0.156717	20
748809	14.9326	37.5463	-0.0384918	20
19012	14.9326	37.5463	0.278649	20
582014	14.9358	37.5575	0.109377	20
689243	14.9389	37.5686	0.0740743	20
511129	14.9452	37.5909	0.106777	20
661830	14.9484	37.602	-0.0768016	14
411759	14.9484	37.602	-0.281465	20
239726	14.9484	37.602	0.204695	20
156731	14.9547	37.6242	-0.229668	20
729051	14.9547	37.6242	-0.190943	20
24543	14.9578	37.6354	-0.0553534	20
89639	14.9768	37.7021	-0.249801	20
595661	14.9768	37.7021	0.0138339	20
48197	14.9768	37.7021	0.14486	20
2159	14.9799	37.7133	-0.292673	20
503001	14.9894	37.7466	0.281135	20
182895	14.9957	37.7689	0.128871	20
60059	15.0366	37.9136	0.206415	20
174797	15.0366	37.9136	0.27651	20
643899	15.0429	37.9358	-0.232861	20
568333	15.0461	37.947	-0.286624	20
83720	15.0619	38.0026	0.288524	20
444166	15.065	38.0137	-0.00209459	20
744923	15.0682	38.0248	-0.0648473	20
59272	15.0745	38.0471	-0.266245	20
380277	15.0839	38.0805	-0.252092	20
714215	15.0902	38.1027	-0.00238944	20
789332	15.0902	38.1027	0.176186	20
344790	15.0965	38.125	-0.0218821	20
160311	15.106	38.1584	0.164252	20
164275	15.1785	38.4143	0.27119	20
189946	15.21	38.5256	-0.252634	20
620429	15.2856	38.7927	-0.219089	20
139613	15.2856	38.7927	0.0477989	20
874742	15.2856	38.7927	0.229615	20
309866	15.2919	38.8149	-0.291449	20
52579	15.2951	38.8261	-0.0599786	20
68764	15.3518	39.0264	0.0974733	20
476802	15.3896	39.1599	-0.174999	0
567010	15.5188	39.6162	-0.0259011	20
465399	15.522	39.6273	-0.238151	20
759830	15.5378	39.6829	-0.130971	8
579261	15.5819	39.8387	-0.0249546	20
634047	15.6355	40.0279	0.0333827	0
705153	15.6386	40.039	0.183455	8
221122	15.7363	40.384	-0.271448	20
877548	15.7552	40.4508	-0.289077	8
198732	15.7647	40.4842	0.187344	8
429892	15.7773	40.5287	0.191006	8
166714	15.8056	40.6288	-0.103025	8
177523	15.8183	40.6733	-0.266804	8
45587	15.8277	40.7067	-0.275321	8
728056	15.8277	40.7067	0.111603	8
168208	15.8372	40.7401	0.0304613	8
825455	15.8403	40.7512	-0.0923773	8
73784	15.8529	40.7957	-0.0169642	8
774081	15.8561	40.8069	0.135518	8
589477	15.8624	40.8291	-0.26905	8
276899	15.8655	40.8403	-0.0964874	8
852812	15.9002	40.9627	-0.298303	8
712728	15.916	41.0183	0.0107558	8
559373	15.9223	41.0406	-0.228073	8
224420	15.9506	41.1407	0.108571	8
240537	15.9601	41.1741	-0.095623	8
155267	15.9664	41.1964	-0.293008	8
6494	15.9664	41.1964	0.26657	8
625000	15.9947	41.2965	0.00276563	8
16083	15.9979	41.3076	0.00689251	8
802017	16.0105	41.3521	0.109121	8
584324	16.0231	41.3967	0.24127	8
469447	16.042	41.4634	-0.186243	8
861584	16.0641	41.5413	-0.220856	8
677236	16.0641	41.5413	-0.0880971	8
689738	16.0672	41.5525	0.0387754	8
176890	16.0704	41.5636	0.192827	8
771948	16.0924	41.6415	0.251025	8
441297	16.1019	41.6749	-0.0565977	8
597606	16.1114	41.7082	-0.0860782	8
606968	16.1145	41.7194	0.149984	8
767234	16.1366	41.7973	-0.113962	8
13306	16.1397	41.8084	-0.057032	14
854516	16.1555	41.864	0.211021	8
119961	16.1586	41.8752	0.0636289	8
125381	16.1649	41.8974	-0.0342696	8
143001	16.187	41.9753	0.260006	8
356633	16.2059	42.0421	-0.148146	8
490978	16.2374	42.1534	0.00402062	8
831035	16.2374	42.1534	0.0212599	8
709484	16.2532	42.209	-0.00793047	8
712090	16.2595	42.2313	-0.272313	8
195324	16.2815	42.3092	0.235283	8
548194	16.2847	42.3203	-0.190818	8
601341	16.291	42.3426	0.204502	8
499065	16.3068	42.3982	-0.250952	8
671210	16.3131	42.4204	-0.23227	8
291254	16.3383	42.5095	-0.110862	8
432052	16.3446	42.5317	-0.28325	8
166225	16.3446	42.5317	0.0662156	8
10	16.3509	42.554	-0.201038	8
850885	16.3698	42.6208	0.241398	8
561263	16.395	42.7098	-0.107025	8
200051	16.4265	42.8211	0.11926	8
573761	16.4297	42.8322	0.234642	8
74230	16.4391	42.8656	-0.0225711	8
640397	16.499	43.077	0.199201	8
476894	16.5116	43.1215	0.0794459	8
309915	16.5116	43.1215	0.0968618	8
686465	16.5337	43.1994	0.0798663	8
693016	16.5337	43.1994	0.23815	8
42043	16.5368	43.2105	0.0527857	14
651689	16.5494	43.2551	-0.219543	8
591066	16.5652	43.3107	0.020061	0
561941	16.5873	43.3886	0.0563933	8
284418	16.5904	43.3997	-0.297236	8
238261	16.5967	43.422	-0.0194787	8
392179	16.6093	43.4665	0.147267	8
153996	16.6125	43.4776	0.176264	8
535759	16.666	43.6668	0.153634	0
420535	16.6755	43.7002	0.158056	0
675554	16.6913	43.7558	0.227765	8
105036	16.7102	43.8226	0.0826859	8
733942	16.7732	44.0452	0.0846182	8
141908	16.7827	44.0785	0.01524	0
191578	16.8394	44.2788	0.162263	0
839031	16.8488	44.3122	-0.217743	0
216980	16.852	44.3234	-0.0600748	0
349377	16.915	44.5459	0.294995	0
223111	16.9245	44.5793	0.130909	0
670621	16.9844	44.7907	0.0664088	0
705926	16.9875	44.8019	-0.166668	0
284654	16.9875	44.8019	-0.0356101	0
223714	16.997	44.8352	-0.179761	0
651544	16.997	44.8352	-0.0883274	0
578353	17.0253	44.9354	-0.0320769	0
157055	17.0348	44.9688	0.22604	0
90936	17.0379	44.9799	0.061868	0
436871	17.0474	45.0133	0.0226584	0
164900	17.0632	45.0689	-0.115588	8
407061	17.0695	45.0912	0.185047	0
296818	17.0695	45.0912	0.260337	0
408977	17.0726	45.1023	-0.270755	0
527537	17.0726	45.1023	-0.162327	0
809403	17.0726	45.1023	0.0533159	0
670465	17.0726	45.1023	0.0849297	8
141870	17.0821	45.1357	-0.259857	0
761329	17.1104	45.2359	-0.12831	14
102077	17.1199	45.2692	0.178468	0
454045	17.1293	45.3026	-0.0362511	0
44036	17.1388	45.336	-0.0994693	0
170720	17.142	45.3471	0.129658	0
175064	17.1577	45.4028	-0.21335	0
528026	17.1577	45.4028	-0.0527071	0
807362	17.1609	45.4139	-0.0882327	0
660750	17.1924	45.5252	0.141336	0
352399	17.1924	45.5252	0.171959	0
236251	17.2113	45.592	-0.157217	0
79872	17.2113	45.592	0.157836	0
587152	17.2365	45.681	-0.0343574	0
413555	17.2838	45.8479	0.089524	0
562578	17.3027	45.9147	-0.168767	0
790585	17.3058	45.9258	0.0594728	0
417657	17.3121	45.9481	-0.079464	0
459028	17.3184	45.9703	-0.00320542	0
866967	17.3216	45.9814	-0.0955762	0
342965	17.3468	46.0705	0.267387	0
677282	17.3626	46.1261	-0.142362	0
348599	17.3657	46.1372	-0.277412	0
236541	17.3752	46.1706	-0.179628	0
568802	17.3752	46.1706	-0.0870003	0
609526	17.3815	46.1929	0.074963	0
57948	17.3941	46.2374	-0.290277	0
193446	17.4098	46.293	-0.128419	0
529627	17.4098	46.293	0.0226202	0
311574	17.4224	46.3375	0.128532	14
613428	17.4287	46.3598	0.188462	0
883562	17.4382	46.3932	0.165869	0
867014	17.4855	46.5601	-0.282857	9
434732	17.517	46.6714	-0.201262	0
460791	17.5264	46.7048	-0.26215	0
96249	17.58	46.8939	0.147034	0
223936	17.5989	46.9607	-0.199153	0
401361	17.5989	46.9607	0.121339	0
282162	17.6242	47.0497	-0.147041	0
278228	17.6273	47.0609	-0.0541642	0
761816	17.6431	47.1165	-0.064831	0
381181	17.7124	47.3613	0.178789	0
18627	17.7849	47.6173	-0.128317	0
645453	17.8069	47.6952	-0.0288356	0
260152	17.8164	47.7285	-0.00398622	0
200556	17.8542	47.8621	-0.275392	0
557941	17.8574	47.8732	-0.224311	0
537217	17.8763	47.94	-0.28002	0
785197	17.8763	47.94	-0.213775	0
334711	17.8857	47.9734	-0.0587173	0
96927	17.892	47.9956	0.0243491	0
153939	17.9393	48.1625	0.0921177	0
795871	17.9456	48.1848	0.00562176	0
88498	17.9519	48.207	-0.261091	0
365951	17.9708	48.2738	-0.0133383	0
688978	17.9803	48.3072	-0.164459	0
280168	17.9803	48.3072	-0.100084	0
32068	17.9803	48.3072	-0.06315	0
768604	17.9866	48.3295	-0.21507	0
381903	17.9897	48.3406	-0.285751	0
226564	18.0087	48.4073	0.242349	0
55313	18.0213	48.4519	-0.140365	0
809010	18.037	48.5075	-0.0378155	0
257573	18.0433	48.5298	0.202495	0
168402	18.0528	48.5631	-0.268276	0
338856	18.0685	48.6188	0.134592	0
743224	18.1032	48.7412	0.254319	0
581228	18.1379	48.8636	0.0519946	0
119411	18.1473	48.897	0.235055	14
286151	18.1536	48.9192	0.0774211	0
592430	18.1599	48.9415	-0.173207	0
74330	18.1694	48.9749	-0.139699	0
306885	18.1725	48.986	-0.148339	0
482553	18.1757	48.9971	-0.212569	0
719328	18.2104	49.1195	-0.0760483	0
591535	18.2135	49.1307	-0.0247633	0
124941	18.2198	49.1529	0.299029	14
585353	18.2356	49.2086	-0.0847653	0
99195	18.2356	49.2086	-0.0328075	0
122960	18.2356	49.2086	0.0341258	0
817160	18.2387	49.2197	0.199907	0
78625	18.2702	49.331	-0.245506	0
429927	18.286	49.3866	-0.284973	0
836027	18.3112	49.4756	0.205827	0
590797	18.3301	49.5424	0.216431	0
381920	18.3648	49.6648	-0.136837	0
757533	18.39	49.7539	-0.0372192	0
618147	18.4089	49.8206	0.222036	14
78587	18.4184	49.854	-0.160255	0
810171	18.4215	49.8651	0.0958002	0
668136	18.4467	49.9542	0.00280209	0
504599	18.4562	49.9875	-0.284901	0
135681	18.4688	50.0321	0.262168	0
594546	18.5161	50.199	-0.198556	0
788439	18.5161	50.199	0.197084	0
158827	18.5224	50.2212	0.139805	9
521256	18.5255	50.2324	-0.0141571	0
308363	18.535	50.2657	0.180927	0
80791	18.5413	50.288	0.0890751	14
136322	18.5476	50.3103	-0.267748	0
565532	18.5539	50.3325	-0.0644336	0
284989	18.5633	50.3659	0.0546467	0
412021	18.5696	50.3882	-0.0998945	0
633098	18.5886	50.4549	-0.196542	9
707963	18.598	50.4883	-0.136073	0
873037	18.6012	50.4994	-0.192036	0
47520	18.6327	50.6107	0.231847	0
241118	18.6327	50.6107	0.159253	14
51370	18.6579	50.6997	0.101959	0
207257	18.6579	50.6997	-0.141319	9
271095	18.661	50.7109	0.0730711	0
359873	18.7304	50.9557	-0.217916	0
376110	18.7304	50.9557	0.22125	0
710263	18.7777	51.1226	0.290616	0
355415	18.8722	51.4565	-0.157362	0
425003	18.8754	51.4676	-0.214884	0
118851	18.8817	51.4898	0.0486777	9
673444	18.8817	51.4898	0.261759	9
708601	18.91	51.59	0.103875	9
612010	18.9226	51.6345	-0.0147211	0
311235	18.9258	51.6456	-0.177295	0
364079	18.9447	51.7124	-0.105302	9
410627	18.9731	51.8126	0.158382	9
75953	18.9794	51.8348	0.114773	9
674929	19.0203	51.9795	-0.212205	9
183201	19.0235	51.9906	-0.032019	9
822403	19.0329	52.024	-0.113802	14
29951	19.0613	52.1241	-0.056961	9
163677	19.096	52.2466	-0.199218	9
844791	19.0991	52.2577	0.142988	9
472638	19.118	52.3245	-0.298602	9
211118	19.1212	52.3356	-0.258798	9
523169	19.1306	52.369	0.0929027	9
618179	19.1401	52.4023	-0.173002	9
699841	19.1464	52.4246	-0.137981	9
82101	19.1496	52.4357	-0.141021	9
585496	19.1748	52.5248	-0.223233	9
371016	19.1811	52.547	-0.114206	0
344956	19.1874	52.5693	-0.247754	9
450213	19.2283	52.7139	0.18066	9
61660	19.2441	52.7696	-0.0887035	9
730668	19.2914	52.9365	-0.131487	14
404709	19.2977	52.9588	0.166663	9
443684	19.3008	52.9699	-0.0057621	9
183653	19.3008	52.9699	0.0701533	9
785423	19.3166	53.0255	-0.167622	0
131426	19.3166	53.0255	-0.110969	14
127812	19.3544	53.1591	-0.173729	9
40819	19.4017	53.326	-0.175178	9
718223	19.408	53.3482	-0.138587	9
782097	19.4238	53.4039	-0.134645	9
811017	19.4269	53.415	-0.0410137	9
483234	19.4269	53.415	0.265736	9
172384	19.4836	53.6153	-0.217669	9
696241	19.5057	53.6932	-0.188496	9
749612	19.5057	53.6932	0.29559	9
560969	19.5183	53.7377	-0.118675	9
781177	19.5246	53.76	-0.131535	9
203134	19.5278	53.7711	-0.271021	9
173949	19.5372	53.8045	0.0818425	9
365847	19.5404	53.8156	0.134301	9
564745	19.5561	53.8713	0.233595	9
217247	19.5593	53.8824	-0.134959	9
624225	19.575	53.938	-0.283696	9
163397	19.5908	53.9937	-0.238284	9
348261	19.5939	54.0048	0.0402441	9
49883	19.5939	54.0048	0.183655	9
420147	19.6223	54.105	-0.228283	9
861829	19.6349	54.1495	-0.288977	9
504030	19.6444	54.1829	0.134339	9
93358	19.6444	54.1829	0.218826	9
779753	19.6507	54.2051	-0.0710184	9
237707	19.6538	54.2162	-0.0225199	9
527644	19.6727	54.283	-0.12257	9
453974	19.6727	54.283	0.142619	9
580220	19.6822	54.3164	0.279863	9
26053	19.6885	54.3386	0.118408	9
8740	19.6948	54.3609	0.170832	9
120161	19.7074	54.4054	-0.276453	9
343980	19.7295	54.4833	0.0429032	9
693396	19.7452	54.539	-0.0279821	9
881649	19.7704	54.628	-0.2538	9
712213	19.7893	54.6947	0.165892	9
136798	19.802	54.7393	0.164691	9
401243	19.8587	54.9396	0.222983	9
782613	19.8587	54.9396	0.2422	9
161987	19.8681	54.9729	0.164005	9
642501	19.8713	54.9841	0.0503212	9
664590	19.8934	55.062	0.0693849	9
375702	19.8997	55.0842	-0.101402	9
344632	19.9186	55.151	0.294191	9
699480	19.9217	55.1621	-0.217665	9
654145	19.9501	55.2623	0.0563952	9
376624	19.9564	55.2845	0.295281	9
842524	19.9595	55.2957	0.0159483	9
8739	19.969	55.329	-0.250118	9
19209	19.9721	55.3402	0.0207703	9
60575	19.9784	55.3624	-0.259773	9
119077	19.9911	55.4069	0.192537	14
412823	20.0068	55.4626	0.0976617	9
680269	20.0509	55.6184	0.224221	9
322609	20.0856	55.7408	-0.274483	9
38606	20.0919	55.763	-0.225537	9
637116	20.0982	55.7853	-0.018069	9
641098	20.1014	55.7964	-0.251792	9
769201	20.1045	55.8075	-0.0597682	9
70080	20.1108	55.8298	-0.0741103	9
566002	20.1171	55.8521	-0.0851175	9
255201	20.1297	55.8966	-0.230252	9
597946	20.1329	55.9077	0.0182672	9
41684	20.1423	55.9411	-0.185852	9
758912	20.1549	55.9856	-0.288104	9
297287	20.1549	55.9856	0.0683278	9
838651	20.1675	56.0301	-0.171397	9
569419	20.1675	56.0301	0.242791	9
87081	20.1707	56.0412	-0.150084	9
851314	20.1707	56.0412	-0.0510144	9
476117	20.1833	56.0857	0.277021	9
118266	20.1896	56.108	-0.0575997	9
637219	20.1896	56.108	0.297542	9
633331	20.2022	56.1525	-0.231822	9
726300	20.2211	56.2193	0.0683243	9
75199	20.2211	56.2193	0.291594	9
124449	20.2243	56.2304	-0.241754	9
593531	20.2274	56.2415	0.0127388	9
61024	20.2274	56.2415	0.277639	9
314056	20.2337	56.2638	0.254823	9
37976	20.2369	56.2749	0.10391	9
856713	20.2589	56.3528	-0.0126135	9
179901	20.2652	56.3751	-0.0739072	9
842206	20.2842	56.4418	-0.277292	9
181613	20.2842	56.4418	-0.175409	9
793609	20.2842	56.4418	-0.117943	9
391651	20.2936	56.4752	-0.195776	9
148732	20.3188	56.5643	0.182768	9
471540	20.3314	56.6088	-0.261819	9
517278	20.3503	56.6755	0.0704448	9
673636	20.3598	56.7089	0.072271	9
742682	20.3945	56.8313	-0.174128	9
69782	20.4165	56.9092	0.0566127	9
102382	20.4197	56.9204	-0.254406	9
624731	20.4512	57.0316	0.115768	9
245234	20.4575	57.0539	-0.239477	9
818577	20.4796	57.1318	0.207194	9
749324	20.4922	57.1763	-0.0309984	9
814134	20.4953	57.1874	-0.102691	9
366477	20.5394	57.3432	0.267658	9
560361	20.5836	57.499	-0.147383	9
761570	20.6119	57.5992	-0.091254	9
355179	20.6371	57.6882	-0.171555	9
74620	20.7411	58.0554	-0.0100309	9
470479	20.7474	58.0777	0.160666	9
680547	21.0342	59.0903	-0.199356	4
775574	21.0878	59.2795	-0.189843	4
543942	21.1855	59.6245	-0.0663449	4
429271	21.2107	59.7135	-0.172601	4
171073	21.2202	59.7469	0.142398	4
233057	21.2549	59.8693	-0.0676077	4
349919	21.2706	59.9249	-0.26026	4
867841	21.2927	60.0028	-0.160032	4
740686	21.3305	60.1364	0.248244	4
257728	21.3935	60.3589	0.263281	4
421059	21.4061	60.4034	-0.0135086	4
581438	21.4219	60.4591	-0.120901	4
438030	21.4314	60.4925	-0.030707	4
563828	21.4849	60.6817	-0.0302379	4
476084	21.4975	60.7262	-0.148804	4
221893	21.5165	60.7929	0.056436	14
564413	21.5228	60.8152	-0.0921763	4
499251	21.5669	60.971	-0.141403	4
41950	21.5795	61.0155	0.0190846	4
368804	21.5795	61.0155	0.0218755	4
405638	21.6173	61.149	-0.047569	4
226609	21.6394	61.2269	-0.155271	4
463478	21.6394	61.2269	-0.0426195	4
92794	21.6646	61.316	-0.0715652	9
272201	21.6866	61.3939	0.0293748	4
781223	21.6898	61.405	-0.0902419	4
1490	21.7087	61.4718	0.101645	4
310940	21.715	61.494	-0.00767651	4
497566	21.7182	61.5051	-0.116276	4
184563	21.7276	61.5385	-0.0180961	4
135878	21.7339	61.5608	-0.116961	4
603348	21.7528	61.6275	-0.0616908	4
658274	21.7654	61.6721	-0.125569	4
274326	21.7654	61.6721	0.0639452	4
595053	21.778	61.7166	0.0844696	4
375982	21.7843	61.7388	-0.0595593	4
718965	21.797	61.7833	0.26527	4
7328	21.8064	61.8167	-0.108896	4
285992	21.8127	61.839	-0.0765765	4
439294	21.819	61.8612	-0.0975488	4
848827	21.819	61.8612	0.00791541	4
532091	21.8285	61.8946	-0.0589406	4
193734	21.8411	61.9391	-0.0217654	4
766899	21.8505	61.9725	0.195094	4
559872	21.8631	62.017	-0.134481	4
620892	21.8884	62.1061	-0.122248	4
725563	21.9262	62.2396	0.211073	4
423821	21.9293	62.2507	-0.181693	4
498437	21.9325	62.2618	-0.0138186	4
21705	21.9577	62.3509	0.0475339	4
640680	21.9703	62.3954	-0.247993	4
136251	22.0018	62.5067	0.284113	4
152291	22.0113	62.5401	-0.0901243	4
701140	22.0207	62.5734	-0.208785	4
27816	22.0239	62.5846	0.113782	4
534546	22.027	62.5957	-0.0307965	4
649018	22.0617	62.7181	0.119191	4
295046	22.0743	62.7626	0.207831	4
333015	22.0964	62.8405	-0.10029	4
82614	22.1121	62.8962	0.0424232	4
274629	22.131	62.9629	-0.205134	4
131589	22.1342	62.9741	-0.0955241	4
819758	22.1405	62.9963	-0.106178	4
244173	22.2004	63.2077	-0.0764105	4
539752	22.2256	63.2968	-0.248817	4
543089	22.2666	63.4414	0.178465	4
368616	22.2855	63.5082	-0.0867028	4
53251	22.3832	63.8532	-0.114862	4
158749	22.4178	63.9756	-0.221675	4
625535	22.4241	63.9978	0.0927937	4
426718	22.525	64.3539	-0.198726	4
407592	22.588	64.5765	0.230719	4
283991	22.5975	64.6099	0.296005	4
555110	22.6385	64.7546	0.225926	4
445029	22.6448	64.7768	-0.202242	4
276694	22.796	65.311	0.279695	4
439689	22.8023	65.3332	-0.0560098	4
668574	22.8244	65.4111	-0.117775	4
565348	22.8244	65.4111	0.0063692	4
711020	22.878	65.6003	-0.0678294	4
707402	22.9189	65.745	-0.192427	4
504567	23.0891	66.3459	0.126756	14
612569	23.1238	66.4683	-0.115277	4
407664	23.1774	66.6575	0.0314618	4
389516	23.1774	66.6575	0.238204	4
465714	23.2026	66.7465	0.212616	4
867695	23.2121	66.7799	-0.262093	4
556068	23.2215	66.8133	-0.23843	4
225218	23.2814	67.0247	-0.140341	4
392561	23.3224	67.1694	-0.152566	4
38707	23.3287	67.1916	0.0109486	4
205650	23.3318	67.2027	-0.165148	4
282045	23.3381	67.225	-0.00673877	4
162131	23.3539	67.2806	-0.0189987	4
796270	23.3633	67.314	-0.266495	4
337131	23.3885	67.403	-0.295807	14
555572	23.4201	67.5143	0.0536093	4
797325	23.461	67.659	-0.236775	4
343073	23.461	67.659	-0.0447624	4
804389	23.4642	67.6701	0.182074	4
29994	23.4705	67.6924	0.132967	4
774278	23.4799	67.7258	0.224276	4
279347	23.4831	67.7369	-0.111329	4
663197	23.4863	67.748	0.208228	4
227726	23.5903	68.1152	-0.235486	4
766223	23.5903	68.1152	0.138572	4
621307	23.5997	68.1486	0.10463	4
769747	23.606	68.1709	-0.175127	4
337518	23.606	68.1709	-0.158416	4
153277	23.6344	68.271	-0.101963	4
664522	23.6344	68.271	-0.0927556	4
797365	23.6344	68.271	0.0552633	4
820500	23.6564	68.3489	0.241709	4
411159	23.669	68.3934	0.149089	4
267647	23.6817	68.4379	-0.0158142	4
601352	23.6911	68.4713	-0.0176953	4
665597	23.7037	68.5158	-0.202818	4
451361	23.7069	68.527	-0.296749	4
190167	23.7069	68.527	-0.148123	4
459734	23.7132	68.5492	-0.151355	4
322937	23.7447	68.6605	0.0766604	4
520701	23.7793	68.7829	-0.284787	4
749261	23.7793	68.7829	0.153339	4
809386	23.8046	68.8719	0.00597745	4
681913	23.8046	68.8719	0.157853	4
138891	23.8109	68.8942	-0.184915	4
815311	23.8109	68.8942	0.0410551	4
275901	23.8329	68.9721	-0.293278	4
545614	23.8739	69.1167	0.191036	4
689570	23.8739	69.1167	0.225006	4
32917	23.8834	69.1501	-0.22017	4
551918	23.896	69.1946	0.0825539	4
219701	23.9401	69.3504	0.146286	4
334706	23.9495	69.3838	-0.241592	4
657703	23.9779	69.484	0.234217	4
550335	23.9968	69.5507	-0.0153973	4
414247	24.0126	69.6064	0.137387	4
241358	24.0441	69.7177	-0.246948	4
68406	24.0504	69.7399	-0.0819043	4
527074	24.0977	69.9068	0.18915	4
100627	24.1229	69.9959	0.117252	4
414117	24.1418	70.0626	-0.251245	4
470802	24.1954	70.2518	-0.160206	4
345806	24.2143	70.3186	-0.20806	4
554707	24.2206	70.3408	-0.281981	4
781581	24.2269	70.3631	-0.135875	4
801481	24.23	70.3742	-0.12455	4
385359	24.2332	70.3853	0.0647707	4
651837	24.2363	70.3965	-0.152559	4
666114	24.2395	70.4076	-0.285279	4
347401	24.2616	70.4855	0.114645	4
81515	24.271	70.5189	-0.014093	4
401270	24.271	70.5189	0.0478333	4
298186	24.3687	70.8639	-0.0876343	14
629661	24.4727	71.2311	0.236231	4
853593	24.4822	71.2645	0.0986121	4
783776	24.5578	71.5315	0.066412	4
106961	24.5641	71.5538	-0.0816408	4
818403	24.7059	72.0546	-0.135363	4
40664	24.7185	72.0991	0.244219	7
133073	24.7185	72.0991	0.244379	7
797408	24.7217	72.1102	0.119423	4
444265	24.7438	72.1881	0.134442	7
461231	24.7595	72.2437	0.0475443	7
627189	24.769	72.2771	0.272845	7
604427	24.7784	72.3105	0.271312	7
428438	24.7847	72.3328	-0.229622	7
91767	24.7973	72.3773	0.153155	7
815837	24.8036	72.3995	0.146922	7
324721	24.8131	72.4329	-0.00452847	7
324332	24.8415	72.5331	-0.25062	7
303944	24.8478	72.5553	0.212367	7
75159	24.8509	72.5664	-0.074467	7
173419	24.8635	72.611	0.172513	7
131495	24.8667	72.6221	-0.0883799	7
639023	24.8667	72.6221	0.0809996	7
255435	24.873	72.6443	-0.280029	7
59332	24.936	72.8669	0.0804454	7
264009	24.9486	72.9114	-0.0264954	7
210196	24.999	73.0895	0.148076	7
525937	24.999	73.0895	-0.216523	10
639639	25.0274	73.1896	0.192774	7
581762	25.0306	73.2007	0.175741	10
730764	25.0558	73.2898	0.121916	7
237340	25.0621	73.312	-0.28751	7
787792	25.1188	73.5123	-0.287805	7
281254	25.1219	73.5234	0.213745	7
308593	25.1566	73.6459	-0.272972	7
394283	25.1692	73.6904	0.0502817	7
461246	25.1787	73.7238	-0.146855	7
29865	25.1881	73.7571	-0.26521	7
103437	25.2102	73.835	0.133347	7
347902	25.2165	73.8573	-0.187346	7
296522	25.2165	73.8573	-0.185871	7
873272	25.2417	73.9463	0.153181	7
612844	25.2449	73.9574	-0.16522	7
183051	25.2606	74.0131	-0.0145419	7
516866	25.2732	74.0576	-0.0176516	7
406875	25.2764	74.0687	0.275545	7
172635	25.2858	74.1021	-0.225337	7
93691	25.2953	74.1355	-0.260169	7
697766	25.2953	74.1355	-0.257601	7
657987	25.3016	74.1577	0.0216747	7
255472	25.3047	74.1689	-0.0744171	7
92369	25.3394	74.2913	0.198173	7
204427	25.3457	74.3135	0.0580299	7
821042	25.3552	74.3469	-0.152343	7
273867	25.3552	74.3469	0.111644	7
624688	25.3583	74.358	0.244969	7
343961	25.3804	74.4359	-0.143353	7
510513	25.3898	74.4693	-0.233134	7
479093	25.4024	74.5138	-0.11116	7
630903	25.4024	74.5138	-0.0499517	7
875546	25.415	74.5583	0.153439	7
729292	25.4466	74.6696	-0.0686474	7
760840	25.4497	74.6808	-0.1268	7
396884	25.4718	74.7587	-0.206677	7
619720	25.4749	74.7698	0.00914685	7
209773	25.4875	74.8143	0.105802	7
124665	25.4938	74.8365	0.179348	7
217517	25.5064	74.8811	-0.0562415	7
678100	25.5348	74.9812	-0.256464	7
258591	25.5506	75.0369	0.289937	7
11128	25.5569	75.0591	0.150508	7
789572	25.5632	75.0814	-0.079318	7
292883	25.5758	75.1259	0.0503901	7
525864	25.5978	75.2038	0.275789	7
139062	25.6199	75.2817	-0.0497805	7
56788	25.6231	75.2928	-0.161731	7
797185	25.6388	75.3484	0.134783	10
311533	25.6483	75.3818	0.0894217	7
690150	25.6546	75.4041	0.0507384	7
346517	25.664	75.4375	-0.171397	7
244438	25.664	75.4375	0.178407	7
413954	25.6829	75.5042	-0.242015	7
631084	25.6892	75.5265	0.11054	7
558454	25.6924	75.5376	0.00423374	7
672076	25.6924	75.5376	0.00791812	7
71824	25.6955	75.5487	0.11424	7
74242	25.7271	75.66	-0.166236	7
752916	25.7271	75.66	0.123213	7
199035	25.7428	75.7157	-0.259098	7
853651	25.7491	75.7379	0.234647	7
859841	25.7523	75.7491	-0.297952	7
23989	25.7617	75.7824	-0.234445	7
32908	25.8279	76.0161	-0.26254	7
70959	25.8279	76.0161	-0.154079	10
39141	25.8342	76.0384	0.100228	7
508234	25.8594	76.1274	0.0301473	7
137634	25.8626	76.1385	-0.116755	7
739498	25.9004	76.2721	-0.281167	7
588541	25.9067	76.2943	0.201385	7
401261	25.9288	76.3722	-0.038204	7
361345	26.017	76.6838	-0.21431	7
472599	26.0265	76.7172	0.0452564	10
299758	26.058	76.8285	-0.0135294	10
727931	26.0895	76.9398	-0.061504	7
27419	26.1242	77.0622	-0.179324	10
127638	26.1242	77.0622	-0.0382057	14
462708	26.1494	77.1512	-0.205126	10
358108	26.1494	77.1512	0.163013	10
107566	26.1588	77.1846	0.110337	10
268609	26.1714	77.2291	-0.213783	10
418763	26.1714	77.2291	0.00977029	10
495341	26.1746	77.2402	0.161671	10
345028	26.225	77.4183	-0.209407	10
62957	26.2282	77.4294	0.00478789	10
190953	26.2345	77.4517	0.0145749	10
679633	26.2502	77.5073	-0.141181	10
285976	26.266	77.5629	0.16491	10
232659	26.2818	77.6186	-0.263159	10
694955	26.2881	77.6408	0.196959	10
97932	26.2912	77.652	-0.22661	10
290524	26.3038	77.6965	-0.191828	10
800214	26.3038	77.6965	0.171582	10
582560	26.3101	77.7187	0.217152	10
767481	26.3416	77.83	-0.039534	10
312244	26.3448	77.8411	0.113709	10
864284	26.3542	77.8745	-0.274792	10
249797	26.3921	78.0081	-0.217159	14
821278	26.3952	78.0192	0.23745	10
663916	26.4047	78.0526	0.07652	10
689464	26.4141	78.086	-0.264237	10
111625	26.4173	78.0971	0.188644	10
705139	26.4583	78.2418	-0.256697	10
318974	26.4583	78.2418	-0.114758	10
660759	26.4614	78.2529	0.275901	10
639286	26.4677	78.2751	-0.157092	10
780423	26.4992	78.3864	0.062434	10
330513	26.5055	78.4087	-0.113114	10
392594	26.5118	78.4309	-0.289279	14
488065	26.5244	78.4754	-0.00861363	10
238743	26.5654	78.6201	-0.227841	10
536020	26.5686	78.6312	-0.174701	10
258584	26.5686	78.6312	-0.0163284	10
493931	26.6064	78.7648	-0.151318	10
673632	26.6284	78.8427	-0.0580559	10
820322	26.6347	78.8649	-0.267095	10
566781	26.6347	78.8649	-0.255744	10
221237	26.641	78.8872	-0.118814	10
530744	26.6442	78.8983	0.192866	10
873113	26.6537	78.9317	-0.258494	10
126469	26.6726	78.9985	0.210584	10
320940	26.6789	79.0207	-0.24476	10
647309	26.6789	79.0207	-0.18913	10
674011	26.7293	79.1988	0.179077	10
718559	26.7388	79.2322	-0.0357207	10
884277	26.7608	79.3101	0.053967	10
321086	26.7671	79.3323	-0.235513	10
14695	26.786	79.3991	0.238866	10
305452	26.7923	79.4213	0.0396232	10
599210	26.7986	79.4436	0.180457	10
677827	26.8018	79.4547	0.165558	10
862	26.827	79.5437	-0.0304342	10
245083	26.8428	79.5994	0.204347	10
367123	26.8491	79.6216	-0.249687	10
316181	26.8491	79.6216	0.124075	10
395800	26.8491	79.6216	0.146734	10
653013	26.8554	79.6439	-0.295419	10
340189	26.8585	79.655	-0.15015	10
570721	26.8585	79.655	-0.133438	10
206901	26.8617	79.6662	0.0365047	10
188560	26.8869	79.7552	0.210027	10
275589	26.89	79.7663	0.209974	10
205712	26.8995	79.7997	-0.053881	10
480321	26.9184	79.8665	-0.0218969	10
559469	26.9342	79.9221	-0.213996	10
563208	26.9562	80	-0.0439629	10
