# Supplementary material for: Genome-wide quantitative dissection of an arthropod segmented body plan at single-cell resolution
Source: Commun Biol. 2025 Jun 11;8:913. doi: 10.1038/s42003-025-08335-x (PMC12159194; doi:10.1038/s42003-025-08335-x)
Supplement: Supplementary file 7 — Supplementary Data 5 [file 42003_2025_8335_MOESM7_ESM.xlsx]

## Sheet: DataS5
Data S5. Gene Expression Profiles at Stage 7.
	1	2	3	4	5	6	7	8	9	10	11	12	13	14	15	16	17	18	19	20	21	22	23	24	25	26	27	28	29	30	31	32	33	34	35	36	37	38	39	40	41	42	43	44	45	46	47	48	49
LOC107436078	0.0403588	0.0123126	0.0252651	0.0562091	0.033383	0.0104718	0.0120649	0.0133377	0.00479199	2.73423e-05	0.00439852	0.0136341	0.0294437	0.0359941	0.0200228	0.000697589	-0.00446054	-0.00223662	-0.000138378	-0.0015355	-0.00209764	-0.0016413	0.00415615	0.0172765	0.034903	0.0412738	0.023494	0.00179437	-0.000720797	0.00931581	0.0129292	0.00993196	0.0121359	0.0190595	0.0243802	0.0243803	0.0129216	-0.00149109	0.00037989	0.0114294	0.0109828	0.00694287	0.00546579	0.00755814	0.00919829	0.0069466	0.0179763	0.0370573	0.0337923
LOC107436079	0	0	-0.00232878	0.00659608	0.0201913	0.0268484	0.0191542	0.00887996	-0.000478942	-0.00251763	0.00727969	0.0153127	0.016984	0.0144748	0.0116543	0.00886841	0.00636906	0.000922889	-0.00283255	-0.00153469	-1.66902e-07	0	0	0	0	0	0	0	0	0	0	0	0	0	0	0	0	-7.87499e-08	-0.00115673	-0.00309589	0.00102373	0.00681589	0.0107589	0.00896494	0.000270591	-0.00147671	-0.00098967	0.00524062	0.0183645
LOC107436080	0.181234	0.19896	0.20994	0.237005	0.216446	0.131725	0.0790583	0.0644573	0.102635	0.13174	0.155332	0.166537	0.14568	0.158579	0.190997	0.183624	0.174486	0.159524	0.156266	0.15596	0.141495	0.122533	0.133207	0.14513	0.148266	0.11774	0.114937	0.122718	0.12943	0.141489	0.166741	0.166447	0.176793	0.190186	0.186524	0.173625	0.151156	0.123638	0.132069	0.181937	0.203549	0.177164	0.126102	0.114476	0.168236	0.219056	0.201324	0.138544	0.0983087
LOC107436081	0.353731	0.41384	0.444405	0.426603	0.467212	0.479449	0.46138	0.442144	0.449709	0.461635	0.467281	0.470516	0.469523	0.478344	0.542131	0.588206	0.596617	0.576252	0.517572	0.416774	0.3328	0.300539	0.333804	0.395511	0.395873	0.343645	0.236868	0.161858	0.215931	0.31763	0.32939	0.323261	0.351059	0.387953	0.418892	0.428866	0.397797	0.36718	0.406861	0.48269	0.519163	0.497763	0.430198	0.384102	0.392431	0.456799	0.511903	0.525378	0.459311
LOC107436082	-0.00258748	0.00588049	0.00727979	0.00382227	0.0151678	0.0110487	0.00190862	-0.00328585	-0.00114527	-0.00023334	-0.00219785	-0.0023388	0.0017464	0.00902323	0.0132212	0.00900726	0.00247538	-0.00142566	-0.000415162	0.0074246	0.0127433	0.00941483	0.0030782	-0.00194035	-0.00124527	-0.000174029	-0.00223096	-0.00359127	0.000881896	0.0077559	0.00935885	0.00705715	0.00132647	-0.000398859	-0.000427573	-2.21401e-05	0	0	0	0	-0.0023865	0.000388402	0.00862457	0.0132845	0.0104803	0.00191574	-0.00382168	0.00557108	0.0111518
LOC107436083	0.0351139	0.0221765	0.0083958	0.0211013	0.016078	0.00100051	-0.00342435	-0.00136602	-0.000409948	-0.000172017	-0.00160143	-0.00159736	0.00180201	0.00696153	0.0093393	0.00589338	0.00117739	-0.000149467	-0.000401972	-0.00196636	-0.00249979	0.000935602	0.00720685	0.0104458	0.00796168	0.00235712	0.00048365	1.3601e-05	0	0	0	0	0	0	0	0	0	0	0	0	0	-0.000644428	0.000139975	0.00398088	0.00948109	0.00746944	0.00293954	-0.000346856	-0.000249644
LOC107436084	0.641045	0.538245	0.489804	0.602472	0.707025	0.64898	0.556513	0.495496	0.44802	0.47581	0.607705	0.689178	0.66619	0.529595	0.430312	0.47028	0.520401	0.58874	0.651645	0.697592	0.7014	0.58722	0.498679	0.495134	0.563436	0.637356	0.643003	0.626134	0.582415	0.536017	0.565209	0.61457	0.691267	0.706698	0.679486	0.631598	0.570291	0.517149	0.527467	0.582132	0.581719	0.533632	0.505472	0.528789	0.556441	0.606797	0.631512	0.587322	0.491811
LOC107436085	0.918621	0.785449	0.569787	0.577729	0.678036	0.695845	0.705977	0.683348	0.629603	0.577452	0.544299	0.517552	0.477986	0.455787	0.463257	0.531347	0.59546	0.618369	0.600092	0.530578	0.49341	0.552969	0.640282	0.721305	0.815211	0.88609	0.872538	0.831342	0.80921	0.792385	0.712104	0.633801	0.613473	0.652964	0.719062	0.750694	0.701515	0.630678	0.574395	0.530963	0.577924	0.61876	0.652613	0.674555	0.653796	0.634928	0.604974	0.581751	0.586743
LOC107436086	1.35175	1.14133	0.931122	0.956689	1.03656	1.01028	0.948847	0.906529	0.907205	0.946032	1.01496	1.06335	1.07809	1.04041	1.00234	0.926956	0.877796	0.934586	1.00751	1.08737	1.14912	1.15634	1.14732	1.12062	1.074	1.05168	0.982947	0.919283	0.931073	0.992351	1.06223	1.07876	1.02338	0.948331	0.871633	0.849812	0.941124	1.06318	1.13886	1.1578	1.0884	1.02715	1.00793	1.01781	1.02282	0.992677	0.954911	0.942972	0.98984
LOC107436087	2.36704	2.42915	2.48922	2.44523	2.44652	2.55094	2.58054	2.54775	2.45112	2.3914	2.37687	2.39864	2.48944	2.55069	2.5147	2.45311	2.45636	2.5393	2.55543	2.39642	2.25749	2.26877	2.35121	2.44614	2.45421	2.41097	2.39146	2.37326	2.35699	2.34705	2.34179	2.35569	2.36722	2.33277	2.27337	2.24248	2.29074	2.35716	2.3946	2.41427	2.34415	2.32694	2.35454	2.36972	2.36866	2.44853	2.51027	2.49931	2.40651
LOC107436088	0.911328	0.791838	0.583022	0.505248	0.560538	0.435919	0.3428	0.367164	0.508263	0.576764	0.558711	0.526546	0.495789	0.461909	0.414574	0.540519	0.65757	0.698832	0.686318	0.589027	0.50684	0.477995	0.468192	0.521544	0.597829	0.675128	0.710952	0.708361	0.656396	0.558492	0.478896	0.433835	0.41223	0.440739	0.49552	0.548523	0.597752	0.639795	0.642591	0.615611	0.503751	0.473858	0.567906	0.68851	0.74983	0.672167	0.625569	0.621959	0.744555
LOC107436089	0	-0.0028406	0.00605402	0.0229224	0.0132972	-0.00086966	-0.0030795	-0.000244563	0.00368458	0.00756421	0.0103167	0.0102316	0.00461909	-0.00216764	-2.66939e-05	-2.16442e-06	0	-0.00167273	-0.000850955	0.0110067	0.0244177	0.0341529	0.0262445	0.0143754	0.0113072	0.0160337	0.00936796	0.0016792	0.00325999	0.0093106	0.00782619	0.0034349	-0.0017126	0.000924912	0.00987158	0.020251	0.0310511	0.0392494	0.0291772	0.00515631	0.00418041	0.00879517	0.0155706	0.016965	0.0115567	0.00446685	-0.00286098	-0.000477462	-0.000332318
LOC107436090	0.593174	0.538167	0.548535	0.547644	0.420431	0.430754	0.489491	0.483231	0.406258	0.361795	0.359372	0.385996	0.448195	0.526585	0.557223	0.476682	0.421573	0.421982	0.434472	0.444622	0.455901	0.496262	0.519215	0.503069	0.462422	0.448426	0.508338	0.571104	0.569941	0.527833	0.493701	0.484691	0.465722	0.415077	0.350313	0.312209	0.340452	0.397809	0.442187	0.46946	0.469167	0.507608	0.570566	0.59816	0.538613	0.406233	0.341035	0.383893	0.476965
LOC107436091	0.0484636	0.012026	-0.00367956	-1.74461e-06	0	0	0	0	0	0	0	0	0	0	0	0	0	0	0	0	0	0	0	0	0	-0.000244152	-0.00302928	-0.00440718	0.00337284	0.0150191	0.0178671	0.0116947	0.00922902	0.0171356	0.0251774	0.027111	0.0157431	-7.75882e-05	-0.00445747	-3.22703e-05	0	0	0	0	0	0	0	0	0
LOC107436092	0.0455262	0.0289822	0.0163775	-0.00629064	0.0214407	0.0725826	0.0697116	0.05451	0.0597878	0.0639904	0.0642374	0.0603279	0.0494636	0.0560242	0.060772	0.0297226	0.0347424	0.0655605	0.0834089	0.0624022	0.0282947	0.00544851	0.014426	0.0366735	0.0535781	0.0652082	0.0743837	0.0719144	0.0476714	0.0172663	0.017994	0.0362311	0.0599691	0.0608236	0.0468095	0.036334	0.044813	0.0572227	0.0779521	0.0993363	0.0563217	0.0107431	0.00077034	0.0217916	0.0546944	0.0518654	0.0285349	0.00381453	0.0133207
LOC107436094	0	0	0	0	0	0	0	0	0	-0.000166589	-0.00128321	0.00016441	0.00752864	0.0136465	0.0126041	0.00455371	-0.00145794	-0.00107356	0	0	0	0	0	0	0	0	0	0	0	0	0	0	0	0	0	0	0	0	0	0	0	0	0	0	0	0	0	0	0
LOC107436095	0	0	0	0	-1.92457e-08	0.000225953	0.011403	0.022262	0.024184	0.0199368	0.00825099	-0.000399169	-0.000899136	0	0	-0.00211935	0.00115887	0.00943097	0.0160444	0.0194191	0.0179095	0.00840161	0.00284283	0.00368087	0.0108196	0.0169196	0.0179377	0.0172551	0.0140062	0.00842841	0.00119349	-0.00217401	-0.0001896	-0.00267053	-0.00681561	-0.00780576	-0.000107852	0.0094765	0.0161786	0.0205716	0.00824311	-0.00120544	-0.0013354	0	0	0	-9.6306e-05	-0.00082039	-0.00181004
LOC107436096	0.139243	0.090886	0.0473689	0.0254293	0.095014	0.143176	0.127468	0.0940565	0.0951625	0.104353	0.122877	0.137657	0.143685	0.131599	0.0896105	0.0843111	0.109905	0.174997	0.211073	0.183434	0.141412	0.0742103	0.0697053	0.0944702	0.0892413	0.0745706	0.0626958	0.0638578	0.0818049	0.0936541	0.0836056	0.087059	0.094417	0.0929371	0.0870566	0.0769817	0.0599636	0.0498328	0.0618123	0.0840227	0.0989662	0.108375	0.109659	0.113559	0.109084	0.0905885	0.0928743	0.122865	0.110126
LOC107436098	0.0154385	0.0175612	0.00532465	-0.000763537	-0.00193356	0.00983883	0.0131488	0.0100087	0.00157247	-0.00260556	-0.00124861	0	0	0	0	0	0	0	0	0	0	0	0	0	0	0	0	0	0	0	0	0	1.13369e-09	0.00129913	0.00455189	0.00879907	0.0144025	0.0188812	0.014476	0.00214056	-0.000308686	-6.61615e-05	0	0	0	0	-0.000389747	-0.00283817	0.00375273
LOC107436100	0.532942	0.544319	0.34358	0.193109	0.177959	0.143278	0.124468	0.15085	0.22237	0.244913	0.202202	0.164483	0.145725	0.167869	0.179953	0.184984	0.214146	0.234923	0.243307	0.222201	0.211869	0.262025	0.28242	0.25175	0.24717	0.248321	0.288906	0.326431	0.319188	0.276885	0.176855	0.0944967	0.0497918	0.0801042	0.147042	0.198335	0.202802	0.197254	0.190195	0.201756	0.224332	0.277953	0.313398	0.258437	0.0905123	0.0173481	0.0451595	0.131979	0.164561
LOC107436101	0.100049	0.11086	0.0932511	0.111341	0.136997	0.103644	0.102496	0.135504	0.177784	0.187795	0.152461	0.115814	0.0904906	0.0828603	0.0886873	0.0996895	0.119075	0.127662	0.126357	0.109304	0.094401	0.102715	0.0961846	0.0902591	0.114268	0.132188	0.119905	0.100244	0.0952928	0.108518	0.122936	0.138074	0.145365	0.12958	0.1065	0.0905468	0.0879851	0.0964466	0.135406	0.188202	0.18728	0.147164	0.0869257	0.0735174	0.13528	0.165012	0.13777	0.0592052	0.030649
LOC107436102	0.788421	0.768619	0.72368	0.706492	0.643958	0.62002	0.658757	0.680157	0.611185	0.59351	0.668547	0.738035	0.771089	0.718046	0.648825	0.677488	0.720194	0.744802	0.769299	0.794746	0.821268	0.865696	0.905913	0.899671	0.848133	0.760776	0.711402	0.701951	0.80346	0.953052	0.979153	0.932828	0.797945	0.741237	0.721099	0.715562	0.72511	0.741946	0.702403	0.645072	0.616382	0.626667	0.666785	0.672454	0.605398	0.551881	0.490298	0.471274	0.544373
LOC107436103	0	0	0	0	0	0	0	0	0	-0.000202374	-0.00192712	-0.00217575	0.00083363	0.00760689	0.0125663	0.00930208	0.00333068	-8.39051e-05	-0.0013281	-0.000627677	-6.52317e-08	0	0	0	0	0	0	0	0	0	0	-2.43323e-05	0.000531944	0.0184834	0.0430808	0.0562651	0.0427079	0.0199669	0.00204602	-0.00461545	-0.00190057	0	0	0	0	0	0	0	0
LOC107436104	0.179848	0.20959	0.198682	0.165364	0.25806	0.275376	0.240315	0.19558	0.149322	0.132655	0.143449	0.150948	0.145394	0.117952	0.143845	0.183197	0.217094	0.221406	0.231142	0.262504	0.28665	0.296077	0.322139	0.335997	0.308408	0.247947	0.232351	0.250257	0.290832	0.308299	0.240754	0.216764	0.215886	0.228018	0.251354	0.256086	0.223159	0.185236	0.127316	0.0660744	0.11127	0.159776	0.200713	0.221592	0.211534	0.185282	0.179631	0.188488	0.175368
LOC107436105	0.295527	0.224821	0.209153	0.204012	0.167961	0.202773	0.223301	0.265357	0.319661	0.31783	0.249901	0.191141	0.174384	0.19749	0.175883	0.135141	0.114731	0.0939441	0.0836481	0.0975822	0.132879	0.223016	0.254776	0.214967	0.16342	0.15731	0.195709	0.227507	0.221709	0.205721	0.212256	0.243932	0.262485	0.28148	0.29451	0.289562	0.251846	0.208688	0.18757	0.182525	0.170568	0.151222	0.141504	0.162784	0.223321	0.299811	0.305566	0.228662	0.158076
LOC107436106	0.0768313	0.102458	0.0694828	0.0369318	0.0316086	0.0279026	0.0330006	0.040066	0.036719	0.0339855	0.0310379	0.0335117	0.0466938	0.0463081	0.0333977	0.0472548	0.0643037	0.0894112	0.0949201	0.0663389	0.0409147	0.0226922	0.016416	0.02112	0.026178	0.032393	0.0287928	0.0246441	0.0230771	0.0310332	0.05753	0.0669447	0.061281	0.0472773	0.0325294	0.0230421	0.0210295	0.0196306	0.0186472	0.0210202	0.0150242	0.00527881	-0.00148607	-0.00178163	-0.00116316	0.00889041	0.0261981	0.0400091	0.0452782
LOC107436108	1.35064	1.16575	1.03318	1.04543	1.09728	1.14747	1.11776	1.04269	1.0031	0.990614	1.022	1.05248	1.05687	1.04787	0.991341	0.969801	0.95401	0.976657	1.01505	1.05449	1.07515	1.04756	1.01719	1.01329	0.977248	0.946353	1.05653	1.16717	1.13988	1.03844	0.96838	0.947214	0.949445	0.972431	1.02278	1.07857	1.13483	1.1767	1.15899	1.10368	1.00949	0.973588	0.986649	1.03316	1.10939	0.983521	0.917667	0.928943	0.934567
LOC107436109	2.02041	2.12448	2.43055	2.5857	2.51284	2.48952	2.47704	2.45712	2.40477	2.39369	2.45464	2.49796	2.50219	2.45363	2.3704	2.41653	2.46558	2.42582	2.35413	2.27601	2.24257	2.28724	2.2873	2.28624	2.33401	2.39811	2.34475	2.26246	2.21993	2.21679	2.25274	2.28331	2.28137	2.23913	2.18391	2.16905	2.24159	2.34106	2.41508	2.46806	2.48559	2.44925	2.36648	2.30522	2.31473	2.38993	2.4507	2.4699	2.51357
LOC107436110	0.181757	0.230711	0.245686	0.232682	0.294109	0.325241	0.270313	0.210723	0.203505	0.207573	0.216602	0.226213	0.236106	0.250232	0.265006	0.26632	0.232944	0.177245	0.131518	0.131624	0.151981	0.162304	0.178995	0.181084	0.194499	0.219338	0.18713	0.151719	0.174867	0.229342	0.261315	0.240071	0.175411	0.19129	0.249275	0.298608	0.302296	0.28748	0.262236	0.256969	0.271527	0.26106	0.21869	0.195922	0.234124	0.229105	0.216268	0.189823	0.230647
LOC107436112	0	0	0	0	0	0	0	0	0	0	0	0	0	0	0	0	0	0	0	0	0	0	0	0	-6.67199e-05	0.000778337	0.0121141	0.0255819	0.0260841	0.023145	0.0287779	0.0385649	0.0517187	0.0423046	0.023492	0.0075727	0.0016202	-0.000365456	0	0	0	0	0	0	0	0	0	0	0
LOC107436115	0.0893726	0.111011	0.0889946	0.0605362	0.0579143	0.0477534	0.0444391	0.0552589	0.0814125	0.0940999	0.0935731	0.093879	0.102127	0.0941213	0.0606083	0.0236449	0.0375118	0.0898673	0.12145	0.0952595	0.0610135	0.0375147	0.0332925	0.0510744	0.0578918	0.0553163	0.0556914	0.0601822	0.067117	0.0751094	0.0752809	0.0567647	0.0456071	0.0453088	0.0526097	0.0604259	0.059675	0.0552104	0.0605003	0.0725653	0.0777976	0.0809275	0.0818252	0.0752329	0.059192	0.0454667	0.0356916	0.0325447	0.0273488
LOC107436116	-0.000181035	-0.000899784	0.00682931	0.0092929	0.0013044	-0.00131942	-0.000390478	0	0	0	0	0	0	0	0	0	0	0	0	0	0	0	0	0	0	0.000299627	0.00442509	0.00984637	0.0125613	0.0120964	0.00632221	-0.000637623	-0.00256661	-0.0024583	-0.00110909	-4.4585e-05	0	0	0	0	0	0	0	0	0	0	0	0	0
LOC107436118	-0.00292577	0.00999645	0.0353983	0.0315533	0.00501541	0.0409898	0.0639898	0.0932903	0.11287	0.110967	0.0806766	0.0476011	0.0294271	0.0202497	0.00872285	0.0098768	0.00866326	0.00472989	0.0152395	0.0498094	0.0713298	0.0502565	0.0209185	0.00547325	0.00667459	0.00321297	-0.000116186	-0.00151377	-0.0024104	-0.00239826	0.00602789	0.0316494	0.0532848	0.0485549	0.030376	0.0146172	0.0138454	0.0185224	0.0154258	0.0032153	-3.14036e-05	0.0102765	0.0243218	0.0285376	0.0231156	0.0280842	0.0275521	0.0117191	-0.000242977
LOC107436121	0.178612	0.0872198	0.0895047	0.156855	0.138086	0.0936405	0.0540512	0.0414844	0.0584266	0.0705001	0.0833169	0.0939984	0.103629	0.109473	0.077864	0.040814	0.0253921	0.0402114	0.0620191	0.0826178	0.0916106	0.0692512	0.0902242	0.125434	0.130576	0.122232	0.13081	0.138787	0.130902	0.102991	0.0739721	0.0649208	0.0623796	0.0521241	0.0374207	0.0303274	0.0427947	0.0604435	0.0716911	0.0710079	0.0489068	0.0549514	0.0876053	0.101603	0.086481	0.0942661	0.104869	0.116874	0.0930552
LOC107436122	0.34268	0.433882	0.452013	0.371966	0.36876	0.366558	0.386122	0.365804	0.303618	0.308729	0.388335	0.452561	0.471476	0.424155	0.387431	0.327461	0.305343	0.349784	0.413243	0.460944	0.4989	0.550042	0.54276	0.502699	0.489146	0.485124	0.503786	0.510404	0.470981	0.427027	0.444445	0.487225	0.480308	0.408017	0.311604	0.255974	0.291491	0.362522	0.440361	0.512982	0.494107	0.447459	0.413909	0.444499	0.521188	0.527341	0.483846	0.433067	0.49069
LOC107436124	0.154437	0.0754246	0.032435	0.0124696	0.0208551	0.0601491	0.0543409	0.0304319	0.0271914	0.0488734	0.0961853	0.117658	0.0811594	0.0326232	0.0556925	0.0660587	0.0641777	0.0428546	0.0258781	0.0321322	0.0416326	0.0535998	0.0573238	0.0500758	0.0292755	0.0124711	0.0053475	0.00728341	0.0173148	0.0461424	0.10741	0.13474	0.15428	0.141158	0.103727	0.0690958	0.0465157	0.0253009	0.0343106	0.0600175	0.0658252	0.0658191	0.0553946	0.0353599	0.00645693	0.005664	0.0174754	0.0370629	0.0574599
LOC107436125	-0.00327958	0.00166751	0.0140206	0.0231018	0.0122331	0.00140412	0.0102184	0.0281688	0.0402614	0.0377682	0.0149591	-0.0012351	-0.00327779	0.0107907	0.0331539	0.0397864	0.0330707	0.0142586	0.0268132	0.0882658	0.154399	0.216229	0.251017	0.272244	0.241313	0.158885	0.0923265	0.0457439	0.0398237	0.0505815	0.0467263	0.0546884	0.0832627	0.0922293	0.0902145	0.0785015	0.0528743	0.0249835	0.0125227	-0.00423976	-0.00257054	-0.00105195	-0.000384963	0.00590826	0.016484	0.0139064	0.00654701	-0.000625162	-0.000547604
LOC107436126	0.666364	0.875757	0.949797	0.813671	0.690783	0.700734	0.777187	0.808364	0.732234	0.713923	0.767269	0.830201	0.87819	0.849432	0.869942	0.866282	0.805478	0.75837	0.722967	0.687099	0.669065	0.6623	0.740108	0.829123	0.820987	0.8195	0.900403	0.95572	0.902214	0.789745	0.788847	0.865221	0.876386	0.845293	0.809162	0.793496	0.818195	0.847574	0.815204	0.735076	0.776116	0.836435	0.872591	0.874275	0.847847	0.786038	0.708527	0.651603	0.676863
LOC107436127	0.355763	0.354925	0.351556	0.308546	0.256569	0.218583	0.249616	0.295573	0.316709	0.308996	0.26572	0.245843	0.273444	0.332441	0.367945	0.380742	0.339236	0.289923	0.262532	0.279379	0.299757	0.305561	0.282541	0.240967	0.230311	0.242445	0.295488	0.341832	0.333743	0.309415	0.308429	0.313165	0.309082	0.34024	0.382469	0.387156	0.300802	0.197168	0.155431	0.195528	0.288722	0.344968	0.328804	0.26678	0.187407	0.201493	0.219131	0.215331	0.227489
LOC107436128	0.0875913	0.0596227	0.0340588	0.0159878	0.0174646	0.0344991	0.0798959	0.097081	0.0906742	0.0823612	0.0708785	0.0562154	0.026964	0.00859991	0.0327847	0.0405318	0.0289272	0.0181985	0.0195388	0.045684	0.0661241	0.0594316	0.0378225	0.0374984	0.0430076	0.0452821	0.0463717	0.0471057	0.0494267	0.0531738	0.0479436	0.03738	0.0274446	0.0240831	0.0242997	0.0310573	0.0517087	0.0711225	0.0738022	0.0683875	0.0305083	0.00204121	-0.00231196	0.00947631	0.031017	0.0584242	0.0649491	0.0457338	0.031771
LOC107436129	0.682712	0.721132	0.6436	0.637321	0.712666	0.731586	0.74501	0.755955	0.729045	0.690383	0.631262	0.607039	0.654874	0.720307	0.743361	0.743239	0.719976	0.701242	0.680686	0.640421	0.62324	0.668239	0.732858	0.743776	0.671848	0.583541	0.592297	0.643127	0.676146	0.670052	0.639998	0.696452	0.816324	0.876412	0.882947	0.846987	0.774614	0.697518	0.622711	0.560604	0.595829	0.64121	0.643173	0.620295	0.617415	0.6839	0.719864	0.758756	0.700952
LOC107436131	0.0259255	0.0440479	0.0208076	-0.00138617	0.0207512	0.0183735	0.0128977	0.0108626	0.00897072	0.0116765	0.0211011	0.0282016	0.0305916	0.0223229	0.0166956	0.0225169	0.0189546	0.0187368	0.0228714	0.0312862	0.0333589	0.0147411	0.00615653	0.0266697	0.0543161	0.0649187	0.0593285	0.049261	0.0381695	0.0298339	0.0352389	0.0560047	0.0769366	0.0639887	0.036184	0.0125219	0.00672103	0.00747082	0.00456254	-0.0017071	-0.000900012	-0.000891467	-0.00243739	0.00466015	0.0231973	0.0230986	0.0153324	0.0197215	0.0340816
LOC107436133	-0.00343966	0.0020194	0.0103063	0.0229384	0.0324704	0.0277169	0.0121126	0.00354165	0.0133112	0.0199712	0.0197287	0.0198702	0.0231469	0.0284029	0.0263027	0.00886229	-0.0032448	-0.00229595	-0.000431084	-0.00473061	-0.00620731	0.00382007	0.0178895	0.0238697	0.016851	0.00322788	0.00137435	0.00404892	0.00698141	0.00874224	0.0107185	0.0138061	0.0155144	0.0146864	0.0135372	0.0126401	0.0133887	0.0163338	0.0209468	0.0255288	0.0206694	0.0142501	0.0117283	0.011214	0.00732042	0.00751123	0.00862266	0.0148109	0.0171742
LOC107436135	0.0640933	0.0275455	0.00907916	0.00594136	0.00339623	0.00904499	0.0117727	0.0258175	0.0705501	0.0891842	0.0691809	0.0414499	0.00558534	-0.00342296	0.0124676	0.0124506	0.00797299	0.000556094	-0.00400776	-0.00207576	-0.000118799	-0.00256231	0.00204886	0.00964554	0.0120313	0.0137674	0.0137931	0.0138815	0.017165	0.0216919	0.0285985	0.0277569	0.017027	0.00833426	0.00131983	-0.00044052	0.00589732	0.0130981	0.0151656	0.0144512	0.0103013	0.0130566	0.0202705	0.0214711	0.0171743	0.00365802	-0.0055105	-0.000828946	0
LOC107436137	0.06668	0.0461413	0.0224113	0.00564262	0.0198257	0.027421	0.016976	0.00955798	0.0274018	0.0490113	0.0759608	0.0887637	0.07349	0.0506628	0.0468403	0.0557271	0.0506986	0.0377845	0.0254885	0.0264219	0.0354139	0.0446566	0.050547	0.0790528	0.140517	0.176831	0.133484	0.0759244	0.0597341	0.0815723	0.112091	0.132078	0.138692	0.10631	0.0555239	0.0334321	0.0882686	0.156402	0.170085	0.14684	0.0864704	0.0463327	0.0480902	0.0591045	0.0584722	0.0522738	0.0351585	0.0316712	0.0613925
LOC107436144	0.119826	0.173553	0.16064	0.0702178	0.0433903	0.117726	0.155778	0.134293	0.0883567	0.0755691	0.108865	0.136628	0.138966	0.130458	0.117237	0.110878	0.125106	0.141476	0.145755	0.126763	0.112426	0.127411	0.125885	0.097339	0.0573711	0.0413927	0.0667814	0.0984264	0.111909	0.113553	0.109059	0.094023	0.0609249	0.0297705	0.00386047	0.00266916	0.0486066	0.111627	0.173191	0.220248	0.179162	0.102898	0.0430853	0.0362173	0.0731379	0.084798	0.0843441	0.113118	0.141472
LOC107436148	0.241233	0.167982	0.161148	0.198686	0.182493	0.181817	0.187316	0.198553	0.194898	0.191318	0.1956	0.214596	0.26594	0.268602	0.219048	0.17442	0.171162	0.190379	0.201145	0.193831	0.192661	0.203976	0.230841	0.258269	0.256041	0.225352	0.211387	0.217209	0.252046	0.295874	0.301683	0.275882	0.251801	0.225742	0.199971	0.184912	0.189229	0.192454	0.16646	0.112196	0.103937	0.135042	0.184487	0.200511	0.164635	0.184882	0.184346	0.1779	0.179103
LOC107436149	0.656675	0.702347	0.654538	0.522088	0.476445	0.453308	0.419154	0.452895	0.588458	0.671271	0.680149	0.662305	0.627466	0.58574	0.548913	0.588758	0.617923	0.609768	0.574727	0.495998	0.466817	0.544404	0.625173	0.681351	0.674208	0.652106	0.679702	0.705793	0.68757	0.645929	0.639288	0.665749	0.67316	0.641371	0.616321	0.607265	0.623973	0.648329	0.623948	0.547596	0.577348	0.605816	0.619897	0.629152	0.594437	0.5381	0.522097	0.548937	0.601962
LOC107436150	0.382083	0.425607	0.454546	0.390253	0.451146	0.43825	0.429973	0.400217	0.349459	0.304764	0.271126	0.272177	0.333862	0.359399	0.288375	0.319814	0.347181	0.329689	0.293781	0.231581	0.210848	0.247608	0.280861	0.364305	0.459058	0.516171	0.470813	0.41433	0.433035	0.467219	0.438502	0.418093	0.420911	0.402735	0.366538	0.324505	0.279282	0.244958	0.244346	0.232584	0.237593	0.314252	0.418241	0.46245	0.418259	0.330765	0.305333	0.333118	0.345038
LOC107436151	-0.00282963	0.00223191	0.00901339	0.00505582	-0.00150221	-0.000473986	0	-0.000312949	-0.00298274	-0.0013015	0.00707625	0.0128121	0.0128232	0.0109113	0.00645717	0.00659456	0.00400939	5.07407e-05	-0.00222887	-0.00285561	-0.00249989	0.000935602	0.00720685	0.0104458	0.00796168	0.00235712	0.00048365	1.3601e-05	0	0	0	0	0	0	0	0	0	0	0	0	0	0	0	0	0	0	0	0	0
LOC107436153	0.0343493	0.00916176	0.00794533	0.00893714	0.0270683	0.0422051	0.0528297	0.0605487	0.0770891	0.0776791	0.0560497	0.0380162	0.0322326	0.0309131	0.022621	0.00417455	-0.00360484	-0.0021498	-0.000120787	-0.00134776	-0.0018771	-0.000218994	0.00477545	0.0106359	0.0176162	0.0192008	0.0173714	0.0147876	0.0128719	0.0127013	0.00987627	0.00501402	0.0033588	0.00604719	0.014769	0.0236018	0.0279163	0.0304247	0.0271233	0.0219497	0.0392829	0.0553488	0.0583901	0.0483695	0.0302127	0.0130217	0.00288623	0.00558341	0.0106962
LOC107436156	0	0	0	0	0	0	0	0	0	0	0	0	0	0	0	0	0	0	0	0	0	0	0	0	-1.2532e-05	0.000339318	0.00503773	0.0105365	0.0111885	0.00829297	0.00295423	-0.00153445	-0.00101422	-0.000914057	-0.000403877	-1.60656e-05	-0.000879299	-0.000557457	0.00741432	0.0193573	0.0195091	0.011655	8.74399e-05	-0.000212738	0.0147908	0.0181503	0.0137398	0.00289913	-0.000726495
LOC107436158	0	0	0	-6.7704e-06	-1.90422e-05	0.00775499	0.0084899	0.00536643	-0.00104581	-0.00259195	0.00590374	0.0186206	0.0384402	0.0455604	0.027655	0.0100409	0.00409018	0.00220213	0.00131559	0.00181765	0.00748424	0.0224648	0.0336974	0.0411702	0.0384757	0.0283916	0.0179403	0.0113317	0.015911	0.02383	0.020235	0.00953636	0.000821614	0.00249774	0.0111485	0.0176992	0.0146927	0.0100736	0.00917255	0.0119839	0.0188046	0.0233824	0.0215524	0.0156255	0.00874046	-0.000673927	-0.000943567	0.00789614	0.00881292
LOC107436159	0.239928	0.172828	0.191386	0.201586	0.189282	0.269602	0.350133	0.360616	0.277766	0.244351	0.280477	0.318821	0.342703	0.343291	0.321693	0.286502	0.291027	0.307099	0.306361	0.273128	0.248359	0.285869	0.286452	0.2579	0.279152	0.334926	0.344306	0.323705	0.284811	0.248693	0.215983	0.184108	0.14127	0.100855	0.0758117	0.0820572	0.147932	0.233362	0.27717	0.28347	0.24468	0.208031	0.207391	0.228023	0.24905	0.269932	0.2526	0.189037	0.158953
LOC107436160	0.348888	0.362695	0.289967	0.273533	0.352578	0.310625	0.234577	0.220333	0.299202	0.338321	0.306802	0.26715	0.235058	0.258858	0.321502	0.290671	0.252598	0.228557	0.247833	0.352965	0.424318	0.391202	0.302109	0.236283	0.231253	0.241793	0.229618	0.228723	0.253206	0.295218	0.331212	0.315659	0.262456	0.230863	0.225665	0.235039	0.255873	0.275742	0.256439	0.227418	0.222256	0.21224	0.195737	0.180573	0.167484	0.184994	0.235509	0.367827	0.435203
LOC107436161	0.0755508	0.0794124	0.0474774	0.0425091	0.0318866	0.0160653	0.0133234	0.0110148	0.00424619	-0.000224492	-0.00082942	0.00174746	0.00730791	0.0160559	0.0195236	0.0195689	0.0333402	0.0471821	0.0496633	0.029726	0.014869	0.0237594	0.0480366	0.0611441	0.0513605	0.0426269	0.0335882	0.0251803	0.0156874	0.000522636	0.0011791	0.0365697	0.0716248	0.0801497	0.0754719	0.0633594	0.0461919	0.0330063	0.026304	0.0214715	0.0361695	0.0435705	0.0432712	0.0472551	0.052924	0.0449411	0.033724	0.0255288	0.0268121
LOC107436162	1.00788	0.905649	0.975712	1.05877	0.925927	0.853365	0.891176	0.955595	0.965967	0.971448	0.958364	0.951794	0.966841	0.963894	1.00727	1.00937	0.997665	0.960312	0.916952	0.884123	0.880033	0.936423	0.961217	0.931657	0.896093	0.903018	0.885621	0.867646	0.874808	0.894685	0.923763	0.897457	0.804368	0.755151	0.75742	0.786816	0.83254	0.881081	0.862858	0.802194	0.855858	0.936879	1.00674	1.00806	0.918425	0.915628	0.954004	1.0034	1.0588
LOC107436163	0.2312	0.343645	0.368316	0.306127	0.214826	0.187623	0.238092	0.287115	0.276419	0.266661	0.271084	0.275461	0.284663	0.264062	0.214266	0.174605	0.18415	0.225491	0.242672	0.201605	0.164763	0.178732	0.213317	0.221802	0.175649	0.14129	0.176083	0.233113	0.27289	0.287804	0.271809	0.247659	0.236131	0.231338	0.225745	0.228137	0.250581	0.278318	0.301644	0.309148	0.287064	0.248625	0.212738	0.193715	0.17991	0.211931	0.223638	0.228221	0.195617
LOC107436164	1.55848	1.57664	1.47129	1.32631	1.40441	1.47467	1.50355	1.47612	1.40086	1.37594	1.41751	1.46846	1.51168	1.5257	1.53473	1.44182	1.42008	1.4206	1.45447	1.50467	1.52763	1.53536	1.51767	1.51597	1.56891	1.62115	1.72871	1.823	1.80735	1.74	1.70497	1.69523	1.73799	1.75853	1.74774	1.70557	1.61076	1.50585	1.51317	1.61944	1.62073	1.59706	1.55865	1.52084	1.48916	1.46493	1.4363	1.42007	1.42093
LOC107436165	0.334219	0.392664	0.434282	0.383985	0.384375	0.43762	0.479871	0.47344	0.429075	0.38081	0.328555	0.298685	0.313009	0.339926	0.307657	0.297526	0.341921	0.398112	0.436041	0.409139	0.37493	0.366661	0.358644	0.356699	0.342934	0.30124	0.27495	0.266982	0.286072	0.316091	0.340183	0.396887	0.439924	0.416057	0.359187	0.312339	0.310565	0.329904	0.355589	0.374547	0.352446	0.318449	0.29137	0.318455	0.415709	0.422176	0.398423	0.337542	0.343676
LOC107436166	0	0	0	0	0	0	0	0	0	-0.000173176	-0.00162306	-0.00168069	0.00152595	0.00681632	0.00948318	0.00487752	0.0067882	0.0178188	0.0259441	0.0220218	0.0131805	0.00386049	-0.00202607	-0.00108738	0	0	0	0	0	0	0	0	0	0	0	0	0	0	0	0	0	0	0	0	0	0	0	0	0
LOC107436169	1.00429	0.815653	0.650902	0.717056	0.71452	0.704544	0.723085	0.732613	0.742432	0.728077	0.682278	0.629094	0.539498	0.524751	0.612489	0.680649	0.728748	0.745383	0.777909	0.871134	0.936139	0.912731	0.827159	0.741222	0.693885	0.680861	0.70868	0.752308	0.767148	0.754149	0.719119	0.689892	0.691996	0.756267	0.840073	0.874459	0.80624	0.699853	0.593349	0.536581	0.524368	0.616178	0.8164	0.920276	0.804156	0.651593	0.575313	0.650569	0.765552
LOC107436171	0.336205	0.352614	0.315123	0.192241	0.173589	0.208589	0.256561	0.28471	0.281679	0.275852	0.256066	0.24633	0.265723	0.282869	0.317815	0.323274	0.313553	0.299213	0.283906	0.27063	0.259771	0.236989	0.246127	0.292195	0.320269	0.323499	0.29446	0.266329	0.252202	0.22793	0.205616	0.227392	0.263628	0.297282	0.326529	0.34571	0.358194	0.360372	0.329355	0.28581	0.214991	0.172514	0.158944	0.178394	0.240815	0.29275	0.324136	0.290293	0.274257
LOC107436172	0.256584	0.216049	0.234641	0.31414	0.26154	0.178014	0.167506	0.187088	0.21836	0.227401	0.209514	0.192696	0.174171	0.176734	0.207305	0.260787	0.280713	0.279658	0.274934	0.258178	0.234568	0.195735	0.163575	0.181488	0.215598	0.221415	0.22166	0.227949	0.266451	0.316504	0.319391	0.286927	0.220568	0.180785	0.15909	0.157119	0.1824	0.217156	0.223169	0.215423	0.243823	0.259236	0.243599	0.220325	0.218997	0.216947	0.202667	0.150683	0.150792
LOC107436174	-4.58292e-07	-0.00137848	0.0048769	0.00949433	0.00304317	-0.00116078	-0.000772781	-0.00021137	-0.00212538	-0.00131892	0.00609761	0.0124546	0.0157479	0.0137041	0.00172467	-0.0019059	-0.000389403	-0.00232595	0.000388698	0.0100603	0.0194177	0.0294473	0.0270524	0.0167947	0.00612622	-0.00469914	0.00184749	0.0122685	0.012159	0.0113633	0.0222716	0.0273617	0.0292513	0.0205262	0.00847765	0.00112955	0.00392772	0.0097448	0.0161745	0.0209688	0.0151755	0.00428765	-0.00296896	0.00492019	0.0230774	0.0235833	0.0147513	-0.00341208	0.0019854
LOC107436175	0.764992	0.816391	0.802483	0.730227	0.711746	0.71657	0.662223	0.591192	0.532408	0.558551	0.71187	0.823072	0.823449	0.731361	0.661511	0.707374	0.758194	0.770214	0.743159	0.676329	0.644484	0.712548	0.81603	0.826442	0.742031	0.640418	0.630806	0.672294	0.74086	0.784619	0.725924	0.681635	0.680659	0.747226	0.837348	0.878754	0.819694	0.734957	0.653308	0.586536	0.592704	0.663593	0.743538	0.755637	0.656075	0.565967	0.61991	0.699762	0.61849
LOC107436176	0.00515261	0.0140762	0.00953048	-0.000908029	-2.86963e-08	0.000140617	0.0137117	0.01987	0.0136938	0.00734325	0.00207743	-0.000205363	0	-4.26094e-05	-0.00136635	0.00088422	0.00758255	0.0127132	0.0137697	0.00608466	-0.000841742	-0.000110216	0	0	0	0	0	0	0	0	0	0	-1.41177e-09	-0.0012966	-0.00310112	-0.00229528	0.00498314	0.0128034	0.0144741	0.0113728	0.00278201	-0.000788997	-8.43251e-06	0	0	-0.000363843	0.00187197	0.00829529	0.00881292
LOC107436177	0.000784134	0.0548183	0.112741	0.115707	0.077194	0.0808064	0.101671	0.129756	0.132843	0.120471	0.0921244	0.0791054	0.107188	0.141384	0.135953	0.114736	0.107997	0.0999125	0.0932752	0.0713258	0.0516696	0.0568077	0.0548848	0.065607	0.0838816	0.0802997	0.054159	0.0294383	0.0529651	0.106223	0.134082	0.111136	0.0590609	0.0450194	0.0477556	0.0567612	0.0651506	0.0684495	0.0599984	0.0469658	0.0392813	0.0370333	0.0352012	0.0443957	0.0744096	0.0608233	0.0289243	0.0180643	0.0632492
LOC107436180	0.0132323	0.0287667	0.0449703	0.0185423	0.00554213	0.0144914	0.0223188	0.0231811	0.0210873	0.0188558	0.0178747	0.0169326	0.0158407	0.0131488	0.00908664	0.00447048	0.00762963	0.0226297	0.0372208	0.0535797	0.0616352	0.0538237	0.0417718	0.0207624	0.00256373	-0.00367262	0.00423374	0.0174792	0.0255588	0.0310022	0.0279878	0.0166139	0.00845232	0.0108244	0.0190711	0.0283104	0.0341867	0.0415945	0.0631753	0.0952312	0.0967739	0.0844392	0.0654371	0.0500558	0.0404774	0.0427148	0.0432146	0.0463303	0.0444434
LOC107436181	0.367091	0.494345	0.597666	0.566748	0.546986	0.595705	0.601391	0.571098	0.552298	0.555784	0.587548	0.619597	0.655242	0.68602	0.636079	0.48062	0.435358	0.507306	0.583874	0.608039	0.597925	0.564129	0.54631	0.535767	0.518588	0.484999	0.479729	0.494407	0.520393	0.535954	0.48183	0.426506	0.421914	0.425956	0.432508	0.444249	0.470486	0.503103	0.545913	0.580824	0.554524	0.452429	0.344289	0.31301	0.375895	0.409344	0.404643	0.356456	0.349252
LOC107436184	0.0080741	0.0081249	0.00198269	-0.000381632	0	0	0	0	0	0	0	0	0	0	0	0	0	-0.00185068	-0.000914656	0.0123977	0.0266706	0.0351371	0.0273227	0.00821091	-0.0039399	-0.00264913	-0.0016455	-0.000205142	0	0	0	0	0	0	0	0	0	0	0	0	0	0	0	-0.000760646	-0.00207895	0.00675751	0.0119486	0.00933637	0.00211179
LOC107436185	0.0103178	0.0444307	0.0508636	0.0145684	0.0218297	0.0264228	0.0161217	0.00272672	-0.00306501	-0.00134778	0.00880986	0.0149012	0.00972408	0.00772446	0.0261551	0.0330179	0.0377557	0.0434401	0.0504939	0.0695178	0.0769987	0.0540246	0.0508633	0.0466743	0.0352545	0.039361	0.06975	0.100212	0.0904125	0.0506775	0.0221268	0.021634	0.0308687	0.0249119	0.0149268	0.00715282	0.00700486	0.00967075	0.00440244	-0.00544917	-0.00224033	0.0240887	0.0717151	0.0952272	0.0741432	0.0440055	0.0147622	0.0177543	0.0204073
LOC107436187	0.0229825	0.0174268	0.0378627	0.0367387	0.00469997	-0.0048823	-0.00162221	-7.61945e-06	-2.22744e-06	-0.00023334	-0.00219785	-0.00234606	0.0013076	0.0069934	0.0159752	0.0185563	0.0245951	0.0295384	0.0291692	0.0211842	0.0125457	0.011856	0.00739063	0.00236806	0.0169956	0.0527814	0.0827992	0.094112	0.0667407	0.0235142	0.00883275	0.00749328	0.0149986	0.0222252	0.0276376	0.0282203	0.0187186	0.00559414	0.00310271	0.00650196	0.007665	0.012132	0.0147536	0.0122881	0.00619357	-0.00106451	-0.00251328	0.00770705	0.0134798
LOC107436189	0.0563477	0.0687818	0.0713762	0.0877037	0.0734558	0.0837521	0.0863385	0.0806397	0.0693274	0.064598	0.0677212	0.0663177	0.0531458	0.0481063	0.0512449	0.0536825	0.0728211	0.10771	0.123394	0.0911158	0.0515354	0.0253788	0.0194391	0.0529897	0.113047	0.147559	0.110981	0.057936	0.0428562	0.053818	0.0509073	0.0289391	0.0120392	0.020032	0.0376215	0.0495631	0.0445342	0.033881	0.0293832	0.0374417	0.0419065	0.0398431	0.0320508	0.0267181	0.033639	0.0347961	0.0459092	0.0615755	0.0589564
LOC107436191	0.380884	0.497763	0.522496	0.471701	0.531336	0.607443	0.703262	0.768394	0.687788	0.61754	0.55446	0.505709	0.504733	0.44352	0.441084	0.514068	0.525883	0.47622	0.429563	0.4259	0.458912	0.548043	0.610541	0.585695	0.504458	0.446725	0.472765	0.523984	0.579597	0.620193	0.602625	0.549009	0.468302	0.447567	0.458894	0.483134	0.507565	0.534469	0.555156	0.580599	0.65051	0.705203	0.709612	0.639066	0.509787	0.509765	0.564926	0.650291	0.639944
LOC107436192	0	0	0	0	0	0	0	0	0	0	0	0	0	0	0	0	0	0	0	0	0	0	0	0	0	0	0	0	0	0	0	0	0	0	0	0	0	0	0	0	0	0	0	0	0	0	0	0	0
LOC107436193	0.341028	0.250939	0.24309	0.215087	0.218474	0.235381	0.236486	0.24433	0.329759	0.380768	0.381417	0.365188	0.324382	0.319426	0.309543	0.22807	0.154423	0.154186	0.183065	0.224626	0.248969	0.225744	0.243331	0.294124	0.319198	0.32152	0.368569	0.42059	0.444797	0.424148	0.318405	0.24866	0.225975	0.231543	0.244963	0.253517	0.261824	0.27571	0.295887	0.315414	0.244624	0.198124	0.225798	0.258512	0.248125	0.245014	0.2409	0.249015	0.2412
LOC107436194	-0.00059937	-0.000422312	0.00794173	0.00911313	0.000458847	-0.00129102	-0.000222898	0	0	0	0	-5.41997e-06	-0.000309059	-0.0013775	0.00195739	0.00876944	0.0106254	0.00692753	0.00264836	0.000645106	4.41138e-08	-0.000340267	-0.00144013	0.00276862	0.00993195	0.0136465	0.00687285	-0.00100196	0.00160605	0.00897228	0.00908647	0.00562223	-0.000353974	-0.0027111	-0.00399991	-0.00387335	-0.000954433	0.00399583	0.0122174	0.0207235	0.011594	0.00193705	0.00359003	0.013102	0.0207843	0.0153942	0.0061008	0.000556381	-0.000536251
LOC107436196	0	-6.38865e-05	-0.000794384	0.00718478	0.0179459	0.0217873	0.0137342	0.00509285	-0.000176849	-0.00214505	-0.000953891	0	0	0	0	0	0	0	-9.90833e-07	-1.1314e-05	-1.69971e-05	-0.00168513	0.000875854	0.00597381	0.00812141	0.00764049	0.0038789	0.000390146	-6.79996e-05	0	0	0	0	0	0	0	0	0	0	0	0	-0.000266095	-0.00184492	0.00152659	0.0132878	0.0160813	0.012571	0.00100914	-0.000771395
LOC107436197	0.0763585	0.0460342	0.0646531	0.102605	0.0738603	0.147401	0.202265	0.18587	0.101441	0.057953	0.0858672	0.113496	0.115992	0.112118	0.0733355	0.0803446	0.101158	0.0961652	0.0963024	0.110197	0.12507	0.133377	0.128438	0.121945	0.158555	0.195558	0.203359	0.192844	0.169525	0.151241	0.152614	0.141784	0.110236	0.103375	0.113532	0.121032	0.107927	0.0877051	0.0699489	0.0664596	0.0802981	0.0762329	0.0712764	0.095961	0.148651	0.150944	0.142073	0.14576	0.149096
LOC107436199	0	0	0	0	-0.000197519	0.00203577	0.0109674	0.0129637	0.00623509	0.00173848	0.00298658	0.00593431	0.00938652	0.00978381	0.00344408	-0.000774694	-0.000773359	-0.000357682	0	0	0	0	0	0	0	0	0	0	0	0	0	0	0	0	0	0	0	0	0	0	0	0	0	0	0	0	0	0	0
LOC107436200	0.587703	0.535943	0.545889	0.665127	0.647076	0.552197	0.52901	0.559321	0.634749	0.650241	0.582409	0.537141	0.54958	0.600752	0.614967	0.586869	0.550965	0.573311	0.579633	0.537963	0.480695	0.375134	0.330628	0.381294	0.479277	0.53225	0.432584	0.307944	0.285283	0.306187	0.272335	0.262214	0.268655	0.295147	0.337893	0.36841	0.372089	0.377295	0.377363	0.346196	0.31885	0.294027	0.301776	0.359985	0.451237	0.517132	0.541255	0.55523	0.41225
LOC107436201	0.0679239	0.0700638	0.0547622	0.0648739	0.0682035	0.0309327	0.00976835	0.0124118	0.0327291	0.0466927	0.0492492	0.0426488	0.0202106	-0.0076923	-0.00449047	0.00777259	0.0160176	0.0153146	0.0144812	0.0187655	0.0264787	0.034976	0.031842	0.0167273	0.0124269	0.0202092	0.0184192	0.0127394	0.0100624	0.0109952	0.0150394	0.0236739	0.0359466	0.0429932	0.0428561	0.0367119	0.0226605	0.00762373	-0.000267181	-0.00532385	0.0160225	0.0311903	0.0307223	0.0169222	-0.00386605	0.0065576	0.0244519	0.0347248	0.0239915
LOC107436202	0.297218	0.350418	0.354662	0.326075	0.405801	0.476047	0.431602	0.325444	0.22638	0.200938	0.281273	0.34688	0.35568	0.339625	0.292243	0.282453	0.327614	0.408026	0.458483	0.442041	0.407599	0.392052	0.362743	0.320884	0.321802	0.37376	0.430774	0.467908	0.451785	0.407775	0.353218	0.302264	0.271997	0.257563	0.256076	0.272814	0.327703	0.39096	0.410537	0.392814	0.346138	0.30968	0.31519	0.356024	0.413733	0.466937	0.481723	0.447816	0.442237
LOC107436203	0.0579049	0.0250072	0.000819538	-0.000763537	-0.00156834	0.00440504	0.00724117	0.0124198	0.0379989	0.0501226	0.0433939	0.0297931	0.00342707	-0.00116423	0.0200455	0.0303664	0.0260608	0.0134756	0.00750346	0.0136071	0.0186701	0.0157981	0.0164081	0.0331367	0.0417203	0.0365007	0.0399571	0.0437864	0.0417237	0.0314987	0.0124604	0.00121654	-0.00236784	-0.00227648	0.00241571	0.00823351	0.0137257	0.0187815	0.0139306	0.000417005	0.0181577	0.0392012	0.0553773	0.0526743	0.0219483	0.00685728	-0.00290716	-0.000604208	0
LOC107436205	0	0	0	0	-5.1029e-09	-0.000750618	0.00549125	0.0131917	0.0135416	0.0106939	0.00348326	-0.00117847	0	0	0	0	0	0	0	0	0	0	0	0	0	0	0	0	0	0	0	0	0	0	0	0	0	0	0	0	0	0	0	0	0	0	0	0	0
LOC107436209	-0.00358933	0.00368627	0.00988554	0.00375705	-0.00171755	-0.000209583	0	0	0	0	0	0	0	0	0	0	0	0	0	0	0	0	0	0	0	0	0	0	0	0	0	0	0	0	0	0	0	0	0	0	0	0	0	-0.000760646	-0.00207895	0.006447	0.0113871	0.0153245	0.0139323
LOC107436211	0.0358083	0.00905641	-0.00266446	-0.00336963	0.013135	0.017478	0.0101919	0.00136259	-0.000293982	-0.000429806	-0.000180953	0	0	0	0	0	-0.000213811	0.000172128	0.00487729	0.0147273	0.0225376	0.0259002	0.0180792	0.00906754	0.00188759	0.00112172	0.0109952	0.0182725	0.0122774	0.00025248	-0.00223838	-3.61199e-05	0	0	0	0	0	0	0	0	0	-0.000534211	-0.000271759	0.00300415	0.00870681	0.00745912	0.00363368	-0.000344612	-0.00542114
LOC107436212	0.235367	0.139161	0.08621	0.105821	0.107334	0.131645	0.168777	0.186274	0.159124	0.128256	0.0922584	0.0704468	0.0728116	0.0734387	0.0784778	0.0772097	0.0756151	0.0828834	0.0907674	0.0942035	0.0824419	0.0393554	0.0140366	0.0148837	0.02348	0.0223698	0.0260415	0.0308384	0.0274914	0.0192754	0.0182897	0.020124	0.0219438	0.014992	0.0054779	-0.00113095	-0.00256203	-0.00149936	0.00274431	0.0112857	0.0309695	0.0434272	0.0435152	0.033094	0.0142666	0.00379119	-0.00222556	0.0197117	0.0352222
LOC107436215	-0.000276356	0.00955992	0.00887957	-0.0011002	0.0181222	0.0282802	0.0186149	0.00993528	0.0125823	0.0125647	0.00725892	0.0016695	-0.00152536	0	0	0	0	-0.00105314	-0.000625666	0.0050966	0.0104065	0.0115008	0.00780547	0.00116403	-0.00162981	6.19332e-06	0.0028017	0.00696235	0.0107024	0.0115836	0.00390336	0.00307166	0.0110321	0.0137149	0.0133199	0.0123171	0.0138004	0.0177459	0.0243457	0.0242492	0.0137106	0.0022198	-0.00250077	-0.000238332	0.00356483	0.00914505	0.00926563	0.0165744	0.0378378
LOC107436216	-0.000108945	0.0117585	0.0171974	0.00538747	-0.00251162	0.00256073	0.0161135	0.022152	0.0132729	0.0117754	0.0206013	0.0249595	0.0190661	0.00283766	-0.00373345	-0.000716189	-0.0018497	0.0063211	0.0169251	0.0316055	0.0476699	0.0501701	0.0769286	0.131182	0.163023	0.162211	0.102409	0.0367344	0.0151361	0.0123766	0.00939461	0.00887159	0.0143391	0.0537915	0.1144	0.154281	0.140644	0.104998	0.0469878	-0.0179952	0.00702207	0.0670627	0.115319	0.105748	0.0319474	0.0246266	0.0479139	0.0483075	0.0374324
LOC107436218	0.387998	0.356126	0.302883	0.300468	0.279153	0.310279	0.361129	0.366214	0.322845	0.294015	0.283432	0.27416	0.254219	0.255615	0.282638	0.25728	0.24569	0.292077	0.362707	0.463968	0.509465	0.402714	0.335345	0.320164	0.355462	0.434357	0.524053	0.584518	0.531844	0.40801	0.36453	0.374387	0.368703	0.378493	0.396922	0.407614	0.404272	0.388059	0.346551	0.324419	0.276002	0.279902	0.33767	0.364839	0.315271	0.238808	0.222302	0.335085	0.389582
LOC107436219	0.0521231	0.121369	0.128065	0.0563311	0.0532751	0.0771961	0.120932	0.153791	0.174632	0.186584	0.17866	0.162522	0.13277	0.109643	0.12707	0.153036	0.170995	0.198922	0.211545	0.188953	0.16419	0.151711	0.148911	0.13664	0.122669	0.120665	0.164256	0.208566	0.203345	0.16485	0.109431	0.089869	0.0957348	0.0909612	0.0896705	0.0934469	0.110463	0.13142	0.127252	0.104872	0.0943668	0.0693223	0.0470536	0.0592386	0.12127	0.168924	0.176818	0.168931	0.152558
LOC107436221	0.0420736	0.0889286	0.119557	0.171438	0.162111	0.153384	0.135332	0.139227	0.169405	0.190047	0.2018	0.18985	0.141465	0.0936917	0.0897552	0.0855551	0.0770045	0.0510008	0.0342571	0.0535441	0.0768956	0.0912308	0.0978451	0.110875	0.145494	0.174217	0.129706	0.0706892	0.0461573	0.0580325	0.112699	0.144386	0.141799	0.120516	0.0996038	0.0982449	0.136786	0.181685	0.190516	0.162612	0.105164	0.058904	0.0418375	0.0588747	0.0970406	0.137722	0.141347	0.090006	0.0697291
LOC107436222	2.11509	2.14318	2.16534	2.17095	2.15313	2.17493	2.20695	2.25111	2.2968	2.3146	2.30224	2.27191	2.2225	2.17622	2.15959	2.23001	2.2778	2.27191	2.2405	2.18548	2.1605	2.20574	2.25629	2.29191	2.30149	2.31561	2.32269	2.31909	2.30034	2.26903	2.23029	2.16453	2.09807	2.08345	2.09938	2.12135	2.13557	2.14554	2.15706	2.17732	2.13078	2.07723	2.04296	2.03807	2.07185	2.16442	2.23718	2.23842	2.15068
LOC107436223	2.30969	2.16688	1.94718	1.88746	1.92104	1.95822	1.99752	2.00414	1.99292	1.99053	2.01388	2.03019	2.02997	2.00742	1.95601	1.90334	1.89541	1.90975	1.92933	1.96656	2.00354	2.03768	2.02223	1.99288	1.99787	2.04572	2.06474	2.06015	2.05644	2.04349	1.99753	1.98918	1.95962	1.90681	1.84208	1.80976	1.85538	1.93538	2.01368	2.03669	1.95015	1.9095	1.93094	1.9702	1.98263	1.98051	1.93395	1.8647	1.8664
LOC107436224	0	0	0	0	0	0	0	0	0	0	0	0	0	0	0	-0.00339396	0.00633138	0.0198619	0.0260995	0.0161664	0.00319247	-0.000499564	0	0	0	0	0	0	0	0	0	0	0	0	0	0	-0.000307937	-0.000595727	-0.000958841	6.13761e-05	0.00753492	0.0112039	0.0135923	0.0143542	0.01281	0.00636804	-0.00162618	-0.000344773	-5.39778e-09
LOC107436225	-0.00170838	0.00922606	0.00968232	0.00928597	0.0116961	0.00529288	0.0080377	0.00988451	0.00623503	0.00248097	-0.000708171	0.000450484	0.00891703	0.0157419	0.0142422	0.00492474	-0.00178168	-0.00125473	-0.000344767	-0.00376006	-0.00481993	0.00386383	0.0120364	0.0177241	0.031421	0.0395231	0.0480507	0.0508629	0.0420348	0.0309381	0.0215924	0.0170711	0.0146287	0.00846395	0.00252386	0.00130228	0.010462	0.0208369	0.0198017	0.0103467	0.000709259	0.00294825	0.0111272	0.0123725	0.00493378	-0.00178316	0.00308594	0.0217899	0.0240654
LOC107436226	0.38165	0.410111	0.390229	0.327915	0.352834	0.342834	0.329083	0.346404	0.404817	0.425519	0.386514	0.330931	0.258976	0.201353	0.207473	0.249125	0.299937	0.352243	0.394577	0.425933	0.430407	0.376482	0.311634	0.278088	0.308286	0.373643	0.372054	0.356543	0.381578	0.418238	0.435505	0.411077	0.335729	0.298164	0.277108	0.272287	0.288991	0.314165	0.319287	0.309615	0.323433	0.339576	0.373169	0.390126	0.346491	0.310745	0.287053	0.333612	0.33969
LOC107436227	0.124353	0.104287	0.0900731	0.085488	0.0795795	0.11767	0.143816	0.135454	0.0975594	0.0854332	0.111898	0.131897	0.124668	0.097165	0.103561	0.173651	0.202507	0.159543	0.104941	0.0656038	0.0500567	0.0608909	0.0647975	0.048625	0.0253404	0.019722	0.0284696	0.0444632	0.0704003	0.0955754	0.0952306	0.0688392	0.0323839	0.052741	0.101551	0.135495	0.117996	0.0882157	0.0915356	0.120615	0.110914	0.0751218	0.0314911	0.0107416	0.00757512	0.0251221	0.0694607	0.0955233	0.085583
LOC107436228	0.377224	0.406985	0.333083	0.28688	0.270796	0.262409	0.250447	0.261411	0.29196	0.323136	0.356154	0.372385	0.364111	0.344807	0.327756	0.293504	0.271042	0.329415	0.379647	0.375055	0.321979	0.179822	0.139859	0.200892	0.240338	0.270285	0.322899	0.371323	0.381488	0.348637	0.278553	0.228617	0.213029	0.257015	0.333229	0.374301	0.325208	0.255714	0.225979	0.238354	0.271533	0.248354	0.209788	0.2107	0.244492	0.333449	0.380148	0.363186	0.293328
LOC107436230	0.215492	0.183456	0.202375	0.249663	0.201497	0.126323	0.0980176	0.105099	0.103927	0.109467	0.13294	0.161666	0.205647	0.208509	0.14718	0.119638	0.1431	0.15538	0.146393	0.106884	0.0832422	0.113866	0.115039	0.095667	0.131965	0.216064	0.241161	0.224692	0.194949	0.171013	0.175796	0.173465	0.139289	0.114686	0.0940888	0.0955572	0.137152	0.188108	0.227998	0.228906	0.183737	0.157558	0.157197	0.162395	0.1483	0.140497	0.145998	0.183988	0.16416
LOC107436233	1.39471	1.41161	1.5205	1.49868	1.37999	1.44538	1.55344	1.56539	1.45423	1.42064	1.48462	1.53634	1.53905	1.47504	1.47592	1.48156	1.46018	1.41386	1.38868	1.43205	1.47588	1.45853	1.38375	1.30866	1.29751	1.34007	1.37853	1.4072	1.38943	1.35213	1.37493	1.43128	1.46263	1.41416	1.35649	1.34472	1.43182	1.55172	1.6236	1.64817	1.62413	1.56443	1.50982	1.51932	1.6121	1.58688	1.4806	1.3312	1.27045
LOC107436236	0.455307	0.466652	0.386501	0.344758	0.272891	0.236895	0.25574	0.306978	0.328914	0.326813	0.30016	0.279157	0.280771	0.304368	0.264153	0.247659	0.253504	0.254536	0.259967	0.232989	0.223578	0.285856	0.339867	0.399063	0.411091	0.353418	0.322586	0.317682	0.365908	0.406662	0.322342	0.272637	0.293941	0.338261	0.385291	0.405138	0.377043	0.341317	0.318253	0.274985	0.279527	0.330214	0.376345	0.362085	0.293075	0.358707	0.401343	0.311401	0.250163
LOC107436237	0.611214	0.657651	0.59181	0.595302	0.629565	0.625704	0.607109	0.592823	0.577133	0.581448	0.611746	0.634704	0.640834	0.623008	0.606085	0.518932	0.459284	0.510233	0.595817	0.704506	0.749148	0.652467	0.543571	0.520188	0.604236	0.700574	0.711967	0.697921	0.709314	0.741764	0.739186	0.668951	0.634618	0.665097	0.707374	0.727994	0.694293	0.640097	0.629501	0.641995	0.601849	0.593667	0.618096	0.657206	0.696808	0.678245	0.640983	0.561798	0.561188
LOC107436238	1.77811	1.62578	1.57708	1.74764	1.80951	1.75773	1.68765	1.65101	1.64929	1.67526	1.75218	1.80197	1.7913	1.76862	1.70179	1.64265	1.58882	1.57032	1.57148	1.57882	1.58493	1.57262	1.64255	1.76689	1.87381	1.89181	1.74986	1.59548	1.58737	1.67555	1.77425	1.79751	1.75472	1.69312	1.60768	1.56031	1.59663	1.65244	1.71151	1.77255	1.72615	1.68806	1.65555	1.63354	1.65072	1.6102	1.54364	1.53822	1.59577
LOC107436240	0.036059	0.0314854	0.0163537	0.0150879	0.0249201	0.00935179	0.0124828	0.0410286	0.0691874	0.0706738	0.0357996	0.0118187	0.0239703	0.0425594	0.0375355	0.0171144	-0.000156024	-0.00299129	-0.00121846	0.00446686	0.0101336	0.0122981	0.00775877	0.0028233	0.0085514	0.0186381	0.0293728	0.0361863	0.0286581	0.01453	0.00454501	0.00722007	0.016036	0.0135889	0.00674268	0.000581829	-0.000750356	0	-0.000144256	-0.000409931	-0.00263382	0.00420635	0.0165784	0.0229745	0.0198769	0.0155492	0.0116858	0.00353114	0.00709008
LOC107436243	0	0	0	0	0	0	0	0	0	0	0	0	-6.74514e-05	-0.000576657	-0.000788985	0.00567045	0.00884594	0.00814063	0.0057563	0.00208721	1.92974e-07	-0.00011828	-0.00159416	0.00215734	0.011179	0.0168844	0.0151186	0.0116929	0.0102632	0.00927751	0.0056948	0.00997098	0.0174973	0.0158861	0.00933998	0.00266203	5.11854e-06	0	0	0	0	0	0	-0.000760646	-0.00207895	0.00675751	0.0119486	0.00933637	0.00211179
LOC107436244	0.616851	0.65602	0.609404	0.474393	0.542895	0.627923	0.635055	0.620359	0.626701	0.622281	0.592944	0.570564	0.568267	0.57988	0.626958	0.683263	0.654393	0.608234	0.563682	0.56014	0.558291	0.490109	0.496715	0.530344	0.569371	0.617797	0.631396	0.63402	0.610545	0.549917	0.481286	0.44008	0.467087	0.502012	0.527467	0.532559	0.512174	0.495655	0.538908	0.620293	0.59333	0.516632	0.464423	0.496475	0.5898	0.66867	0.695374	0.626823	0.544375
LOC107436245	0.219031	0.244885	0.212581	0.181888	0.212087	0.253236	0.262351	0.253287	0.227783	0.217291	0.206466	0.195883	0.183502	0.205965	0.306661	0.311196	0.235476	0.12958	0.0736934	0.11768	0.163913	0.167978	0.17011	0.174351	0.188222	0.175142	0.133336	0.0995965	0.115065	0.161218	0.192248	0.167039	0.123305	0.131215	0.161455	0.181355	0.160765	0.12664	0.0975236	0.0847318	0.129451	0.179499	0.210877	0.222698	0.201668	0.183708	0.184801	0.194263	0.194734
LOC107436246	-0.00311139	0.00905075	0.0135964	0.0110861	0.00808699	0.00235232	0.0294693	0.0477328	0.0463484	0.0366525	0.0216458	0.0165071	0.0255259	0.0342257	0.0219541	0.00259596	-0.00459158	-0.0024162	-0.000295441	-0.00327013	-0.00442768	-0.0036976	0.0116903	0.037244	0.0532071	0.0573127	0.0380231	0.0145853	0.00726765	0.0102935	0.0279285	0.0576023	0.0850715	0.0928327	0.0853774	0.0677161	0.0372115	0.00516289	-0.00454085	-0.0014305	0.00542974	0.00795238	0.00632156	0.00847183	0.0171425	0.016452	0.00932685	-0.000178131	-0.000671849
LOC107436247	-0.00268594	0.00194227	0.00779692	0.010413	0.00892639	0.0126055	0.00952516	0.00490425	0.000538874	-0.00178614	-0.00117746	-0.000453426	-0.00120837	0.00157643	0.00834672	0.00917584	0.00611643	0.00230622	0.00216103	0.00836073	0.0114701	0.00494862	-0.00101222	-0.00155746	-4.99759e-05	0	0	0	0	0	0	0	0	0	0	0	0	0	0	0	0	0	0	0	0	0	0	0	0
LOC107436248	0.0909024	0.142561	0.229099	0.221645	0.156978	0.210776	0.262251	0.266196	0.237157	0.217709	0.209822	0.205602	0.204849	0.228483	0.24294	0.235436	0.218169	0.216153	0.211987	0.193368	0.18486	0.207725	0.251308	0.276421	0.253182	0.231286	0.240038	0.250113	0.236776	0.21329	0.223691	0.218996	0.18804	0.152149	0.120165	0.108318	0.12968	0.160508	0.182875	0.203944	0.232387	0.210718	0.167883	0.168275	0.22778	0.215307	0.166359	0.140509	0.170522
LOC107436249	0	0	0	0	0	0	0	0	0	0	0	0	0	0	0	0	0	0	0	0	0	0	0	0	0	-0.000105871	-0.00118706	-0.00111749	0.00448842	0.0111755	0.0100683	0.00513666	-0.001568	-0.00381544	-0.00453167	-0.00338154	0.00141903	0.00686777	0.00928715	0.00949784	0.00287675	-0.000709886	-0.000185023	0	0	0	0	0	0
LOC107436250	0.394871	0.489061	0.542004	0.442027	0.355646	0.372416	0.411468	0.473859	0.585582	0.621984	0.551692	0.477937	0.41306	0.437913	0.524862	0.515328	0.472544	0.357261	0.270353	0.278435	0.303028	0.323732	0.296096	0.266679	0.30582	0.368865	0.368606	0.349241	0.332236	0.327424	0.340567	0.326731	0.310227	0.28926	0.280126	0.286407	0.310386	0.339728	0.35758	0.367091	0.389818	0.415694	0.438941	0.454704	0.471918	0.352054	0.243636	0.234706	0.279941
LOC107436252	0.0351795	0.038729	0.0422847	0.0337665	0.0282429	0.0296142	0.0385543	0.0357662	0.0180551	0.0107459	0.0213191	0.0313591	0.0345153	0.0231807	0.000576091	0.00294661	0.0145795	0.0252866	0.0284272	0.018229	0.0102995	0.00882153	0.022875	0.0350122	0.0318707	0.0220406	0.00809309	-0.00275148	-0.00263091	0.00276936	0.0139701	0.0219881	0.0221378	0.0349532	0.0545188	0.0635338	0.0462089	0.0204793	1.12654e-06	-0.0033673	0.0107565	0.0323866	0.0545563	0.0656546	0.0613139	0.0456391	0.0350543	0.0228844	0.0143571
LOC107436253	0.560875	0.641678	0.716953	0.707163	0.701725	0.737624	0.795938	0.835257	0.825345	0.784341	0.723291	0.698129	0.741172	0.754188	0.728796	0.698262	0.70924	0.757764	0.764489	0.716915	0.657158	0.578002	0.567711	0.599207	0.642549	0.688515	0.641229	0.581388	0.583232	0.61363	0.601956	0.594422	0.603694	0.587314	0.559513	0.548648	0.58051	0.636985	0.720363	0.784548	0.737797	0.657469	0.585697	0.580472	0.655874	0.731891	0.749827	0.748924	0.732276
LOC107436255	0	0	0	0	-1.73254e-08	-0.000190586	0.00801892	0.0122757	0.00897362	0.00519866	0.00151196	-0.00021379	0	0	0	0	0	0	-9.19604e-05	-0.00103209	-0.00146621	-0.000970139	0.0052299	0.010403	0.00979569	0.00565436	0.00234728	0.000237152	0	0	0	0	0	0	0	0	0	0	0	0	0	0	0	0	0	0	0	0	0
LOC107436256	0.0192179	0.015481	0.00228655	-0.000741376	0	-0.000246964	-0.00119985	0.00957374	0.0428362	0.0546177	0.0383327	0.0205485	0.00588161	0.0174634	0.0236989	0.0174673	0.00860532	-0.000712382	-0.00521129	-0.00291316	0.00271123	0.0166296	0.0299159	0.0301158	0.0181067	0.00322428	-0.000841642	-3.61184e-05	0.00451143	0.0093106	0.00782619	0.0034349	-0.0017126	-0.00284113	-0.00201336	0.000639001	0.00618215	0.0132163	0.0211493	0.0266646	0.0182643	0.00779949	-0.00111672	-0.00285676	0.00307923	0.0110082	0.0130388	0.0058429	-0.000154315
LOC107436257	-0.00226998	0.0164287	0.0162831	0.0152807	0.0546897	0.0477872	0.0328865	0.0241862	0.0213595	0.0252917	0.0394514	0.0492958	0.0514363	0.0392001	0.0212123	0.0413442	0.0533578	0.0492476	0.0385317	0.0220512	0.0152505	0.0249868	0.0274054	0.0259622	0.0264751	0.0308356	0.0246192	0.0154786	0.0114605	0.0126137	0.0200638	0.027505	0.0396986	0.0573579	0.0724554	0.0735621	0.0455801	0.00924366	-0.00136196	0.010772	0.0258207	0.0262454	0.018248	0.0178352	0.0282918	0.0193158	0.0146489	0.0310834	0.0699876
LOC107436258	0.065307	0.0383167	0.0230531	0.0431995	0.0502675	0.0209356	0.00954001	0.0198057	0.0448965	0.0577127	0.0539783	0.0472636	0.0382498	0.0390018	0.0471727	0.0410971	0.0358332	0.0311886	0.0258762	0.0122212	0.00180813	0.0152708	0.0444892	0.059757	0.0582801	0.0487234	0.0499597	0.0514968	0.0402594	0.0251644	0.0274234	0.0330247	0.0375542	0.0451803	0.0547818	0.059643	0.0538726	0.0416912	0.0164569	-0.0106818	0.00615907	0.0299912	0.0531915	0.0661664	0.0572076	0.0462621	0.0406873	0.0390232	0.0259201
LOC107436261	0.282075	0.173893	0.122453	0.154024	0.242436	0.26154	0.202374	0.142207	0.150392	0.179678	0.221252	0.250307	0.25151	0.245309	0.273231	0.270069	0.2103	0.130816	0.0918938	0.134571	0.176374	0.148843	0.126555	0.129198	0.194088	0.237484	0.22897	0.208051	0.187067	0.186852	0.219273	0.244623	0.276147	0.236293	0.162165	0.121742	0.176636	0.250194	0.279667	0.261989	0.169554	0.123862	0.136356	0.155984	0.167237	0.161852	0.165616	0.186418	0.195843
LOC107436263	0.788838	0.594151	0.57354	0.702236	0.659171	0.608597	0.67329	0.720857	0.669171	0.631149	0.612104	0.618812	0.665762	0.682366	0.673252	0.694375	0.745282	0.798999	0.786617	0.647732	0.521023	0.489418	0.531294	0.579627	0.598949	0.60094	0.587617	0.571749	0.552062	0.53441	0.531701	0.540221	0.545761	0.555092	0.592719	0.627351	0.637534	0.634466	0.580871	0.495089	0.462043	0.486355	0.581285	0.691213	0.778505	0.672094	0.551675	0.540268	0.581409
LOC107436264	0.821085	0.813664	0.772061	0.814394	0.891046	0.772686	0.698615	0.705325	0.734689	0.720899	0.64571	0.603059	0.638228	0.653503	0.633521	0.617656	0.621507	0.673191	0.723282	0.751346	0.762596	0.725209	0.690356	0.687605	0.733088	0.813269	0.914784	0.995468	0.965234	0.883654	0.863797	0.80184	0.758929	0.7812	0.85246	0.908532	0.906217	0.873216	0.789588	0.695669	0.639026	0.629684	0.675452	0.745721	0.793553	0.872469	0.961759	1.01716	0.862728
LOC107436265	0.769521	0.805046	0.809547	0.759994	0.727896	0.774305	0.760874	0.731217	0.710885	0.723209	0.786315	0.810513	0.758372	0.670429	0.644432	0.680504	0.717493	0.728535	0.739759	0.772367	0.7975	0.793008	0.797676	0.801231	0.816716	0.838865	0.87882	0.911104	0.910875	0.894805	0.8642	0.820318	0.791839	0.79199	0.808938	0.818819	0.796071	0.75319	0.687443	0.612341	0.685813	0.823224	0.927081	0.900786	0.75999	0.724913	0.760943	0.845591	0.798193
LOC107436269	0.415179	0.432451	0.390955	0.410822	0.417427	0.38835	0.402266	0.41264	0.389411	0.371922	0.371996	0.378121	0.378886	0.414223	0.435527	0.433982	0.462429	0.484769	0.495932	0.465994	0.41832	0.392672	0.397164	0.422212	0.459013	0.465383	0.446501	0.425228	0.421048	0.431076	0.460538	0.510871	0.53425	0.519661	0.488492	0.453406	0.415248	0.386445	0.372635	0.377066	0.436077	0.493959	0.531732	0.596105	0.703595	0.644879	0.566922	0.47613	0.430512
LOC107436270	0.0365955	0.05023	0.0667325	0.0541748	0.0649201	0.0758163	0.0767665	0.0615199	0.0452256	0.0395291	0.04302	0.0479583	0.0516828	0.0481262	0.0400948	0.0181595	0.025744	0.0596517	0.0815567	0.0620834	0.0343035	0.024033	0.0262238	0.0301107	0.026059	0.0133676	0.00745716	0.0055732	0.00943907	0.018809	0.0314459	0.0382258	0.0357313	0.0420403	0.0503734	0.052068	0.0390258	0.0208799	0.00147348	-0.00612265	0.0166369	0.0485107	0.0706484	0.0690747	0.0442688	0.0436994	0.0520589	0.0417645	0.0247084
LOC107436271	0.746244	0.668714	0.595621	0.607428	0.615994	0.685093	0.734081	0.762934	0.743346	0.709299	0.644212	0.58267	0.553291	0.511292	0.497893	0.54539	0.588239	0.637904	0.664421	0.636667	0.601073	0.563056	0.508487	0.50223	0.543956	0.562911	0.610844	0.665182	0.682115	0.676006	0.629698	0.561037	0.502874	0.467678	0.466562	0.491535	0.551634	0.620858	0.647876	0.660156	0.62807	0.602913	0.607842	0.623067	0.620554	0.695253	0.741199	0.726874	0.671344
LOC107436272	0	0	0	0	-0.00296253	0.0120606	0.0172612	0.0136988	0.00245433	-0.00327606	-0.00161093	-1.862e-05	-0.00064088	-0.0016501	0.00404072	0.0110772	0.0122546	0.00665094	0.000648502	-0.00503181	-0.00608662	0.00638774	0.0194549	0.0234	0.0147046	0.000369932	-0.00160062	-0.00028672	0	0	0	0	0	0	0	0	-2.61541e-08	-1.57189e-06	-0.00194182	-0.00499716	0.00265233	0.0110677	0.0155031	0.0105767	-0.00555862	0.00450375	0.0155033	0.0157767	0.00639875
LOC107436273	0.540982	0.46215	0.439647	0.441132	0.431934	0.385454	0.390143	0.418969	0.512331	0.558289	0.556248	0.535674	0.480433	0.463135	0.432808	0.392752	0.383077	0.430029	0.474444	0.467935	0.437699	0.369798	0.388244	0.491149	0.546386	0.51907	0.418659	0.344786	0.433091	0.574644	0.598947	0.578967	0.489371	0.46323	0.485279	0.52165	0.563319	0.604349	0.547802	0.412156	0.429269	0.452045	0.443076	0.408704	0.347642	0.340492	0.376483	0.451694	0.436272
LOC107436274	0.601777	0.582714	0.489021	0.454925	0.447683	0.416279	0.433468	0.460419	0.452681	0.44764	0.453754	0.458882	0.451178	0.425199	0.434726	0.423325	0.397861	0.356099	0.354777	0.426198	0.485899	0.467083	0.444287	0.474827	0.531634	0.538695	0.478826	0.42467	0.426113	0.457496	0.500236	0.512406	0.52882	0.527717	0.518554	0.509892	0.501008	0.495652	0.511675	0.533662	0.536939	0.524806	0.509747	0.524743	0.552232	0.503737	0.505759	0.595074	0.616003
LOC107436275	-0.00845188	0.010173	0.0536628	0.0528215	0.0249478	0.0382501	0.0332504	0.017112	0.00313726	-0.000993639	0.0035026	0.00937884	0.0155876	0.0260745	0.0433042	0.0405694	0.0315764	0.0214288	0.018165	0.0346483	0.0471428	0.037183	0.0211275	0.0109009	0.0399945	0.0775123	0.0743345	0.0610586	0.0600855	0.0730165	0.0883904	0.0905734	0.0836124	0.0759133	0.0639742	0.0493239	0.0275181	0.00886405	0.0169259	0.0492343	0.0752988	0.0849852	0.0840396	0.0752558	0.0510733	0.030159	0.0356675	0.0588196	0.0451874
LOC107436279	0.109339	0.105194	0.0507234	0.0220904	0.019689	0.0139518	0.0151861	0.0199681	0.0164123	0.0107614	0.00113742	-0.00297229	0.00735708	0.0198853	0.0222583	0.0113189	2.46023e-05	-0.00105243	-3.76404e-05	-1.74194e-05	-1.79633e-09	-0.000164508	-0.0019773	0.00275648	0.0138077	0.0204005	0.0134479	0.00301843	-0.000984339	0	0	0	1.37856e-09	0.00144424	0.00445209	0.00704561	0.00678553	0.00688264	0.0127415	0.0208856	0.0235065	0.0124102	-0.00336451	0.017491	0.0862759	0.128239	0.143168	0.150386	0.173607
LOC107436281	0.401917	0.331277	0.319441	0.417961	0.485358	0.421445	0.329906	0.323753	0.430956	0.495265	0.503291	0.489595	0.467418	0.454091	0.414409	0.388934	0.359152	0.337984	0.338971	0.384642	0.427864	0.437917	0.421106	0.375274	0.317238	0.267516	0.243369	0.260376	0.343813	0.446452	0.47763	0.451829	0.403657	0.389994	0.395932	0.407639	0.414521	0.421363	0.422752	0.416236	0.411031	0.422631	0.407868	0.364544	0.32368	0.356416	0.411679	0.428034	0.404611
LOC107436282	0.23039	0.311185	0.315063	0.311655	0.296742	0.346742	0.390694	0.398909	0.35858	0.318893	0.289404	0.239873	0.157803	0.0815887	0.0150329	0.000214613	-0.00478813	-0.00297311	0	0	0	0	0	0	0	-0.000295111	-0.00355767	-0.00467546	0.00365448	0.0191808	0.0387654	0.0489814	0.0440051	0.0438007	0.0423392	0.0370365	0.0233805	0.00679286	-0.00640889	-0.00456238	0.0176221	0.0368901	0.0441272	0.037286	0.0196586	0.013704	0.0187404	0.0257894	0.0201986
LOC107436283	0.740746	0.48038	0.438488	0.649868	0.689649	0.485438	0.361391	0.410874	0.614013	0.693504	0.599464	0.524209	0.543699	0.615285	0.608328	0.576204	0.563317	0.599171	0.641853	0.66689	0.670582	0.613307	0.562165	0.558028	0.553769	0.52527	0.528631	0.548964	0.554708	0.540229	0.528773	0.556825	0.609029	0.604313	0.569411	0.546696	0.568717	0.597737	0.610022	0.605803	0.570337	0.564824	0.547106	0.522531	0.554051	0.608247	0.703094	0.729254	0.709175
LOC107436284	0.465367	0.460833	0.473059	0.419388	0.385861	0.454176	0.49826	0.467731	0.404646	0.387233	0.437026	0.483693	0.504202	0.504144	0.471894	0.49139	0.500115	0.527201	0.540747	0.525664	0.507648	0.472961	0.461741	0.446941	0.453408	0.474736	0.476265	0.462194	0.421278	0.39063	0.427116	0.455267	0.468462	0.468697	0.469584	0.476753	0.496896	0.518906	0.518726	0.505435	0.520093	0.491619	0.420559	0.374352	0.371303	0.383583	0.401675	0.423219	0.488984
LOC107436287	-0.00455552	0.0483254	0.0945169	0.0468095	0.0100723	0.0191558	0.0210717	0.0221451	0.0280861	0.026885	0.0187673	0.0186266	0.0402358	0.0587742	0.0440773	0.0246842	0.0257055	0.0311726	0.0313642	0.0189737	0.00899898	0.00868976	0.0160078	0.0266457	0.0335772	0.0395221	0.0489867	0.0555614	0.0487382	0.0299631	0.00833357	0.010071	0.0216651	0.0323711	0.0448188	0.0516844	0.0471622	0.0409729	0.0385782	0.0404849	0.0518311	0.0538843	0.0478081	0.0411828	0.0357789	0.0429053	0.0483233	0.0497511	0.0358846
LOC107436288	-0.000181035	-0.000899784	0.00682931	0.0092929	0.00130438	-0.000848949	0.00940594	0.0134753	0.00872412	0.00425917	0.00115535	-6.89869e-05	0	0	0	0	0	0	0	0	0	-0.00183916	-5.55389e-06	0.00617325	0.00993355	0.0106083	0.00818817	0.00889994	0.020239	0.0322624	0.0271555	0.0127077	-0.00096674	-0.00411196	-0.00232775	-0.000103025	-0.000235707	-0.000457614	-0.00148451	-0.00199857	0.00593892	0.0154167	0.0201189	0.015294	0.00176378	-0.00187473	0.00855247	0.018583	0.0155053
LOC107436289	0.0451818	0.0184732	-5.96467e-05	-0.000101486	0.00881478	0.00935011	0.0119869	0.00997236	0.00517038	0.00150702	0.00019997	0	0	-1.45328e-07	-4.91278e-06	-0.00233473	0.00582084	0.0175442	0.0281513	0.0340639	0.0326401	0.0226861	0.00746933	-0.00041984	0.00697932	0.0148866	0.0182903	0.0211813	0.0220693	0.0225272	0.0190433	0.0106789	0.00769756	0.00428992	0.00108417	-0.00102343	-0.00156132	-0.00110255	0.000944442	0.00587312	0.00771451	0.0149431	0.0256488	0.0306994	0.029745	0.0177565	0.00677862	0.00350638	-0.00024539
LOC107436290	0.299265	0.261608	0.288676	0.270322	0.302478	0.352476	0.366585	0.367361	0.400521	0.425685	0.428509	0.429835	0.447164	0.438077	0.398203	0.366787	0.359446	0.380907	0.402159	0.393751	0.390216	0.405922	0.390123	0.367431	0.357823	0.327784	0.333746	0.363279	0.411355	0.445266	0.371152	0.311464	0.291172	0.287763	0.292068	0.29159	0.277882	0.26797	0.266899	0.275309	0.308885	0.335906	0.331598	0.323097	0.373457	0.376744	0.339954	0.295735	0.232986
LOC107436291	0.0377324	0.0199875	0.0119338	0.00402233	0.0175642	0.0173645	0.0142082	0.0153717	0.0346408	0.0401236	0.027678	0.014078	-0.00103074	-0.000836098	-3.83824e-06	0	-0.00092159	0.00350032	0.00853321	0.0111364	0.013542	0.0190798	0.019536	0.0160746	0.00734291	0.00856535	0.0221931	0.0341771	0.0398912	0.0398382	0.0338493	0.0227794	0.00273268	-0.00578827	-0.00909868	-0.00746158	0.00177876	0.0124984	0.0180274	0.0197956	0.00647977	-0.00373222	-0.000596006	0.0149264	0.0390516	0.0328675	0.0152053	0.00128948	0.00568032
LOC107436292	0	0	0	0	0	0	0	0	0	0	0	0	0	0	0	0	0	0	0	0	0	0	0	0	0	0	0	0	0	0	0	0	0	0	0	0	0	0	0	0	0	0	0	0	0	0	-0.000179789	-0.00151248	-0.00116662
LOC107436294	0.0149034	0.103075	0.183509	0.178229	0.131787	0.17034	0.22138	0.254419	0.232727	0.207623	0.179285	0.157811	0.150998	0.156671	0.196694	0.209602	0.190575	0.140627	0.117719	0.169398	0.2125	0.202757	0.16375	0.141141	0.151874	0.154143	0.0915984	0.0415392	0.103677	0.226534	0.280695	0.232749	0.136976	0.130648	0.161019	0.195414	0.21345	0.220595	0.216912	0.210949	0.17184	0.154672	0.167902	0.179009	0.16136	0.134979	0.122887	0.144176	0.18755
LOC107436296	0.354501	0.370556	0.361082	0.324479	0.428597	0.451611	0.396775	0.342706	0.390629	0.428169	0.451813	0.47169	0.481158	0.49471	0.463235	0.415106	0.407631	0.428158	0.434747	0.396244	0.371559	0.392124	0.416688	0.439131	0.411003	0.347231	0.309038	0.30661	0.371226	0.44184	0.396324	0.369029	0.388039	0.430316	0.468561	0.468796	0.391616	0.31	0.309747	0.368935	0.45287	0.471161	0.414794	0.345815	0.296273	0.264257	0.256915	0.285932	0.327836
LOC107436297	-0.00255483	-0.00143145	0.0217559	0.0311903	0.0070942	-0.00311419	-0.00287629	0.00147541	0.0106317	0.0152368	0.0188771	0.022827	0.0281931	0.0316985	0.0118086	-0.000744755	0.00662962	0.0156448	0.0194335	0.0121675	0.00585135	0.0078999	0.00674355	0.0113953	0.0201091	0.0262592	0.0200287	0.012863	0.0139867	0.0195851	0.0208736	0.0163197	0.0110203	0.00666488	0.00408619	0.0036964	0.0059624	0.00819855	0.00470273	-0.00163991	0.0074005	0.0131094	0.0114752	0.00494174	-0.0038379	0.000705821	0.0119474	0.0149418	0.0124585
LOC107436298	0.296972	0.236389	0.201353	0.184077	0.198545	0.285125	0.317068	0.323031	0.265524	0.220579	0.185015	0.162184	0.174851	0.161571	0.164573	0.19222	0.207116	0.188234	0.191534	0.264921	0.318482	0.28185	0.205735	0.147069	0.177733	0.22165	0.193729	0.153487	0.144604	0.168323	0.210807	0.226086	0.206334	0.178072	0.146225	0.122411	0.110804	0.106121	0.117392	0.143175	0.150195	0.149691	0.16189	0.205094	0.273503	0.2631	0.233328	0.211817	0.220419
LOC107436299	0.0604235	0.135961	0.133184	0.0453841	0.0838552	0.154022	0.194007	0.166764	0.105863	0.0855044	0.119767	0.143146	0.123067	0.0896199	0.0798999	0.087208	0.103705	0.14376	0.176364	0.170372	0.14503	0.12014	0.100337	0.114713	0.122636	0.111654	0.114899	0.11671	0.114134	0.11135	0.0963367	0.0813802	0.0868323	0.109851	0.141421	0.161011	0.150969	0.132581	0.124097	0.115748	0.115539	0.105625	0.0895143	0.0858215	0.0993958	0.102898	0.108135	0.131239	0.153543
LOC107436302	0.135742	0.0640893	0.0448597	0.0871687	0.0542388	0.0180677	0.0273683	0.0504641	0.0673405	0.0701515	0.0607505	0.0576363	0.0641077	0.077137	0.061462	0.0865362	0.112201	0.119498	0.115867	0.0964717	0.0803726	0.0583888	0.0552069	0.0610817	0.0562996	0.0450473	0.0281161	0.0165045	0.0122932	0.0177505	0.0608689	0.0877192	0.0869122	0.0609971	0.0272465	0.011456	0.035014	0.0681395	0.0900127	0.097792	0.0645954	0.0328231	0.0318197	0.049723	0.0556771	0.029835	0.0309776	0.0789572	0.0862629
LOC107436303	0	0	0	0	0	0	0	0	0	0	0	0	-2.67033e-06	-0.00012348	-0.00290352	0.0035013	0.0184638	0.0296591	0.0315793	0.0147685	-0.000517394	-0.000174228	0	0	0	0	0	0	0	0	0	0	0	0	0	0	-0.000705135	-0.000520178	0.00552734	0.0147202	0.0151441	0.00983494	0.000876361	-0.00329643	-0.000193702	0	0	0	0
LOC107436304	1.07542	1.21719	1.27207	1.4116	1.56026	1.51517	1.48139	1.48389	1.51022	1.51934	1.48345	1.4422	1.40625	1.39903	1.47016	1.50857	1.46396	1.37695	1.31349	1.31639	1.3455	1.385	1.38531	1.36005	1.33787	1.32949	1.35885	1.39723	1.4093	1.39377	1.34969	1.3107	1.30698	1.33681	1.38888	1.42082	1.39327	1.34577	1.2954	1.2616	1.36884	1.44364	1.43119	1.40222	1.4119	1.45306	1.46391	1.49074	1.50774
LOC107436305	0.0936867	0.107535	0.0910132	0.0324312	0.0336214	0.0344092	0.036424	0.0433163	0.0653486	0.0749119	0.0715136	0.0744753	0.0965751	0.123082	0.0922437	0.0445831	0.024733	0.0449887	0.064941	0.072397	0.0783703	0.0847894	0.0869233	0.0888947	0.101505	0.117504	0.122816	0.121784	0.107168	0.0855717	0.0541168	0.021109	0.0114358	0.0130242	0.0278774	0.038773	0.0324908	0.0236242	0.0177125	0.0163544	0.0373952	0.0401	0.0189559	0.00307864	0.0117521	0.0393181	0.0479146	0.0360055	0.0185124
LOC107436306	1.70332	1.75594	1.86557	1.87941	1.83947	1.88307	1.92716	1.92699	1.83581	1.79591	1.82741	1.86175	1.88835	1.88401	1.8808	1.89597	1.89898	1.925	1.93706	1.92987	1.89852	1.80938	1.75683	1.74986	1.76126	1.79095	1.75233	1.70021	1.70461	1.74663	1.79776	1.85315	1.86612	1.89746	1.93464	1.94075	1.86753	1.77484	1.7112	1.65876	1.77236	1.85506	1.84546	1.80383	1.77546	1.79436	1.80403	1.75588	1.71514
LOC107436307	0.0109672	0.0148447	0.0055957	-0.00133427	0.00608079	0.0112423	0.0129996	0.00895449	0.000133324	-0.00229123	0.00705956	0.0147378	0.0167643	0.0128537	-0.000180192	-0.00199193	-0.000117145	-3.74871e-05	0	0	0	0	0	0	0	0	0	0	0	0	0	0	0	0	0	0	0	0	0	0	0	0	0	0	0	-0.000335406	-0.000210532	0.00767337	0.0119062
LOC107436313	0	0	0	-0.000145476	0.00100397	0.0084829	0.0103053	0.0162178	0.0227086	0.0217301	0.00906394	-0.00121262	-0.000591929	0.00538348	0.0112403	0.0200458	0.0202149	0.0142562	0.00792536	0.00651341	0.013345	0.0354421	0.0395085	0.0257294	0.00507027	-0.00695105	-0.0052238	-0.0006944	0	-0.000709148	-0.00363125	0.00247102	0.0139843	0.0158334	0.0120411	0.00821229	0.00891235	0.012892	0.0232716	0.0297681	0.0175571	0.00444177	-0.00305275	-0.000663147	0.00815327	0.0218387	0.0276283	0.0131347	0.00225437
LOC107436314	0	-0.00141301	0.00338671	0.0100141	0.0049589	-0.000745281	-0.00118355	-8.92444e-05	-2.62555e-05	0	0	0	0	0	0	0	0	0	0	0	0	0	0	0	0	0	0	0	0	0	0	0	-5.44159e-06	0.00462131	0.0135467	0.0194215	0.0165905	0.0109022	0.00157459	-0.0084718	0.00120827	0.00973295	0.0127333	0.00938119	-0.000698241	-0.000863574	0	0	0
LOC107436315	0.0555166	0.0751186	0.0905592	0.0381802	0.0266505	0.0407213	0.0588461	0.066214	0.0706309	0.0833765	0.103392	0.112016	0.0994927	0.0653424	0.0444383	0.0318298	0.0483824	0.0850714	0.105981	0.0843459	0.056038	0.0436706	0.0363965	0.0387961	0.0454782	0.0461364	0.0326453	0.0200334	0.0329377	0.0603188	0.0722098	0.0720686	0.0684084	0.0661894	0.063385	0.0564446	0.0378877	0.0178408	0.0130924	0.0108025	0.0288973	0.0380903	0.0329843	0.0201783	0.00211465	0.0337393	0.0611725	0.0603914	0.0281242
LOC107436316	0.874782	1.03207	1.13698	1.07221	1.01259	1.04771	1.07326	1.07317	1.03974	1.02675	1.04834	1.06965	1.08042	1.07013	1.04602	1.0583	1.07315	1.06761	1.04459	1.00218	0.972137	0.969141	0.984481	1.01177	1.06039	1.06701	0.936661	0.791581	0.792323	0.880464	0.908101	0.898524	0.870764	0.942645	1.05545	1.12546	1.08356	1.00608	0.940444	0.873538	0.895416	0.93255	0.968145	0.983736	0.94809	0.99132	1.04768	1.09319	1.12297
LOC107436318	0.669937	0.608723	0.495944	0.452134	0.503471	0.537264	0.476659	0.449038	0.522086	0.575612	0.592892	0.575459	0.509089	0.473422	0.504407	0.537022	0.573947	0.619153	0.665679	0.704955	0.716324	0.687662	0.647574	0.625926	0.626618	0.627007	0.629915	0.613504	0.556915	0.500198	0.503571	0.530033	0.575813	0.587918	0.569637	0.540809	0.497369	0.462223	0.550051	0.70022	0.673757	0.585351	0.487156	0.463195	0.528252	0.545954	0.558188	0.588266	0.632319
LOC107436320	1.39091	1.43318	1.44219	1.36434	1.32101	1.41373	1.52012	1.58348	1.56284	1.52389	1.46302	1.42844	1.45122	1.50892	1.53115	1.48881	1.48504	1.48503	1.4644	1.40139	1.33785	1.29361	1.31646	1.37557	1.41363	1.41986	1.42034	1.44992	1.52385	1.58397	1.50647	1.36375	1.29369	1.32888	1.41976	1.49232	1.49521	1.47437	1.46242	1.46826	1.45061	1.41584	1.37451	1.35557	1.36468	1.39613	1.4404	1.45026	1.51006
LOC107436321	0.224885	0.25465	0.386022	0.505412	0.415068	0.310957	0.326157	0.375458	0.413302	0.419544	0.400239	0.37766	0.348974	0.323777	0.286025	0.25702	0.24566	0.258391	0.304371	0.409547	0.475074	0.401033	0.329196	0.290736	0.308697	0.343122	0.349651	0.349882	0.333292	0.316023	0.316537	0.293693	0.252443	0.225895	0.222628	0.238013	0.27436	0.31109	0.314751	0.304852	0.279448	0.240095	0.201018	0.220069	0.317588	0.356085	0.332125	0.217601	0.242703
LOC107436322	0.188861	0.197688	0.22342	0.221312	0.193249	0.206364	0.264489	0.275057	0.213843	0.164603	0.139336	0.136933	0.156797	0.161587	0.168587	0.199984	0.220355	0.198483	0.170648	0.163199	0.166762	0.158694	0.179273	0.190455	0.194341	0.205337	0.217736	0.23653	0.25369	0.25903	0.249813	0.209855	0.188161	0.201766	0.222113	0.239405	0.249459	0.247778	0.233974	0.218886	0.197249	0.17845	0.170473	0.172559	0.184686	0.208105	0.192743	0.154715	0.143259
LOC107436323	0.0274875	0.0495879	0.0714297	0.0497149	0.0390066	0.0733196	0.0981569	0.109242	0.0861395	0.0668388	0.0530695	0.0462562	0.0542295	0.0540223	0.0515889	0.0673463	0.107076	0.117308	0.107431	0.0751892	0.0498843	0.0589934	0.0631862	0.0591903	0.0516804	0.0540577	0.0676554	0.0855079	0.0945096	0.0886435	0.0682414	0.049763	0.0378614	0.0495608	0.0736661	0.0883027	0.0748148	0.0569895	0.0624015	0.0856648	0.0884022	0.063637	0.0293413	0.0261202	0.0579922	0.0962243	0.121469	0.130857	0.100533
LOC107436324	0.3308	0.250423	0.200793	0.179994	0.1929	0.213863	0.265014	0.292066	0.263379	0.241707	0.241747	0.254094	0.278227	0.27304	0.260036	0.265468	0.275866	0.271411	0.256268	0.220466	0.194431	0.20043	0.222478	0.258881	0.300409	0.305735	0.277461	0.248382	0.264533	0.309555	0.30117	0.236225	0.152657	0.0982732	0.0697415	0.0776105	0.143144	0.21951	0.238403	0.219213	0.197771	0.197489	0.222984	0.259852	0.305589	0.275069	0.229709	0.236846	0.288886
LOC107436325	0.141664	0.16984	0.158664	0.124476	0.106221	0.0876624	0.0856294	0.103392	0.118744	0.122966	0.11392	0.114986	0.144799	0.172733	0.176975	0.156914	0.13104	0.0968329	0.0690806	0.056853	0.0561804	0.0678614	0.0912577	0.123846	0.15888	0.192777	0.18288	0.15392	0.125452	0.104089	0.108381	0.086296	0.0542985	0.0605312	0.0832992	0.102994	0.102952	0.0969175	0.105545	0.140931	0.168413	0.176118	0.170156	0.166695	0.166212	0.172405	0.197697	0.235959	0.223422
LOC107436326	0.0121321	0.0232225	0.0210638	0.0114349	0.00129869	0.0123766	0.0249219	0.0256635	0.0110399	0.00141948	-0.0029728	-0.00390595	-0.0036788	0.0122031	0.0379019	0.0366836	0.0225981	-0.0009816	-0.012349	0.00371541	0.0199984	0.018237	0.0331745	0.0581009	0.0684147	0.0639971	0.0461826	0.0332149	0.0418362	0.0513824	0.0412046	0.0250438	0.00841135	0.00137768	-0.000599658	-0.000855135	-0.00135674	-0.000858748	-0.00099449	-0.000228292	0.0129992	0.0235006	0.0302892	0.0339087	0.0313512	0.0208366	0.00706316	-0.00728781	0.00412395
LOC107436327	0.18676	0.165675	0.14866	0.134249	0.126616	0.223568	0.245988	0.242954	0.214613	0.196553	0.202835	0.206824	0.216589	0.218596	0.174391	0.148279	0.140581	0.128315	0.119204	0.110275	0.110522	0.139203	0.180684	0.248887	0.31882	0.33192	0.255862	0.16214	0.13822	0.156478	0.166133	0.193701	0.201374	0.188472	0.165115	0.145015	0.138846	0.140219	0.129041	0.105774	0.12704	0.145061	0.161003	0.1767	0.205275	0.225879	0.208849	0.152682	0.107356
LOC107436328	0.342931	0.405022	0.33213	0.238633	0.271332	0.281829	0.308894	0.3374	0.332963	0.32758	0.318496	0.308836	0.305368	0.288603	0.266934	0.330525	0.379818	0.417698	0.429681	0.391179	0.346022	0.30598	0.25048	0.24882	0.309108	0.373221	0.331399	0.252654	0.212095	0.227668	0.331	0.441137	0.475871	0.473326	0.435821	0.396115	0.378901	0.361591	0.340511	0.343721	0.277925	0.240972	0.260883	0.31239	0.391961	0.417603	0.403174	0.360082	0.348555
LOC107436329	1.2089	1.21753	1.26061	1.15777	0.916088	0.939205	1.11477	1.1862	1.1241	1.05964	1.00471	1.00347	1.07091	1.16376	1.20848	1.13276	1.10337	1.15586	1.19053	1.13704	1.06685	1.03107	1.11681	1.22233	1.23682	1.17839	1.15946	1.15444	1.15838	1.1574	1.14866	1.11516	1.05352	1.0302	1.02899	1.03261	1.03472	1.04054	1.04767	1.08772	1.04244	1.03956	1.08497	1.08164	1.00325	0.940904	0.976801	1.12676	1.22158
LOC107436330	0.892813	0.868231	0.870372	0.883214	0.863066	0.845844	0.901529	0.952885	0.962592	0.95279	0.910457	0.874268	0.861536	0.810124	0.807689	0.829105	0.834899	0.836897	0.843011	0.858307	0.871635	0.882676	0.858571	0.805605	0.792525	0.798585	0.83535	0.88819	0.96844	1.04597	0.992504	0.84659	0.717259	0.72819	0.794769	0.840881	0.80674	0.747612	0.713275	0.707407	0.710162	0.7177	0.712361	0.731984	0.801515	0.771951	0.674546	0.601481	0.63898
LOC107436331	0.000317502	0.0109421	0.0106449	-0.000721872	-0.000124476	0	0	0	0	0	0	0	0	0	0	0	0	-0.000957931	-0.000557613	0.0052937	0.0110757	0.013179	0.00955111	0.00208553	-0.00173492	-0.000450409	-0.000275127	-3.40785e-05	0	0	0	0	0	0	0	0	-0.000384724	-0.000702702	-0.000184633	0.00207149	0.00841629	0.0102741	0.00623448	0.00123542	-0.000189269	-0.00102079	0.00566215	0.0226803	0.023518
LOC107436332	1.24197	1.33429	1.45874	1.48071	1.35066	1.44824	1.53438	1.5698	1.50337	1.46084	1.44574	1.42096	1.3863	1.32954	1.31199	1.33249	1.31964	1.22351	1.15083	1.15908	1.2043	1.26914	1.33981	1.38468	1.381	1.36385	1.30261	1.24232	1.21574	1.19247	1.21309	1.32367	1.45928	1.53389	1.56913	1.55193	1.45627	1.35071	1.29246	1.25591	1.31235	1.37732	1.42534	1.49098	1.58125	1.58276	1.54266	1.41503	1.40118
LOC107436334	0	0	0	0	0	0	0	0	0	0	0	0	0	0	0	0	0	-0.00170472	-0.000950708	0.0104898	0.02372	0.0339502	0.0326723	0.0183365	0.00490347	0.00123722	-0.00202903	-0.00330839	-0.000938319	0.00446332	0.00951646	0.00993985	0.00606315	0.00323196	0.0010717	2.66406e-05	-7.83325e-06	-6.58125e-06	-0.0017088	-0.00423911	0.00283042	0.00908852	0.0128733	0.0133621	0.00878285	0.00615729	0.00494703	0.0105356	0.0118278
LOC107436335	0	0	-0.00223619	0.00721868	0.0186258	0.0104594	0.000151935	-0.00413883	-0.00135711	-0.000117771	-0.00113775	-0.00139555	-0.000316723	0.00450397	0.0097635	0.00828614	0.00410162	-0.000712154	-0.00230056	0.00638477	0.016596	0.0246335	0.0205954	0.00765527	-0.00235535	-0.00268547	-0.00169353	0.000900576	0.00457753	0.0107285	0.0188267	0.0189301	0.0137586	0.0114877	0.0126124	0.0151333	0.0177465	0.0187947	0.0104967	-0.00110749	0.0118852	0.0202313	0.018064	0.00746639	-0.00668053	0.00569487	0.0155033	0.0157767	0.00639875
LOC107436341	0	-0.00121189	0.00139045	0.0202099	0.0168468	0.00199296	-0.00347537	-0.00148287	0.00331057	0.00734212	0.00836312	0.0088271	0.00772849	0.00843391	0.0193878	0.0279437	0.0324815	0.0481389	0.058919	0.0554276	0.0423245	0.0123023	-0.00405425	-0.00337077	-0.000565028	0.000188934	0.00291263	0.00697606	0.0107024	0.0122927	0.00753462	0.000600642	-0.00318225	0.00258634	0.0156551	0.0314416	0.0528714	0.07241	0.0754111	0.0674998	0.0294276	0.000677807	-0.00163463	0.00874337	0.0199676	0.0155064	0.00563092	-0.0030951	0.00123988
LOC107436342	-0.00134808	0.00728692	0.00862315	-0.000128991	-0.000382476	-0.00106203	0.00840461	0.0294825	0.0451508	0.0437146	0.019428	-0.000617197	-0.00246897	0	0	0	0	-4.21286e-06	0.000107379	0.00197899	0.00624611	0.0157015	0.015973	0.00913596	-9.19048e-05	-0.00368691	0.00498818	0.0150368	0.0148906	0.00911522	0.00194393	-0.00222926	-0.000436824	0.00106339	0.00428583	0.00703904	0.00728971	0.00681356	0.00579209	0.00478364	0.00921305	0.0129164	0.0140991	0.0124731	0.0103888	0.00222079	-0.00334544	-0.000503255	0
LOC107436343	0.286686	0.334646	0.34172	0.32998	0.285484	0.182669	0.186466	0.223778	0.222783	0.203248	0.169507	0.16089	0.203659	0.22117	0.173728	0.134974	0.145146	0.174367	0.198689	0.195566	0.186226	0.184927	0.176381	0.177087	0.220273	0.25703	0.266122	0.257126	0.226185	0.198519	0.1859	0.147581	0.108224	0.0705078	0.0423934	0.0402864	0.0741368	0.120359	0.179345	0.241744	0.259389	0.276096	0.27139	0.235902	0.174876	0.150833	0.151436	0.179648	0.179128
LOC107436346	0	0	-0.00123678	0.00390204	0.0104027	0.00545847	0.00248765	0.00762881	0.0136262	0.0136036	0.00545532	-0.00102996	-0.000312523	0	0	0	0	-5.72027e-06	7.11679e-05	0.00130518	0.00392199	0.00939121	0.0094254	0.00527083	-5.2945e-05	-0.00237192	-0.00152645	-0.000192831	0	0	0	0	0	0	0	0	0	0	-3.39095e-06	-9.71941e-06	-0.00236183	0.00224974	0.011124	0.014084	0.00798339	0.000119047	-0.00257903	-0.000368314	0
LOC107436350	2.24959	2.09293	1.92696	1.86594	1.67079	1.60354	1.67357	1.76205	1.77502	1.77529	1.78819	1.79335	1.78184	1.71283	1.60538	1.58023	1.59089	1.57011	1.51367	1.41927	1.37347	1.44322	1.47476	1.50427	1.60637	1.74077	1.79478	1.82251	1.89856	2.03689	2.14943	2.04865	1.88344	1.85718	1.89316	1.94391	1.9577	1.94847	1.98255	2.0799	2.13053	2.18534	2.18891	2.08483	1.86672	1.64569	1.53527	1.57771	1.5336
LOC107436352	0.0314075	0.0176195	0.0528209	0.0511792	0.00799989	0.00821059	0.0168036	0.0427657	0.0714749	0.0784899	0.0541523	0.027277	0.0138167	0.00922934	0.00878964	0.0393548	0.0554082	0.0584751	0.0572344	0.0483874	0.0384864	0.0183789	0.00476456	0.0247238	0.055982	0.0671635	0.0452129	0.0202928	0.0180191	0.0248675	0.0202938	0.0157153	0.0208417	0.0283815	0.0341363	0.0414576	0.0568677	0.070616	0.0696121	0.0559098	0.0282415	0.0167599	0.0234091	0.0304431	0.0316126	0.0308695	0.0313845	0.034048	0.0260785
LOC107436353	0.0943884	0.135614	0.212762	0.211255	0.201984	0.225026	0.240709	0.250022	0.223367	0.20028	0.177151	0.168785	0.191892	0.211116	0.223733	0.224029	0.208829	0.222384	0.237287	0.236586	0.216278	0.147967	0.130705	0.151802	0.142035	0.128306	0.165982	0.223494	0.256116	0.258047	0.24922	0.252909	0.276516	0.288229	0.286966	0.267263	0.216782	0.162628	0.144026	0.167557	0.188658	0.201433	0.198644	0.190264	0.188444	0.213822	0.229212	0.241398	0.216035
LOC107436355	0.0580256	0.108693	0.115562	0.116551	0.114449	0.103012	0.111351	0.124554	0.145719	0.150735	0.130153	0.105495	0.0681312	0.0516808	0.0789705	0.114729	0.119569	0.112158	0.109767	0.124988	0.131622	0.105343	0.0831584	0.0622092	0.0592165	0.0606425	0.074826	0.098417	0.139513	0.187668	0.181037	0.129533	0.086685	0.0872386	0.107832	0.12267	0.111661	0.0897984	0.0720081	0.055328	0.036483	0.0548818	0.0980422	0.116466	0.0990538	0.0870608	0.107875	0.12464	0.133636
LOC107436356	0.0218531	0.0284342	0.0327715	0.0282245	0.0739957	0.0661364	0.0684672	0.0705436	0.0990532	0.117303	0.119353	0.121675	0.119449	0.126653	0.126024	0.100717	0.0653709	0.0332527	0.0244931	0.0647828	0.106131	0.115339	0.0927797	0.0677376	0.0535892	0.051502	0.0591015	0.0736612	0.0888048	0.101943	0.102983	0.113352	0.136186	0.136816	0.123765	0.106872	0.0889193	0.0748416	0.0815236	0.0937509	0.103461	0.0991289	0.0869257	0.0834415	0.0881622	0.0722031	0.0733657	0.0968923	0.104977
LOC107436357	0	-6.38865e-05	-0.00299655	0.0200304	0.0281751	0.0104343	-0.00319207	-0.00550083	-0.00171782	0	0	0	0	0	0	0	0	-3.69123e-07	5.5556e-05	0.00109659	0.00379236	0.010312	0.0107072	0.00632668	0.000185631	-0.00314631	-0.00526579	-0.00601206	-0.0012592	0.0081563	0.0159882	0.0242222	0.0287434	0.032998	0.0364698	0.0346594	0.0218991	0.00676571	0.00019326	-0.000620036	-0.000220647	0	0	0	0	-0.000632315	-0.00230179	0.00380351	0.0355807
LOC107436358	1.97511	1.95504	2.03191	2.02762	2.03447	2.20143	2.38694	2.48706	2.51659	2.55265	2.609	2.64904	2.65064	2.61943	2.60832	2.55498	2.55379	2.56462	2.58093	2.61536	2.62485	2.60085	2.53356	2.46774	2.47722	2.55876	2.68121	2.78673	2.79899	2.76262	2.72476	2.64177	2.56873	2.52916	2.51551	2.53229	2.59153	2.66264	2.72815	2.78912	2.77353	2.74648	2.72239	2.68167	2.61786	2.65195	2.65713	2.58451	2.45642
LOC107436359	-0.00795597	0.0136102	0.0247405	0.00322013	0.00356018	0.00889027	0.00424532	0.00170305	0.0127554	0.0176621	0.0157389	0.0138413	0.0124613	0.0144263	0.0122223	0.0124317	0.0124299	0.00566944	0.00349126	0.0145562	0.0271318	0.0374569	0.0324492	0.0176245	0.00473725	-0.00429727	-0.00232579	0.00445247	0.0124813	0.0183591	0.0154534	0.0227104	0.0319655	0.0397845	0.0438929	0.0413476	0.0298904	0.0174463	0.0049449	-0.00529254	-0.00133488	0.0248152	0.0626304	0.0779719	0.0557348	0.0241457	0.00143991	-0.0109691	0.00831738
LOC107436361	0	0	0	0	0	0	0	-7.70508e-05	-0.000786466	-0.000420916	0.00362347	0.00795975	0.0121102	0.0123021	0.00391803	-0.00112027	-0.000871557	-0.000398086	0	0	0	0	0	0	0	0	0	0	0	0	0	0	0	0	0	0	0	0	0	0	0	0	0	0	0	0	0	0	0
LOC107436364	1.10192	1.02553	0.963072	0.849755	0.782653	0.717345	0.730147	0.745337	0.717628	0.684359	0.666125	0.708562	0.848534	0.932412	0.91288	0.81821	0.85127	0.935375	0.992726	0.978403	0.946021	0.950329	0.935291	0.925012	0.944612	0.99058	1.07925	1.15157	1.1406	1.09319	1.07281	1.08009	1.1106	1.13084	1.1439	1.15303	1.17327	1.18878	1.16917	1.13808	1.08267	1.03001	1.03085	1.03152	0.980263	1.04599	1.10474	1.07704	1.05304
LOC107436365	0	0	-0.000582913	0.000432708	0.00907309	0.00731505	0.00211149	-0.00152897	-0.000585312	0	0	0	0	0	0	0	0	0	0	0	0	0	-0.000364901	-0.00206096	0.00373575	0.0157843	0.0202558	0.0184915	0.00870961	-0.00256014	-0.00128841	-5.00228e-07	-3.0432e-09	-0.00290827	-0.0075907	-0.00800441	0.00285081	0.0182207	0.0327466	0.0421442	0.034708	0.0304668	0.0347398	0.0308748	0.00168534	-0.00358776	-5.85568e-05	-7.99623e-06	-0.00222435
LOC107436366	0.753015	0.739734	0.818787	0.83315	0.807804	0.816506	0.873654	0.941305	1.00419	1.00748	0.948888	0.923686	0.990512	1.02744	0.900956	0.830194	0.806681	0.815029	0.798438	0.757468	0.771046	0.897839	0.970487	0.947292	0.868473	0.807833	0.81342	0.850934	0.926866	1.01701	1.00632	0.903455	0.748135	0.705388	0.737269	0.788798	0.826372	0.854322	0.841006	0.826261	0.846134	0.843159	0.800199	0.787038	0.843619	0.903407	0.878521	0.750053	0.670412
LOC107436367	0.334053	0.41336	0.543697	0.563348	0.477434	0.513827	0.505879	0.477919	0.478421	0.506693	0.572335	0.592152	0.513814	0.439974	0.44932	0.50924	0.552973	0.52978	0.490835	0.465348	0.449779	0.430222	0.394831	0.430497	0.512034	0.592489	0.590617	0.562855	0.552265	0.537356	0.469714	0.405063	0.360117	0.359883	0.382761	0.397412	0.375564	0.34413	0.310355	0.282234	0.351324	0.461684	0.541446	0.548606	0.502172	0.489548	0.515231	0.548363	0.521762
LOC107436368	-0.00359801	0.0111655	0.0149747	0.000494229	-0.00415445	0.00872139	0.0154324	0.0171654	0.0205483	0.0192242	0.0121054	0.00621161	0.00212338	0.0151511	0.0275964	0.0219401	0.0108854	0.0017574	-0.000935065	0.00682718	0.0114529	0.00326349	-0.00113013	0.00457588	0.0170633	0.0229951	0.0133132	0.000849565	-0.00352721	0.000739575	0.0185721	0.0424139	0.0541879	0.0508946	0.0396396	0.02696	0.0166171	0.00776065	0.000259061	-0.000619592	-0.00263871	-0.00164235	0.00881205	0.0207417	0.0250669	0.0288359	0.0270468	0.0236946	0.00821998
LOC107436369	0.00978474	0.00735812	0.00549973	0.0306917	0.0328124	0.00923885	-0.00352921	-0.00465321	-0.00149581	0	0	0	0	0	0	0	0	-0.000122249	6.85191e-05	0.002924	0.0071806	0.0128454	0.00892781	0.00846858	0.0220342	0.0336459	0.0237822	0.00736888	-0.000784914	-2.36174e-05	0	0	-6.00188e-12	-5.92556e-06	-1.64875e-05	-2.09048e-05	-0.0012471	-0.000574262	0.0105889	0.0277612	0.0308072	0.0262584	0.0173067	0.0147133	0.0193187	0.011158	0.00381546	-0.000767852	-0.00256526
LOC107436370	0.166493	0.203253	0.290229	0.316086	0.305325	0.298341	0.298482	0.26443	0.245503	0.262384	0.328716	0.374156	0.355288	0.298005	0.273856	0.296364	0.297902	0.269828	0.231136	0.194972	0.192988	0.244109	0.299539	0.328816	0.323806	0.341513	0.380859	0.399324	0.343787	0.24529	0.1965	0.201827	0.215223	0.21174	0.21499	0.230978	0.276017	0.328504	0.33759	0.30597	0.271837	0.287896	0.345297	0.377407	0.33901	0.284547	0.269182	0.268944	0.283821
LOC107436371	0.315993	0.271071	0.178448	0.122829	0.116571	0.19419	0.259814	0.284893	0.266601	0.263224	0.275757	0.278428	0.255935	0.23483	0.264715	0.278661	0.275879	0.237437	0.214518	0.226977	0.239505	0.226135	0.206114	0.215093	0.286325	0.35152	0.324377	0.266897	0.230946	0.213974	0.212603	0.210191	0.215054	0.268939	0.328023	0.339701	0.245159	0.128534	0.11285	0.179202	0.202214	0.240861	0.268118	0.266904	0.229488	0.193369	0.21904	0.257909	0.303023
LOC107436372	-0.000276356	0.00757117	0.012478	0.0279421	0.0187603	0.0193668	0.018885	0.016164	0.00239299	-0.00461956	-0.00223584	0	0	0	0	0	0	-0.000957931	-0.000557613	0.0052937	0.0110757	0.0116276	0.00958975	0.00729043	0.00655703	0.00829774	0.00538284	0.00363638	0.00720561	0.0107852	0.00731422	-5.70626e-05	0.00319022	0.0139477	0.0242974	0.0297734	0.026485	0.018519	0.00962632	-0.000112469	0.00548853	0.0192642	0.0295536	0.02383	3.73604e-05	-0.00268166	0	0	0
LOC107436375	0.780824	0.796369	0.719661	0.679756	0.782753	0.77138	0.663393	0.609509	0.685007	0.721217	0.703214	0.700647	0.736845	0.859135	0.900324	0.840249	0.734532	0.593981	0.538468	0.655696	0.772186	0.808147	0.731202	0.640812	0.61178	0.632331	0.668965	0.721515	0.814519	0.926407	0.977882	0.897736	0.764385	0.713854	0.687701	0.667751	0.638308	0.597478	0.574028	0.568352	0.497744	0.461626	0.524169	0.640273	0.729427	0.657333	0.558193	0.553875	0.655075
LOC107436376	0.334168	0.242283	0.20895	0.17692	0.151211	0.234001	0.260764	0.24566	0.192454	0.162668	0.164609	0.174565	0.196958	0.214719	0.208588	0.191535	0.208561	0.259921	0.293359	0.266418	0.219028	0.168636	0.163271	0.197442	0.233346	0.258512	0.30597	0.345269	0.32933	0.273771	0.201484	0.158336	0.169078	0.201929	0.242775	0.269885	0.273348	0.261788	0.222137	0.179617	0.188046	0.20686	0.220761	0.198388	0.149086	0.219042	0.302199	0.389984	0.347038
LOC107436377	0.00487677	0.0113432	0.0151179	0.0229679	0.0483461	0.0507324	0.0525	0.0515956	0.0528299	0.0484815	0.0382828	0.0343972	0.0371037	0.0416856	0.0443289	0.0457381	0.0572459	0.0540541	0.045675	0.0318662	0.0249892	0.0381765	0.0477227	0.0483967	0.046201	0.038404	0.0175719	0.000581765	0.0139162	0.0421852	0.0500126	0.0471137	0.0319401	0.0262224	0.0248554	0.0229792	0.016129	0.0106972	0.00940168	0.00969271	0.0231456	0.0308663	0.0342958	0.0417046	0.0505136	0.0301987	0.0154671	0.032799	0.0462812
LOC107436379	0.258931	0.291674	0.223455	0.138751	0.159202	0.156287	0.149796	0.164219	0.220412	0.24628	0.231386	0.203803	0.162109	0.14884	0.168065	0.185441	0.186514	0.129264	0.0959427	0.138446	0.202576	0.28538	0.278558	0.193797	0.100664	0.0574952	0.0806536	0.11548	0.123463	0.119487	0.13197	0.134377	0.115754	0.13896	0.170528	0.18345	0.146188	0.0946255	0.093191	0.149034	0.177365	0.201118	0.192666	0.156893	0.123489	0.126484	0.161374	0.180142	0.156249
LOC107436380	1.23218	1.24003	1.41074	1.34396	1.32403	1.49434	1.5746	1.56797	1.52445	1.48924	1.46408	1.45811	1.49289	1.52703	1.52857	1.54213	1.55661	1.52639	1.4767	1.41662	1.37613	1.36229	1.37268	1.40693	1.44154	1.44615	1.37887	1.31615	1.30895	1.34191	1.39933	1.44464	1.50459	1.51406	1.49127	1.46474	1.44786	1.43279	1.43864	1.46037	1.48649	1.49208	1.48477	1.454	1.4009	1.44259	1.46456	1.44589	1.43337
LOC107436381	0.234476	0.17611	0.175722	0.186087	0.21481	0.258997	0.275351	0.24489	0.185562	0.160509	0.179234	0.217581	0.271436	0.306933	0.299006	0.252158	0.240077	0.281283	0.308782	0.288716	0.258413	0.231074	0.25054	0.268803	0.265807	0.254399	0.284128	0.328391	0.358523	0.374644	0.367864	0.341874	0.33864	0.322538	0.303554	0.283805	0.259704	0.229391	0.198355	0.160268	0.174238	0.228563	0.282092	0.273276	0.208097	0.166343	0.166981	0.21279	0.195886
LOC107436382	0.531272	0.550119	0.519002	0.511406	0.583139	0.57838	0.541721	0.481043	0.414464	0.427666	0.533429	0.608425	0.609026	0.552783	0.535005	0.53265	0.484803	0.463321	0.443125	0.401735	0.387401	0.432543	0.489415	0.538781	0.544734	0.551076	0.572501	0.58699	0.584845	0.574378	0.586998	0.613033	0.626405	0.609264	0.565372	0.530082	0.528628	0.543552	0.604572	0.687289	0.647844	0.566316	0.528391	0.562761	0.6427	0.68617	0.670542	0.552309	0.548683
LOC107436384	0.250771	0.145922	0.126857	0.154043	0.129736	0.128493	0.131288	0.106334	0.0462428	0.0163546	0.0420761	0.0785579	0.122654	0.140217	0.0967106	0.0865136	0.108313	0.125674	0.139709	0.154599	0.160083	0.145679	0.125136	0.0989346	0.0791049	0.0736274	0.0738583	0.0778526	0.0808247	0.0815368	0.094018	0.115658	0.123419	0.113995	0.0967201	0.0843212	0.0871301	0.0909363	0.0597791	0.0110673	0.0743064	0.141871	0.181368	0.168155	0.104232	0.117608	0.132716	0.123585	0.0993028
LOC107436385	0.980378	0.876008	0.793129	0.800079	0.903872	0.919652	0.862443	0.846908	0.923911	0.959747	0.934892	0.921524	0.953782	0.982686	0.958412	0.8644	0.812549	0.840149	0.918176	1.05765	1.14495	1.06931	0.929215	0.875256	0.903879	0.928297	0.919709	0.922161	0.954668	1.00297	0.984149	0.855312	0.78281	0.732858	0.691972	0.683076	0.730332	0.784086	0.811571	0.80883	0.809886	0.791664	0.788441	0.778742	0.729434	0.707859	0.681142	0.700675	0.777653
LOC107436387	0.0171096	0.0187515	0.0252953	0.0254391	0.0220451	0.0513989	0.0702788	0.0789212	0.0877848	0.0794239	0.0464883	0.0235308	0.0239078	0.0482068	0.0669001	0.0604498	0.0488388	0.0427308	0.0390908	0.0449105	0.047456	0.0269566	0.0258084	0.0342451	0.0451051	0.0643776	0.063406	0.0541349	0.0406914	0.0243675	0.0312565	0.0531901	0.0722215	0.075334	0.0723059	0.0692353	0.070532	0.070299	0.0556895	0.019992	0.00892893	0.0129352	0.0214067	0.0235648	0.0173053	0.00473332	-0.00259637	-0.00740563	0.0126868
LOC107436388	0.668681	0.569968	0.468987	0.496082	0.61328	0.605356	0.578868	0.525278	0.510068	0.512854	0.544253	0.597853	0.680418	0.745057	0.666532	0.495171	0.399336	0.478453	0.566609	0.601275	0.622429	0.634072	0.667108	0.692692	0.668615	0.627921	0.64193	0.663119	0.644225	0.593488	0.532776	0.526855	0.598868	0.648767	0.678266	0.67241	0.617529	0.544862	0.473331	0.403073	0.398344	0.49376	0.645728	0.727512	0.68868	0.65328	0.642995	0.662955	0.634614
LOC107436389	0.56981	0.55539	0.375959	0.333493	0.469868	0.484967	0.457957	0.45419	0.463695	0.441045	0.370673	0.313295	0.294464	0.305144	0.359208	0.384006	0.387058	0.357377	0.353791	0.445602	0.534752	0.551982	0.504016	0.466875	0.490086	0.54986	0.551362	0.531418	0.488334	0.436961	0.432284	0.469506	0.509475	0.522911	0.522503	0.506977	0.470804	0.43343	0.419939	0.431692	0.436387	0.425453	0.440584	0.481613	0.497721	0.486937	0.48868	0.503775	0.448886
LOC107436390	0.00776512	0.0142011	0.0202047	0.0132432	-0.00112585	-0.00315649	0.0140943	0.0260816	0.0210867	0.0146778	0.00918918	0.00757854	0.0109603	0.00931557	0.00091733	-0.00157961	-0.00139209	0.00504348	0.0127671	0.0208013	0.0249494	0.0203368	0.0207535	0.0198112	0.0125604	0.0039366	-0.00160757	-0.00359247	0.00192641	0.00982942	0.0107779	0.0073713	0.000466824	0.00081682	0.00541	0.0094419	0.00971784	0.00864501	0.00430171	-0.00273983	-0.00123363	-0.00228522	0.000421863	0.0143114	0.0345697	0.0265002	0.0262892	0.0523653	0.053395
LOC107436391	0.202569	0.219206	0.200221	0.128387	0.0871525	0.104108	0.141959	0.160029	0.121929	0.0947616	0.086114	0.084796	0.0888108	0.0844778	0.104015	0.113646	0.137085	0.153418	0.161821	0.147032	0.122305	0.102378	0.119622	0.157561	0.184052	0.197035	0.185691	0.172851	0.175217	0.178807	0.192187	0.183954	0.160177	0.126525	0.09193	0.0768067	0.103227	0.141638	0.159661	0.153064	0.119791	0.111657	0.128662	0.143437	0.141008	0.121348	0.102939	0.0796723	0.0968927
LOC107436392	0	0	0	-0.000331419	0.00203857	0.0144925	0.0140532	0.00836037	0.00540693	0.00857734	0.018039	0.0217331	0.0133182	0.00147159	-0.00111506	-0.00072533	-9.06261e-06	-0.00230099	-0.00155478	0.00708497	0.0171715	0.02796	0.0314776	0.0232691	0.0113244	0.00193627	-0.000210955	0.0013907	0.0048806	0.00796925	0.006045	0.00196309	-0.00147596	0.0154772	0.0409832	0.0553152	0.0422588	0.020195	0.00165118	-0.00571738	0.00364215	0.00885502	0.00716213	0.00311871	-0.000553483	-3.76481e-06	0	0	0
LOC107436396	0.538978	0.509001	0.481861	0.527097	0.596735	0.554244	0.460454	0.409715	0.484276	0.532711	0.536836	0.518331	0.460621	0.462925	0.493794	0.481397	0.466066	0.430767	0.387352	0.322024	0.312455	0.485639	0.615999	0.62866	0.559198	0.466833	0.449152	0.463721	0.513702	0.597725	0.633323	0.600174	0.548682	0.515739	0.498148	0.495875	0.505071	0.510869	0.473502	0.407663	0.513377	0.560713	0.50872	0.440071	0.40109	0.46417	0.506769	0.515593	0.534733
LOC107436397	0.0401157	0.0548534	0.0522139	0.0461625	0.0169204	0.011236	0.0135208	0.0136299	0.00405291	0.00411451	0.0201033	0.0318124	0.031809	0.0182572	0.00511993	0.0135373	0.048513	0.081834	0.0904055	0.0498288	0.01062	0.0116008	0.0198858	0.0190133	0.0083198	-0.00303844	-0.00404076	-0.00238443	-0.000691831	0.00265468	0.0063534	0.00690629	0.00455467	0.00438579	0.00689577	0.0106723	0.0134687	0.0174722	0.0308596	0.0542487	0.0625106	0.0566204	0.0397065	0.0224698	0.0174096	0.0249869	0.0293693	0.0235267	0.00628332
LOC107436398	0.77517	0.779083	0.742701	0.673943	0.565513	0.613848	0.693652	0.697098	0.54197	0.464732	0.492053	0.549283	0.632475	0.647892	0.63244	0.664442	0.709798	0.678087	0.644052	0.648669	0.680406	0.735336	0.699093	0.669163	0.695244	0.724627	0.733992	0.732002	0.687063	0.620872	0.587804	0.646967	0.762708	0.800956	0.787761	0.743217	0.668278	0.591908	0.588991	0.647815	0.621255	0.543165	0.467764	0.494112	0.627661	0.572442	0.529365	0.642214	0.769361
LOC107436400	0.138612	0.100248	0.143756	0.128666	0.0583497	0.0789325	0.112782	0.141074	0.163361	0.161636	0.127196	0.105197	0.116708	0.143983	0.149088	0.161914	0.160199	0.149418	0.125857	0.0898812	0.0712048	0.0762599	0.0902904	0.102003	0.120671	0.162814	0.186357	0.193951	0.170236	0.124611	0.0953395	0.0856326	0.104267	0.142438	0.186815	0.200089	0.146797	0.0785527	0.0407763	0.0342748	0.0904601	0.133349	0.144623	0.129427	0.0914936	0.0847077	0.0899857	0.0901321	0.0870774
LOC107436403	0.280233	0.328043	0.33464	0.252122	0.246989	0.290887	0.35996	0.3908	0.355926	0.312085	0.262265	0.234807	0.254742	0.274846	0.266385	0.278819	0.279101	0.286543	0.309126	0.351977	0.383896	0.385132	0.359403	0.3157	0.243563	0.166726	0.184356	0.233399	0.262941	0.264932	0.241572	0.269149	0.333276	0.395277	0.437585	0.439335	0.379516	0.306063	0.27068	0.272411	0.262723	0.28355	0.335201	0.362403	0.318125	0.261065	0.21096	0.196854	0.250524
LOC107436405	0.176614	0.119242	0.113262	0.235007	0.269044	0.235292	0.249051	0.269519	0.240888	0.239733	0.274851	0.289039	0.255602	0.193733	0.170507	0.21752	0.224199	0.176485	0.126707	0.0929822	0.0908433	0.143447	0.18443	0.201217	0.202424	0.215121	0.202634	0.18272	0.166616	0.153273	0.170129	0.178574	0.175512	0.163102	0.149301	0.146477	0.166668	0.195314	0.226511	0.248035	0.221545	0.163881	0.111287	0.109716	0.163056	0.206562	0.229137	0.186153	0.180988
LOC107436406	0.383782	0.31758	0.158384	0.179506	0.26699	0.234554	0.187581	0.172251	0.194615	0.210986	0.217368	0.230659	0.262998	0.297179	0.286326	0.254839	0.203416	0.159011	0.137207	0.143791	0.164127	0.190212	0.235569	0.286134	0.326805	0.332874	0.357732	0.379449	0.361513	0.312991	0.249208	0.194418	0.171982	0.16078	0.163771	0.167281	0.159928	0.145564	0.118548	0.095475	0.132854	0.18762	0.224604	0.213758	0.167099	0.141674	0.123101	0.114786	0.106557
LOC107436407	0.256689	0.2303	0.205812	0.22092	0.23557	0.212816	0.171166	0.132485	0.122706	0.125541	0.159129	0.19554	0.223708	0.233361	0.207679	0.216091	0.228062	0.197767	0.16552	0.152168	0.157604	0.185554	0.194729	0.191948	0.19278	0.177959	0.158632	0.155043	0.195857	0.252447	0.260605	0.267296	0.268431	0.249681	0.225067	0.20512	0.200973	0.205831	0.203815	0.184307	0.163724	0.130997	0.0925888	0.0774087	0.0955504	0.189168	0.225897	0.153894	0.0966964
LOC107436408	0	0	0	0	-1.12703e-08	-0.00093991	0.00748067	0.0157123	0.0148237	0.0109151	0.0024972	-0.00235997	-0.00106004	0.00411656	0.0117967	0.00896942	0.00770948	0.0111489	0.013228	0.0115164	0.00645643	-0.000725485	-0.000382293	0	0	0	0	0	0	0	0	0	-2.58465e-09	-0.00250731	-0.00674469	-0.00780296	-0.000107852	0.0094765	0.0161786	0.0205716	0.00824311	-0.00120544	-0.0013354	0	0	0	0	0	-0.00152662
LOC107436409	-0.000181035	-0.000899784	0.00682931	0.0092929	0.00130439	-0.00207004	0.00510078	0.0131899	0.0135229	0.0105501	0.003526	0.00527648	0.0254406	0.0400043	0.0349677	0.0212704	0.0113274	0.00812299	0.00515733	1.62264e-05	-0.00210195	0.00137442	0.00606611	0.00798823	0.00554658	0.00134135	0.0060748	0.0128795	0.0136664	0.0100491	0.00352287	-0.00189226	-0.00119588	-0.00107609	-0.000475205	-1.88975e-05	0	0	0	0	0	0	0	0	0	0	0	0	0
LOC107436411	-0.000627187	-0.00133967	0.0138034	0.0174135	0.00174883	-0.00248333	-0.000589721	-8.99546e-06	-9.28907e-05	8.44368e-05	0.00239292	0.00649006	0.0136712	0.0164908	0.00752026	0.00130776	0.00536841	0.0109685	0.0125076	0.00297591	-0.00237115	0.0104557	0.0197631	0.0204261	0.0107398	-0.000921481	-0.00190777	-0.000301438	-0.00127303	-0.00253136	0.00281775	0.0122386	0.0186025	0.0128095	0.000307241	-0.00734738	0.000716408	0.0124984	0.0180274	0.0197956	0.00648158	-0.00146828	-0.000623098	0	0	0	0	0	-0.000176638
LOC107436412	0.503527	0.43527	0.453177	0.460266	0.425245	0.427298	0.402411	0.365115	0.338955	0.362824	0.4451	0.51719	0.566388	0.56345	0.55928	0.473721	0.406732	0.411543	0.412464	0.380702	0.330182	0.255947	0.323882	0.418198	0.451374	0.441693	0.424501	0.424804	0.467172	0.519228	0.570671	0.588906	0.544475	0.476447	0.401573	0.370258	0.433645	0.51424	0.526639	0.509142	0.464113	0.428067	0.418301	0.386038	0.327382	0.291211	0.317907	0.392153	0.412799
LOC107436415	0.666375	0.533125	0.434252	0.453262	0.404155	0.419771	0.446037	0.471497	0.498033	0.488362	0.430355	0.367309	0.298287	0.28759	0.357353	0.424991	0.457979	0.42164	0.373834	0.316813	0.285366	0.318792	0.382161	0.436682	0.425959	0.436306	0.503524	0.567442	0.546304	0.464316	0.445689	0.406073	0.364934	0.396527	0.46983	0.522961	0.512392	0.483237	0.462639	0.486094	0.483867	0.433868	0.400866	0.413895	0.441504	0.44459	0.423472	0.418487	0.422986
LOC107436416	0.0311194	0.00940815	0.00357287	0.01974	0.0282643	0.0229778	0.0112437	0.00221169	0.00297053	0.0059322	0.00959735	0.0102316	0.00461909	-0.00224546	-0.00241398	0.000859671	0.00848309	0.0283854	0.0454081	0.0490559	0.0470684	0.0420089	0.0437435	0.0411116	0.0246519	0.00318102	-0.00136651	-0.000329543	0	0	0	0	-3.31306e-09	-0.00321105	-0.00862251	-0.00992443	5.09578e-05	0.0123909	0.0207639	0.0260366	0.0102091	-0.00160145	-0.00160118	-0.00140581	-0.00509156	0.00570068	0.0143489	0.0100001	0.0201581
LOC107436418	-0.00258748	0.00588049	0.0088024	0.000723743	-0.000854213	0	0	0	0	-0.000166589	-0.00128321	0.00016441	0.00752864	0.0136465	0.0126041	0.00455371	-0.00145794	-0.00107356	-0.000104089	-0.00116705	-0.00165242	-0.000894769	0.00491797	0.0113212	0.0172203	0.0173995	0.00931451	0.0002266	-0.000890338	0.00445469	0.00951646	0.00993985	0.00606315	0.00323196	0.0010717	2.66406e-05	-6.00247e-06	0	0	0	-1.80968e-06	-0.00215798	0.00136151	0.0145645	0.0317576	0.0238538	0.00831903	0.00446136	0.00761207
LOC107436419	1.03367	0.882435	0.928118	1.01426	0.957433	0.896286	0.89259	0.932274	1.00845	1.03719	1.01375	0.974986	0.912418	0.865494	0.859195	0.871737	0.897608	0.866793	0.844116	0.856712	0.884709	0.92675	0.966459	1.00938	1.07075	1.11428	1.0806	1.01492	0.95014	0.900925	0.920235	0.967283	1.01101	0.998456	0.937882	0.875439	0.840458	0.820416	0.845471	0.903255	0.916788	0.930616	0.963394	0.98223	0.970631	0.991133	0.970872	0.908365	0.889725
LOC107436420	1.62388	1.60902	1.66091	1.69954	1.56472	1.47715	1.49479	1.56451	1.63647	1.6788	1.69709	1.70164	1.69336	1.67416	1.60886	1.57363	1.57093	1.5762	1.60586	1.65477	1.68998	1.69893	1.6846	1.68346	1.69831	1.66544	1.62888	1.60531	1.64604	1.71899	1.71744	1.71132	1.70351	1.73127	1.77773	1.78124	1.67349	1.54556	1.46001	1.39428	1.52944	1.6485	1.71035	1.76653	1.82004	1.81046	1.71204	1.57177	1.5776
LOC107436422	0	0	-0.0014466	0.00466978	0.0103815	0.0133545	0.00919431	0.0093179	0.0175522	0.0187331	0.011671	0.00398262	-0.00215753	0	0	0	0	0	-4.29032e-05	-0.000484534	-0.00070276	-0.00145173	0.00338341	0.00843105	0.00837639	0.0097094	0.0205781	0.030108	0.0215932	0.00858101	0.0233889	0.0395152	0.0463651	0.0359245	0.0201527	0.00958853	0.0113949	0.0160622	0.0173535	0.016137	0.0113679	0.00203698	-0.00208404	0.00243803	0.00897937	0.018065	0.0186263	0.00878573	0.000570306
LOC107436423	0.200703	0.190967	0.148828	0.113436	0.124601	0.119462	0.11428	0.115825	0.118051	0.106219	0.0678089	0.0482091	0.0670204	0.105268	0.146088	0.153936	0.138268	0.151183	0.16218	0.178028	0.18946	0.174871	0.155661	0.137654	0.113241	0.115384	0.121894	0.125185	0.114487	0.0930808	0.0792465	0.0876917	0.097665	0.0995195	0.0991911	0.096682	0.0926251	0.0931458	0.10165	0.119785	0.134337	0.135382	0.131402	0.143116	0.176369	0.196489	0.202071	0.173024	0.132462
LOC107436424	0.840357	0.816529	0.805521	0.771828	0.937103	1.01747	1.07294	1.0985	1.07294	1.03737	1.0054	0.992146	1.00497	0.985904	0.990533	0.996326	0.98402	0.935985	0.90791	0.946336	0.958438	0.884689	0.811786	0.79501	0.819542	0.83985	0.812758	0.776025	0.767842	0.780754	0.775466	0.725651	0.687904	0.635182	0.579814	0.550789	0.572415	0.613243	0.666012	0.700776	0.692799	0.676237	0.688367	0.725728	0.769166	0.760805	0.70517	0.598277	0.542184
LOC107436425	1.52057	1.51521	1.50448	1.53998	1.52014	1.4626	1.50344	1.60057	1.70529	1.71315	1.60357	1.51651	1.49675	1.53827	1.56284	1.59128	1.63543	1.65079	1.64174	1.60328	1.55841	1.51754	1.51933	1.53166	1.55504	1.59747	1.65909	1.71827	1.71252	1.65894	1.62439	1.58748	1.58139	1.5709	1.57147	1.59547	1.66686	1.73734	1.75088	1.72129	1.61547	1.50163	1.41888	1.43881	1.60438	1.69505	1.69938	1.51706	1.3984
LOC107436428	0.113982	0.0934814	0.0519575	0.0671387	0.0963868	0.14401	0.129785	0.122409	0.147372	0.154274	0.14342	0.127938	0.116011	0.109814	0.0881346	0.0508474	0.057028	0.079616	0.0951463	0.0961773	0.0944109	0.111836	0.103352	0.08259	0.0568972	0.0360342	0.0551782	0.0903826	0.130481	0.162228	0.129088	0.083512	0.0607569	0.0571176	0.0645447	0.0719	0.0741022	0.0753476	0.0629182	0.0350889	0.03607	0.0528731	0.0751003	0.0736203	0.036573	0.0175064	0.013194	0.0324555	0.028681
LOC107436429	0.312869	0.277775	0.272645	0.336628	0.324272	0.359526	0.449986	0.476755	0.384311	0.339942	0.377411	0.423994	0.455965	0.449123	0.41325	0.41393	0.414014	0.384224	0.374716	0.42113	0.470681	0.484077	0.515751	0.518472	0.50039	0.494225	0.543601	0.606229	0.640263	0.619018	0.49091	0.339301	0.215018	0.147419	0.1185	0.122507	0.167087	0.227159	0.265617	0.284239	0.300735	0.308704	0.282017	0.228055	0.18932	0.172158	0.160383	0.133615	0.0695992
LOC107436430	0.10178	0.0732095	0.0856381	0.0592687	0.0473257	0.0550278	0.0396657	0.0211233	0.0149445	0.0168814	0.024907	0.0282961	0.022984	0.00585753	0.00881619	0.0141074	0.0144017	0.0196634	0.0212336	0.0163778	0.0182308	0.0418144	0.0587135	0.0593128	0.0516932	0.0413347	0.0580026	0.0790692	0.0829686	0.0778686	0.0525433	0.0249272	0.0163299	0.0077142	0.00378634	0.00515094	0.0154762	0.0267354	0.0208565	0.00233002	0.00208265	0.0201205	0.0417878	0.0460362	0.0282611	0.013452	0.0115159	0.0161836	0.0273703
LOC107436431	0	0	-1.92163e-05	-0.00377929	0.0154361	0.0223043	0.0296286	0.0251777	0.0143413	0.00601235	-0.00042228	-0.00240816	0.00019275	0.00595678	0.0166071	0.0203792	0.0155853	0.00656704	-0.000248838	-0.00102233	-0.000440709	-0.00222777	0.00317253	0.0101352	0.0115835	0.00916877	0.00439172	0.000485345	-1.01777e-07	0	0	0	0	0	0	0	0	0	0	0	0	-1.803e-20	-0.00109346	-0.000576846	0.00622791	0.0215205	0.0257394	0.0119226	-0.000484917
LOC107436434	0.253799	0.259097	0.249695	0.26383	0.329987	0.305469	0.271015	0.243742	0.244441	0.248436	0.259419	0.265368	0.262232	0.243699	0.230904	0.272952	0.294845	0.283989	0.244697	0.163914	0.123844	0.198031	0.268942	0.285029	0.220687	0.135975	0.127499	0.146796	0.16374	0.173355	0.158625	0.148525	0.14897	0.157853	0.172585	0.181853	0.174977	0.168815	0.172814	0.19522	0.236644	0.248	0.215111	0.182236	0.193943	0.229236	0.242974	0.241047	0.222679
LOC107436441	0	0	0	0	0	0	0	0	0	0	0	0	0	0	0	0	0	0	0	0	0	0	0	0	0	0	0	0	0	0	0	0	0	0	0	0	0	0	0	0	0	0	0	-0.00112382	-0.00405497	0.00468588	0.0124348	0.0125664	0.00503268
LOC107436443	0.0379952	0.0137015	0.0303883	0.0345851	0.00669558	-0.00281611	0.0161184	0.025552	0.0142423	0.00680121	0.010328	0.0209333	0.0393908	0.0453312	0.0369424	0.0340576	0.0377374	0.0307546	0.0236304	0.0219062	0.0228588	0.0266318	0.0223216	0.0164922	0.0323588	0.053163	0.0536372	0.0437905	0.0291455	0.0209049	0.0285727	0.0268421	0.0178154	0.0165566	0.0241456	0.0321553	0.0342902	0.0322348	0.016818	-0.00659104	0.00211809	0.0112089	0.0135083	0.00841961	-9.6404e-05	0.02046	0.0385305	0.0359816	0.0217078
LOC107436444	0.0297515	0.0378832	0.0731023	0.0808162	0.0478329	0.0258952	0.0274912	0.0289828	0.0263214	0.0284727	0.0388504	0.0480738	0.0505697	0.0478412	0.0399632	0.0294342	0.041844	0.0587812	0.0643096	0.0445482	0.0211216	0.00654648	0.0139639	0.0303806	0.0411807	0.0413137	0.0256196	0.0145653	0.0285187	0.0500978	0.0508446	0.033984	0.0130067	0.011281	0.0257925	0.0472234	0.0722555	0.0951789	0.0846111	0.0415833	0.0626574	0.0899489	0.0962076	0.0853957	0.0589808	0.0389888	0.0257794	0.0231497	0.0396296
LOC107436447	0.0155655	0.0261708	0.0133224	-0.00142532	-0.00243441	0.00860712	0.0198137	0.0232969	0.0124876	0.00925968	0.015914	0.0191679	0.0144749	0.00152472	-0.00487391	0.00149866	0.00941019	0.0126971	0.0144522	0.011775	0.0111404	0.0192526	0.0214233	0.0226801	0.0264098	0.0267147	0.0198653	0.0123332	0.0154426	0.0293	0.055664	0.104789	0.137939	0.124938	0.0870973	0.049018	0.0246915	0.00926813	0.00269563	-0.0096465	-0.0065325	0.0133524	0.0458343	0.0649286	0.0572078	0.0413814	0.0359101	0.0511003	0.0529468
LOC107436448	0.130836	0.0476179	0.0192462	0.0389296	0.0355696	0.0240364	0.0176896	0.013656	0.0112603	0.0100414	0.0108528	0.0105319	0.0047674	-0.0043274	0.00312523	0.0143933	0.0166072	0.0134047	0.0140385	0.0252799	0.0325931	0.020048	0.00615806	0.0075711	0.0454958	0.0861017	0.0783219	0.0494337	0.0175842	-0.00534197	-0.00264299	-1.02578e-06	8.96116e-10	0.00106629	0.00391299	0.00801791	0.0145116	0.0206989	0.0182413	0.0119609	0.0215869	0.0251113	0.0247228	0.0198522	0.0143872	0.023737	0.0213473	0.00924231	-0.00251297
LOC107436450	0.0811141	0.0751653	0.0714649	0.110107	0.111266	0.0728647	0.0487476	0.0518379	0.0537263	0.0667556	0.0966244	0.122592	0.141629	0.146674	0.134718	0.110281	0.0922014	0.0697119	0.0807281	0.14398	0.185295	0.162694	0.103676	0.0583832	0.082249	0.126084	0.170144	0.197826	0.173815	0.131815	0.129584	0.136371	0.140278	0.111689	0.0697403	0.0454784	0.0654425	0.0943501	0.0982187	0.0799886	0.0582182	0.0484261	0.0604964	0.10258	0.174284	0.166277	0.13232	0.087798	0.0839444
LOC107436451	0	0	0	0	0	0	0	0	0	0	0	0	0	0	0	-9.63964e-05	-0.00184935	0.00899576	0.0191655	0.0235029	0.0210211	0.00428831	-0.0039365	-0.000810257	0	-3.60744e-05	-0.000484378	-0.000881942	-0.0026983	-0.00138817	0.0134121	0.0246281	0.0280159	0.0204947	0.00783972	-0.00141414	-0.00169553	0	0	0	0	0	0	0	0	0	0	0	0
LOC107436453	0.0032612	0.00689748	0.00523008	0.0120615	0.00966446	0.0410035	0.0675668	0.0651677	0.0263058	0.00150732	-0.00437372	-0.00129627	0.0134152	0.0276429	0.023977	0.0233415	0.0209027	0.0226956	0.0207987	0.00836564	0.00310463	0.0147766	0.015715	0.0139506	0.0130542	0.0118776	0.0102906	0.00904203	0.011022	0.0155165	0.0166164	0.0182226	0.0190191	0.0118971	0.000323432	-0.00509122	0.00713318	0.0235783	0.0288489	0.0268982	0.0125248	0.0144652	0.0328951	0.0369759	0.020522	0.0150245	0.0171064	0.0246024	0.0202036
LOC107436457	0.00953712	0.0108291	0.0273344	0.0285563	0.0032122	-0.00414746	-0.00104317	0	0	-0.000270459	-0.00242894	-0.00199532	0.00378859	0.0140731	0.0215079	0.0149872	0.00544993	-0.000440897	-0.00309511	-0.00152224	-1.60447e-07	0	0	0	0	-6.41364e-05	-0.000857433	-0.00154454	-0.000941492	0.00129196	0.00381892	0.0115644	0.0212169	0.0216834	0.0169113	0.0106972	0.00425565	-0.00100043	-0.00222661	-0.00560859	0.00277765	0.0123488	0.0170409	0.0127239	0.000733138	0.0154491	0.0239979	0.0147431	0.00217808
LOC107436458	0.0196304	0.041026	0.0242751	0.000775567	0.0113834	0.00855708	0.00163562	-0.00266342	-0.00247887	0.0022035	0.0100682	0.0163801	0.0212387	0.023464	0.0255494	0.0154771	0.00692716	0.010286	0.0178318	0.0244447	0.0236816	0.00740074	-0.000712053	0.012051	0.032599	0.0403073	0.0268343	0.0127037	0.0164171	0.0256152	0.0224385	0.0200537	0.0185508	0.0146339	0.0088602	0.00339365	0.000423227	-0.000104697	-0.0027084	-0.00594323	0.00466766	0.0140302	0.0288685	0.0370912	0.0266668	0.0207723	0.0179494	0.028128	0.0246661
LOC107436460	-0.000112946	-0.00112858	0.00716448	0.0102695	0.0022555	0.00747356	0.00879927	0.00530969	-0.00357176	-0.00230501	0.0143874	0.0254795	0.0245308	0.0131697	-0.00563393	0.00455312	0.0219819	0.032403	0.0330861	0.0154571	0.00010987	-0.00206935	-0.000172531	0.00532464	0.0184906	0.0276586	0.0229953	0.0155402	0.0141517	0.0171544	0.0152034	0.00612118	0.00726175	0.013901	0.0196069	0.0219135	0.0181686	0.0111201	0.00866577	0.00881625	0.00202502	-0.000984255	-0.0014074	0.00207348	0.0120162	0.013011	0.00895742	-0.000379407	0.00221139
LOC107436461	0	0	0	0	-2.8402e-09	-0.000652022	0.00464693	0.0120367	0.0129185	0.0102469	0.00138459	-0.00187929	0.00840136	0.016732	0.016514	0.00468291	-0.000187461	0.00965177	0.0164041	0.011384	0.00625395	0.0116952	0.0165497	0.0135388	0.00363515	-0.00538167	-0.0038139	-0.000497909	-0.00030963	-0.00121602	-0.000829503	0.00699496	0.014701	0.0265988	0.037131	0.0390344	0.0253658	0.00751786	-0.00244238	-2.39881e-05	0	0	0	0	0	0	0	0	0
LOC107436462	0.371405	0.446752	0.376867	0.299068	0.27592	0.23523	0.256536	0.315089	0.371666	0.3676	0.285421	0.220985	0.206097	0.235398	0.252717	0.307577	0.357803	0.421771	0.430258	0.330046	0.236066	0.199323	0.22915	0.265552	0.275667	0.294205	0.330406	0.357319	0.343799	0.300642	0.247257	0.170651	0.108085	0.115477	0.168816	0.225386	0.256	0.273141	0.265417	0.247131	0.294948	0.325152	0.31714	0.311749	0.336731	0.297198	0.266946	0.217547	0.227309
LOC107436464	0.146245	0.13953	0.187019	0.207181	0.172828	0.138641	0.149526	0.170931	0.14817	0.131453	0.115506	0.111887	0.140565	0.15066	0.140664	0.110131	0.104335	0.126881	0.155339	0.16849	0.172004	0.178894	0.180487	0.183567	0.186882	0.180637	0.175082	0.175648	0.19707	0.219519	0.192222	0.162353	0.144981	0.138984	0.143818	0.147272	0.140352	0.131237	0.106834	0.0626348	0.0765572	0.119345	0.158155	0.184396	0.21932	0.30341	0.362912	0.32962	0.213074
LOC107436465	0.00360284	0.039214	0.0501999	0.0458278	0.0457917	0.0209895	0.00698922	0.00936819	0.0198297	0.024648	0.0178906	0.0146322	0.0197016	0.0312835	0.0441423	0.0326445	0.0192276	0.0108999	0.00628109	0.00400476	0.00373489	0.00831982	0.00635368	0.00602796	0.0107628	0.0149385	0.00954164	0.00162921	-0.00188889	0.000210815	0.00542106	0.0142592	0.0223932	0.0395683	0.0599697	0.0688895	0.0514465	0.0274457	-0.00414945	-0.0309057	0.0128191	0.131347	0.401827	0.790437	1.21261	1.26694	0.942497	0.429583	0.207707
LOC107436467	-0.00170838	0.00923448	0.00885362	0.0078416	0.0158818	0.00942239	0.00906576	0.00855656	0.00578077	0.00265795	0.000610607	-1.60763e-05	-0.0005022	-0.001922	0.003238	0.012242	0.0144436	0.00705646	0.0027914	0.0113378	0.0218879	0.0290974	0.0271544	0.0179485	0.0083115	0.00190353	-0.00233859	-0.00365828	0.00192641	0.00982942	0.0107779	0.0073713	0.000306946	0.00523242	0.0152636	0.0210662	0.0152656	0.00592687	-0.000297179	-0.000190406	-6.52975e-05	0	-0.000760509	-0.000504197	0.00454297	0.0166799	0.021259	0.0250551	0.021051
LOC107436472	0.0590273	0.0421195	0.0206359	0.00651895	0.0212264	0.0539742	0.114028	0.130565	0.0801862	0.0388134	0.0133514	0.0113235	0.0380167	0.0553902	0.0552064	0.0929647	0.136591	0.163259	0.171786	0.148522	0.121439	0.0982095	0.0803931	0.0630078	0.0417796	0.0147444	0.0126313	0.0277263	0.0546752	0.0826942	0.0880353	0.0722739	0.0687578	0.0813751	0.0911839	0.0902562	0.0690545	0.0407364	0.0295448	0.0387007	0.0357536	0.0627531	0.109327	0.130017	0.11514	0.104767	0.0863716	0.0569885	0.0415341
LOC107436476	0.023198	0.0156937	0.00891642	0.00461642	-0.00307055	0.00393105	0.0095339	0.00906733	0.00475045	0.0114955	0.0312726	0.0398987	0.0259903	-0.000938035	-0.00366453	-0.000563074	0	0	0	0	0	0	0	0	0	0	0	0	0	-0.000616402	-0.00256651	0.00311394	0.0115528	0.0131096	0.0106433	0.00663935	0.00184266	-0.00118527	0.00127049	0.00505817	0.0139909	0.018088	0.0139934	0.00645567	0.000120231	0.00645009	0.00954875	0.00523303	-4.07772e-05
LOC107436478	0.341481	0.497663	0.529705	0.412641	0.487354	0.498195	0.431802	0.401956	0.442427	0.447246	0.411976	0.384479	0.386989	0.431752	0.386418	0.327012	0.303175	0.33968	0.374796	0.355335	0.322867	0.318103	0.341389	0.37603	0.350331	0.302216	0.354486	0.422094	0.445283	0.441301	0.406586	0.334343	0.25575	0.242289	0.290351	0.361678	0.438744	0.496466	0.444853	0.322787	0.345832	0.391954	0.408	0.391105	0.370375	0.382205	0.413927	0.393451	0.47225
LOC107436479	0.0106804	0.0251241	0.0556728	0.103401	0.106893	0.0737858	0.0655104	0.0743402	0.0785804	0.0720606	0.0534126	0.0426206	0.0489039	0.0553467	0.0351398	0.0258047	0.0469531	0.0919495	0.121383	0.11026	0.0819047	0.0368224	0.0238236	0.0350838	0.045051	0.0472667	0.0500753	0.0557291	0.0550848	0.0452446	0.029889	0.0306807	0.0635204	0.0835698	0.0962186	0.0961587	0.0726712	0.0460557	0.054793	0.0823193	0.0866362	0.0716016	0.0394911	0.0193422	0.028459	0.0484979	0.0642982	0.0819676	0.0832492
LOC107436481	0.319345	0.356056	0.355122	0.264835	0.22434	0.2912	0.318499	0.312832	0.283362	0.275441	0.279686	0.298397	0.352301	0.392338	0.426591	0.433315	0.406549	0.393528	0.378927	0.337492	0.303627	0.295437	0.301053	0.309046	0.349258	0.361481	0.35367	0.333752	0.338589	0.367616	0.364333	0.332468	0.256747	0.23578	0.244291	0.253806	0.244544	0.235118	0.234781	0.249136	0.255505	0.25453	0.261834	0.263088	0.232757	0.222038	0.246242	0.310883	0.317382
LOC107436482	0.13871	0.158014	0.204672	0.204812	0.23372	0.253158	0.255648	0.21443	0.16091	0.158459	0.219574	0.253867	0.215278	0.146092	0.153945	0.19631	0.196224	0.176396	0.168556	0.200233	0.230683	0.239568	0.224839	0.208266	0.201994	0.207327	0.254876	0.306696	0.31346	0.278689	0.192229	0.148731	0.169083	0.187305	0.213139	0.232697	0.241242	0.246042	0.212221	0.141567	0.160299	0.220199	0.280632	0.300004	0.271412	0.230145	0.242995	0.277051	0.253609
LOC107436483	0	0	0	0	0	0	0	0	0	0	0	0	0	0	0	0	0	0	0	0	0	0	0	0	-7.22307e-07	0.000559886	0.0081809	0.0177977	0.0213098	0.0189876	0.00906696	-0.00174313	-0.00358444	-0.00338384	-0.00151933	-6.09303e-05	0	0	0	0	0	0	0	0	0	0	0	0	0
LOC107436484	0.0170902	0.0150003	0.0346099	0.0471903	0.028058	0.00935701	0.00376879	0.00186542	0.00355664	0.00592686	0.00305814	0.00967992	0.0332119	0.0639783	0.104555	0.111998	0.103964	0.0935995	0.0878774	0.0929036	0.105097	0.136507	0.138303	0.119606	0.0952668	0.0709963	0.0847091	0.108656	0.117129	0.12858	0.141887	0.145888	0.16268	0.139143	0.101506	0.0801368	0.0976546	0.127305	0.155958	0.164405	0.133669	0.134841	0.163825	0.157484	0.089312	0.0655124	0.0910279	0.115511	0.0721378
LOC107436486	0.294206	0.215893	0.186204	0.214462	0.169215	0.150264	0.156494	0.165263	0.197462	0.247423	0.331064	0.374872	0.336033	0.267242	0.239836	0.226711	0.228344	0.222919	0.224269	0.236312	0.245565	0.254667	0.213188	0.179865	0.205182	0.271599	0.321756	0.343253	0.320524	0.285625	0.269838	0.232287	0.206635	0.209285	0.225544	0.24003	0.242954	0.236851	0.214722	0.173919	0.149945	0.167683	0.202457	0.220741	0.211595	0.166431	0.145725	0.17606	0.246242
LOC107436487	0.00686623	0.0315364	0.042437	0.0367489	0.0412483	0.0514867	0.0333343	0.0209138	0.0293767	0.0390792	0.0502895	0.0563092	0.0552272	0.058572	0.0482605	0.0324672	0.0257811	0.0242715	0.0318153	0.0483731	0.0589045	0.0563869	0.0569442	0.0679958	0.0918838	0.101764	0.0854828	0.0604683	0.0467886	0.0450499	0.0518158	0.05595	0.0461254	0.0304214	0.0148129	0.0103174	0.0253324	0.0464228	0.0666043	0.0841534	0.0807509	0.0617118	0.0369907	0.0341928	0.0730025	0.0860185	0.0741823	0.053807	0.0258315
LOC107436489	0.703064	0.677314	0.745855	0.744825	0.837143	0.88675	0.816631	0.754713	0.776944	0.783323	0.749712	0.715451	0.702862	0.708196	0.737717	0.792915	0.779535	0.68308	0.599649	0.584684	0.62331	0.733585	0.727622	0.643757	0.587583	0.548428	0.503001	0.471413	0.486701	0.552218	0.604328	0.587162	0.569336	0.602034	0.676624	0.747838	0.778211	0.778964	0.743114	0.677396	0.675093	0.64798	0.591881	0.603078	0.72713	0.709368	0.649541	0.583824	0.565773
LOC107436490	0.49702	0.487757	0.426733	0.321231	0.337603	0.367756	0.384663	0.406146	0.49258	0.512851	0.449832	0.399089	0.383912	0.458572	0.492526	0.426685	0.397374	0.439748	0.499052	0.560884	0.587351	0.557151	0.579149	0.61887	0.59716	0.553571	0.52761	0.512219	0.505486	0.509964	0.528049	0.502719	0.525856	0.553748	0.558762	0.544088	0.494877	0.433139	0.478939	0.574798	0.4758	0.417603	0.437586	0.469231	0.466895	0.421375	0.40136	0.466236	0.520324
LOC107436492	0.0773764	0.144935	0.163354	0.15488	0.129213	0.096343	0.0966277	0.101926	0.133464	0.152746	0.162004	0.153896	0.10182	0.07455	0.0829329	0.124536	0.134192	0.12288	0.117075	0.129905	0.137418	0.114156	0.120832	0.144922	0.161066	0.160403	0.133462	0.106706	0.102213	0.106573	0.10562	0.0811573	0.0801394	0.0968108	0.115002	0.12483	0.111608	0.0921547	0.10154	0.138521	0.198942	0.217945	0.172275	0.108236	0.0754945	0.0718655	0.0927989	0.127583	0.140333
LOC107436493	2.08076	2.24999	2.45736	2.46767	2.51284	2.60726	2.59156	2.53515	2.49925	2.48865	2.50448	2.51248	2.5125	2.49492	2.438	2.38776	2.35478	2.34472	2.33854	2.34222	2.35205	2.34015	2.32442	2.32416	2.35423	2.38443	2.35701	2.31901	2.28019	2.24867	2.24107	2.24795	2.30555	2.31358	2.30536	2.31089	2.34916	2.39745	2.45522	2.50113	2.55617	2.5122	2.3616	2.25368	2.27819	2.38362	2.45568	2.47599	2.46636
LOC107436494	0.0831043	0.109894	0.107813	0.0689217	0.0380124	0.0461369	0.0669734	0.063476	0.046466	0.037769	0.0397421	0.0433874	0.0400196	0.0384392	0.0422646	0.0462522	0.0488527	0.0665332	0.0822327	0.0864543	0.0812742	0.048897	0.0357141	0.0513207	0.0739461	0.106186	0.141443	0.164712	0.155156	0.117798	0.0783457	0.0643213	0.073489	0.0876632	0.101519	0.104625	0.0859258	0.0624656	0.0465411	0.0311017	0.0702142	0.100542	0.0971362	0.0811817	0.0757559	0.073559	0.0633852	0.0511942	0.08031
LOC107436495	0.0248288	0.043888	0.0236046	-0.00203289	-0.000187013	0	0	-0.000238211	-0.00238061	-0.00145524	0.00616382	0.0121314	0.0123404	0.0100851	0.0120156	0.017516	0.0179645	0.00636786	-0.00313959	-0.00180316	0.00206378	0.00556956	0.00869218	0.0141567	0.0190959	0.0227592	0.0285615	0.032568	0.0343558	0.03544	0.0296749	0.0215675	0.0163888	0.0163006	0.0175056	0.0194066	0.0212365	0.0201548	0.0183451	0.0165761	0.0042816	-0.00113579	-0.000861786	-0.00124028	-7.19541e-05	0.0134783	0.0213781	0.0151575	0.00419667
LOC107436497	0.622283	0.736788	0.778695	0.809051	0.846974	0.931616	0.955406	0.926099	0.92141	0.937656	0.977905	0.980348	0.872576	0.818098	0.904163	0.967781	0.993152	0.917637	0.851635	0.857633	0.878067	0.904623	0.897914	0.852762	0.834008	0.847561	0.851767	0.859625	0.874268	0.892459	0.894019	0.863244	0.820759	0.779907	0.754751	0.768106	0.854469	0.961659	1.02247	1.02189	0.954112	0.821971	0.690189	0.677208	0.800665	0.873062	0.874892	0.818892	0.785582
LOC107436498	0.0397698	0.0120996	0.013797	0.0176637	0.0322471	0.0265442	0.0211068	0.0126851	0.00768008	0.00394512	0.000921678	-0.000307827	-0.00247223	-0.00211072	0.013983	0.0273034	0.0387539	0.0338158	0.0264476	0.024073	0.0251379	0.0410044	0.0487895	0.035999	0.0218259	0.016827	0.0220179	0.0274247	0.0226065	0.013264	0.0114039	0.0157288	0.0200167	0.0172913	0.0115952	0.0069023	0.00615792	0.00848592	0.0118714	0.0152172	0.0119233	0.0350896	0.0699924	0.0828661	0.0688685	0.0480225	0.043013	0.0464197	0.0375724
LOC107436500	0	0	0	0	0	0	0	0	0	-2.81455e-05	-0.000276635	-0.000418043	-0.00138496	0.000244666	0.00748339	0.0198717	0.0225449	0.0141775	0.00594964	0.00581276	0.0088014	0.0114977	0.00892081	0.00259852	-0.00134869	-0.000786253	-0.000836044	0.00090356	0.00818891	0.015801	0.0129232	0.00529239	-0.00312488	-0.00405065	-0.00198437	-8.29083e-05	0	-7.87499e-08	-0.00115673	-0.00309589	0.00101853	0.00536185	0.0116036	0.0187887	0.0220692	0.0156423	0.00606616	-0.000685626	-0.000502517
LOC107436503	0.00978474	0.0100378	0.00113109	0.00665771	0.0220415	0.0502895	0.052608	0.0397877	0.0274813	0.0200357	0.0155238	0.010701	0.000500714	0.00627745	0.0205571	0.0184408	0.0101004	0.000262414	-0.00515893	-0.00251663	-2.64507e-07	0	-0.000993766	0.000159534	0.0089919	0.0155324	0.0117779	0.00453152	0.000199426	-2.36174e-05	0	0	-1.29593e-09	-0.00123538	-0.00320771	-0.00332512	0.00141903	0.00686777	0.00928715	0.00949784	0.00287675	-0.000709886	-0.000185023	0	0	0	0	0	0
LOC107436509	0	0	0	0	0	-0.000246964	0.00148903	0.00779322	0.0132336	0.0130939	0.00423347	-0.002315	-0.000700621	0.00483531	0.0149738	0.0192699	0.0152895	0.00657635	-7.27138e-05	0.000618798	0.00392189	0.00939121	0.0094254	0.00527083	-5.2945e-05	-0.00237192	-0.00152645	-0.000192831	0	0	0	0	1.51834e-09	0.00166822	0.00552326	0.00985103	0.0137704	0.016562	0.0132581	0.00472632	0.00753385	0.00757831	0.00367623	0.00338076	0.00941883	0.00746944	0.00293954	-0.000346856	-0.000249644
LOC107436510	0	0	0	0	-0.000258317	0.00203505	0.0098754	0.0115013	0.00575569	0.00150702	0.00019997	0	0	0	0	0	0	0	0	0	0	0	0	0	0	-6.41364e-05	-0.000857433	-0.00154454	-0.000941492	0.00200111	0.00745017	0.00909339	0.00723252	0.00463301	0.00254215	0.00295162	0.00773995	0.0123225	0.0108122	0.00416475	0.000583671	-0.000197302	0	0	0	0	0	0	0
LOC107436511	0.605663	0.634337	0.75994	0.833377	0.776546	0.764065	0.772089	0.74991	0.668393	0.630157	0.657518	0.698589	0.733096	0.757313	0.75324	0.70871	0.684971	0.633505	0.609123	0.685309	0.765088	0.787375	0.791743	0.762861	0.714606	0.674603	0.632254	0.625549	0.654901	0.695196	0.717025	0.698945	0.67352	0.676111	0.704252	0.743214	0.787286	0.819773	0.802536	0.763007	0.735997	0.703188	0.665124	0.656358	0.67677	0.780875	0.885987	0.887774	0.819336
LOC107436512	0.236812	0.230039	0.217631	0.155924	0.130141	0.146929	0.161947	0.145632	0.0910189	0.0642436	0.0812794	0.108516	0.132165	0.160381	0.186187	0.277834	0.354685	0.375977	0.361032	0.28882	0.226626	0.208883	0.214741	0.237263	0.231114	0.195206	0.147107	0.111082	0.129928	0.178422	0.197145	0.185194	0.183512	0.219652	0.265524	0.299362	0.306579	0.295291	0.27376	0.23479	0.164963	0.16129	0.21508	0.246544	0.221265	0.196375	0.170147	0.153184	0.133479
LOC107436514	0.453408	0.496474	0.542877	0.564358	0.631262	0.628387	0.631383	0.665528	0.72526	0.73865	0.700237	0.672768	0.676807	0.684994	0.65681	0.589789	0.566813	0.565233	0.59258	0.647121	0.668633	0.62317	0.537071	0.475104	0.462856	0.493919	0.572786	0.641507	0.631472	0.597665	0.644836	0.716609	0.793078	0.785418	0.725238	0.654103	0.581754	0.516656	0.50979	0.522017	0.576214	0.680313	0.772087	0.752704	0.61193	0.575921	0.591449	0.610024	0.548361
LOC107436515	0.335367	0.342125	0.27231	0.188559	0.195505	0.174042	0.158526	0.156218	0.185543	0.201637	0.186502	0.181947	0.204689	0.221977	0.225361	0.190328	0.192136	0.236204	0.276456	0.289353	0.279449	0.231231	0.208276	0.208352	0.21171	0.180088	0.0984424	0.0466028	0.123933	0.257675	0.306435	0.290006	0.257001	0.260566	0.259118	0.250719	0.229763	0.202791	0.209872	0.240787	0.186996	0.162541	0.17781	0.20696	0.24926	0.271155	0.25794	0.192913	0.193759
LOC107436516	0.245763	0.312146	0.445331	0.537109	0.454602	0.398501	0.402863	0.416268	0.381052	0.364475	0.381177	0.398491	0.410766	0.406217	0.374901	0.339969	0.345148	0.374234	0.380214	0.318226	0.251464	0.230615	0.267409	0.34322	0.415844	0.434284	0.409482	0.381551	0.41441	0.472739	0.464148	0.429559	0.3714	0.347816	0.350473	0.36434	0.383437	0.39806	0.367033	0.301179	0.318727	0.320968	0.306677	0.29922	0.309149	0.364322	0.387674	0.357907	0.289169
LOC107436518	1.60409	1.51982	1.40874	1.37054	1.3267	1.28734	1.36184	1.40299	1.28729	1.22096	1.22019	1.24667	1.30396	1.28334	1.28297	1.27229	1.24635	1.25007	1.28091	1.35472	1.41623	1.43465	1.44172	1.46133	1.4979	1.52601	1.53592	1.53383	1.52413	1.52303	1.52962	1.54372	1.56107	1.55005	1.51529	1.46816	1.40204	1.32918	1.28894	1.27551	1.2935	1.35322	1.40224	1.39725	1.34228	1.31389	1.32614	1.35486	1.36927
LOC107436519	-0.00258748	0.00588049	0.00751865	0.00333618	0.0110859	0.0137205	0.0111431	0.00618365	0.00129832	0.00217562	0.0127847	0.0246362	0.0350505	0.041491	0.0482313	0.0350372	0.0181838	0.0118322	0.0148322	0.0290367	0.0346269	0.0104633	0.00819903	0.030769	0.0384423	0.0287736	0.0101663	-0.00514583	-0.00293013	0.0080275	0.0223461	0.0317239	0.0389829	0.0401049	0.0343645	0.0256054	0.0131892	-0.000496547	-0.00379706	-2.72297e-05	0	0	0	0	0	0	0	0	0
LOC107436520	0.0378744	0.114257	0.149973	0.13696	0.157357	0.157375	0.157812	0.165079	0.177636	0.170633	0.151129	0.142092	0.154422	0.156542	0.12019	0.121473	0.157752	0.176483	0.194783	0.209942	0.211956	0.18876	0.161501	0.153945	0.155595	0.127502	0.129664	0.154051	0.203605	0.254525	0.246297	0.195415	0.127039	0.107352	0.13199	0.173096	0.223134	0.264332	0.216931	0.120308	0.125291	0.17942	0.235518	0.232547	0.181183	0.19438	0.208766	0.19221	0.131328
LOC107436521	0	0	0	0	0	0	0	-0.000175679	-0.00169966	-0.000817368	0.00430225	0.00775857	0.00765437	0.00413113	-0.00354546	0.00738149	0.0144668	0.0149942	0.0119677	0.00453405	-3.81776e-05	-3.38551e-06	0	0	0	0	0	0	0	0	0	0	0	0	0	0	0	0	0	0	0	0	0	0	0	0	0	0	0
LOC107436522	0.895935	0.919173	0.896026	0.822898	0.676181	0.738617	0.865459	0.968799	1.00975	0.984995	0.879313	0.7964	0.779404	0.791632	0.752863	0.704915	0.720677	0.804315	0.868422	0.873903	0.857684	0.828446	0.83557	0.806126	0.791631	0.802042	0.866531	0.924622	0.898623	0.823638	0.795637	0.84615	0.892787	0.922874	0.953858	0.953055	0.896238	0.824775	0.701983	0.571259	0.632234	0.775542	0.935096	1.00742	0.950433	0.850283	0.762696	0.810208	0.818063
LOC107436523	0.219551	0.295718	0.265945	0.233321	0.276168	0.25793	0.255383	0.278223	0.315676	0.311851	0.249751	0.191018	0.140972	0.150413	0.22649	0.30882	0.360591	0.366251	0.349604	0.308471	0.260354	0.205616	0.17998	0.200806	0.263904	0.321283	0.324292	0.302695	0.26679	0.230883	0.225816	0.217059	0.185802	0.150312	0.123026	0.122515	0.173574	0.234633	0.240549	0.220673	0.238812	0.254417	0.258487	0.247026	0.227077	0.209061	0.190728	0.154974	0.174944
LOC107436524	0.294047	0.313616	0.252095	0.125554	0.0724144	0.103492	0.0987077	0.0905201	0.0858806	0.0976624	0.123094	0.135001	0.124569	0.140268	0.192719	0.174367	0.139534	0.166725	0.223535	0.320731	0.355691	0.240216	0.152377	0.0986074	0.0977441	0.125797	0.127941	0.122888	0.107972	0.0922245	0.0969563	0.108041	0.122621	0.173387	0.239853	0.268622	0.213776	0.139269	0.092455	0.07778	0.0936536	0.0918269	0.0813232	0.10965	0.176201	0.23091	0.241014	0.157008	0.128876
LOC107436525	1.59016	1.65047	1.69649	1.62631	1.66585	1.75818	1.82944	1.83423	1.73826	1.69335	1.73894	1.78876	1.82954	1.81435	1.73291	1.72597	1.74786	1.74553	1.71242	1.62856	1.56213	1.56787	1.5968	1.63345	1.64196	1.65958	1.7014	1.73939	1.74388	1.73018	1.72424	1.68295	1.64374	1.64036	1.66028	1.68604	1.701	1.71009	1.73848	1.78952	1.79632	1.74527	1.66121	1.61777	1.6489	1.67869	1.69214	1.74028	1.74645
LOC107436528	0.264186	0.269587	0.27262	0.280618	0.198143	0.160683	0.210353	0.284743	0.329457	0.333131	0.292726	0.246963	0.205477	0.161221	0.126531	0.158069	0.230929	0.281029	0.293187	0.236504	0.189231	0.205297	0.23251	0.244815	0.235122	0.223504	0.236222	0.25675	0.271114	0.276676	0.255283	0.22052	0.191915	0.173252	0.170063	0.172773	0.169003	0.174565	0.213773	0.273218	0.339064	0.356576	0.339454	0.31951	0.306632	0.2113	0.132494	0.153007	0.187646
LOC107436530	-0.00327958	0.00167709	0.015437	0.0123554	-0.00165191	-0.00153263	-2.99933e-05	0	0	-0.000273109	-0.00250484	-0.00228797	0.00378769	0.0118185	0.0146446	0.00849578	0.00101367	-0.000388256	-9.94467e-05	-4.61016e-05	-4.75717e-09	0	0	0	0	0	0	0	0	0	0	0	0	0	0	0	0	0	0	0	0	0	0	0	0	0	0	0	0
LOC107436532	0	0	0	0	-0.00136137	0.00560166	0.0192677	0.0208894	0.00903707	0.000999035	-0.000286905	0	0	0	0	0	0	0	0	0	0	0	0	0	0	0	0	0	0	0	0	0	-1.43718e-09	-0.00132954	-0.00323373	-0.00259571	0.00422256	0.0116292	0.0128329	0.0103803	0.00866557	0.00844906	0.00754324	0.00335536	-0.000597433	-5.76915e-06	0	0	0
LOC107436533	0	0	0	-0.000331419	0.00203857	0.014248	0.0157055	0.0168522	0.0160209	0.0130679	0.00575649	-0.000659206	-0.00283312	-0.000947543	0.0120928	0.0240711	0.0235194	0.0114986	0.0104232	0.0388054	0.0670256	0.0807344	0.0678852	0.0399857	0.0127275	-0.00466735	-0.0052089	-0.000759391	-0.00128998	-0.00250671	0.00298762	0.0121639	0.0182478	0.014997	0.00681502	-0.000119664	-0.00108752	0	0	0	0	0	0	0	0	0	0	0	0
LOC107436534	0.142217	0.104215	0.0452559	0.0333842	0.0368121	0.0493517	0.0657133	0.0826916	0.0886263	0.0784325	0.0498931	0.0263642	0.0192509	0.0420269	0.0469407	0.0471894	0.0433295	0.0449894	0.0535992	0.06645	0.0677968	0.0453125	0.0228573	0.0103487	0.0115828	0.0187613	0.0323386	0.0423876	0.038027	0.0316639	0.0448501	0.058602	0.0601653	0.0600014	0.0634597	0.0654303	0.0596479	0.0495361	0.028601	0.0081904	0.0494413	0.0753297	0.0617094	0.0330646	0.0279316	0.084063	0.109485	0.0861105	0.0652128
LOC107436538	0.333272	0.435078	0.445352	0.289907	0.216903	0.285551	0.324062	0.326918	0.301063	0.327623	0.440239	0.526039	0.561323	0.547254	0.451397	0.402778	0.386125	0.377719	0.369873	0.359348	0.36213	0.395441	0.406644	0.412887	0.42725	0.450631	0.435216	0.411291	0.401923	0.401544	0.39395	0.382044	0.369386	0.393663	0.445191	0.486213	0.486663	0.466852	0.417127	0.36705	0.415867	0.42403	0.358844	0.304037	0.353049	0.453463	0.488477	0.458133	0.399992
LOC107436539	0.0750487	0.0732658	0.0543059	0.0332514	0.0492733	0.0855539	0.0685419	0.0527684	0.0726813	0.0875917	0.0972	0.0954262	0.0729031	0.0779467	0.0617678	0.0937347	0.10511	0.102254	0.090452	0.0581902	0.0401592	0.0566641	0.0626971	0.0807769	0.0894914	0.0781625	0.055152	0.0324475	0.036449	0.0562842	0.0475477	0.0287002	0.0204229	0.0248639	0.0326702	0.035878	0.0262748	0.0162191	0.0214339	0.0368821	0.0599912	0.0642716	0.0465451	0.0300036	0.0259085	0.0331462	0.0371883	0.0322253	0.035309
LOC107436542	0.393684	0.476793	0.535289	0.549364	0.54145	0.536489	0.532982	0.54461	0.553509	0.551522	0.539007	0.541748	0.573637	0.606635	0.641767	0.685682	0.639799	0.524715	0.442291	0.447841	0.488546	0.544956	0.618376	0.630209	0.555491	0.479804	0.52494	0.586531	0.564922	0.505431	0.523277	0.542688	0.564113	0.597818	0.637139	0.658065	0.639872	0.612567	0.612371	0.649779	0.667443	0.629867	0.585273	0.561678	0.516781	0.480876	0.456827	0.459317	0.526118
LOC107436544	0.307729	0.28827	0.335825	0.357167	0.333049	0.350216	0.365025	0.347571	0.32227	0.324204	0.381818	0.435045	0.455045	0.453875	0.409743	0.381526	0.378877	0.399122	0.424237	0.461446	0.452103	0.298662	0.240025	0.29787	0.409414	0.486848	0.406503	0.306462	0.299634	0.336211	0.374187	0.397744	0.395582	0.348026	0.278272	0.237637	0.267434	0.316907	0.33156	0.307514	0.322013	0.35739	0.360259	0.340895	0.337231	0.324396	0.340025	0.386241	0.412597
LOC107436546	0.00912366	0.0150294	0.00724594	-0.000646245	0	0	0	0	0	0	0	0	0	0	0	0	0	0	0	0	0	0	0	0	0	0	0	0	0	0	0	0	3.82349e-09	0.0038995	0.0114996	0.0166785	0.0145465	0.0100203	0.00283878	-0.00429277	0.00491516	0.00949737	0.00707896	0.00264292	-0.000450846	0	0	0	-0.00155003
LOC107436548	0.117758	0.086025	0.0695483	0.103186	0.104306	0.0524278	0.0267007	0.0249776	0.0253804	0.037334	0.0664488	0.0848716	0.0799796	0.0411179	0.0378562	0.0771871	0.0894179	0.0738049	0.0647617	0.0910301	0.109737	0.0747852	0.0504498	0.0362872	0.0352758	0.0355274	0.0186235	0.011396	0.0308296	0.0613813	0.0897663	0.110644	0.118644	0.103278	0.073008	0.0460681	0.0313093	0.026388	0.0405954	0.0720159	0.108193	0.11012	0.0824192	0.0650966	0.0820874	0.104771	0.109224	0.0791394	0.0501379
LOC107436551	-0.00214976	-0.000170369	0.0115026	0.0190739	0.00690605	-0.00108853	-0.000472179	0.00999422	0.0270089	0.0337515	0.0253366	0.0141629	0.00356816	-0.0030754	-1.58411e-05	-0.00211935	0.00115887	0.0108785	0.0164679	0.0116234	0.00431754	-0.000512144	0.00600687	0.0102021	0.00839008	0.00336907	0.00106946	8.4596e-05	0	0	-0.000368641	-0.00200814	0.00577041	0.0158142	0.0221167	0.0227912	0.0143469	0.00363077	0.00589029	0.0185688	0.0267706	0.024264	0.0162873	0.00839301	0.00168176	0.0124418	0.0151151	0.00709813	-7.07123e-05
LOC107436552	0.877814	0.733105	0.6283	0.606173	0.566115	0.664169	0.719804	0.728509	0.691552	0.675956	0.683539	0.695272	0.716977	0.734827	0.741469	0.673837	0.640667	0.654532	0.710078	0.835049	0.908804	0.827169	0.729789	0.698155	0.734231	0.770099	0.752083	0.732127	0.748652	0.78354	0.798842	0.767127	0.682417	0.679705	0.739685	0.775656	0.70962	0.615325	0.511655	0.432527	0.536636	0.625861	0.628157	0.611894	0.602638	0.592899	0.592489	0.559296	0.537
LOC107436553	0.0945214	0.189928	0.270964	0.214199	0.140288	0.188311	0.2654	0.286601	0.195553	0.147729	0.160801	0.183385	0.211852	0.196533	0.191179	0.192195	0.17817	0.171691	0.165728	0.169392	0.173359	0.155084	0.165256	0.218924	0.277964	0.313765	0.319879	0.321483	0.325706	0.315721	0.264961	0.235595	0.233526	0.228988	0.229041	0.22588	0.212475	0.20362	0.212289	0.23575	0.266162	0.293753	0.31988	0.31517	0.265463	0.228838	0.205795	0.182283	0.194049
LOC107436554	-0.00352063	0.0070572	0.0111764	0.00122298	-0.00122106	-1.9731e-07	0	0	0	0	0	0	0	0	0	0	0	-0.000224242	-6.73092e-07	0.00340358	0.00798001	0.0131415	0.0115504	0.00490884	-0.00100876	-0.00201461	-0.00276522	-0.00299041	-0.00179715	0.00367204	0.0141436	0.0173857	0.0139631	0.00879824	0.00433313	0.00469867	0.0137207	0.0225041	0.020177	0.00860737	0.00136521	-0.000476433	0	0	0	0	0	0	0
LOC107436559	0	0	0	0	0	0	0	-0.000297187	-0.0027534	-0.000543732	0.0101116	0.0176129	0.0183456	0.0118108	-0.000178609	-0.00149725	-0.000402021	-0.000174889	0	0	0	0	0	0	0	0	0	0	0	0	0	0	0	0	0	0	0	0	0	0	0	0	0	0	0	0	0	0	0
LOC107436562	0.230919	0.292468	0.306155	0.246751	0.261196	0.263005	0.247818	0.259609	0.31115	0.343805	0.356914	0.35386	0.333702	0.282204	0.253517	0.277992	0.307633	0.357922	0.384454	0.350723	0.309266	0.277008	0.314289	0.387308	0.389588	0.334011	0.32449	0.333746	0.350584	0.359257	0.32143	0.266441	0.222472	0.188839	0.181339	0.201051	0.262161	0.33386	0.350297	0.305227	0.29071	0.244377	0.231663	0.296432	0.397553	0.375745	0.289321	0.227958	0.256159
LOC107436566	0.242829	0.387937	0.386199	0.170743	0.18211	0.245531	0.229306	0.192781	0.187315	0.210498	0.272864	0.315541	0.313451	0.302964	0.315313	0.331048	0.329508	0.283743	0.235784	0.212339	0.200656	0.210694	0.209314	0.190701	0.176312	0.181557	0.234421	0.296277	0.323117	0.31109	0.252228	0.211707	0.18803	0.191301	0.213778	0.236886	0.255124	0.268294	0.231959	0.168204	0.178421	0.22429	0.264062	0.271425	0.240717	0.187139	0.177503	0.259694	0.281318
LOC107436567	0.185244	0.135032	0.100274	0.127622	0.103587	0.0707765	0.0644341	0.0809992	0.0751008	0.0635192	0.0489871	0.0510025	0.092662	0.132637	0.124018	0.117482	0.130621	0.153769	0.16037	0.120754	0.0839461	0.0820731	0.0815477	0.109081	0.132049	0.126796	0.0939432	0.0666314	0.092984	0.142819	0.150713	0.120212	0.0951099	0.109193	0.129784	0.133068	0.0930897	0.0409437	0.0151845	0.0183305	0.0578588	0.122867	0.172506	0.160293	0.0791273	0.0617944	0.114211	0.207271	0.252968
LOC107436569	0.0104472	0.0118438	0.00685561	0.0208456	0.0305306	0.0134101	0.00210601	0.00461671	0.012603	0.0136036	0.00545532	-0.00102996	-0.000312523	0	0	0	0	-5.53237e-05	-3.23091e-05	0.00124659	0.00614444	0.0181905	0.0234867	0.0263251	0.0323753	0.0347073	0.0281894	0.0207522	0.022026	0.0288306	0.022601	0.00958892	0.000686452	-0.00598915	-0.0117374	-0.0119912	-0.00032348	0.0141894	0.0247671	0.033354	0.0183243	0.00955652	0.0146044	0.0210355	0.0257355	0.0159742	0.00566821	-0.00100819	-0.00067175
LOC107436570	0.0368108	0.021958	0.00912817	-0.000720611	-0.000187013	0	0	0	0	0	0	-1.862e-05	-0.00064088	-0.0016501	0.00404072	0.0110772	0.0122546	0.00552586	0.000437074	0.00542566	0.0113066	0.0126065	0.0086289	0.00136372	-0.00177225	-0.00022393	-0.000136039	-1.68144e-05	0	0	0	0	6.85487e-10	0.000750087	0.00246909	0.00436481	0.00595344	0.00697422	0.000546267	-0.00975881	0.0129531	0.0322645	0.0367491	0.0233026	-0.00601559	0.00359438	0.0127658	0.00868421	0.00667054
LOC107436573	0.183372	0.280392	0.44459	0.390557	0.288446	0.40206	0.595216	0.717768	0.731068	0.699814	0.628004	0.53864	0.41932	0.334322	0.300664	0.363642	0.456611	0.493728	0.477988	0.38559	0.298033	0.281338	0.271163	0.261938	0.302623	0.352475	0.364956	0.351784	0.316659	0.286572	0.288346	0.328529	0.351555	0.345064	0.34426	0.35794	0.403712	0.447505	0.399114	0.278876	0.256218	0.2463	0.235155	0.237771	0.264765	0.303777	0.316459	0.28223	0.270894
LOC107436574	0.900632	0.873772	0.845326	0.90571	1.02992	1.04613	1.00581	0.928522	0.878863	0.850591	0.826273	0.808064	0.783884	0.799767	0.826396	0.835001	0.798389	0.823451	0.859213	0.873432	0.873397	0.838759	0.810151	0.82287	0.844232	0.821508	0.744922	0.671191	0.687045	0.768979	0.845912	0.906364	0.895476	0.912462	0.932962	0.927019	0.854272	0.778286	0.792039	0.923846	1.03517	1.0242	0.904876	0.806959	0.792679	0.823028	0.82623	0.785738	0.733352
LOC107436575	0.223741	0.219305	0.241643	0.17313	0.116054	0.192268	0.209929	0.203474	0.229878	0.236253	0.220829	0.210736	0.217722	0.226346	0.188766	0.19669	0.248145	0.258561	0.248562	0.22566	0.220253	0.253412	0.238725	0.193477	0.155734	0.149211	0.174279	0.204519	0.198613	0.164339	0.139985	0.166278	0.209992	0.207767	0.19428	0.181759	0.178909	0.19118	0.212375	0.214062	0.231327	0.206625	0.164543	0.153201	0.163452	0.158381	0.147472	0.160059	0.196587
LOC107436576	0.234992	0.301022	0.332912	0.294774	0.234542	0.255171	0.361401	0.432347	0.392388	0.338319	0.277883	0.255009	0.305937	0.351203	0.336329	0.303458	0.319703	0.351309	0.334835	0.212736	0.122191	0.184261	0.252576	0.277585	0.275342	0.286289	0.298687	0.288625	0.241065	0.194111	0.2205	0.263636	0.289014	0.279279	0.247573	0.221803	0.218387	0.22089	0.238165	0.27179	0.274846	0.254822	0.217164	0.2043	0.242787	0.321855	0.397906	0.422296	0.39607
LOC107436577	0.0342282	0.0395907	0.0509485	0.09808	0.0994284	0.0593816	0.0534576	0.0627256	0.0754581	0.0889173	0.0982141	0.0998771	0.0877623	0.0581454	0.0577193	0.0478929	0.0387233	0.034147	0.02877	0.023348	0.0296759	0.0590033	0.0725176	0.0639947	0.0532009	0.0652413	0.0677761	0.0597928	0.0463185	0.0411262	0.0692858	0.0874394	0.0864221	0.0967394	0.105279	0.109268	0.100672	0.0848362	0.0867659	0.107564	0.112153	0.13016	0.134981	0.107822	0.0543635	0.0306315	0.0584865	0.102507	0.0980592
LOC107436578	0	0	0	0	-0.0016676	0.0063977	0.0175597	0.0198983	0.0103685	0.00340467	0.000625488	-0.00021379	0	0	0	0	0	0	0	0	0	0	0	0	0	0	0	0	0	0	0	0	0	0	0	0	0	0	0	0	0	0	0	0	0	0	0	0	0
LOC107436579	0.0154354	0.014708	0.0160365	0.0192232	0.0060033	-0.00321953	0.00395038	0.0119151	0.0134538	0.0140123	0.0123239	0.00982877	0.00585366	-0.0015984	-0.000292764	-4.17183e-05	0	0	0	0	0	0	0	0	0	0.000289523	0.00446619	0.0107081	0.0165717	0.0192276	0.0119292	0.0013766	-0.00418993	-0.00503072	-0.00343744	-0.000654029	0.00408475	0.00894035	0.00945098	0.00649026	0.00145587	-0.000429351	0	0	0	0	0	0	0
LOC107436581	0.00835163	0.0180865	0.0155393	0.0044271	-0.00150222	-0.00108298	0.00806809	0.0137775	0.0111458	0.00722977	0.00217419	-0.00047696	0	0	0	-0.00339396	0.00633138	0.0198619	0.0260995	0.0161664	0.00319247	-0.00255205	-0.000121485	0.00690372	0.0113384	0.0119599	0.00492278	-0.00114435	0.00380844	0.0113816	0.010549	0.00567439	-0.00135362	-0.0025047	-0.00130924	-5.62148e-05	0	0	0	0	0	0	0	0	0	0	0	0	0
LOC107436583	1.65317	1.33516	1.16843	1.2128	1.14852	1.16794	1.30717	1.36874	1.32427	1.28008	1.21708	1.16827	1.13348	1.12132	1.23033	1.22578	1.20006	1.22749	1.26678	1.30387	1.34273	1.42469	1.50133	1.51262	1.45304	1.39602	1.38682	1.38003	1.38629	1.4066	1.43549	1.42019	1.31765	1.25753	1.217	1.19809	1.20657	1.2221	1.20745	1.18604	1.19325	1.25711	1.3384	1.37995	1.35716	1.25633	1.25071	1.3335	1.33521
LOC107436584	0.234634	0.289433	0.352438	0.270624	0.227679	0.330884	0.388277	0.352654	0.273525	0.265319	0.342581	0.386783	0.34219	0.252694	0.236751	0.31917	0.402568	0.460023	0.462943	0.367507	0.28927	0.297006	0.339814	0.376356	0.32795	0.268601	0.332427	0.427707	0.468685	0.43353	0.311009	0.252157	0.260227	0.290919	0.334388	0.36266	0.362898	0.355466	0.342624	0.33501	0.32189	0.300797	0.268823	0.246993	0.271026	0.333946	0.369585	0.366663	0.31093
LOC107436585	1.46641	1.46503	1.54519	1.48977	1.53875	1.64644	1.62718	1.57964	1.56958	1.57479	1.57712	1.54726	1.4682	1.39335	1.38898	1.42995	1.4903	1.54864	1.57094	1.52174	1.45649	1.39847	1.40272	1.43484	1.4461	1.41743	1.35676	1.31398	1.31397	1.32104	1.30791	1.29268	1.2957	1.28919	1.29113	1.30375	1.33116	1.3683	1.38488	1.3866	1.45898	1.48719	1.48119	1.48888	1.51342	1.51525	1.51382	1.54595	1.57283
LOC107436586	0.436189	0.443345	0.576509	0.62773	0.541566	0.574443	0.605982	0.607376	0.583562	0.590391	0.63325	0.640435	0.573322	0.504455	0.558621	0.640084	0.653945	0.542042	0.449496	0.453041	0.498007	0.579379	0.56927	0.536174	0.53956	0.554873	0.503898	0.442721	0.422076	0.44628	0.502061	0.521663	0.550335	0.549165	0.531429	0.524221	0.542034	0.560521	0.582577	0.587284	0.593627	0.59335	0.568736	0.543536	0.557853	0.558284	0.567508	0.587077	0.59119
LOC107436587	0.236344	0.292135	0.296183	0.265486	0.303729	0.279783	0.291891	0.329433	0.370956	0.364156	0.298936	0.267149	0.316186	0.388358	0.361266	0.28577	0.239262	0.223721	0.220209	0.236365	0.259876	0.277627	0.272941	0.253484	0.26242	0.295439	0.25933	0.208946	0.19443	0.210601	0.250528	0.277439	0.295417	0.288227	0.25341	0.214701	0.182763	0.160469	0.182103	0.230287	0.263066	0.286823	0.321045	0.335646	0.310783	0.307046	0.295031	0.325226	0.280801
LOC107436588	0.0720719	0.0785618	0.0658614	0.0838573	0.105247	0.0839131	0.0449924	0.0293768	0.0378061	0.0456802	0.0511501	0.0575601	0.0766413	0.0776492	0.0516944	0.033661	0.0258005	0.0311957	0.036931	0.0300133	0.0379955	0.0958078	0.114829	0.0917588	0.032836	-0.00922765	0.0546933	0.128464	0.124091	0.0791063	0.051696	0.0613538	0.0887136	0.0737778	0.040599	0.0140522	0.0107653	0.0183863	0.0426204	0.0675108	0.0652455	0.0530841	0.0416997	0.0320007	0.0192735	0.0221815	0.0258298	0.032686	0.0276701
LOC107436589	0.122425	0.107953	0.0585369	0.0610439	0.153217	0.136569	0.121831	0.113442	0.11714	0.110605	0.0886762	0.0763459	0.0756803	0.0846985	0.105229	0.107916	0.0952951	0.0715735	0.0541087	0.0637379	0.0824005	0.105269	0.0989487	0.0808131	0.0825681	0.0931655	0.0950877	0.0919873	0.0888825	0.0927394	0.0841482	0.0709946	0.0758394	0.0891984	0.103929	0.109135	0.0886943	0.0624056	0.0644916	0.0775728	0.105946	0.117884	0.099221	0.0896551	0.113512	0.119959	0.107893	0.0717811	0.0529374
LOC107436590	0.331318	0.29035	0.272496	0.280518	0.302469	0.306323	0.33694	0.401746	0.456039	0.439329	0.317949	0.224072	0.203119	0.250964	0.309861	0.327776	0.300406	0.239038	0.210742	0.236592	0.26878	0.286501	0.283467	0.284824	0.295892	0.27355	0.279125	0.296952	0.298469	0.291171	0.270374	0.240985	0.2703	0.330358	0.394068	0.41006	0.320714	0.202414	0.158903	0.189087	0.230373	0.257028	0.264106	0.271759	0.279438	0.294505	0.283331	0.238078	0.197903
LOC107436591	0.428236	0.368164	0.426723	0.41708	0.381912	0.406405	0.413358	0.385327	0.337244	0.315078	0.318007	0.31764	0.301794	0.288374	0.299703	0.331508	0.350112	0.377332	0.392358	0.399483	0.404014	0.412438	0.39592	0.348548	0.31904	0.321395	0.328041	0.342238	0.375127	0.421706	0.42177	0.331182	0.200778	0.173778	0.214586	0.291899	0.401519	0.497783	0.468527	0.368657	0.379618	0.413886	0.427472	0.380371	0.285584	0.337891	0.376976	0.391131	0.322209
LOC107436592	1.81842	2.02014	2.19147	2.17497	2.22222	2.25766	2.26478	2.25321	2.2368	2.20376	2.16163	2.15601	2.218	2.27365	2.19135	2.14743	2.18597	2.23145	2.24834	2.19731	2.14258	2.10692	2.08384	2.0758	2.10551	2.11704	2.07198	2.02511	2.00587	2.00829	2.04016	2.0764	2.08557	2.04285	1.99053	1.98664	2.0897	2.22518	2.31306	2.36052	2.33881	2.27664	2.18701	2.10525	2.06978	2.10468	2.12212	2.07618	2.07491
LOC107436593	-0.00840988	0.00896789	0.0244233	0.0139422	0.0311738	0.0479391	0.0505467	0.0348969	0.0141398	0.000650118	-0.00657248	-0.00607295	0.00364231	0.0237333	0.0499509	0.0500986	0.0312713	0.0142946	0.00491338	0.00740698	0.013451	0.0183729	0.0261316	0.0445661	0.0558323	0.0619413	0.0615146	0.0569355	0.0412576	0.0190567	0.0127762	0.0142661	0.0250751	0.0207757	0.0115037	0.00617679	0.0130559	0.0230132	0.0239291	0.0188289	0.0171831	0.0225184	0.0288986	0.0368386	0.0520459	0.0444875	0.0343541	0.0180316	0.0135195
LOC107436595	0.00917648	0.0195395	0.0141018	0.0141934	0.10056	0.196787	0.284127	0.357952	0.450396	0.535279	0.606042	0.577403	0.379237	0.124034	0.0182819	0.00607361	-0.00146679	-0.00414406	-0.0025009	-0.00119183	-1.24234e-07	0	-0.000707565	-0.00122973	0.00891481	0.0179975	0.0154676	0.00815134	0.00170359	-0.000398933	-5.24539e-05	0	0	0	0	0	-8.50272e-05	-0.000183818	-0.00205497	-0.00395265	0.00626787	0.0132428	0.0135479	0.00805392	-0.0013047	-0.000801587	-0.000236576	0.0123118	0.0187113
LOC107436597	0.0463779	0.0313772	0.00639298	0.00561306	0.0280978	0.0270403	0.0226494	0.0252086	0.0332095	0.0376979	0.0386354	0.0388068	0.0391261	0.0417923	0.0365886	0.0333708	0.0305574	0.0260667	0.0200659	0.00793688	-0.00154286	-0.0030505	0.00131091	0.010049	0.0139044	0.0131295	0.00533515	-0.000293416	0.00528282	0.0153297	0.0218132	0.0320858	0.046197	0.0462298	0.0380839	0.0284726	0.020624	0.014093	0.0130827	0.00441935	0.00046046	-0.000402652	0	-0.00028552	-0.00117658	2.56466e-05	0.00752601	0.0136613	0.0104371
LOC107436602	0.58775	0.416972	0.364096	0.384504	0.456082	0.413529	0.372772	0.328658	0.380556	0.406153	0.400829	0.405656	0.417748	0.451863	0.394445	0.282784	0.23153	0.228459	0.236007	0.241946	0.261684	0.301569	0.337345	0.359496	0.379335	0.409769	0.445143	0.482006	0.497119	0.479267	0.425495	0.348822	0.312507	0.326792	0.362991	0.380155	0.344028	0.288436	0.245896	0.243417	0.282762	0.308676	0.3069	0.301353	0.337975	0.377578	0.371072	0.357457	0.362348
LOC107436605	-0.00268254	0.000978824	0.015498	0.0137774	-0.00158166	0.00226584	0.0207565	0.0243383	0.0110649	0.00373849	0.00317076	0.00772268	0.0206186	0.0317625	0.0320452	0.0177088	0.000942225	-0.0021965	-0.000814694	0.00411521	0.00908455	0.00913297	0.00627865	0.0109389	0.0223247	0.0303913	0.018663	0.00341829	-0.00210958	-0.0020368	0.000839859	0.0101703	0.0175418	0.0154177	0.00811532	0.00133963	-0.000458371	0	0	0	0	0	0	-0.000467377	-0.00192598	2.94688e-05	0.0116732	0.0182335	0.0202017
LOC107436612	0	0	0	0	0	0	0	0	0	0	0	0	0	0	0	0	0	0	0	0	0	0	0	0	0	-3.57068e-05	-0.000478191	-0.000865113	-0.000667477	0.00109805	0.00512097	0.00652548	0.00549269	0.00170166	-0.00360283	-0.00570606	-0.00111623	0.00536402	0.0141679	0.0256086	0.0242064	0.0165374	0.00582127	-0.00203268	-0.000167224	0	0	0	0
LOC107436614	0	0	0	0	0	0	0	-2.87274e-05	-0.000294775	-3.6394e-05	0.00331095	0.00900293	0.01874	0.0223782	0.0104048	0.00545697	0.0069049	0.00896888	0.00852502	0.00326419	-5.76192e-05	-5.14552e-06	0	0	-0.000581236	0.0013781	0.0136473	0.0246268	0.0202329	0.00786532	0.00316307	0.00608065	0.010566	0.00797743	0.00305094	-0.000694517	-0.00167055	-0.000557457	0.00741432	0.0193573	0.0195091	0.012349	0.000891872	-0.00498834	-0.00342476	0.00125812	0.0116594	0.017132	0.011291
LOC107436615	0.101104	0.109068	0.12679	0.158739	0.135383	0.119196	0.122278	0.138022	0.136766	0.127916	0.109921	0.0995116	0.102598	0.118213	0.1472	0.163928	0.150491	0.0954736	0.0561938	0.0684409	0.098551	0.150999	0.165006	0.142132	0.110358	0.082037	0.0575854	0.0399979	0.0500801	0.0906522	0.150488	0.182333	0.171773	0.183093	0.197637	0.204549	0.191665	0.167697	0.157689	0.181295	0.166459	0.131717	0.111452	0.125666	0.174564	0.207895	0.19427	0.125292	0.105212
LOC107436617	0	0	0	0	0	0	0	0	0	0	0	0	0	-1.06855e-05	-0.000355241	-0.00110336	0.00786809	0.0168222	0.0199638	0.0102037	-0.000227517	-0.000147138	0	0	0	0	0	0	0	0	0	0	0	0	0	0	0	0	0	0	0	0	0	0	0	0	0	0	0
LOC107436618	0.0519162	0.0340205	0.0428179	0.0463391	0.0317433	0.0328854	0.0530367	0.0699452	0.0589075	0.0483471	0.0342333	0.0224244	0.0159092	-0.00268314	-0.00143781	-0.000213748	0	0	-7.22148e-09	-8.26673e-08	-1.25164e-07	-0.00229248	-0.00173106	0.0101903	0.0233698	0.0294798	0.0196994	0.00938871	0.016917	0.0315386	0.0376843	0.0385158	0.0285833	0.0235022	0.0232972	0.0235871	0.0217142	0.0188547	0.00582765	-0.012383	-0.00311901	0.0148852	0.034216	0.0454507	0.04464	0.0487982	0.0415436	0.0192078	0.0020898
LOC107436619	1.45997	1.31631	1.23494	1.13938	1.02293	1.02944	1.1044	1.12891	1.03332	1.00893	1.06807	1.12349	1.14966	1.08801	1.10472	1.09033	1.06164	1.03706	1.04516	1.10827	1.1733	1.215	1.26241	1.26561	1.20779	1.10869	1.07102	1.08496	1.14991	1.21603	1.19666	1.19051	1.22405	1.27052	1.30447	1.29792	1.22098	1.13005	1.06733	1.04319	1.10608	1.19998	1.28631	1.33839	1.33375	1.24744	1.19517	1.18412	1.14775
LOC107436620	0	0	0	-0.000982824	0.00343547	0.00927339	0.00755152	0.00328968	0.000111394	-0.00104108	-0.000450093	0	0	0	0	0	0	-0.000700887	-0.000576576	0.00240728	0.00703627	0.0149607	0.0176655	0.0125338	0.00481736	-0.00046886	-0.00107557	-0.000171444	0	0	0	0	1.37856e-09	0.00144424	0.00445209	0.00704561	0.00729531	0.00725496	0.00877824	0.0102709	0.0122887	0.00924169	0.00131562	-0.00288611	-0.00017346	0	0	0	0
LOC107436622	0.0442947	0.042313	0.0204291	0.0179395	0.0380023	0.0359308	0.0185667	0.00799176	0.0291163	0.0389782	0.0343877	0.0263795	0.0129172	0.0150099	0.0119268	0.0114141	0.0102147	0.0026938	0.00167038	0.015053	0.030681	0.0414127	0.0502766	0.0556972	0.0645453	0.0621034	0.0465067	0.0422935	0.0797723	0.123656	0.103268	0.057495	0.0144017	0.0266842	0.0630868	0.0869395	0.0727027	0.0531575	0.0481816	0.0615584	0.0833055	0.0840934	0.0717963	0.0688501	0.0657922	0.086457	0.104712	0.113499	0.122494
LOC107436623	0.610214	0.499588	0.488804	0.428933	0.331789	0.2518	0.269253	0.294695	0.293768	0.301908	0.320039	0.354127	0.417789	0.440227	0.424994	0.484077	0.528687	0.585056	0.641502	0.690323	0.738318	0.770449	0.748506	0.722202	0.650931	0.605143	0.644981	0.69688	0.717076	0.671933	0.528911	0.424001	0.380423	0.430243	0.513798	0.573232	0.560516	0.546993	0.645757	0.808628	0.837142	0.815254	0.7812	0.754298	0.717806	0.792752	0.881764	0.906118	0.766123
LOC107436625	0.392331	0.408223	0.405594	0.37244	0.35738	0.380933	0.374251	0.343309	0.314748	0.278006	0.228533	0.190487	0.162336	0.172359	0.194667	0.180398	0.179897	0.195566	0.222937	0.256625	0.272641	0.276986	0.247959	0.215449	0.206347	0.20058	0.224908	0.250327	0.237352	0.222212	0.250554	0.264633	0.271025	0.273785	0.272674	0.271179	0.270276	0.269541	0.284802	0.331709	0.321271	0.269856	0.212359	0.185916	0.196045	0.257041	0.27612	0.222744	0.143542
LOC107436626	0.0347342	0.00525085	-0.00418339	0	0	0	0	0	0	0	0	0	0	0	0	0	0	0	-9.90833e-07	-1.1314e-05	-1.69971e-05	-0.00168513	0.000875854	0.00597381	0.00812141	0.00764049	0.0038789	0.000390146	-6.79996e-05	0	0	0	0	0	0	0	0	0	0	0	0	0	0	0	0	0	0	0	0
LOC107436628	0.161032	0.106116	0.093367	0.126089	0.14015	0.144598	0.133078	0.117765	0.133374	0.150962	0.162255	0.165814	0.148598	0.146458	0.15989	0.143856	0.150681	0.171157	0.18997	0.19105	0.201245	0.258208	0.270961	0.237902	0.179459	0.152657	0.228957	0.308854	0.286529	0.21669	0.177242	0.132219	0.150329	0.167214	0.177606	0.181714	0.1739	0.156458	0.163819	0.186905	0.170084	0.160449	0.183614	0.203887	0.192539	0.138087	0.09758	0.133122	0.157228
LOC107436632	0.0501791	0.028859	0.0265722	0.0449069	0.0575581	0.0576746	0.103958	0.136592	0.129759	0.108386	0.0712397	0.0525665	0.0606876	0.0856458	0.113074	0.124918	0.102814	0.0531967	0.0232521	0.0402352	0.0713421	0.105172	0.120293	0.122557	0.125988	0.148218	0.175471	0.178874	0.133369	0.0784309	0.0862857	0.0875697	0.0600993	0.0401524	0.0343565	0.0387716	0.0473911	0.0533035	0.0438637	0.0247995	0.0406833	0.0688936	0.0941108	0.105455	0.105822	0.0990643	0.10192	0.107885	0.0828808
LOC107436635	0.0532345	0.0424089	0.0174048	0.0271695	0.0453458	0.0216993	0.011676	0.0346599	0.0767101	0.0880181	0.0560875	0.0258008	0.0132674	0.0326441	0.0578639	0.0542335	0.0312783	0.000881566	-0.0111777	0.0151174	0.0408803	0.0503054	0.0380448	0.0263727	0.0327902	0.0401207	0.0390126	0.0380006	0.0385655	0.0408662	0.0338529	0.0304622	0.0377132	0.0424333	0.0456428	0.0436201	0.0321998	0.021251	0.0198134	0.0271347	0.0353363	0.0371238	0.0358315	0.0355105	0.0320788	0.0194209	0.0173417	0.0475669	0.0653125
LOC107436641	0.0439932	0.0206167	-0.00191097	0.0053612	0.0230185	0.0157262	0.0255286	0.0342974	0.0266764	0.0208557	0.0185083	0.0211843	0.0321274	0.0371745	0.0321165	0.020388	0.00583033	-0.00493	-0.00464575	0.0182526	0.0426961	0.0594277	0.0502258	0.0359571	0.0399511	0.0585767	0.0639627	0.0587357	0.0379263	0.0134311	0.0112856	0.0285395	0.0681903	0.097896	0.117838	0.118837	0.0880436	0.0468063	0.0233681	0.0126324	0.0268068	0.0401272	0.0485967	0.0392953	0.0155427	0.0273987	0.0313993	0.0325832	0.0174042
LOC107436642	0.146834	0.13409	0.0922033	0.0732297	0.0873788	0.0848994	0.119983	0.155262	0.160278	0.154648	0.137969	0.114424	0.0803465	0.0262444	0.0159616	0.0569057	0.0818257	0.0791923	0.0804514	0.100619	0.118616	0.11406	0.100296	0.111715	0.137901	0.163512	0.174674	0.166786	0.122348	0.0679746	0.0656781	0.0876872	0.119714	0.163101	0.204999	0.216242	0.164981	0.0945453	0.0676848	0.0892785	0.0936092	0.0835727	0.0641095	0.0500876	0.0459273	0.066724	0.0791626	0.0792805	0.113471
LOC107436643	0.456322	0.53346	0.628134	0.67318	0.636459	0.555232	0.510302	0.507565	0.592838	0.636822	0.621113	0.609846	0.610272	0.662831	0.691344	0.612302	0.560232	0.581121	0.594294	0.559025	0.506529	0.459339	0.518334	0.574905	0.554526	0.493066	0.460391	0.4573	0.490699	0.529452	0.545073	0.553558	0.565109	0.589227	0.604222	0.602323	0.570359	0.533994	0.556079	0.628339	0.569057	0.493025	0.451233	0.490836	0.605532	0.581419	0.562923	0.666643	0.716105
LOC107436644	0.082393	0.0380518	0.0112242	0.0410733	0.105674	0.0905419	0.0856491	0.0902961	0.10925	0.114061	0.106879	0.099575	0.0854008	0.0767256	0.0709659	0.0707034	0.0540437	0.0373483	0.047032	0.0935057	0.118014	0.0737831	0.0548272	0.0727099	0.0833318	0.0740218	0.0799362	0.0857179	0.0725791	0.0501698	0.0594048	0.0626651	0.0527687	0.0483632	0.0520688	0.0552984	0.0506679	0.0440008	0.0388745	0.041139	0.0428752	0.0411512	0.0457482	0.056482	0.0611144	0.0453837	0.033591	0.0163244	0.048603
LOC107436645	0.342345	0.438774	0.573263	0.595394	0.602337	0.678687	0.746607	0.812989	0.868675	0.815925	0.633718	0.507652	0.538688	0.639344	0.566145	0.570816	0.637603	0.672098	0.649004	0.522754	0.445496	0.511641	0.547164	0.529586	0.46645	0.450815	0.483438	0.523817	0.508596	0.45002	0.435163	0.443725	0.468836	0.449526	0.428958	0.43182	0.487752	0.558835	0.558966	0.493231	0.554143	0.594315	0.586239	0.541113	0.46842	0.484075	0.48427	0.481685	0.49046
LOC107436646	0.027182	0.0296783	0.02872	0.0373796	0.0355694	0.0116848	-0.0020503	-0.0054497	-0.00457351	-0.00159719	0.00873305	0.0207145	0.0350945	0.0376133	0.0198495	0.00918667	0.00596513	0.00430824	0.00219534	-0.00230768	-0.00358221	0.00412679	0.0103107	0.0131766	0.0167121	0.0149961	0.0115434	0.00873254	0.012982	0.0228272	0.025765	0.0209869	0.0126439	0.0131132	0.0223902	0.0333298	0.0428478	0.0514764	0.048916	0.0375869	0.0439093	0.0421763	0.0316721	0.0173229	-0.00279981	-0.00221392	0.000951335	0.014518	0.0255084
LOC107436647	0.0139457	0.0180437	0.00661961	-0.000722053	0	0	0	-0.000175679	-0.00169966	-0.000817368	0.00430225	0.00775857	0.00770484	0.00464191	-0.00109867	-0.00072533	-9.06261e-06	0	0	0	0	0	0	0	0	0.000192093	0.0029966	0.00731391	0.011693	0.0138665	0.00870501	0.000934412	-0.00336038	-0.00342837	-0.00157787	-6.4052e-05	0	0	0	0	0	0	0	0	0	0	0	0	0
LOC107436652	0.196804	0.204223	0.231473	0.241866	0.251944	0.208434	0.129891	0.114247	0.22529	0.303329	0.343266	0.337112	0.258402	0.200135	0.157666	0.1682	0.211889	0.246499	0.277106	0.303194	0.307655	0.285303	0.232646	0.181564	0.146355	0.14053	0.194286	0.263214	0.310418	0.330687	0.318389	0.292158	0.2606	0.241845	0.222408	0.20175	0.177848	0.151907	0.129594	0.122106	0.138413	0.181986	0.218529	0.219919	0.201448	0.19547	0.196303	0.178529	0.18543
LOC107436653	0.348359	0.521338	0.657989	0.562309	0.463951	0.436273	0.445207	0.451626	0.453738	0.46516	0.497121	0.514081	0.492355	0.479722	0.485679	0.481215	0.50378	0.570168	0.637287	0.704484	0.714446	0.619046	0.583408	0.5735	0.582826	0.604998	0.662818	0.726839	0.734822	0.679726	0.570451	0.523492	0.534664	0.547847	0.584576	0.614961	0.631038	0.645202	0.61135	0.513124	0.429592	0.375819	0.378505	0.434185	0.500933	0.48754	0.464727	0.477142	0.503315
LOC107436654	0.422635	0.369801	0.316724	0.331803	0.346123	0.403582	0.405254	0.339361	0.216064	0.163836	0.200139	0.25398	0.323009	0.35575	0.326055	0.267143	0.266385	0.32969	0.370079	0.322126	0.2844	0.341031	0.379107	0.391429	0.373556	0.33966	0.325883	0.318427	0.333287	0.369678	0.38369	0.328927	0.256741	0.255084	0.286392	0.3169	0.321017	0.316305	0.341323	0.409437	0.380298	0.344194	0.345096	0.382921	0.438022	0.437247	0.406883	0.40127	0.351258
LOC107436655	0	0	0	0	-0.00156834	0.00440504	0.0095339	0.00907055	0.00282538	-0.000896466	-0.000881026	-0.000418043	-0.00123793	0.00141066	0.00688488	0.0104392	0.014167	0.0124676	0.00939023	0.00579407	0.00605395	0.0190132	0.0225573	0.0156755	0.00455161	-0.00265831	0.00229492	0.0101315	0.0119447	0.00992071	0.00430032	-0.00131414	-0.00165735	-0.00276563	-0.00388962	-0.00335236	0.00141903	0.00686777	0.00928715	0.00949784	0.00287675	-0.000709886	-0.000185023	-0.00028552	-0.00117658	2.56466e-05	0.00752601	0.0136613	0.0105297
LOC107436656	0.813962	0.937827	1.06298	1.07604	0.970288	0.887598	0.935457	1.0235	1.0943	1.10746	1.04397	0.995562	0.984181	0.977226	1.01441	1.02147	1.007	0.932191	0.883822	0.909823	0.951765	0.98993	1.00575	1.01995	1.03372	0.996601	0.942783	0.911331	0.935529	0.973943	0.941118	0.8943	0.920283	0.988997	1.06388	1.09173	1.0216	0.931832	0.941274	1.01324	0.937399	0.891546	0.944645	1.07461	1.20178	1.12152	0.956802	0.819826	0.85165
LOC107436657	0.375875	0.388021	0.371625	0.336035	0.317279	0.438068	0.548236	0.608131	0.545696	0.488044	0.435882	0.407711	0.447901	0.461116	0.409485	0.419204	0.455631	0.533053	0.568687	0.486818	0.415708	0.439144	0.484335	0.541653	0.583885	0.598181	0.600527	0.572169	0.483807	0.371776	0.30179	0.323257	0.406644	0.443359	0.464249	0.468651	0.45652	0.436556	0.386234	0.290307	0.279089	0.336616	0.397548	0.407187	0.36157	0.329064	0.382175	0.477679	0.472488
LOC107436658	0.00276964	0.0123089	0.0188793	0.00909607	-0.00281605	-0.00088854	0	-0.000345936	-0.00209062	0.00631351	0.0289062	0.0421151	0.0355069	0.0161852	0.0112204	0.0268235	0.0310707	0.0208942	0.00977236	0.00460123	0.00443513	0.00839885	0.00564611	0.00479823	0.0196776	0.0327809	0.0231637	0.00747858	0.00187921	0.0101766	0.0287937	0.0430406	0.0441804	0.0367186	0.0258842	0.0164934	0.011246	0.00731369	0.00163083	-0.00227224	-0.00106471	-0.000730909	0.00235203	0.00621076	0.00650753	0.00997312	0.017814	0.0328654	0.0302714
LOC107436659	0.083276	0.175075	0.261649	0.192656	0.197833	0.277917	0.308093	0.256002	0.151576	0.10585	0.131481	0.167634	0.195173	0.221232	0.241292	0.225142	0.214778	0.19865	0.176133	0.145405	0.127905	0.158705	0.176778	0.162236	0.125012	0.119301	0.142707	0.165476	0.153825	0.120759	0.105481	0.0977026	0.116018	0.165684	0.22135	0.252161	0.23003	0.186974	0.158882	0.154241	0.177556	0.160003	0.125106	0.123917	0.164361	0.192426	0.186104	0.198047	0.171906
LOC107436660	0.0769181	0.102554	0.12854	0.13812	0.11116	0.143382	0.178106	0.170054	0.109936	0.0836171	0.0999495	0.125285	0.153952	0.175165	0.185618	0.154456	0.142927	0.168054	0.200673	0.230451	0.240032	0.208219	0.198091	0.203982	0.21149	0.199822	0.199835	0.210182	0.222796	0.224443	0.172157	0.14624	0.150512	0.137826	0.127664	0.130625	0.163183	0.203333	0.206787	0.164656	0.153339	0.146679	0.150743	0.156886	0.16905	0.179988	0.205946	0.246322	0.226931
LOC107436661	0.660504	0.462924	0.356264	0.400724	0.347738	0.24108	0.245674	0.305997	0.362963	0.376556	0.343071	0.31921	0.317305	0.324916	0.309989	0.256848	0.211131	0.212094	0.254317	0.358669	0.424779	0.365721	0.31397	0.287536	0.309877	0.368956	0.431039	0.47396	0.453489	0.414573	0.440146	0.451049	0.432893	0.390023	0.342414	0.315825	0.329359	0.34927	0.349483	0.335092	0.318511	0.305421	0.31667	0.349618	0.374362	0.344325	0.327493	0.330391	0.303311
LOC107436663	0.0582651	0.0687878	0.0766551	0.0779559	0.0900618	0.111337	0.0922672	0.0741809	0.0498808	0.0409865	0.050911	0.0587516	0.0617381	0.0688401	0.0861243	0.0954593	0.0867795	0.0742963	0.0654909	0.0636262	0.0566506	0.0396708	0.0390876	0.05843	0.0873493	0.10311	0.0739816	0.039013	0.0427353	0.0814411	0.144087	0.171648	0.171926	0.164105	0.134385	0.108265	0.104089	0.100267	0.100654	0.119736	0.0955602	0.101262	0.144587	0.157854	0.11667	0.0873458	0.0560995	0.0428577	0.026595
LOC107436671	0.0197132	0.0550677	0.0741628	0.0848526	0.0767037	0.0513639	0.0492649	0.0479732	0.0394306	0.0352933	0.0469049	0.068197	0.100647	0.11078	0.0802793	0.0385199	0.0269378	0.0421548	0.051656	0.0441634	0.0353604	0.0356397	0.0506353	0.0530654	0.0490306	0.043097	0.0322565	0.0197234	0.00997845	0.00877241	0.0287083	0.0415382	0.0408125	0.0360287	0.0368348	0.0500574	0.087001	0.122149	0.102022	0.0356796	0.0319165	0.0338201	0.0271448	0.0130556	-0.00401643	0.00340836	0.0249537	0.0601723	0.076639
LOC107436675	0.164927	0.129863	0.127987	0.131025	0.102229	0.0887173	0.0952393	0.0937001	0.105374	0.11654	0.129853	0.127721	0.0852092	0.0497962	0.0553527	0.0939819	0.114821	0.0896296	0.0669443	0.0730831	0.0917964	0.107238	0.114991	0.135744	0.149187	0.15446	0.136514	0.127831	0.160931	0.198459	0.178538	0.121562	0.0761037	0.095675	0.145455	0.175797	0.145608	0.0959671	0.0561349	0.0346702	0.0614984	0.103706	0.140856	0.144288	0.0952197	0.0585602	0.048532	0.0535008	0.0872885
LOC107436676	0.156391	0.246743	0.25112	0.210066	0.316988	0.37341	0.314161	0.243409	0.241606	0.240012	0.228673	0.222688	0.235439	0.260203	0.265125	0.215223	0.192015	0.211129	0.226207	0.217416	0.213153	0.236473	0.264912	0.291363	0.281776	0.252896	0.220763	0.204194	0.235281	0.274136	0.259623	0.241631	0.204461	0.195128	0.209643	0.226896	0.243115	0.263957	0.238488	0.192063	0.239843	0.240154	0.186275	0.183033	0.269069	0.36271	0.381634	0.282216	0.258248
LOC107436677	0.0995165	0.158762	0.193765	0.18592	0.203235	0.246523	0.222516	0.18078	0.148726	0.146543	0.177312	0.178918	0.12371	0.0540648	0.0648485	0.111874	0.110261	0.049774	0.0173134	0.0735058	0.142731	0.185954	0.183382	0.150658	0.127161	0.136795	0.170051	0.192761	0.150771	0.0729999	0.0436606	0.0632651	0.0962555	0.106236	0.118048	0.130266	0.140278	0.158198	0.193021	0.223036	0.23889	0.22111	0.170605	0.135402	0.111249	0.066667	0.0760903	0.145675	0.200442
LOC107436678	0.181186	0.1549	0.177763	0.150576	0.112562	0.189951	0.212387	0.198955	0.180147	0.159385	0.141444	0.134145	0.147105	0.200783	0.214316	0.229255	0.227266	0.210194	0.191314	0.169868	0.159135	0.170536	0.20327	0.221962	0.210515	0.167003	0.118201	0.0817813	0.0896685	0.140997	0.213916	0.241268	0.244701	0.221376	0.171982	0.128989	0.107577	0.0995351	0.151932	0.246413	0.231919	0.216591	0.236842	0.266056	0.271746	0.269283	0.239225	0.23529	0.206523
LOC107436679	0	0	-0.0014466	0.00466978	0.012049	0.00570468	0.0078477	0.0188119	0.0262461	0.0268158	0.0164355	0.00961883	0.0153098	0.0162381	0.0155208	0.00665194	-0.00414963	0.00893104	0.0303045	0.0541628	0.0630125	0.0343143	0.00438221	-0.00101156	0.0105372	0.0174552	0.0203098	0.0223765	0.0272416	0.0348574	0.0286347	0.0136067	0.00206751	-0.00367877	-0.00586909	-0.00377338	0.00502433	0.0165279	0.0293346	0.040323	0.0292831	0.0123935	-0.000805307	0.000262339	0.0184481	0.0384488	0.0474335	0.0410179	0.0262228
LOC107436681	0.394678	0.440907	0.509588	0.556295	0.559085	0.525357	0.500825	0.44777	0.38249	0.367479	0.426392	0.489853	0.548146	0.538502	0.445023	0.376666	0.374964	0.413581	0.432428	0.384046	0.345667	0.378061	0.456215	0.510282	0.543338	0.547032	0.530212	0.502221	0.468237	0.43971	0.439561	0.426024	0.403555	0.392585	0.394194	0.407695	0.44033	0.47494	0.485551	0.484514	0.441038	0.382333	0.358386	0.406068	0.519118	0.492358	0.444429	0.497661	0.566221
LOC107436683	1.32537	1.19864	1.16287	1.14673	1.13947	1.24955	1.37416	1.42132	1.34661	1.27017	1.1974	1.17439	1.24444	1.30657	1.31776	1.32778	1.36411	1.37297	1.34604	1.27195	1.22856	1.29277	1.31857	1.27303	1.19323	1.15281	1.19241	1.24827	1.2953	1.31476	1.23685	1.19923	1.21398	1.24515	1.29198	1.32631	1.32475	1.32296	1.34333	1.32518	1.34581	1.37222	1.35951	1.30545	1.23661	1.2072	1.24439	1.31467	1.29745
LOC107436684	0.0323678	0.0112331	0.00973429	0.0115288	-0.000236028	-0.000335037	0.0175645	0.0236864	0.014771	0.00656573	-0.000153735	-0.00224712	0.00083363	0.00760689	0.0125663	0.00930208	0.00333068	-0.00120899	-0.00199671	0.00489297	0.0113066	0.011837	0.00578341	0.00712024	0.0179543	0.026883	0.0166093	0.0025954	-0.00169879	0	0	0	-1.20738e-09	-0.00109167	-0.00251458	-0.00149881	0.00572183	0.0147783	0.0202316	0.0206669	0.0140355	0.0132306	0.0208533	0.0226216	0.00735681	-0.0005957	-0.00302186	-0.00346909	0.00365877
LOC107436685	0.153273	0.167008	0.172647	0.164638	0.157335	0.201704	0.190837	0.168169	0.14081	0.121648	0.116455	0.132574	0.191481	0.248883	0.239576	0.150308	0.0885391	0.0609173	0.0604908	0.0938666	0.122482	0.131546	0.126424	0.120975	0.153893	0.192848	0.223977	0.247142	0.260732	0.278045	0.27678	0.240501	0.202991	0.187726	0.181248	0.18307	0.197029	0.215037	0.239634	0.263028	0.221179	0.180838	0.179764	0.209147	0.231679	0.192452	0.171948	0.167038	0.189317
LOC107436686	-0.00171583	0.0207338	0.0239697	0.0393283	0.0567285	0.0414141	0.0267556	0.0247414	0.0262303	0.0197845	0.00292717	-0.000913773	0.0226017	0.0502457	0.056857	0.0412511	0.0214433	0.0301575	0.0396316	0.0360933	0.0273551	0.011311	0.0112441	0.0186634	0.0135728	0.00111885	-0.00571437	-0.00693745	0.00770244	0.0326075	0.047246	0.0408278	0.0201919	0.0124087	0.0141713	0.020979	0.0297172	0.0379113	0.036886	0.0243191	0.0237509	0.0307996	0.0360991	0.0364385	0.0309389	0.0464248	0.0624461	0.0525137	0.0268668
LOC107436687	1.24714	1.33788	1.31386	1.28644	1.33087	1.38063	1.3678	1.38181	1.41904	1.42723	1.39809	1.37392	1.38952	1.41488	1.38798	1.37156	1.34024	1.31437	1.30877	1.33976	1.38103	1.39851	1.39976	1.39163	1.34201	1.27792	1.26954	1.29171	1.3338	1.38914	1.42667	1.35541	1.26159	1.203	1.17106	1.1803	1.24109	1.30521	1.35236	1.38296	1.37259	1.37053	1.34008	1.32204	1.36043	1.35001	1.32602	1.2252	1.25595
LOC107436688	0.00515261	0.0140762	0.00953048	-0.00234224	0.00466898	0.00885605	0.0111859	0.0146162	0.0278806	0.0328703	0.0275242	0.0235224	0.0213396	0.0210552	0.0246676	0.0282436	0.0265175	0.0171676	0.00918656	0.00817202	0.0087524	0.00480209	0.00718717	0.0172074	0.0203833	0.0150165	0.00711798	0.000504687	-0.000420996	0	0	-2.43323e-05	0.00053194	0.0142802	0.0310831	0.0400759	0.0322749	0.0176933	0.00710443	0.00673372	0.00148439	-0.000440782	0	0	0	-5.67361e-05	-0.000397635	0.000386175	0.0128875
LOC107436689	0	-0.000393853	0.000258478	0.00892455	0.00802169	0.00126465	-0.00158036	-0.000978003	-0.00029496	-3.04588e-07	-3.02122e-06	-6.03735e-05	-0.00128879	-0.000592271	0.00734095	0.0113625	0.0103647	0.00333063	-0.00225882	-0.00143235	-1.62648e-07	0	0	0	0	0	0	0	0	-0.000709148	-0.00363125	0.00247102	0.0139843	0.01719	0.015332	0.0108216	0.00438398	-0.000999137	-0.000158221	-0.000263222	-0.00191821	0.00339619	0.0119209	0.0138292	0.00630206	-0.000651991	-0.00176737	-0.000248486	0
LOC107436691	1.60365	1.49162	1.3483	1.22549	0.978435	0.750538	0.706746	0.832313	0.986122	1.16479	1.4029	1.60238	1.75521	1.74052	1.62622	1.59068	1.54261	1.49274	1.4712	1.51167	1.52053	1.40506	1.22397	1.1025	1.09312	1.16715	1.27705	1.41095	1.56067	1.7047	1.73651	1.62569	1.48826	1.32071	1.12004	0.946868	0.78553	0.710659	0.984131	1.45365	1.82928	1.99933	1.85102	1.47388	0.923968	0.814072	1.08004	1.53096	1.7265
LOC107436692	0.010431	0.0157262	0.012678	0.0091422	0.012189	0.00748071	0.00149867	-0.00243294	-0.000857162	-0.000193713	-0.00187356	-0.00235706	-0.00151115	0.00768617	0.0196911	0.02189	0.0195919	0.012426	0.00643111	0.0040412	0.0042388	0.0105653	0.0103344	0.00544463	-0.000283931	-0.0022617	0.000586019	0.00511991	0.00610431	0.00510093	0.012354	0.0442725	0.0742954	0.0761842	0.0617847	0.043759	0.0312508	0.022806	0.0127362	0.00158872	-0.00046491	-4.82515e-05	-0.00191535	-0.00040812	0.0111659	0.0247212	0.0262772	0.00893524	-0.00340019
LOC107436693	0.540338	0.663574	0.799686	0.801085	0.816757	0.854703	0.83003	0.767595	0.687044	0.669504	0.759936	0.829057	0.829829	0.730772	0.649353	0.727455	0.833191	0.823872	0.788084	0.727622	0.676806	0.646363	0.681281	0.79588	0.836503	0.748537	0.624987	0.553584	0.637607	0.787282	0.859936	0.809214	0.682961	0.589276	0.530504	0.526512	0.605649	0.707755	0.751142	0.773097	0.799147	0.757281	0.701467	0.723544	0.838074	0.898386	0.860299	0.775324	0.752279
LOC107436694	0	0	-1.56829e-05	-0.00385033	0.0164557	0.0278907	0.0196209	0.0064721	0.00019357	-0.00210854	-0.00185323	-0.00117124	-0.000445984	0.0037676	0.00878691	0.0076806	0.00402091	-0.000369318	-0.00219247	0.00334751	0.00979291	0.0146137	0.0122521	0.0045134	-0.00169754	0.0013733	0.00909712	0.0146781	0.0109124	0.00207916	-0.00166303	-0.000228334	0	0	0	0	0	0	0	0	0	0	0	0	0	0	0	0	0
LOC107436695	0.0242442	0.0226216	0.01072	0.00997892	0.0166006	0.0269858	0.0207131	0.0161807	0.0114467	0.0181673	0.0363138	0.0475948	0.0499907	0.040484	0.0350857	0.0250309	0.00848347	0.0031368	0.0068054	0.019654	0.0255997	0.00930007	-0.00291077	0.00302721	0.016978	0.0251756	0.033242	0.0389236	0.0353451	0.0258475	0.0154278	0.0260235	0.0462603	0.0441792	0.0310736	0.0163274	0.00472592	-0.00228012	0.000816974	0.00551001	0.00535987	0.0221555	0.0440046	0.0439033	0.0175518	0.00708237	0.0105059	0.0187207	0.0399973
LOC107436697	0.0307138	0.0803571	0.0749103	0.0223563	0.069999	0.110634	0.0861871	0.0512689	0.0747229	0.0871845	0.0784197	0.0615237	0.0281096	0.0327948	0.0682595	0.0690654	0.0531997	0.0403666	0.0313302	0.0309442	0.0301387	0.0174422	0.031395	0.0801516	0.115299	0.11745	0.0611465	6.03502e-05	-0.010112	0.00612097	0.0253488	0.070329	0.110952	0.102967	0.0643227	0.0299146	0.0241514	0.0354097	0.0718335	0.115318	0.117513	0.0916953	0.0545261	0.0237345	-0.00332267	0.0068458	0.0355271	0.0592725	0.0503068
LOC107436699	1.36389	1.26609	1.18684	1.2036	1.23471	1.21802	1.17027	1.10634	1.03974	1.01251	1.04286	1.10054	1.2052	1.2461	1.18071	1.18821	1.20776	1.24003	1.29262	1.38347	1.44417	1.40159	1.28459	1.17963	1.12265	1.10881	1.2069	1.32417	1.34803	1.31045	1.27284	1.21405	1.19576	1.24881	1.33827	1.38163	1.29548	1.15928	1.03398	0.947903	1.06533	1.22238	1.29052	1.26474	1.17958	1.1504	1.13423	1.11371	1.13546
LOC107436700	0	0	0	0	0	0	0	0	0	0	0	0	0	0	0	0	0	0	0	0	0	-0.00155133	3.86389e-05	0.0052049	0.00829195	0.00868843	0.00456206	0.000365928	-0.000247404	0	0	0	0	0	0	0	-0.000597493	-0.000733387	0.00293992	0.00917408	0.0111536	0.0075342	0.00143708	0.00360904	0.0163401	0.0136736	0.0064419	0.00484471	0.00776545
LOC107436701	0.866492	0.919969	0.939871	0.916345	0.958695	0.983666	1.02261	1.07806	1.15788	1.16358	1.07563	1.01229	1.01228	1.06238	1.08552	1.07322	1.04324	0.991602	0.963664	0.994179	1.01315	0.986244	0.984505	0.972062	0.950469	0.91778	0.945889	0.995806	1.0368	1.0342	0.934244	0.879637	0.895894	0.978298	1.0678	1.09248	0.978924	0.846765	0.848152	0.947414	1.00062	1.04262	1.04786	1.0142	0.951686	0.886222	0.798315	0.740729	0.77487
LOC107436705	0	-0.000224202	-0.00098842	0.0165899	0.0178986	0.00447371	-0.00302607	-0.00304475	-0.00253625	0.000756768	0.00856637	0.0128166	0.0101946	0.00265214	-0.00224132	-0.000405898	-6.15876e-07	0	0	0	0	0	0	0	0	0	0	0	0	0	0	0	0	0	0	0	0	0	0	0	0	0	0	0	0	0	0	0	0
LOC107436706	0.171361	0.108664	0.0761573	0.09882	0.123836	0.120411	0.0800956	0.0437495	0.0321453	0.0569112	0.126041	0.162711	0.13416	0.0660278	0.0567105	0.100386	0.121313	0.110036	0.0897872	0.0676997	0.0705831	0.121167	0.173951	0.201236	0.168972	0.130579	0.11219	0.10557	0.118175	0.131606	0.128752	0.125227	0.116227	0.117196	0.122398	0.125722	0.121841	0.114809	0.093887	0.0692545	0.116243	0.154378	0.163025	0.136806	0.0892797	0.0860443	0.103616	0.146367	0.142093
LOC107436707	0.403622	0.421635	0.424734	0.419857	0.419559	0.419659	0.405305	0.371541	0.336735	0.317418	0.316443	0.328993	0.363535	0.418439	0.43953	0.409567	0.384459	0.406759	0.436071	0.465347	0.482875	0.466504	0.457411	0.465254	0.49018	0.540003	0.526256	0.479417	0.447075	0.424299	0.40378	0.408298	0.416024	0.456259	0.508126	0.534966	0.505462	0.467949	0.471324	0.475618	0.460093	0.408053	0.337468	0.314098	0.357573	0.430274	0.464424	0.463929	0.450401
LOC107436709	0.803059	0.653779	0.667766	0.878224	0.801566	0.736297	0.720765	0.733669	0.760623	0.755864	0.700426	0.672896	0.697467	0.777748	0.846997	0.845724	0.896344	0.952015	0.979116	0.917714	0.840155	0.807869	0.876971	0.92842	0.869896	0.749259	0.781612	0.896759	1.04156	1.13408	1.06309	0.966172	0.90885	0.867987	0.8232	0.785814	0.771511	0.768819	0.776676	0.798864	0.763796	0.774752	0.805568	0.797808	0.769045	0.746209	0.720695	0.663127	0.675955
LOC107436710	0	0	0	0	0	0	0	0	0	0	0	-5.41128e-06	-0.000326919	-0.00151229	0.00205184	0.00964295	0.0117629	0.00776266	0.00306948	0.000773685	5.48135e-08	-0.00011828	-0.00159416	0.00215734	0.0111783	0.0168865	0.0150624	0.0111622	0.00884231	0.00772921	0.00318277	-0.00114968	-0.00119565	-0.00173208	-0.00188534	-0.000590358	0.00408475	0.00894035	0.00945098	0.00649026	0.00145587	-0.000429351	0	0	0	0	0	0	0
LOC107436711	0	0	0	0	0	0	0	0	0	0	0	0	0	0	0	0	0	0	0	0	0	0	0	0	0	0	0	0	0	0	0	0	-3.75751e-09	-0.00355373	-0.00907523	-0.00888051	0.00631253	0.0241285	0.0332059	0.03461	0.0135975	-0.00142771	-0.00213705	0	0	0	0	0	0
LOC107436715	0.140937	0.0968693	0.0950767	0.107981	0.118355	0.13301	0.120716	0.105404	0.113936	0.119888	0.12333	0.112001	0.0682765	0.0400719	0.0336359	0.0969271	0.14155	0.147469	0.145585	0.137016	0.139062	0.170744	0.204186	0.20605	0.162657	0.0918952	0.0798783	0.0930658	0.105547	0.109014	0.0854289	0.0640677	0.0687878	0.103649	0.149743	0.180502	0.175912	0.157909	0.151083	0.161468	0.133626	0.0978251	0.07206	0.0902854	0.155014	0.158034	0.128799	0.0703812	0.0750219
LOC107436718	0	0	-9.93505e-06	-0.00243917	0.0107525	0.0144189	0.0168552	0.0126291	0.00663572	0.00244415	0.000418933	-0.000206184	-0.00127219	0.000524083	0.00528594	0.0122547	0.0173376	0.015426	0.0111052	0.00419653	-0.000766593	-8.05232e-05	-0.00214027	-0.00145615	0.0228743	0.042892	0.034862	0.016218	0.00241218	-0.000491026	-5.34152e-05	0	-2.74757e-10	-4.64544e-05	0.00104211	0.00510571	0.0156336	0.0256939	0.0215035	0.00552182	0.0029758	0.00983927	0.0224609	0.0297741	0.024526	0.0143264	0.00416565	-0.00362342	0.00791363
LOC107436720	0.0277678	0.0443261	0.0375265	0.0378008	0.0296911	0.0196104	0.0240249	0.0367436	0.046864	0.0494544	0.0444353	0.0350707	0.0166771	0.00568917	0.0130011	0.0223866	0.0334864	0.032339	0.0254234	0.0146203	0.00319226	-0.00109992	-0.00208055	0.00431785	0.0144734	0.0197887	0.0121715	0.00184688	-0.00125143	0	0	0	0	0	0	0	0	0	0	0	0	0	0	0	0	0	0	0	0
LOC107436722	0.6767	0.752141	0.839745	0.787713	0.765767	0.801797	0.84526	0.849983	0.810778	0.78484	0.770022	0.774469	0.800327	0.843025	0.881319	0.862377	0.798134	0.719186	0.6832	0.733177	0.781864	0.773376	0.767053	0.826043	0.956483	1.0505	1.02069	0.971603	1.00075	1.04952	1.0067	0.958187	0.879522	0.792383	0.702998	0.661814	0.730599	0.839393	0.899528	0.923859	0.861942	0.766369	0.693269	0.692027	0.776077	0.851084	0.879975	0.823404	0.810191
LOC107436724	0.0953592	0.16257	0.174436	0.110924	0.124089	0.191792	0.20675	0.198336	0.195394	0.187621	0.164284	0.141562	0.122437	0.123782	0.146054	0.135348	0.139863	0.171926	0.187665	0.156544	0.116117	0.0902408	0.104845	0.138557	0.148809	0.13188	0.143574	0.170358	0.186503	0.192397	0.18742	0.151447	0.131002	0.1385	0.162333	0.178341	0.166069	0.140417	0.117769	0.120528	0.122082	0.116997	0.114633	0.132423	0.169073	0.16638	0.159243	0.13087	0.135564
LOC107436727	-0.000276356	0.00955992	0.00981418	-0.000551806	-0.000183728	0	0	-4.91128e-05	-0.000502276	-0.000246238	0.00265517	0.00593431	0.00938652	0.00978381	0.00344408	-0.000774694	-0.00123578	5.85789e-05	0.00451463	0.0151835	0.0223327	0.0171686	0.00742273	-0.000149882	-0.00175363	-0.000326553	-0.00103989	-0.000530262	0.00492909	0.0124313	0.0141166	0.00983367	0.00273359	0.000195732	-0.000272355	-2.07522e-05	-1.77744e-06	0	-0.000995038	-0.00272802	0.000150003	0.00667421	0.0124772	0.0113911	0.00153325	-0.00139891	-5.35662e-05	-7.31704e-06	0
LOC107436728	0.166914	0.174801	0.151769	0.158188	0.148804	0.0984169	0.113815	0.129425	0.117272	0.0976779	0.0663543	0.0523514	0.0612444	0.105828	0.156472	0.136928	0.0926447	0.0688056	0.0683012	0.115252	0.141952	0.0900683	0.068794	0.0689355	0.0727362	0.0713247	0.0410935	0.0171695	0.0229901	0.0366989	0.0416977	0.041677	0.037609	0.0421341	0.0521515	0.0600756	0.0603256	0.0603715	0.0617235	0.0724773	0.10516	0.111479	0.0945139	0.0694546	0.0399361	0.0826203	0.148914	0.216231	0.185918
LOC107436731	0.00262351	0.0185422	0.0204971	0.0121895	0.0122865	0.00676062	-0.000626161	-0.00307332	0.00563691	0.0147271	0.0236696	0.0275731	0.0205584	0.0182028	0.0241954	0.0206519	0.0115726	-0.00163893	-0.00421582	0.0113958	0.0228812	0.0176745	0.0121675	0.0114449	0.0140794	0.0149222	0.0211942	0.0289132	0.027789	0.0226211	0.0330924	0.0453286	0.0510612	0.0438854	0.0331978	0.0247742	0.0222239	0.0230126	0.0222649	0.018892	0.0251472	0.0224973	0.0121701	0.0040599	-0.00499022	0.0037611	0.0121705	0.0135319	0.0117901
LOC107436732	1.09948	1.04114	1.0465	1.13672	1.18594	1.20797	1.16775	1.12808	1.112	1.10926	1.12139	1.12676	1.1298	1.14932	1.14042	1.09733	1.06413	1.04655	1.0714	1.16673	1.22489	1.16733	1.09854	1.03426	1.03571	1.07896	1.09899	1.11076	1.10503	1.09248	1.10323	1.11152	1.12475	1.12807	1.12713	1.13331	1.14979	1.17426	1.22972	1.274	1.30221	1.23459	1.09902	1.03462	1.10064	1.16066	1.17106	1.09598	1.11101
LOC107436735	0.406641	0.381004	0.323091	0.332298	0.459104	0.443358	0.382256	0.360818	0.419608	0.43516	0.397621	0.362508	0.345093	0.35145	0.318583	0.349898	0.349424	0.325602	0.313941	0.345586	0.396015	0.445478	0.443261	0.438225	0.426824	0.415432	0.419389	0.429305	0.446227	0.449064	0.380663	0.318026	0.306034	0.350331	0.420391	0.461977	0.42809	0.371592	0.34005	0.327948	0.3661	0.396927	0.38795	0.356356	0.337298	0.358866	0.356064	0.305607	0.228574
LOC107436736	0.104844	0.140774	0.110195	0.0633692	0.11556	0.142013	0.123377	0.106913	0.126946	0.138962	0.130976	0.122637	0.119099	0.133615	0.147493	0.118622	0.0965403	0.08313	0.0815301	0.0875992	0.0908432	0.0895687	0.0954811	0.108467	0.116416	0.118454	0.12222	0.126328	0.116389	0.0945351	0.0876163	0.103345	0.133253	0.120517	0.0936022	0.0817011	0.112062	0.156061	0.186156	0.179849	0.138083	0.0969452	0.0527124	0.0456175	0.0967424	0.109048	0.125656	0.107648	0.104536
LOC107436737	0.425046	0.443644	0.40302	0.372402	0.308408	0.212392	0.221248	0.286883	0.314662	0.312014	0.274183	0.251637	0.274102	0.261966	0.232356	0.207748	0.196619	0.224814	0.265775	0.322294	0.360047	0.34143	0.273713	0.230278	0.237129	0.248089	0.268019	0.292656	0.327053	0.368487	0.332499	0.244887	0.165415	0.163466	0.209502	0.246898	0.23117	0.202012	0.171732	0.150197	0.233144	0.296957	0.299516	0.261665	0.190734	0.231683	0.297536	0.274226	0.250304
LOC107436738	0.0689298	0.0515079	0.155994	0.222871	0.137282	0.0992459	0.118449	0.147076	0.165996	0.165117	0.133061	0.110401	0.110531	0.141336	0.168501	0.143874	0.121814	0.120188	0.136762	0.183695	0.207561	0.170117	0.114835	0.0676256	0.0569084	0.0745202	0.0921124	0.115387	0.143052	0.177197	0.208231	0.200247	0.162333	0.130133	0.099982	0.0792739	0.0692539	0.0673624	0.0903948	0.138965	0.153355	0.150168	0.138626	0.13917	0.153017	0.156141	0.195504	0.220072	0.197635
LOC107436740	0.461399	0.497404	0.632235	0.706368	0.670523	0.555587	0.490863	0.447567	0.447843	0.462839	0.519632	0.558621	0.553671	0.491275	0.361158	0.368814	0.47305	0.56893	0.604723	0.526675	0.443661	0.423318	0.417215	0.385514	0.368689	0.371103	0.365254	0.353355	0.320163	0.271104	0.254148	0.312842	0.395462	0.444789	0.476446	0.487537	0.473935	0.461481	0.470175	0.484695	0.483849	0.475477	0.456538	0.446531	0.449731	0.428974	0.394985	0.385607	0.3708
LOC107436744	0.0263755	0.116003	0.183573	0.140558	0.152314	0.167647	0.161224	0.138535	0.125023	0.12689	0.143367	0.154914	0.155198	0.128024	0.104725	0.126169	0.148353	0.16037	0.151585	0.100884	0.0677456	0.0976609	0.114128	0.111095	0.107691	0.10032	0.105982	0.11519	0.121119	0.120492	0.101457	0.105691	0.142142	0.156103	0.157698	0.15257	0.145055	0.142133	0.156546	0.168346	0.16973	0.166669	0.1717	0.173416	0.150244	0.126282	0.108848	0.108518	0.116957
LOC107436745	0.0549655	0.0211007	0.00404819	0.0142595	0.0329026	0.0271116	0.0111114	-0.000179546	-0.00459974	-0.00340152	0.00694076	0.0171847	0.0242545	0.0342723	0.032093	0.0231792	0.0140796	0.000166677	-0.00784181	-0.00663198	-0.00358264	0.00216935	0.0097048	0.0213477	0.0283705	0.0272903	0.0242873	0.020113	0.0169889	0.0145486	0.0127711	0.0191846	0.0258297	0.0215246	0.0123479	0.00524778	0.00370245	0.00645626	0.0154697	0.0279679	0.0514127	0.0608897	0.0514039	0.0381033	0.0298437	0.0307075	0.0362383	0.0511904	0.0432193
LOC107436746	0.788168	0.861732	0.960322	1.08475	1.20771	1.20338	1.16777	1.16165	1.16256	1.16011	1.12933	1.11289	1.13473	1.17658	1.25525	1.26413	1.21807	1.13804	1.08436	1.09949	1.13082	1.17229	1.12834	1.04304	0.960669	0.890979	0.838512	0.825948	0.885431	0.984466	1.02748	1.03785	1.08378	1.08928	1.06215	1.03517	1.02604	1.02665	1.07135	1.11857	1.12469	1.08453	1.02952	1.02995	1.09651	1.09521	1.08633	1.0683	1.14054
LOC107436751	0.0810562	0.0275423	-0.00338466	0.0140056	0.0159705	0.0195426	0.0155518	0.0100919	0.000592326	-0.0036924	0.0010036	0.00590436	0.00838187	0.00708142	0.00747595	0.0196374	0.0290777	0.0304733	0.0277492	0.0283037	0.028545	0.022837	0.0155948	0.00103837	0.000524908	0.0153958	0.0239014	0.0290582	0.0280065	0.0236534	0.0202685	0.00910153	-0.000601174	-0.00421681	-0.00544834	-0.00486313	-0.0018096	0.00417124	0.0160138	0.0300454	0.0296864	0.0200338	0.0101098	0.00478122	-0.00118361	-0.00119339	0.00282978	0.0165823	0.0216789
LOC107436752	0.112226	0.152376	0.187292	0.168234	0.122078	0.0976303	0.119101	0.14984	0.16304	0.159483	0.126064	0.0971189	0.0710856	0.0770821	0.172254	0.234202	0.230191	0.181939	0.130981	0.110657	0.105998	0.115308	0.138863	0.160413	0.158019	0.166613	0.147927	0.121743	0.117637	0.127828	0.156223	0.17148	0.151311	0.143504	0.132655	0.123181	0.118809	0.115054	0.120971	0.144822	0.105977	0.0799248	0.0928697	0.151736	0.247432	0.255644	0.220633	0.170193	0.156172
LOC107436753	0.332277	0.278189	0.231629	0.136449	0.130207	0.136679	0.141505	0.158382	0.194923	0.202446	0.177101	0.168969	0.205085	0.247784	0.234999	0.19446	0.187207	0.227182	0.260653	0.276844	0.265928	0.199116	0.168184	0.157603	0.143823	0.164431	0.199389	0.235032	0.241075	0.215687	0.195737	0.189023	0.204775	0.251119	0.292469	0.296892	0.228047	0.139865	0.109143	0.141268	0.177579	0.200997	0.222294	0.241235	0.241565	0.208772	0.18014	0.207002	0.191618
LOC107436755	0	0	0	0	0	0	0	0	0	0	0	0	0	0	0	0	0	0	0	0	0	0	0	0	0	0	0	0	0	0	0	0	0	0	0	0	0	0	0	0	0	-0.000534211	-0.000271759	0.00300415	0.00870681	0.00745912	0.00316897	-0.00383733	0.00327391
LOC107436759	0.591176	0.506793	0.529373	0.497363	0.521548	0.549506	0.559269	0.561272	0.632662	0.665928	0.620523	0.557028	0.470705	0.4211	0.498957	0.563559	0.552135	0.516085	0.485719	0.487848	0.500552	0.490167	0.461508	0.463208	0.515273	0.593375	0.664772	0.698714	0.639516	0.533358	0.464812	0.438222	0.425834	0.438918	0.46143	0.482151	0.493713	0.501507	0.515131	0.570569	0.646117	0.666365	0.588338	0.484054	0.423995	0.44377	0.448343	0.417186	0.427573
LOC107436760	0.0125187	0.0418966	0.121253	0.122406	0.085392	0.144809	0.219503	0.233532	0.188355	0.163491	0.165665	0.171558	0.170412	0.158645	0.138834	0.109097	0.0891971	0.0838908	0.0745078	0.0480106	0.033395	0.0581772	0.087631	0.100057	0.101979	0.0960621	0.0815632	0.0713328	0.087244	0.125084	0.145076	0.123958	0.1109	0.125533	0.157004	0.173659	0.144731	0.102682	0.0784615	0.061891	0.0934248	0.109813	0.111868	0.101714	0.0636325	0.0636521	0.0847022	0.0982442	0.0769751
LOC107436761	0.140345	0.136007	0.131799	0.112497	0.111279	0.114875	0.116826	0.123822	0.12003	0.112564	0.107163	0.108133	0.126176	0.140303	0.0998091	0.0836506	0.0961076	0.120601	0.13464	0.115039	0.0981531	0.110704	0.129568	0.137333	0.115332	0.0901477	0.0836074	0.0877592	0.114848	0.136946	0.114601	0.0900835	0.0539573	0.0537201	0.0702728	0.0872942	0.0936233	0.105417	0.141138	0.183823	0.174638	0.131122	0.0765424	0.0813205	0.158595	0.13687	0.103021	0.0883486	0.115305
LOC107436762	0.231224	0.18265	0.231915	0.238119	0.240707	0.261375	0.258035	0.2421	0.252346	0.263867	0.271104	0.273718	0.279285	0.272392	0.226829	0.15181	0.103349	0.0921556	0.09271	0.0915862	0.102429	0.155171	0.179758	0.145919	0.114285	0.118389	0.186193	0.252229	0.255639	0.24193	0.270172	0.272472	0.269658	0.26454	0.247937	0.227841	0.200655	0.170702	0.172464	0.195159	0.217892	0.25	0.297582	0.307626	0.241926	0.22913	0.24418	0.264446	0.246476
LOC107436763	0.0238102	0.0144802	0.0111686	0.00661926	0.00532835	0.0180416	0.0191017	0.011133	0.00191756	0.00870357	0.0371007	0.0535078	0.0428085	0.0180118	0.0145373	0.0209039	0.0204184	0.00797071	-0.00242291	-0.00534796	-0.0043903	0.00336268	0.0153363	0.0213546	0.0157294	0.00437616	0.000809399	9.99787e-06	-0.000857732	-0.00112736	0.00330534	0.00732125	0.00916374	0.0139266	0.0234567	0.0299256	0.0264138	0.0196404	0.00907506	-0.00124704	0.0103264	0.0245001	0.0330481	0.0297957	0.016737	0.000271183	-0.00571962	0.019023	0.0470376
LOC107436764	0.00960705	0.0142817	0.0282334	0.027741	0.0182876	0.0169858	0.0157917	0.0175143	0.0340424	0.0439902	0.0396503	0.0352274	0.0339201	0.0394549	0.0429786	0.0221299	0.00274769	0.0107719	0.0295456	0.0524713	0.0603511	0.0323579	0.00653227	-0.00299971	-0.00202899	-0.000396207	0.00744609	0.0173618	0.0304861	0.0432334	0.0424809	0.0369952	0.0242907	0.0168992	0.0127053	0.0119587	0.0149611	0.0189707	0.0187647	0.0131637	0.0153333	0.0214871	0.0194672	0.0226924	0.0516126	0.0728996	0.0673648	0.0510087	0.0556801
LOC107436765	0.0758246	0.151835	0.144139	0.132504	0.225206	0.254073	0.241153	0.238246	0.257023	0.256847	0.226445	0.194364	0.169766	0.140713	0.131355	0.154371	0.198612	0.241701	0.267068	0.260092	0.240651	0.206619	0.169432	0.152376	0.16805	0.182353	0.153385	0.117441	0.0990223	0.0970109	0.134021	0.214504	0.288701	0.292521	0.256868	0.224531	0.230798	0.244734	0.229195	0.182269	0.142607	0.148997	0.178095	0.191244	0.195918	0.211384	0.203665	0.158177	0.154323
LOC107436766	0.561879	0.578222	0.567004	0.68472	0.763719	0.669759	0.631641	0.637345	0.573197	0.515841	0.463698	0.456004	0.523898	0.569613	0.656716	0.645646	0.62301	0.572138	0.528771	0.515722	0.515218	0.542742	0.588738	0.637444	0.696224	0.749517	0.748961	0.711332	0.638361	0.549083	0.5063	0.546698	0.597236	0.591983	0.572081	0.560195	0.575729	0.60693	0.617126	0.589609	0.632191	0.67886	0.700472	0.672524	0.581843	0.611553	0.64843	0.65035	0.590819
LOC107436767	0.386477	0.401963	0.494899	0.524339	0.472059	0.51202	0.531206	0.567357	0.619072	0.632037	0.615336	0.586686	0.544168	0.529571	0.53692	0.542907	0.522415	0.474689	0.443494	0.493573	0.533739	0.4979	0.503374	0.529135	0.545758	0.526328	0.481431	0.453551	0.468329	0.476184	0.380404	0.324589	0.350856	0.397107	0.455289	0.503483	0.541928	0.581266	0.606952	0.614371	0.560861	0.478732	0.416916	0.426553	0.482422	0.549219	0.592607	0.551635	0.487225
LOC107436768	0.0324397	0.0101591	0.015812	0.0166461	0.00693881	0.0249727	0.0267612	0.0156144	0.000606138	-0.00383979	0.00127781	0.00679831	0.0126963	0.0201859	0.0266261	0.0287748	0.0367933	0.0421793	0.0440067	0.0310725	0.0183158	0.0216508	0.0255929	0.0315767	0.0525371	0.0595741	0.0407947	0.0155393	0.000372912	-0.0010694	0.00808033	0.0133442	0.0142185	0.0151036	0.0190696	0.0229977	0.0239008	0.0225112	0.0138953	0.00211338	0.0141506	0.0214263	0.0169956	0.00701477	-0.00365338	-0.000118018	0.0120674	0.0161069	0.0180661
LOC107436769	0.425352	0.456981	0.370004	0.274651	0.254006	0.309208	0.382214	0.401684	0.376193	0.366577	0.366788	0.356674	0.307535	0.301392	0.397073	0.387445	0.336689	0.318305	0.310275	0.305506	0.300022	0.29892	0.382856	0.468541	0.496192	0.474796	0.475582	0.484285	0.483322	0.456519	0.363919	0.283975	0.279645	0.282806	0.290519	0.289847	0.27468	0.262251	0.260324	0.260334	0.305686	0.330687	0.323097	0.30844	0.296702	0.330945	0.309853	0.200933	0.16893
LOC107436770	0.778276	0.637914	0.446161	0.420654	0.373175	0.3956	0.380328	0.382488	0.432932	0.478522	0.513431	0.519691	0.477351	0.425922	0.397616	0.355341	0.379994	0.454157	0.510634	0.496315	0.482058	0.535831	0.583129	0.567015	0.48577	0.423635	0.500384	0.59823	0.596323	0.526469	0.440311	0.391355	0.423682	0.459122	0.503804	0.52299	0.489803	0.4426	0.382375	0.305732	0.363161	0.441609	0.498604	0.4898	0.418361	0.3787	0.367593	0.374233	0.352095
LOC107436771	0.0172532	0.0214457	0.00636638	-0.000758994	0.018592	0.0229264	0.0306774	0.0317553	0.0218285	0.0150384	0.014216	0.0150371	0.0170599	0.0105721	0.00308296	-0.00287358	-0.00191575	0.0211212	0.0390163	0.0417246	0.035358	0.015126	0.00728086	0.0053711	0.0198817	0.0494411	0.0552092	0.0450888	0.01699	-0.00734094	0.0158923	0.0348936	0.0463664	0.0451117	0.034144	0.021892	0.0113606	0.000383854	-0.00554618	-0.00476426	0.00408496	0.0115729	0.0111787	0.0108102	0.0178481	0.0262982	0.0237559	0.0039171	-0.00137225
LOC107436772	0.108024	0.0872026	0.11636	0.178559	0.159739	0.106944	0.0927861	0.0810904	0.0718728	0.0878357	0.137113	0.165361	0.13722	0.0948817	0.114448	0.127635	0.122065	0.0821387	0.0407247	0.00458466	-0.00861951	0.0361371	0.0910119	0.130828	0.126224	0.0954588	0.0802036	0.0703555	0.0736263	0.0777504	0.0649344	0.078926	0.0911645	0.0907474	0.0901688	0.0905653	0.0922104	0.0992282	0.0989769	0.0886545	0.134446	0.163108	0.167772	0.155982	0.143571	0.119523	0.0947666	0.133264	0.137165
LOC107436778	0.0312393	0.0169986	0.00553621	0.0113854	0.0130308	0.00462727	-0.00187204	-0.00283186	-0.00286433	-0.000217012	0.00745122	0.0146551	0.0207529	0.0225196	0.0136806	0.0165348	0.0165328	0.012851	0.00984082	0.00763933	0.00849074	0.0143273	0.0150249	0.0100524	0.0043699	-0.00132011	-0.00209977	-0.00124708	-0.00164227	-0.000730543	0.00722418	0.0203698	0.0285135	0.0237473	0.0122482	0.0022979	-0.00105809	0.000613311	0.0111569	0.025049	0.0258333	0.0195955	0.0101957	0.00476747	3.35846e-05	-0.0013782	-0.000561444	0.00598811	0.0118205
LOC107436780	0.0096875	0.0339933	0.0363596	0.0354771	0.0445648	0.0432979	0.0615966	0.0780315	0.089072	0.0848887	0.0615123	0.0379204	0.0144218	0.00549347	0.0229244	0.0595268	0.0654746	0.0429178	0.0201492	0.0133383	0.0195519	0.0348809	0.0424395	0.0546582	0.0616871	0.0597122	0.041225	0.0231441	0.0206015	0.0241227	0.0198401	0.0156706	0.0256617	0.0412847	0.0631981	0.0789825	0.0815373	0.0790972	0.0710265	0.0535262	0.033383	0.021349	0.0306351	0.0345693	0.00635249	0.0122496	0.0432896	0.088783	0.0816709
LOC107436781	0.321885	0.347112	0.181478	0.12754	0.213928	0.219022	0.219762	0.223	0.19432	0.174664	0.170214	0.181306	0.227045	0.248651	0.20495	0.234002	0.283047	0.327887	0.328777	0.243608	0.184319	0.220386	0.257497	0.267262	0.244082	0.218882	0.198297	0.200877	0.275003	0.359587	0.34384	0.322335	0.280147	0.241018	0.20302	0.185044	0.215711	0.265719	0.269889	0.215836	0.181335	0.201002	0.253601	0.30811	0.354625	0.338391	0.285603	0.168995	0.206463
LOC107436782	1.46666	1.59242	1.80292	1.89455	1.87821	1.88318	1.87162	1.86679	1.88805	1.90528	1.90691	1.89585	1.86796	1.85332	1.86905	1.87051	1.83817	1.80474	1.77321	1.74794	1.74082	1.76521	1.76254	1.72442	1.63524	1.54066	1.5356	1.57261	1.61539	1.64395	1.60784	1.57655	1.58359	1.58857	1.60048	1.62809	1.68819	1.75859	1.79196	1.8115	1.89209	1.91523	1.88062	1.83072	1.81188	1.85976	1.88173	1.90735	1.93491
LOC107436783	1.92265	1.7678	1.51595	1.34501	1.54352	1.76646	1.97933	2.15209	2.27751	2.37381	2.4499	2.48709	2.49063	2.41386	2.24522	2.07895	1.93155	1.80056	1.61695	1.29553	0.960148	0.630675	0.512161	0.600603	0.781668	0.913201	0.948308	0.953918	0.935718	0.88651	0.819465	0.772304	0.849795	1.01432	1.23568	1.4319	1.58679	1.67974	1.64442	1.47377	1.00768	0.597568	0.438294	0.561261	0.863604	0.87613	0.669604	0.340591	0.346359
LOC107436784	-0.00745095	0.010845	0.0251511	0.00984708	0.00419017	0.0300373	0.0338364	0.0230259	0.00680088	0.00107154	0.00887702	0.0160366	0.0186427	0.0176705	0.0199845	0.0212478	0.0182079	0.0111703	0.00462043	0.00269695	0.00465807	0.0108966	0.010863	0.00600509	-0.000109434	-0.00271418	-0.0020279	-0.000762752	-0.000967556	0.000511702	0.00679734	0.00973257	0.00929482	0.0062444	0.00218089	-0.000457774	-0.00127032	-0.00102559	0.00331406	0.0115184	0.0167639	0.0193516	0.0222168	0.0250216	0.0266355	0.0121685	-0.00217148	0.00888855	0.0190303
LOC107436785	0.0443823	0.0260124	0.0182622	0.0403114	0.050094	0.0564448	0.0458995	0.030166	0.0187867	0.01078	0.00388727	0.00177867	0.00479517	0.0222715	0.0470563	0.0485476	0.0339532	0.0435338	0.0542678	0.0671545	0.0695929	0.0393525	0.0202893	0.0320851	0.052971	0.0716893	0.0552141	0.0299615	0.0196586	0.0180905	0.0125794	0.00724317	0.00217486	-0.00530512	-0.0125288	-0.00735384	0.0237395	0.0607494	0.0850573	0.0981964	0.0980804	0.0836906	0.055108	0.0266483	0.013276	0.026668	0.0335589	0.0468908	0.0572498
LOC107436786	0.125676	0.273893	0.39473	0.313794	0.321584	0.349656	0.327795	0.298306	0.297028	0.292451	0.280165	0.269484	0.263903	0.253711	0.247045	0.271047	0.285091	0.290686	0.29968	0.311339	0.324908	0.337216	0.337155	0.32286	0.261152	0.18925	0.20598	0.239541	0.229679	0.189607	0.148513	0.144883	0.224715	0.286796	0.329575	0.34865	0.334538	0.301579	0.281884	0.257965	0.278942	0.316298	0.336229	0.298866	0.206175	0.211311	0.251286	0.30308	0.350296
LOC107436787	0.0940933	0.0974977	0.148887	0.167957	0.105928	0.110299	0.144626	0.163777	0.214984	0.244485	0.255656	0.234655	0.144383	0.0824122	0.0640228	0.0976862	0.121772	0.120103	0.132493	0.179715	0.208394	0.166154	0.112016	0.0957825	0.146436	0.22406	0.2481	0.238309	0.209723	0.175205	0.171477	0.15827	0.104234	0.0686561	0.0454332	0.0434776	0.0731267	0.112199	0.140948	0.157996	0.160496	0.173448	0.190718	0.179898	0.123736	0.0909734	0.0985311	0.131293	0.165245
LOC107436788	0.534284	0.44795	0.513233	0.545549	0.475946	0.519895	0.562111	0.569402	0.57209	0.571145	0.563064	0.548227	0.525542	0.556405	0.547093	0.55983	0.617799	0.691228	0.70103	0.536463	0.37469	0.338029	0.35004	0.384353	0.436237	0.47214	0.492515	0.50544	0.51731	0.541436	0.588456	0.589437	0.578814	0.56936	0.558917	0.546225	0.525422	0.503335	0.504024	0.523569	0.513855	0.497816	0.495775	0.531048	0.586381	0.548754	0.537888	0.534264	0.573301
LOC107436790	0.611602	0.718488	0.744115	0.738025	0.720099	0.678727	0.70699	0.726628	0.735221	0.747906	0.772299	0.762668	0.672998	0.556016	0.504165	0.506662	0.535086	0.597264	0.645615	0.653881	0.630891	0.5577	0.516083	0.525851	0.607958	0.679851	0.644726	0.568677	0.501881	0.463679	0.487035	0.547308	0.593135	0.557486	0.490409	0.462541	0.536215	0.649323	0.752986	0.801774	0.761153	0.668879	0.592493	0.596601	0.663285	0.659327	0.663479	0.706222	0.734851
LOC107436792	0.229806	0.110516	0.105621	0.180708	0.188672	0.124695	0.100255	0.0970968	0.131292	0.155063	0.160539	0.157364	0.129915	0.101656	0.10961	0.0911106	0.0717773	0.0479072	0.0344134	0.0418495	0.0599169	0.0950985	0.111134	0.0971127	0.080111	0.0655102	0.0729699	0.102289	0.164191	0.228323	0.218999	0.162697	0.117008	0.120096	0.141831	0.156014	0.148187	0.13302	0.109921	0.0852893	0.0803589	0.0848089	0.101469	0.10185	0.0707091	0.0919813	0.0995297	0.0861959	0.0895839
LOC107436794	0.0347016	0.12686	0.190452	0.202307	0.220022	0.237601	0.200888	0.165456	0.126764	0.103187	0.102033	0.111627	0.142736	0.165483	0.145285	0.119059	0.129513	0.166541	0.188934	0.170714	0.145083	0.123765	0.111307	0.115586	0.118997	0.139833	0.184217	0.21523	0.18196	0.113637	0.0877031	0.118037	0.146837	0.131972	0.108818	0.10079	0.130654	0.176076	0.207854	0.223396	0.203979	0.167173	0.143073	0.15708	0.189488	0.134118	0.0928616	0.131229	0.169183
LOC107436795	0.579471	0.618706	0.765398	0.790206	0.693289	0.729672	0.706215	0.658995	0.652494	0.702589	0.823722	0.879531	0.798079	0.697412	0.685591	0.684606	0.649739	0.604285	0.601411	0.698056	0.768587	0.708213	0.679396	0.678433	0.673163	0.666547	0.655346	0.657556	0.6574	0.617317	0.543683	0.551417	0.629724	0.641602	0.624757	0.599641	0.584136	0.578995	0.555202	0.489757	0.544007	0.576636	0.538858	0.479238	0.438991	0.466079	0.516021	0.571513	0.624307
LOC107436796	0.0241049	0.0813245	0.102173	0.0335569	0.0502585	0.0931577	0.0995865	0.0722497	0.0372018	0.0267001	0.0476804	0.0703087	0.0852345	0.0820664	0.0798958	0.122682	0.135125	0.129909	0.108539	0.0700649	0.0449626	0.0398646	0.0540725	0.0703237	0.0770163	0.0808099	0.0733807	0.0614119	0.0629708	0.0729949	0.0809759	0.095144	0.0962822	0.11464	0.140242	0.156562	0.150449	0.13604	0.108351	0.0733648	0.096748	0.118517	0.108834	0.0742907	0.0286683	0.0130006	0.0351637	0.102848	0.12175
LOC107436797	0.323871	0.4272	0.450876	0.40101	0.457901	0.539776	0.539738	0.497752	0.457673	0.456511	0.518324	0.560403	0.547131	0.494628	0.446996	0.483172	0.529696	0.521762	0.48518	0.42967	0.375487	0.296166	0.292926	0.364684	0.444606	0.487238	0.415085	0.339421	0.323279	0.325359	0.346266	0.360292	0.390025	0.413931	0.438407	0.447771	0.423424	0.388244	0.372106	0.376906	0.370183	0.396662	0.427834	0.417971	0.354038	0.322364	0.36014	0.383913	0.369799
LOC107436798	0.447577	0.469723	0.450159	0.361622	0.200999	0.27676	0.322738	0.302116	0.208789	0.184826	0.262717	0.342272	0.406996	0.435802	0.4124	0.408463	0.427376	0.437706	0.440458	0.425261	0.399868	0.354327	0.381896	0.446773	0.456173	0.416854	0.348049	0.292606	0.290417	0.308674	0.354936	0.418278	0.466386	0.434759	0.34873	0.273684	0.250587	0.253693	0.329499	0.438081	0.378805	0.282514	0.225688	0.235978	0.292296	0.276619	0.264638	0.272667	0.261633
LOC107436800	0.174081	0.153599	0.230808	0.292617	0.162419	0.192995	0.223045	0.21582	0.176864	0.174771	0.203338	0.222722	0.220709	0.231079	0.275176	0.222862	0.16295	0.140806	0.148051	0.193453	0.224973	0.208034	0.182505	0.180033	0.209719	0.233914	0.230942	0.217189	0.192599	0.166121	0.145919	0.146255	0.157	0.206684	0.280785	0.324249	0.292621	0.23611	0.180624	0.140313	0.124709	0.15444	0.232564	0.284227	0.255762	0.237483	0.220072	0.239396	0.295114
LOC107436801	0.0870818	0.0598661	0.0116348	-0.00469447	0.0103514	0.0221455	0.0358618	0.0418259	0.070365	0.088326	0.0957608	0.0976463	0.0820135	0.0860903	0.0921487	0.0602085	0.0387369	0.0322989	0.0402459	0.0731569	0.0880684	0.055255	0.0174674	0.00546353	0.0290578	0.0543509	0.0475315	0.0306837	0.0205716	0.0204032	0.024251	0.0258836	0.0212411	0.0113258	-0.00103698	-0.00723204	-0.000437138	0.0128274	0.0357649	0.0631831	0.0599587	0.0378074	0.0104009	-0.000945148	0.00437974	0.0185366	0.0560012	0.101457	0.105993
LOC107436802	0.049282	0.0282329	0.0116722	0.0208148	0.0273401	0.0466494	0.040355	0.0305648	0.0295472	0.030955	0.0367739	0.0343749	0.0183964	0.00825564	-0.00620832	0.00797819	0.0165742	0.0167356	0.0131301	0.00680394	0.00957353	0.0319856	0.0420793	0.0338204	0.0130635	-0.00218563	0.00577817	0.0209287	0.0320885	0.0381086	0.0306763	0.0163141	0.0048568	0.000786334	0.00130727	0.00342769	0.00503756	0.00776635	0.0144403	0.0225805	0.0237161	0.0157402	0.00480393	0.00544826	0.0190904	0.013151	0.00277246	0.0101851	0.0207803
LOC107436803	0.444336	0.339996	0.262236	0.209053	0.198602	0.212427	0.278829	0.297998	0.244671	0.217355	0.234596	0.257362	0.280786	0.246293	0.20603	0.214286	0.26322	0.295703	0.309343	0.303875	0.29754	0.313851	0.298138	0.247231	0.212331	0.184529	0.158935	0.154751	0.18711	0.238368	0.26681	0.26914	0.255312	0.266436	0.307819	0.345309	0.357373	0.353147	0.281048	0.165549	0.194076	0.246125	0.267312	0.235605	0.148361	0.201595	0.265882	0.296963	0.277915
LOC107436808	0	0	0	0	0	0	0	0	0	0	0	0	-3.59476e-05	-0.000363826	-0.00174283	0.00340027	0.0112674	0.0228793	0.0308413	0.0285515	0.0216802	0.00818128	0.0111511	0.0184758	0.0193754	0.0142234	0.0190366	0.0246902	0.0206398	0.00875619	-0.000694693	-0.00217779	0	0	0	0	-2.40971e-06	-7.95468e-06	-0.00166942	-0.0041159	0.00283731	0.0095183	0.0120537	0.0087254	0.00102799	0.00823602	0.0114524	0.00586933	0.000131612
LOC107436811	0.0032612	0.00756649	0.00470867	-0.00044046	0	0	0	0	0	0	0	0	0	0	0	0	0	0	-1.21226e-05	-0.000137958	-0.000205067	-0.00295538	0.00271941	0.0115943	0.0143606	0.0124897	0.00724235	0.00397791	0.00743118	0.0107852	0.00768286	0.00195107	-0.00258019	-0.00284502	-0.001339	-5.49357e-05	0	0	0	0	-6.00754e-06	-0.000729354	0.000959291	0.00548817	0.0103092	0.00718309	0.00175909	-0.000278008	-0.000145879
LOC107436812	1.1733	1.30326	1.19476	1.05779	1.18869	1.13421	1.14396	1.18063	1.19311	1.20368	1.20429	1.20368	1.20733	1.17775	1.15386	1.20164	1.19885	1.23135	1.25814	1.25859	1.22931	1.13246	1.06935	1.03749	1.04335	1.01951	0.972596	0.946176	0.973771	1.05177	1.13424	1.17208	1.16327	1.13264	1.08	1.0407	1.02851	1.02682	1.09812	1.25353	1.21873	1.14971	1.05402	0.99416	1.03015	1.03402	1.05613	1.09263	1.16213
LOC107436815	0.0243692	0.0184578	0.00228523	-0.00086714	-0.00167495	0.00643288	0.00942687	0.00758166	0.00141679	-0.00175501	-0.000871635	0	0	0	0	0	0	0	0	0	0	-0.00278258	-0.000992457	0.00943517	0.0177691	0.0267218	0.0256248	0.0195439	0.0113747	0.00025248	-0.00223838	-3.61199e-05	0	0	0	0	0	0	-0.000995038	-0.00272802	0.000150003	0.00667421	0.0124772	0.0113911	0.00153325	-0.00180793	-0.000624391	0.00832938	0.0147057
LOC107436816	0.241048	0.289318	0.314472	0.234513	0.211912	0.246646	0.272059	0.284121	0.341377	0.356509	0.315654	0.284379	0.278237	0.312171	0.283721	0.28706	0.315569	0.38167	0.418466	0.379876	0.335674	0.297375	0.285946	0.313163	0.338195	0.351867	0.324371	0.27908	0.235631	0.203195	0.214758	0.230964	0.23818	0.265567	0.30375	0.334747	0.341616	0.335677	0.350634	0.382569	0.314661	0.239528	0.198639	0.218917	0.283613	0.265114	0.286013	0.394696	0.461134
LOC107436817	-0.00258748	0.00558845	0.00885105	0.00900628	0.00525889	0.00784222	0.0078177	0.00709514	0.0094841	0.0129933	0.016411	0.0156129	0.00571686	-0.00360249	-1.81835e-05	-0.00461297	0.00252238	0.023678	0.0361485	0.0286846	0.0140534	-0.00157909	-0.00147367	-0.00326634	0.0066176	0.0234104	0.0278471	0.0236543	0.00926507	-0.00454412	0.00193032	0.00553932	0.019745	0.0411394	0.0629807	0.070391	0.0477077	0.0147937	-0.00266338	-0.00488728	-0.0018021	-0.000781567	-0.0012111	0.00412146	0.0157879	0.0148823	0.00806446	-0.00187691	0.0109926
LOC107436818	-0.000627187	-0.00133967	0.0138034	0.0174135	0.00174882	-0.00318616	0.00382888	0.0122883	0.0218557	0.0257219	0.0209708	0.0169658	0.0170569	0.0191884	0.0144982	0.0133475	0.00751465	0.0132453	0.0247159	0.0378433	0.0416756	0.0193036	-0.00234148	-0.00591951	-0.000585925	-5.53089e-05	-0.000504248	0.000143143	0.00504396	0.0104096	0.00875001	0.00384036	-0.00191476	-0.00261196	-0.00129382	-5.43187e-05	0	0	0	0	0	0	0	0	0	0	0	0	0
LOC107436820	0.280793	0.286147	0.337273	0.341214	0.38596	0.410439	0.423733	0.383091	0.318491	0.3052	0.359818	0.409958	0.409135	0.385136	0.427723	0.48303	0.529167	0.489212	0.438837	0.386456	0.347775	0.366047	0.401864	0.419778	0.463703	0.474095	0.48006	0.482745	0.480269	0.480052	0.466913	0.427986	0.376442	0.332983	0.310147	0.316478	0.376342	0.446701	0.428898	0.350188	0.359767	0.408944	0.470777	0.491188	0.440119	0.432393	0.434304	0.379615	0.344583
LOC107436825	0.0929847	0.0550982	0.0382175	0.023177	0.055911	0.0653451	0.0499037	0.0258905	0.027434	0.0296981	0.0266757	0.025677	0.0255961	0.0419367	0.0570957	0.0552695	0.0492277	0.0508768	0.0581975	0.0653439	0.0674097	0.0556468	0.0475393	0.0571089	0.071989	0.0673098	0.0426215	0.0186285	0.0190768	0.0326937	0.0332509	0.023268	0.0106701	0.00415642	0.00149877	0.00398279	0.0133655	0.0263239	0.0424916	0.0604899	0.0691972	0.0513477	0.0226154	0.0171624	0.0429047	0.0542647	0.0462979	0.0359552	0.0513729
LOC107436828	0	0	0	0	0	0	0	0	0	-3.86209e-05	-0.000379838	-0.000586533	-0.00193496	0.0020425	0.0127689	0.0144799	0.0106986	0.000587112	-0.00520617	0.00287552	0.0110755	0.013179	0.00955111	0.00208553	-0.00173492	-0.000419279	0.000670396	0.00403592	0.0126839	0.0220403	0.0201974	0.0105985	0.000423304	-0.00220922	-0.00138456	-6.34144e-05	0	0	0	0	0	0	0	0	0	0	0	0	0
LOC107436829	0.270275	0.244897	0.247113	0.222709	0.194436	0.177736	0.184357	0.18508	0.194831	0.194561	0.181582	0.165709	0.136556	0.130175	0.152698	0.239397	0.286933	0.285756	0.266332	0.235648	0.223375	0.254397	0.260429	0.243705	0.235056	0.205241	0.145913	0.104628	0.163007	0.269946	0.266623	0.22084	0.180225	0.201159	0.248501	0.273734	0.236662	0.188272	0.155817	0.1201	0.157743	0.182078	0.179802	0.187383	0.199978	0.19911	0.203341	0.187331	0.19483
LOC107436831	0.00978474	0.0100474	0.00254756	-0.000467573	0	0	0	0	0	0	0	0	-2.67033e-06	-0.000112795	-0.00254828	0.00460466	0.0105957	0.0128369	0.0116155	0.00456489	-0.000289877	-2.70907e-05	0	0	0	0	0	0	0	0	0	0	0	0	0	0	0	0	0	0	0	0	0	0	0	-1.25129e-05	-0.000167327	-0.000257901	0.00536716
LOC107436834	0.453801	0.428034	0.412075	0.400718	0.358739	0.376448	0.352053	0.326869	0.365373	0.391797	0.406541	0.397064	0.332391	0.321627	0.35205	0.342981	0.36786	0.377488	0.374429	0.358828	0.333887	0.307333	0.320497	0.346076	0.38501	0.429577	0.381268	0.32197	0.345562	0.401915	0.424194	0.413454	0.382195	0.411978	0.444997	0.44858	0.393418	0.327967	0.331882	0.374119	0.302063	0.232713	0.262075	0.359312	0.433923	0.411189	0.340018	0.286582	0.335145
LOC107436836	0.492353	0.527801	0.589705	0.562742	0.483398	0.416598	0.377867	0.369731	0.407425	0.432068	0.449309	0.453322	0.422538	0.417426	0.439747	0.498465	0.542198	0.523837	0.492376	0.470889	0.477615	0.540727	0.61592	0.635684	0.56349	0.494294	0.483389	0.505845	0.567316	0.618835	0.629313	0.632849	0.575282	0.531469	0.479125	0.434789	0.413642	0.40314	0.393878	0.417733	0.41042	0.463214	0.547518	0.589607	0.581175	0.449532	0.361566	0.339958	0.458002
LOC107436838	0.0312894	0.0383356	0.0180771	-0.00171337	-0.000382469	0	0	-0.000291388	-0.00245493	0.000609963	0.0100664	0.0180639	0.0224014	0.0260013	0.0262115	0.0343513	0.0329987	0.0245801	0.0151409	0.00517865	-0.000365075	-3.34283e-05	0	0	-0.000793946	0.00201536	0.0185175	0.0330546	0.0282279	0.0118242	-0.00104284	-0.00292341	0	0	0	0	0	0	0	0	0	-0.000724254	-0.000419091	0.00404525	0.0119547	0.010321	0.00511585	-0.000444388	-0.000422995
LOC107436840	0.715889	0.565529	0.470765	0.445194	0.442735	0.535044	0.579999	0.577557	0.562305	0.548826	0.533148	0.511921	0.469072	0.514374	0.59275	0.621221	0.582522	0.550779	0.534791	0.561948	0.57465	0.508679	0.56604	0.638703	0.642842	0.618632	0.610631	0.624208	0.623462	0.609137	0.629793	0.653529	0.709975	0.697946	0.650906	0.59708	0.545004	0.493006	0.472772	0.466511	0.475804	0.516611	0.567905	0.570501	0.50177	0.493255	0.495276	0.495575	0.497441
LOC107436841	0.168487	0.197254	0.243762	0.226896	0.225703	0.310885	0.346179	0.344316	0.32335	0.329134	0.359218	0.371227	0.355972	0.307818	0.301402	0.298258	0.294322	0.350937	0.391088	0.371489	0.326118	0.255449	0.24302	0.276608	0.303654	0.28437	0.220246	0.157797	0.173589	0.245103	0.287138	0.280829	0.229311	0.200765	0.193078	0.215057	0.284669	0.361065	0.398227	0.388582	0.3083	0.236943	0.226726	0.280895	0.364711	0.336055	0.266587	0.22572	0.236587
LOC107436842	0	0	0	0	0	0	0	0	0	0	0	0	0	0	0	0	0	0	0	0	0	0	0	0	0	0	0	0	0	0	0	0	8.31247e-10	0.000921806	0.00309181	0.00562255	0.00838428	0.0104135	0.00761237	0.000469107	-0.000376938	-1.515e-05	0	0	0	0	0	0	0
LOC107436844	0.0566098	0.0397288	0.0187928	0.0231443	0.0451987	0.0514115	0.0487502	0.0386648	0.0282379	0.0219009	0.0220706	0.0238243	0.0236084	0.0165462	0.020461	0.0299975	0.0410244	0.0348749	0.0230351	0.00759452	0.00309375	0.029137	0.0397085	0.0369242	0.032696	0.0292551	0.0347764	0.0386955	0.0337081	0.026122	0.0170669	0.0102755	0.00791233	-2.36676e-05	-0.0105969	-0.0116706	0.0102647	0.0410983	0.0772549	0.109789	0.075915	0.0352906	0.0115635	0.00727773	0.0115009	0.00430466	0.0103235	0.0465982	0.0592538
LOC107436845	1.0802	0.93361	0.919777	0.947349	0.897973	0.945866	1.01114	0.992034	0.8538	0.778822	0.805134	0.859444	0.926049	0.964108	0.959395	0.986867	0.985902	0.952515	0.966088	1.08533	1.17026	1.10767	0.990455	0.921495	0.947185	0.981399	1.03471	1.09089	1.08501	1.05361	1.03324	1.0563	1.11238	1.09636	1.06034	1.02594	1.00773	1.00249	0.992639	0.972151	0.995986	1.0148	0.981853	0.947659	0.941601	0.901132	0.900794	0.90656	0.899665
LOC107436846	-0.00282963	0.00223191	0.00901339	0.00330749	0.00464723	0.00866712	0.00576272	0.00120315	-9.22062e-05	-0.000351689	-0.000151633	-6.03735e-05	-0.00132872	-0.00101764	0.00460668	0.0172048	0.0297337	0.0308434	0.0252813	0.0107186	-0.000969066	-0.000163971	0	0	0	0	0	0	0	0	0	0	0	0	0	0	0	0	0	0	0	0	0	0	0	0	0	0	0
LOC107436847	0.0519539	0.083247	0.102589	0.0688608	0.0443703	0.0284234	0.0508899	0.0813889	0.0907554	0.0816631	0.0482799	0.0368004	0.0614564	0.124738	0.216627	0.353509	0.404952	0.331234	0.232928	0.0929548	0.0430678	0.108976	0.478027	1.08597	1.86393	2.58943	3.09736	3.39046	3.32517	3.00816	2.60665	2.12554	1.75514	1.66452	1.72759	1.71127	1.43919	1.07238	0.687052	0.364024	0.187507	0.0927206	0.0704926	0.130792	0.248334	0.224901	0.173762	0.166399	0.208671
LOC107436849	1.25534	1.15485	1.11834	1.1899	1.20988	1.1976	1.21846	1.24012	1.22748	1.20842	1.18702	1.15997	1.10732	1.06925	1.10405	1.21525	1.27578	1.25902	1.22306	1.20076	1.17772	1.11488	1.14334	1.2311	1.34028	1.4087	1.33318	1.23176	1.22358	1.25277	1.24402	1.19775	1.09407	1.06848	1.07779	1.08059	1.04922	1.01499	0.979075	0.976988	1.03802	1.12924	1.26463	1.36271	1.36221	1.25911	1.13145	1.05824	1.07845
LOC107436851	0.128288	0.156921	0.160829	0.140242	0.117441	0.148621	0.17929	0.228096	0.268758	0.265441	0.202498	0.153087	0.148448	0.185965	0.223877	0.285012	0.296683	0.228684	0.167396	0.154591	0.17663	0.232341	0.23813	0.225001	0.207847	0.209826	0.299513	0.395118	0.382275	0.294429	0.203545	0.186455	0.269918	0.299838	0.312009	0.325884	0.367411	0.411133	0.416205	0.373465	0.325543	0.334037	0.434681	0.541749	0.587423	0.476764	0.331337	0.286578	0.263334
LOC107436857	0.342118	0.364438	0.424864	0.495989	0.486596	0.46956	0.39695	0.351601	0.35987	0.38019	0.412334	0.417991	0.380942	0.347266	0.347656	0.359639	0.398035	0.462874	0.50222	0.460662	0.406291	0.38948	0.392012	0.398816	0.388112	0.349488	0.359394	0.393369	0.437222	0.480242	0.463341	0.433043	0.458674	0.464953	0.451266	0.424588	0.382725	0.340009	0.332429	0.312423	0.290669	0.291473	0.348036	0.426398	0.468098	0.48038	0.464488	0.417426	0.385327
LOC107436861	0.0315635	0.0537145	0.0386305	0.0056266	0.0191446	0.0356768	0.0275816	0.0128973	0.00841765	0.009791	0.0152078	0.0160565	0.00661092	-0.00360873	-1.90251e-05	-0.00237419	0.00078298	0.0112081	0.0242931	0.0383846	0.0414552	0.0181518	0.0108622	0.0147746	0.0208181	0.0184716	0.00732565	-0.00121413	0.0033594	0.0106538	0.0102384	0.00585627	-0.000947046	0.00671648	0.0259751	0.0421424	0.0448261	0.0424887	0.0280837	0.00402326	0.019206	0.0286668	0.0222069	0.0114475	0.00394028	0.0126551	0.0191577	0.0211501	0.0267724
LOC107436862	0.0045473	0.0205985	0.0368482	0.0296378	0.0123064	0.0225611	0.0406954	0.0395372	0.0150912	0.00306592	0.0115347	0.0207564	0.0246716	0.0166202	0.00735145	0.0220655	0.0315855	0.0446904	0.0559557	0.0619535	0.0578021	0.0303932	0.0133262	0.00816519	0.00702562	0.00884846	0.0230633	0.0364329	0.0312749	0.0220098	0.0378435	0.0470424	0.0440453	0.0377794	0.0370017	0.0409259	0.0478252	0.053939	0.0505407	0.0377489	0.043413	0.0347112	0.0146975	0.0073584	0.0136874	0.0116017	0.00435799	-0.000543555	-0.000369838
LOC107436865	0	0	-0.00129709	0.00374371	0.0163357	0.0139239	0.0051676	-0.00101276	-0.000798194	-0.000351384	-0.000148612	0	0	0	0	0	0	0	0	0	0	0	0	0	0	0	0	0	0	0	0	0	0	0	0	0	-0.000708823	-0.00108859	0.00196956	0.00808818	0.0128658	0.0118111	0.0042623	-0.00167208	-0.000126629	0	0	0	0
LOC107436866	0.151153	0.136754	0.125703	0.178611	0.159029	0.145028	0.157143	0.164054	0.126693	0.103566	0.097939	0.0955327	0.0935665	0.0839031	0.101953	0.112927	0.103745	0.121402	0.15555	0.213043	0.251075	0.233961	0.202951	0.160643	0.116158	0.0836308	0.0802847	0.0853507	0.0780037	0.0672317	0.0671811	0.0673793	0.0654758	0.071797	0.0891694	0.106295	0.116606	0.125299	0.118174	0.105331	0.133426	0.169543	0.209799	0.213305	0.150706	0.0945768	0.0546386	0.0808331	0.103942
LOC107436870	0.080046	0.200133	0.287019	0.21441	0.142553	0.202638	0.244006	0.260569	0.253534	0.248368	0.238653	0.227022	0.216705	0.227782	0.275512	0.288083	0.261824	0.206142	0.174452	0.214747	0.258008	0.270731	0.216236	0.170493	0.193729	0.230389	0.194379	0.144538	0.121064	0.135688	0.177521	0.208206	0.253018	0.271936	0.266181	0.253831	0.242493	0.22527	0.216961	0.218685	0.205278	0.193776	0.185044	0.195979	0.234466	0.232087	0.187056	0.11549	0.156226
LOC107436871	0.00378718	0.0190335	0.0194716	0.00348257	-0.00261313	0.00157868	0.0196619	0.0272195	0.0230708	0.0206777	0.0221289	0.0227875	0.017133	0.00609309	0.00166389	0.000886238	0.00682453	0.0111634	0.0120227	0.0068485	0.00479025	0.0114894	0.0155167	0.0147142	0.00842187	0.00360999	0.00120117	0.000100162	0	0	0	0	-2.52415e-09	-0.00247871	-0.0068274	-0.00843208	-0.00204295	0.00865894	0.0256289	0.0429779	0.0270949	0.00380642	-0.0044079	0.0049213	0.0147615	0.0168083	0.0190115	0.0194704	0.0252059
LOC107436872	0.663999	0.632881	0.68181	0.773864	0.641996	0.581536	0.632001	0.691325	0.682951	0.695342	0.719835	0.744798	0.765565	0.788156	0.865603	0.898516	0.833344	0.731382	0.664304	0.693303	0.749645	0.800788	0.783712	0.714298	0.654613	0.640291	0.625097	0.600948	0.565977	0.53562	0.552824	0.632534	0.684639	0.708664	0.722542	0.729973	0.732804	0.737676	0.726946	0.695311	0.765306	0.793329	0.760755	0.698383	0.616222	0.680081	0.769334	0.842962	0.791369
LOC107436873	0.659901	0.531695	0.499662	0.565802	0.604634	0.576587	0.527942	0.534905	0.626406	0.665859	0.618456	0.566131	0.531248	0.537577	0.541507	0.599397	0.610995	0.577882	0.530883	0.491824	0.503111	0.572667	0.591948	0.582256	0.593398	0.639772	0.635298	0.616103	0.59469	0.571626	0.579198	0.60577	0.584841	0.502736	0.399154	0.348781	0.432617	0.552164	0.596471	0.582743	0.45074	0.416166	0.495551	0.558403	0.535816	0.576712	0.635294	0.618511	0.569731
LOC107436874	0.215367	0.14442	0.125874	0.154753	0.177449	0.195645	0.218986	0.232292	0.217627	0.202563	0.184855	0.169558	0.156147	0.130673	0.139139	0.169886	0.169912	0.146131	0.117603	0.0985373	0.104679	0.154297	0.192999	0.206356	0.18939	0.166354	0.167799	0.178477	0.176391	0.165617	0.14446	0.134877	0.182332	0.198242	0.193286	0.175568	0.14238	0.107946	0.107204	0.116166	0.127875	0.125637	0.12222	0.138931	0.172795	0.150937	0.130905	0.193069	0.198238
LOC107436875	0.239432	0.251152	0.244761	0.267662	0.287572	0.245507	0.185279	0.147022	0.16717	0.214153	0.296471	0.37212	0.422026	0.45628	0.446152	0.449534	0.45031	0.498045	0.524935	0.469863	0.411403	0.388264	0.365299	0.371379	0.385873	0.406491	0.463263	0.493671	0.450979	0.375779	0.30484	0.267143	0.270828	0.291508	0.31738	0.322573	0.288718	0.244657	0.219416	0.215476	0.203244	0.182018	0.175502	0.197301	0.25388	0.323946	0.325843	0.246297	0.2092
LOC107436876	0.287185	0.309126	0.343005	0.271823	0.275817	0.425216	0.448861	0.400624	0.324996	0.315268	0.403762	0.464708	0.45054	0.398449	0.338993	0.356585	0.410118	0.457375	0.479742	0.470299	0.428712	0.324741	0.268799	0.26894	0.308853	0.342318	0.316268	0.282292	0.26033	0.250179	0.256524	0.250794	0.23929	0.231554	0.235495	0.25214	0.287466	0.322814	0.307883	0.283147	0.357719	0.436194	0.466597	0.429054	0.359885	0.351008	0.369729	0.416942	0.390971
LOC107436877	0.763603	0.5725	0.439491	0.500302	0.474972	0.414834	0.378546	0.396383	0.435804	0.451544	0.427575	0.383521	0.321718	0.265923	0.293199	0.418039	0.496938	0.478395	0.43892	0.4143	0.426913	0.499528	0.523169	0.509908	0.513755	0.530726	0.52121	0.50146	0.471123	0.429886	0.385102	0.42065	0.514753	0.583851	0.623863	0.612739	0.523854	0.426163	0.408156	0.450958	0.433088	0.43827	0.493012	0.523229	0.479528	0.398201	0.377207	0.455492	0.500312
LOC107436878	0.232907	0.205076	0.28466	0.353755	0.322009	0.338413	0.386728	0.417927	0.409224	0.385225	0.344036	0.311223	0.311273	0.294787	0.259477	0.25555	0.293784	0.302645	0.296168	0.255725	0.231234	0.275547	0.281816	0.276289	0.270939	0.248592	0.19583	0.157623	0.203861	0.277216	0.280717	0.245438	0.179389	0.179512	0.215267	0.250421	0.257072	0.257233	0.246779	0.224208	0.302106	0.324765	0.258928	0.197881	0.191551	0.243558	0.29258	0.327739	0.340647
LOC107436879	0	0	0	0	0	0	0	0	0	0	0	0	0	0	0	-0.00133458	-0.00178061	0.0168656	0.0310908	0.0319012	0.0239344	0.00168963	-0.00706382	0.000407584	0.0246293	0.0422943	0.0289492	0.00679035	0.000311786	0.00923427	0.0138472	0.0121891	0.00473871	0.00151256	0.000233519	4.10909e-07	0	0	-0.000144256	-0.000409931	-0.00560574	0.00575032	0.0277778	0.0354895	0.0205614	0.000757563	-0.00699338	0.00400614	0.0131597
LOC107436880	0.0111813	0.0158546	0.00652591	-0.00164486	0.00380221	0.01158	0.018823	0.0183634	0.00949929	0.00537379	0.00607828	0.0074067	0.00807761	0.00814957	0.00932517	0.00791834	0.00303463	-6.88699e-05	-0.00124956	-0.000591393	-6.14923e-08	0	0	0	-4.48989e-07	0.000292693	0.00422987	0.00900481	0.0100853	0.00755453	0.000842669	0.00193105	0.0102632	0.0119255	0.0101166	0.00661833	0.00244256	-0.000443929	-0.000925343	-0.00256666	-0.000570638	0.00739838	0.0157085	0.0152198	0.00321935	-0.00176192	-0.00107349	-0.00620627	0.00023797
LOC107436881	0.0030116	0.0463529	0.0725758	0.0319387	0.0118546	0.0081411	0.0117323	0.0129931	0.0127787	0.0141292	0.0178346	0.0200118	0.0168507	0.00801443	0.00523914	0.0289316	0.0409952	0.0376142	0.034338	0.0493587	0.0687643	0.0738127	0.0515971	0.0401248	0.0476594	0.0636457	0.0498378	0.0314704	0.0296538	0.0349871	0.0191689	0.00507012	0.0209495	0.0455366	0.0671301	0.0762257	0.0618601	0.0375242	0.0328785	0.0416651	0.0331037	0.0291981	0.0391766	0.0567336	0.0818692	0.0738615	0.0660986	0.0816527	0.0813413
LOC107436888	0.28014	0.256656	0.193605	0.156282	0.206387	0.279197	0.311254	0.287388	0.21173	0.195606	0.252611	0.318928	0.378516	0.407728	0.434457	0.390475	0.338168	0.330119	0.361022	0.466123	0.527508	0.447007	0.329965	0.256775	0.239769	0.289396	0.339645	0.369538	0.335209	0.262236	0.230996	0.227811	0.240059	0.290812	0.358381	0.399089	0.377923	0.330479	0.278576	0.235407	0.246802	0.267461	0.294768	0.318432	0.331758	0.351395	0.342153	0.312479	0.305646
LOC107436893	0.0430385	0.0508739	0.0486868	0.0260439	0.0148709	0.0318871	0.0325385	0.0193296	-0.00332068	0.0014199	0.0453202	0.081146	0.0975334	0.0908014	0.0563103	0.0275466	0.0286393	0.0415664	0.0536792	0.0522156	0.0447019	0.0401741	0.0273972	0.0265829	0.0455793	0.0603114	0.0589698	0.0530836	0.0559879	0.0649055	0.0578695	0.0413274	0.0375892	0.0546065	0.080759	0.096466	0.0848749	0.0615684	0.0384652	0.0211834	0.0389581	0.0734156	0.112428	0.126789	0.112451	0.104233	0.0750085	0.020298	0.0173348
LOC107436894	1.46285	1.59559	1.34477	1.1954	1.23257	1.16751	1.16525	1.19251	1.25452	1.2643	1.22437	1.18706	1.14243	1.11904	1.1066	1.20792	1.28774	1.36569	1.43469	1.50416	1.57635	1.63129	1.64307	1.63211	1.59994	1.56989	1.61454	1.63341	1.51006	1.34084	1.33204	1.41415	1.50046	1.44062	1.33517	1.29961	1.44935	1.63534	1.67908	1.59934	1.4825	1.45956	1.56898	1.73992	1.91044	1.9191	1.86437	1.66496	1.56925
LOC107436899	0.32126	0.531728	0.669797	0.607289	0.566864	0.594657	0.579708	0.535721	0.486434	0.461259	0.472301	0.507113	0.575775	0.640678	0.618057	0.596794	0.574926	0.631304	0.653553	0.577855	0.486496	0.385416	0.413561	0.49667	0.551207	0.596798	0.678563	0.73911	0.708808	0.602692	0.467225	0.395875	0.416269	0.454811	0.504352	0.52637	0.484573	0.445655	0.498231	0.583193	0.621104	0.59517	0.515662	0.466129	0.480433	0.534388	0.568295	0.525444	0.446918
LOC107436900	0.092447	0.119084	0.156598	0.205072	0.217662	0.192952	0.156358	0.134228	0.142457	0.159866	0.186916	0.194276	0.152063	0.0941746	0.125245	0.182905	0.226156	0.244775	0.247329	0.234804	0.205137	0.141395	0.104611	0.113906	0.147444	0.175259	0.190821	0.201868	0.21103	0.22696	0.261206	0.2629	0.235286	0.213688	0.195314	0.182657	0.175128	0.164971	0.140324	0.12088	0.143673	0.204463	0.257437	0.250811	0.183584	0.187188	0.211634	0.171968	0.137031
LOC107436901	1.14309	1.2361	1.29972	1.31561	1.43774	1.41089	1.29848	1.23384	1.23712	1.25468	1.29122	1.303	1.27768	1.24988	1.17478	1.15106	1.15065	1.11075	1.08265	1.07085	1.09708	1.19122	1.25439	1.32448	1.37158	1.35199	1.2418	1.14031	1.16086	1.23938	1.2491	1.29088	1.34437	1.33614	1.2771	1.22723	1.23315	1.26403	1.30742	1.34361	1.36836	1.34047	1.25746	1.19748	1.217	1.34226	1.43401	1.37808	1.34038
LOC107436903	0.243798	0.188893	0.135001	0.110016	0.113769	0.0838825	0.0781743	0.0895164	0.0926402	0.0928	0.0954253	0.0955966	0.0905909	0.0647044	0.0336457	0.0320033	0.0722046	0.136011	0.174395	0.148239	0.100068	0.0460379	0.0317248	0.0490837	0.0631275	0.0603322	0.0468837	0.0358411	0.042614	0.0626748	0.0879407	0.0985093	0.0858884	0.0533309	0.0150481	0.00124268	0.0389069	0.0915684	0.133696	0.160871	0.132568	0.0920181	0.0736063	0.0868783	0.112562	0.0743374	0.0381384	0.0309005	0.0648897
LOC107436904	0.315356	0.280377	0.138079	0.128377	0.227468	0.271428	0.253636	0.227104	0.199107	0.192369	0.213336	0.218538	0.18541	0.136698	0.123237	0.134099	0.155487	0.152466	0.155326	0.155283	0.163356	0.214824	0.262037	0.259789	0.185067	0.0892326	0.0861691	0.10819	0.123282	0.129924	0.126274	0.140068	0.142704	0.136263	0.123824	0.116121	0.123177	0.137204	0.150942	0.154033	0.126988	0.130624	0.164421	0.177286	0.144537	0.119801	0.120755	0.150773	0.14333
LOC107436905	0.70452	0.632313	0.604111	0.638648	0.57749	0.555387	0.580156	0.61363	0.617557	0.613084	0.604624	0.607935	0.642978	0.673098	0.641803	0.619556	0.57883	0.523773	0.481436	0.478851	0.499757	0.51674	0.533552	0.564154	0.620093	0.668153	0.609051	0.547574	0.607828	0.737675	0.808476	0.760201	0.658261	0.594196	0.527223	0.494808	0.530695	0.581956	0.647707	0.721032	0.638937	0.566769	0.530633	0.513862	0.526316	0.523906	0.525542	0.539931	0.577758
LOC107436906	0.0157082	0.0364938	0.0320357	0.00496087	0.0107237	0.0172167	0.0202915	0.0157455	0.0116197	0.0123876	0.0162934	0.017665	0.0106639	0.00139815	0.0197923	0.0449855	0.0469711	0.0245054	0.00930925	0.0203144	0.033196	0.0348156	0.0279465	0.0149782	0.00788515	0.00197157	0.00331071	0.0104648	0.0185673	0.0264511	0.0455981	0.0786323	0.09643	0.0842559	0.0573001	0.0332089	0.0276196	0.0288633	0.0216124	0.0153587	0.00611903	-0.00120544	-0.0013354	-1.55913e-07	-6.60519e-07	-0.00121398	0.00492723	0.028916	0.0384354
LOC107436909	0.266928	0.257015	0.248762	0.273638	0.203162	0.152769	0.235183	0.312397	0.300386	0.263653	0.20113	0.165389	0.173183	0.208258	0.248685	0.261105	0.285028	0.331699	0.372446	0.394895	0.382875	0.300305	0.253966	0.238131	0.269415	0.313957	0.307505	0.282035	0.229687	0.171962	0.176913	0.230754	0.300744	0.323858	0.317199	0.294512	0.260838	0.226112	0.208909	0.211686	0.196479	0.182073	0.190804	0.218603	0.245032	0.220276	0.193961	0.187454	0.175535
LOC107436910	0.0260276	0.0134618	-9.69722e-05	-0.00279672	0.00863695	0.019446	0.0182042	0.0167334	0.0147664	0.0114373	0.00394824	-0.000343535	0.00558427	0.00978057	0.00730134	0.00274392	0.0081553	0.0165402	0.0195386	0.0091341	-0.000951762	-0.00016245	0	0	0	0.000141854	0.00215874	0.0050615	0.00739144	0.00814594	0.00483136	0.00020251	-0.00192311	-0.000874466	0.00277249	0.00701564	0.0102906	0.0141739	0.0211293	0.0273568	0.0267765	0.0171895	-0.000112841	-0.00208781	0.0218718	0.0375324	0.0362055	0.0218124	0.0133925
LOC107436911	0.180841	0.268149	0.404137	0.429559	0.375054	0.389493	0.423626	0.415995	0.336662	0.298016	0.301757	0.336459	0.422089	0.459419	0.452647	0.338057	0.286793	0.370654	0.444705	0.433167	0.404077	0.406946	0.481881	0.530467	0.471871	0.361021	0.343243	0.353613	0.346148	0.329962	0.305338	0.333979	0.394713	0.382328	0.349378	0.33299	0.360481	0.400875	0.428549	0.415122	0.39661	0.427071	0.485583	0.516021	0.511124	0.492291	0.476392	0.488689	0.441086
LOC107436912	0.165266	0.135287	0.0766288	0.0633625	0.106229	0.0864703	0.0699811	0.0693161	0.0861097	0.101966	0.119354	0.121045	0.094994	0.0369523	0.0219244	0.0820972	0.125349	0.154656	0.159259	0.131469	0.109912	0.10937	0.1154	0.120527	0.115743	0.119613	0.133211	0.139798	0.116846	0.0784712	0.0567508	0.0658492	0.0941004	0.129767	0.160542	0.168133	0.137525	0.0974376	0.0744115	0.0823624	0.0788378	0.0946744	0.127071	0.135068	0.106641	0.0768668	0.0551048	0.0429723	0.0538073
LOC107436913	0.0689827	0.0988298	0.11307	0.112415	0.179875	0.248127	0.24585	0.189026	0.0915178	0.0616085	0.123967	0.174179	0.182755	0.129706	0.0778785	0.0952617	0.111205	0.11229	0.105756	0.0993264	0.101549	0.113461	0.126018	0.154969	0.188372	0.197067	0.14364	0.0873372	0.0962239	0.141526	0.156501	0.154188	0.129528	0.126561	0.136209	0.147965	0.153674	0.166406	0.209407	0.264276	0.24709	0.211453	0.175661	0.159524	0.143181	0.145741	0.135258	0.0592068	0.0329798
LOC107436914	0	0	0	0	-0.000571362	0.00828402	0.00963681	0.00644507	-0.000965589	-0.00284471	0.00339036	0.00786328	0.00799336	0.00506486	-0.000982992	-0.00291782	0.00114818	0.0108785	0.0166078	0.0131786	0.0064566	-0.00277797	-0.000503779	0.00690372	0.0113379	0.0122006	0.00844294	0.00651573	0.0131521	0.0201379	0.0153455	0.00604452	-0.00194098	-0.00341182	-0.00179294	-0.000113139	-0.000503892	0.000253578	0.00723406	0.0167984	0.0150409	0.00796919	-0.000239383	-0.00266895	-0.000151213	0	0	0	0
LOC107436917	0.0321706	0.0569609	0.0380193	0.00493978	0.00398754	0.0190207	0.0533789	0.074473	0.0673873	0.066241	0.0783517	0.0864373	0.0865898	0.07573	0.056776	0.0394556	0.0342373	0.0461814	0.0542355	0.0486594	0.0407466	0.0449357	0.0485338	0.0464361	0.0679117	0.111488	0.116885	0.0981036	0.0660128	0.0364114	0.0375218	0.0308302	0.0250311	0.0382094	0.0563301	0.0715166	0.0804448	0.086717	0.100455	0.11756	0.0854884	0.0572132	0.0498656	0.0645676	0.0866743	0.0769745	0.0832241	0.109768	0.104932
LOC107436925	0.189001	0.220482	0.199863	0.216747	0.237378	0.147532	0.0749014	0.074416	0.139678	0.185036	0.208453	0.218339	0.211172	0.204394	0.177314	0.18356	0.166566	0.141253	0.125691	0.147036	0.175034	0.173596	0.154142	0.121056	0.080077	0.0826612	0.114328	0.149649	0.160423	0.157871	0.180508	0.169879	0.119558	0.102716	0.118677	0.146218	0.173912	0.19409	0.161421	0.103233	0.12715	0.191707	0.25207	0.252554	0.194274	0.172475	0.184354	0.233175	0.222653
LOC107436926	0.114977	0.117119	0.0701766	0.0601999	0.0870045	0.120853	0.117108	0.0980029	0.0829652	0.0753395	0.0781926	0.0791387	0.0744031	0.0733927	0.0526439	0.102703	0.144567	0.165581	0.152304	0.084681	0.0384255	0.0532342	0.0875586	0.104575	0.0915592	0.0685335	0.048864	0.0360257	0.0447861	0.0749319	0.12874	0.16126	0.15216	0.131658	0.102901	0.0793679	0.0632176	0.0511957	0.05964	0.0886764	0.106163	0.115136	0.117809	0.123195	0.123648	0.10744	0.105813	0.110426	0.107095
LOC107436928	0	0	0	0	0	0	0	0	0	0	0	0	0	0	0	0	0	0	0	0	0	0	0	0	0	0	0	0	0	0	0	0	0	0	0	0	0	0	0	0	0	0	0	0	0	0	0	0	0
LOC107436929	0.664965	0.607165	0.476799	0.521799	0.663256	0.696678	0.608706	0.559115	0.575274	0.603065	0.636157	0.63535	0.571053	0.498686	0.526879	0.623631	0.675084	0.656508	0.638202	0.64617	0.650716	0.620011	0.615655	0.665793	0.74604	0.754707	0.619478	0.472302	0.435076	0.477075	0.590555	0.708304	0.733707	0.709919	0.669554	0.633408	0.618835	0.608362	0.530166	0.441986	0.531069	0.60999	0.635927	0.640058	0.652292	0.653625	0.610703	0.604863	0.621182
LOC107436930	0	0	0	0	0	0	0	0	0	0	0	0	0	0	0	0	0	0	0	0	0	0	0	0	0	0	0	0	0	0	0	0	0	0	0	0	0	0	-3.39095e-06	-9.71941e-06	-0.00526516	-0.000337655	0.0262574	0.0492989	0.0498772	0.0198802	-0.00791828	-0.00147799	0
LOC107436932	0	-0.00278775	0.00737308	0.0190189	0.00842663	-0.00174516	-0.00204347	-7.79198e-05	-2.28609e-05	0	0	0	0	0	0	0	0	0	0	0	0	-0.00011828	-0.00159416	0.00215734	0.011179	0.0166055	0.011	0.00252868	-0.000776424	0	0	0	0	0	0	0	0	0	0	0	0	0	0	0	0	0	-0.000354906	-0.00278348	0.00169168
LOC107436936	0	-8.41902e-06	-0.00124551	0.00944944	0.0122092	0.00406879	-0.0016461	-0.00228927	-0.000708056	0	0	0	0	0	0	0	0	0	0	0	0	0	0	0	0	0	0	0	0	0	0	0	-4.58223e-10	-0.000451263	-0.00124971	-0.00156546	-0.000600277	0.00227923	0.0108722	0.0209182	0.0128823	0.00772718	0.0110986	0.0148842	0.00894525	0.000194158	-0.00291839	-0.000417248	-0.000332318
LOC107436937	0	0	0	0	0	0	0	0	0	0	0	0	0	0	0	0	0	0	0	0	0	0	0	0	-0.00033001	0.000785196	0.0119449	0.0253083	0.0322261	0.0315259	0.0179155	0.00366618	-0.00326054	-0.00455076	-0.00226491	-9.52841e-05	0	0	0	0	-0.00167453	-0.000510845	0.00651279	0.0123811	0.0123748	0.00451116	-0.00286098	-0.000477462	0
LOC107436938	0.411287	0.332732	0.37433	0.487631	0.506554	0.496872	0.474392	0.452746	0.440466	0.45566	0.502232	0.52277	0.490653	0.459971	0.479416	0.515862	0.523296	0.474307	0.433244	0.429459	0.450918	0.516628	0.515034	0.49727	0.468869	0.438515	0.405243	0.396241	0.457712	0.536305	0.529803	0.481509	0.430424	0.395898	0.367731	0.367589	0.424622	0.492128	0.512354	0.49465	0.443709	0.451411	0.489849	0.480117	0.443878	0.499404	0.606173	0.656731	0.517649
LOC107436940	0.261331	0.240175	0.255014	0.293143	0.284733	0.308032	0.363665	0.390071	0.378197	0.355504	0.312186	0.300246	0.336766	0.408743	0.444676	0.428283	0.417045	0.43632	0.440192	0.400189	0.364243	0.372549	0.354593	0.329747	0.343444	0.368308	0.333053	0.282292	0.269416	0.290954	0.302367	0.313339	0.346994	0.377136	0.395258	0.394206	0.359085	0.323079	0.338793	0.376075	0.422732	0.423856	0.36115	0.292756	0.264698	0.389201	0.521773	0.534742	0.459186
LOC107436941	0.0600836	0.0938265	0.128633	0.101874	0.0821968	0.0950293	0.106356	0.120873	0.131259	0.132931	0.112651	0.0954449	0.089609	0.0924215	0.140394	0.145804	0.145032	0.148263	0.152686	0.169616	0.17454	0.156212	0.118884	0.0963007	0.102976	0.127283	0.112901	0.0823841	0.0493524	0.026712	0.0355127	0.0838933	0.14291	0.167354	0.181854	0.184261	0.169867	0.152729	0.125742	0.0752291	0.0939276	0.131612	0.167378	0.165096	0.109034	0.0824403	0.109227	0.156901	0.15115
LOC107436942	0.454346	0.329364	0.272081	0.348723	0.316721	0.328968	0.324877	0.318198	0.354832	0.371651	0.362979	0.337623	0.277118	0.275387	0.302191	0.326097	0.371129	0.419125	0.428337	0.378992	0.329576	0.311876	0.344713	0.356774	0.340586	0.323327	0.330106	0.356379	0.395811	0.431185	0.422794	0.400123	0.382033	0.398308	0.430656	0.444047	0.409219	0.355141	0.29456	0.244145	0.235293	0.235343	0.259665	0.304634	0.35612	0.364054	0.33684	0.316083	0.306428
LOC107436943	0.0997733	0.116067	0.114102	0.139849	0.186742	0.180997	0.137198	0.105362	0.102879	0.115025	0.146069	0.163918	0.160306	0.141018	0.11098	0.0947436	0.0941667	0.119333	0.148953	0.171915	0.185794	0.190232	0.187641	0.170785	0.140564	0.116889	0.123361	0.136025	0.142399	0.142035	0.138762	0.132638	0.103871	0.121695	0.166396	0.200775	0.200029	0.187045	0.166725	0.158312	0.139585	0.106847	0.0751313	0.0722052	0.0980023	0.11885	0.133047	0.122843	0.0992981
LOC107436944	0.408829	0.421221	0.448131	0.505964	0.447196	0.392733	0.439703	0.491226	0.449982	0.404158	0.358362	0.34349	0.373805	0.409341	0.481481	0.53999	0.530787	0.471598	0.424114	0.436125	0.456277	0.450423	0.437831	0.418685	0.42724	0.480824	0.499292	0.485841	0.406708	0.315908	0.333574	0.35221	0.403267	0.40435	0.369051	0.339297	0.344853	0.358444	0.403514	0.455622	0.419975	0.354611	0.306505	0.303321	0.322902	0.335961	0.347448	0.366528	0.384904
LOC107436945	0.0332274	0.0107054	0.00339107	0.0149798	0.0317412	0.0263674	0.0101281	-0.00246793	-0.00383735	-0.00132632	0.00633454	0.0110087	0.00961757	0.00396325	-0.00205771	-0.00265969	0.00287362	0.0109125	0.0147607	0.00840036	0.000656055	-0.00412377	0.00650586	0.0257814	0.038301	0.037776	0.0215849	0.00520237	0.00296981	0.0070792	0.0114071	0.0191199	0.0243223	0.0196272	0.00956399	0.00208964	0.00400721	0.00888268	0.00859277	0.00400592	0.0023746	0.00657258	0.0119256	0.0132727	0.0102271	0.00793683	0.00592928	-0.000124135	-0.0017906
LOC107436947	0	0	0	0	0	0	0	0	0	0	0	0	0	0	0	0	0	0	0	0	0	0	0	0	0	0	0	0	0	0	0	0	0	0	0	0	0	0	0	0	0	0	0	0	0	0	-0.000706318	-0.00534334	0.00484771
LOC107436948	-0.00343966	0.00331977	0.00966711	0.00405778	-0.00169487	-0.00026465	0	-9.78111e-09	-1.01512e-07	3.23755e-05	0.000703534	0.00283195	0.0078511	0.01051	0.00694654	0.000934957	-0.00144734	-0.000766912	0	0	0	0	-0.00143271	-0.000226425	0.0139595	0.0248945	0.0193944	0.00806668	0.000708588	-9.2093e-05	-9.61304e-07	0	0	0	0	0	0	0	0	0	0	0	0	0	0	0	0	0	0
LOC107436950	1.07236	1.0859	1.14551	1.17645	1.21924	1.17324	1.09571	1.05654	1.12657	1.17931	1.18711	1.18745	1.18044	1.18723	1.21969	1.20808	1.16364	1.15245	1.16371	1.19591	1.22344	1.17605	1.15659	1.1903	1.182	1.12436	1.06097	1.04422	1.14069	1.2652	1.27821	1.21225	1.1227	1.09821	1.11109	1.1402	1.17987	1.21775	1.20927	1.1806	1.18005	1.18701	1.17725	1.17928	1.20864	1.26358	1.22491	1.07604	0.956537
LOC107436951	0.036501	0.0267732	0.0102824	0.0150693	0.0366237	0.0382085	0.0325692	0.0214553	0.00709053	-0.00226604	-0.0053983	-0.00402686	0.00327785	0.0158711	0.0228499	0.0153488	0.00400656	-0.000250217	-0.00112886	-0.00052864	-5.47549e-08	-0.00278258	-0.000991992	0.00970187	0.0177602	0.0199324	0.0102892	0.000919669	0.00332782	0.00837284	0.00958987	0.0140107	0.0156271	0.0128057	0.00682151	0.00128531	-0.000652734	-0.000396125	-0.00164092	-0.002142	0.00767797	0.0131248	0.0112746	0.00511296	2.99008e-05	0.0116824	0.0206381	0.0295091	0.0241128
LOC107436953	0.160198	0.274822	0.432052	0.397065	0.380398	0.488858	0.522893	0.510098	0.454927	0.415886	0.395638	0.382254	0.390029	0.403208	0.367045	0.359789	0.360611	0.385731	0.389035	0.322961	0.264337	0.258035	0.264482	0.299345	0.31719	0.306462	0.283734	0.262177	0.260797	0.277336	0.30141	0.350269	0.397068	0.39194	0.365005	0.33928	0.33002	0.326955	0.311274	0.28324	0.282324	0.286094	0.312555	0.35622	0.391573	0.315496	0.250759	0.277347	0.356569
LOC107436956	0.250199	0.290453	0.327313	0.279818	0.228103	0.25313	0.279398	0.282225	0.295902	0.310577	0.311835	0.309641	0.300117	0.309115	0.326071	0.286448	0.227492	0.193927	0.188454	0.222633	0.252438	0.230097	0.217393	0.230252	0.246099	0.266672	0.269977	0.28256	0.329115	0.372816	0.357044	0.28696	0.207233	0.207646	0.251433	0.295226	0.313885	0.319204	0.296566	0.267127	0.259454	0.268053	0.284073	0.282127	0.253149	0.294809	0.367505	0.429564	0.351396
LOC107436958	0.664741	0.607057	0.486502	0.417297	0.531919	0.638537	0.652751	0.614431	0.572363	0.567933	0.601663	0.630003	0.648603	0.615804	0.552511	0.52916	0.513231	0.560571	0.604509	0.609816	0.617635	0.622489	0.66382	0.700579	0.752203	0.805175	0.869259	0.896459	0.819205	0.707554	0.673186	0.679953	0.690876	0.647203	0.581359	0.529907	0.522285	0.5338	0.561966	0.59437	0.546259	0.559467	0.643319	0.676662	0.611246	0.610863	0.599291	0.548248	0.534639
LOC107436959	0.0901571	0.0328295	0.0132207	0.0202395	0.0183084	0.0367715	0.0456056	0.0427385	0.0379767	0.038049	0.0427603	0.0500631	0.0613186	0.090632	0.105122	0.0901819	0.0639519	0.033068	0.0169762	0.0240576	0.0342515	0.044289	0.0409855	0.0353492	0.0333692	0.0314205	0.032949	0.0397786	0.0554425	0.079891	0.111289	0.129553	0.125331	0.102357	0.0711503	0.0472421	0.0412036	0.0425433	0.0399214	0.0336522	0.0416516	0.0439958	0.0398622	0.0455713	0.0593223	0.0443579	0.0226365	0.00980323	0.00703588
LOC107436962	0.0761003	0.039043	0.0154328	0.0111785	0.0221183	0.0235823	0.0208647	0.0122745	0.00633378	0.00679262	0.0157087	0.023523	0.0272934	0.0228906	0.0140598	0.0054013	0.00562039	0.012482	0.0195712	0.016038	0.0113903	0.0123611	0.0228417	0.0322847	0.0263584	0.0112899	0.024891	0.0456272	0.0583834	0.0549538	0.0222478	0.0179132	0.0336479	0.052683	0.0755644	0.0858604	0.0714153	0.0536423	0.0369164	0.0094318	0.0241246	0.0358845	0.0305428	0.0220074	0.0210097	0.0368119	0.0387096	0.0434427	0.0695846
LOC107436963	0.0856611	0.0590582	0.0169903	0.0555954	0.0637538	0.0265517	0.0318763	0.0534598	0.0589078	0.0586149	0.0455778	0.035717	0.0299331	0.0245568	0.0510303	0.0518256	0.0639483	0.0994705	0.127002	0.126682	0.105067	0.0614099	0.0242392	0.00383391	0.0102632	0.0269537	0.0374583	0.0445729	0.0494097	0.0568053	0.0597557	0.0417099	0.0183154	0.017551	0.0260526	0.0371424	0.0497789	0.0604665	0.066643	0.0747392	0.0447255	0.0284797	0.0460604	0.0611711	0.0515455	0.0430193	0.0444503	0.0737438	0.0817616
LOC107436964	0.148906	0.18085	0.285338	0.328964	0.212535	0.106759	0.107097	0.163358	0.192436	0.213326	0.225885	0.23026	0.23052	0.199059	0.191929	0.23395	0.254759	0.27913	0.29461	0.283656	0.259083	0.209861	0.196716	0.233162	0.251118	0.217858	0.154461	0.100634	0.108104	0.14346	0.155733	0.17616	0.183412	0.170505	0.15096	0.13622	0.135906	0.1458	0.153371	0.15104	0.156865	0.170377	0.178801	0.203025	0.254668	0.267084	0.270142	0.217904	0.191704
LOC107436965	0.00587427	0.0131848	0.0189981	0.024222	0.0273596	0.0435755	0.0476808	0.0352139	0.00974061	-0.00254937	0.00611612	0.0188588	0.0319297	0.0392126	0.0299598	0.0317229	0.0420682	0.047191	0.043168	0.0242304	0.00674301	-0.00258664	0.000256383	0.00597381	0.00812141	0.00748573	0.00189001	-0.00283478	-0.00038666	0.00430657	0.00532523	0.017099	0.0360658	0.0371331	0.0265318	0.0148294	0.00767435	0.00533306	0.0224974	0.0422778	0.0384056	0.029975	0.0201347	0.0101436	0.00405257	-0.00130515	0.00170779	0.00944838	0.00945525
LOC107436966	0.674967	0.559706	0.44359	0.450867	0.516427	0.47408	0.42977	0.419538	0.457607	0.478539	0.480275	0.47486	0.46385	0.468427	0.459649	0.434022	0.400621	0.396759	0.398498	0.399509	0.401753	0.421161	0.469262	0.484259	0.453787	0.434595	0.47744	0.517565	0.487448	0.417948	0.393746	0.450009	0.534096	0.583329	0.606885	0.594612	0.535705	0.470532	0.430401	0.419981	0.409452	0.463512	0.5674	0.623954	0.58135	0.525541	0.503492	0.468105	0.45348
LOC107436968	0.309937	0.227162	0.146661	0.143389	0.120404	0.141003	0.151311	0.149732	0.134557	0.130053	0.130527	0.143707	0.1792	0.208459	0.23401	0.16891	0.120391	0.121089	0.133179	0.156226	0.175319	0.183042	0.181873	0.168245	0.167924	0.182493	0.19205	0.195016	0.184603	0.172097	0.162113	0.146575	0.132541	0.100274	0.0601072	0.0492859	0.10947	0.184953	0.227782	0.241348	0.154969	0.10459	0.120068	0.139674	0.150847	0.179015	0.185319	0.183083	0.130566
LOC107436969	0.473042	0.362723	0.328959	0.349021	0.415551	0.450633	0.499531	0.521509	0.477029	0.412681	0.322133	0.282988	0.348477	0.430937	0.413368	0.405109	0.405008	0.386386	0.358491	0.298146	0.279158	0.36697	0.432853	0.466144	0.504505	0.518571	0.526621	0.5148	0.471563	0.420618	0.376815	0.343589	0.354949	0.390052	0.443817	0.477879	0.458995	0.419831	0.378524	0.336883	0.385876	0.438882	0.459889	0.474223	0.515592	0.53117	0.518389	0.4634	0.431766
LOC107436970	0.0593292	0.0616172	0.0688563	0.0480694	0.0214265	0.0190075	0.0212778	0.0248096	0.0447841	0.0574135	0.0636756	0.0732128	0.0907287	0.0997851	0.0725374	0.028139	0.00339995	-0.00141208	0.00938723	0.0475952	0.0834599	0.090772	0.0793397	0.0613482	0.0478297	0.044495	0.0468469	0.0497278	0.043126	0.0347842	0.0434111	0.0487324	0.0510393	0.0450498	0.0352853	0.0319853	0.0407732	0.052385	0.0726973	0.097371	0.0938543	0.082951	0.075283	0.0819613	0.102793	0.105004	0.0914955	0.059559	0.0226581
LOC107436971	0.308484	0.319795	0.330518	0.342789	0.343591	0.31257	0.355857	0.402863	0.37692	0.359893	0.362208	0.358524	0.329781	0.285821	0.277235	0.317712	0.371233	0.391433	0.39273	0.37795	0.355743	0.329449	0.310373	0.30811	0.307702	0.296596	0.233046	0.18088	0.20147	0.255282	0.277266	0.275776	0.262813	0.255996	0.258917	0.278668	0.331726	0.394446	0.428455	0.438608	0.423568	0.415355	0.409351	0.378943	0.311118	0.306111	0.363529	0.470006	0.461899
LOC107436972	0.19447	0.145461	0.192639	0.26382	0.24431	0.276003	0.311747	0.303415	0.238061	0.206209	0.227171	0.242822	0.228576	0.178537	0.158181	0.180953	0.236273	0.301406	0.331838	0.296506	0.244564	0.202372	0.19508	0.209937	0.204786	0.201347	0.227455	0.261777	0.287656	0.290808	0.247228	0.18984	0.143602	0.166992	0.239157	0.294985	0.285415	0.255774	0.207788	0.156675	0.221464	0.274302	0.270381	0.236558	0.208952	0.216143	0.243688	0.249941	0.209185
LOC107436974	0.762272	0.734246	0.910013	0.905721	0.786474	0.913641	0.914451	0.853822	0.790128	0.797424	0.879881	0.923825	0.891892	0.848136	0.870642	0.930289	0.908461	0.781419	0.661127	0.602875	0.608754	0.692288	0.736516	0.769607	0.862922	0.983907	1.00393	0.97979	0.947282	0.913959	0.872809	0.871956	0.947883	1.02268	1.07287	1.06639	0.959172	0.840865	0.876246	1.00503	0.990768	0.922515	0.868474	0.861154	0.881625	0.836255	0.848426	0.881437	0.866457
LOC107436978	0.400899	0.321795	0.29134	0.258139	0.199423	0.25222	0.332966	0.391808	0.370976	0.340773	0.295742	0.254722	0.240504	0.201693	0.20653	0.256646	0.29683	0.29174	0.281258	0.291213	0.3004	0.291155	0.295736	0.288362	0.276572	0.293044	0.357458	0.427494	0.439631	0.396276	0.341926	0.308908	0.289666	0.290944	0.310926	0.32202	0.302915	0.287128	0.308477	0.361182	0.359213	0.335112	0.312701	0.323335	0.34897	0.269906	0.26054	0.380217	0.412888
LOC107436979	0.0477153	0.0497485	0.054317	0.0203392	0.022587	0.0384767	0.0327752	0.0165292	0.00441709	0.00565124	0.0229084	0.0337907	0.0283873	0.0195813	0.0287374	0.0325657	0.0237014	0.00752116	0.000573667	0.0115058	0.0247313	0.0337754	0.0451017	0.0536373	0.0660292	0.0824505	0.0804154	0.0665067	0.0457884	0.0276535	0.0364159	0.0350592	0.0209515	0.0114837	0.00606372	0.00569748	0.0109092	0.0181406	0.0265391	0.0343258	0.0327605	0.0285777	0.0248431	0.0247888	0.0264325	0.0251539	0.0235434	0.0189413	0.0157319
LOC107436980	0.10738	0.107155	0.0881471	0.0837429	0.126873	0.182451	0.180589	0.167864	0.177753	0.181954	0.172814	0.164362	0.162074	0.169872	0.146504	0.096596	0.0802652	0.101586	0.119947	0.108877	0.094044	0.104843	0.0973766	0.0884655	0.0879611	0.0849764	0.0787503	0.0761677	0.0874845	0.121672	0.159044	0.145942	0.107745	0.0987122	0.114411	0.136264	0.153944	0.160956	0.125381	0.0740601	0.0679516	0.0899819	0.140267	0.162361	0.125824	0.0986459	0.0896097	0.107324	0.0807403
LOC107436981	0.995802	1.04681	1.11402	0.98948	0.983805	1.00726	1.05856	1.08696	1.1191	1.13139	1.11096	1.10291	1.12695	1.14619	1.12923	0.982723	0.852878	0.841335	0.884174	0.992196	1.07003	1.02164	1.01935	1.07617	1.10813	1.1531	1.19915	1.22932	1.22498	1.18887	1.17763	1.22577	1.24892	1.25633	1.26393	1.25399	1.2079	1.15584	1.11498	1.08187	1.06636	1.07509	1.08398	1.05222	0.94704	0.885444	0.906239	0.979187	1.07048
LOC107436982	-0.00572827	0.00533257	0.0302154	0.0486164	0.022492	0.00282298	0.00402158	0.00867445	0.00519646	0.00517125	0.0115538	0.0171757	0.0195249	0.0149384	0.00869239	0.000147954	-0.00201368	-0.00100327	0	0	0	0	0	0	0	3.06249e-06	0.000708963	0.00426388	0.0156419	0.0265863	0.0206061	0.00724346	-0.00570507	-0.00630349	-0.00119759	0.00410196	0.00724266	0.0097088	0.00758396	0.00137563	-7.97984e-05	-4.48733e-05	0	0	0	0	0	0	0
LOC107436984	0.365493	0.313973	0.351158	0.36841	0.347757	0.460105	0.554885	0.607534	0.594297	0.557502	0.497661	0.450692	0.435937	0.461779	0.482312	0.521358	0.543609	0.520943	0.48344	0.418262	0.371427	0.382853	0.445591	0.552389	0.578033	0.521972	0.461003	0.423266	0.452886	0.50384	0.504217	0.493985	0.496553	0.472341	0.418158	0.362955	0.318078	0.295436	0.372648	0.512981	0.520357	0.473936	0.42388	0.409381	0.445017	0.470787	0.457678	0.465191	0.468399
LOC107436985	0	0	0	0	0	0	0	-0.000288064	-0.00248095	0.000489684	0.0108229	0.0166164	0.0135911	0.00415522	-0.00301977	-0.000603552	-1.68132e-06	0	0	0	0	0	0	0	0	0	0	0	0	0	0	0	0	0	0	0	0	0	0	0	0	0	0	0	0	0	0	0	0
LOC107436987	0.14595	0.13958	0.0737685	0.0739654	0.0858869	0.0709223	0.090694	0.107617	0.102756	0.0928038	0.0781062	0.0632245	0.0368522	0.0284446	0.0637214	0.107675	0.125552	0.120669	0.102181	0.0667982	0.0404807	0.0444846	0.0798167	0.125006	0.161065	0.169052	0.158064	0.134653	0.105389	0.0845929	0.0733303	0.0540187	0.046336	0.0646996	0.0938589	0.112936	0.103284	0.079205	0.0587522	0.0554486	0.0569499	0.0664464	0.0674042	0.0549447	0.0343636	0.0366966	0.047616	0.036744	0.0427263
LOC107436991	2.79354	2.9736	3.15446	3.15651	3.15418	3.2059	3.22897	3.23073	3.21427	3.20983	3.21397	3.21498	3.21345	3.1959	3.19468	3.22799	3.24582	3.22545	3.19882	3.18857	3.18107	3.15245	3.09096	3.04291	3.01342	3.0067	2.9883	2.98774	3.0152	3.04482	3.04841	3.02776	3.008	2.96725	2.93937	2.9552	3.04796	3.16172	3.21835	3.21318	3.26697	3.25421	3.15455	3.06815	3.06479	3.14556	3.20726	3.20634	3.18185
LOC107436992	0.00986117	0.0108328	0.00909195	0.00899509	0.00304317	-0.00116078	-0.000772781	-3.8792e-07	-1.13129e-07	0	0	0	0	0	0	0	0	0	0	0	0	0	-0.00163935	0.000263173	0.0148334	0.0256227	0.0194293	0.00747535	0.00032898	-3.896e-05	0	0	0	0	0	0	0	0	0	0	0	-0.000279835	-0.00194019	0.00160542	0.013974	0.0169117	0.0132201	0.00106125	-0.000811227
LOC107436993	0.503613	0.395361	0.365718	0.430107	0.421184	0.362292	0.314052	0.302742	0.32522	0.355103	0.382331	0.389864	0.366092	0.337224	0.398321	0.419392	0.411306	0.392811	0.38506	0.405237	0.408504	0.368723	0.367707	0.371041	0.442993	0.537644	0.578854	0.569474	0.489804	0.384242	0.356345	0.398268	0.438376	0.447419	0.443464	0.425326	0.391602	0.358778	0.343667	0.326963	0.278115	0.235533	0.224432	0.244391	0.278024	0.291548	0.286896	0.285759	0.327864
LOC107436994	0	-0.00141301	-0.00207398	0.0251812	0.0552638	0.0303865	0.00175129	-0.0108434	-0.00365008	0	0	-4.3495e-06	-0.000298719	-0.00170292	-0.00404259	0.0138444	0.0436562	0.0742359	0.083125	0.047151	0.0111974	0.00221967	0.00555632	0.00990795	0.00632325	0.000105815	-0.00210675	-0.00175584	0.00420007	0.0103189	0.00612409	0.0110379	0.0187652	0.0270395	0.0326122	0.0329001	0.0245957	0.0160637	0.0172812	0.0252271	0.0348982	0.0340327	0.0180666	0.0019532	-0.000122916	0.0213715	0.0366427	0.0295375	0.0117524
LOC107436995	0.958593	0.907351	0.912654	1.00068	1.07266	1.10922	1.09297	1.02544	0.966527	0.958508	1.03849	1.1065	1.11073	1.07935	1.0072	1.01162	1.0767	1.04302	0.996071	0.935834	0.929457	1.05171	1.15062	1.20724	1.16637	1.09176	1.16655	1.27613	1.2928	1.20783	1.04456	0.999792	1.08395	1.12698	1.15364	1.15073	1.10413	1.05587	1.04759	1.03669	1.01094	1.02127	1.0679	1.13014	1.18909	1.1876	1.11802	1.04573	1.01183
LOC107436996	0.310768	0.261295	0.271819	0.356785	0.415049	0.367301	0.3903	0.42815	0.451495	0.427052	0.344443	0.293347	0.3046	0.34602	0.355707	0.374696	0.416206	0.429693	0.417783	0.379465	0.343051	0.320604	0.336224	0.361118	0.393552	0.436463	0.46471	0.479434	0.446662	0.371529	0.302556	0.287762	0.318188	0.338416	0.350968	0.356702	0.355693	0.35745	0.396721	0.456856	0.417873	0.38722	0.371996	0.355431	0.354833	0.360831	0.35034	0.301501	0.327708
LOC107436997	0.126927	0.130163	0.0797525	0.0765971	0.0995303	0.165818	0.245955	0.290534	0.254411	0.219889	0.198618	0.177062	0.154377	0.119715	0.0820711	0.0878712	0.124215	0.16827	0.189779	0.165135	0.151275	0.210174	0.264204	0.268578	0.233948	0.183217	0.156754	0.143127	0.150298	0.165618	0.144542	0.135591	0.152965	0.163113	0.173134	0.18249	0.191325	0.202443	0.221381	0.219932	0.192448	0.182736	0.186254	0.191853	0.198015	0.197019	0.192985	0.153993	0.146125
LOC107436998	1.68771	1.74466	1.99782	2.07477	2.02099	2.07874	2.10894	2.10536	2.04799	2.0233	2.03041	2.02774	2.0102	1.99351	2.01241	2.08974	2.11223	2.06557	2.0071	1.95379	1.92437	1.93696	1.93336	1.93735	1.96022	1.97974	1.91682	1.84538	1.85161	1.8983	1.90005	1.87023	1.85808	1.89259	1.94292	1.97849	1.96785	1.94622	1.96189	1.97892	1.9886	1.99098	1.98483	1.98195	1.98328	2.02158	2.07787	2.14693	2.09867
LOC107436999	0.00815635	0.00967569	0.00313449	-0.000407214	0	-0.00011224	0.00142582	0.00985225	0.0199386	0.0215742	0.0135785	0.00642747	0.00637476	0.00786193	0.00196589	-0.000880077	-0.000428291	-0.000414532	-6.73092e-07	0.00340358	0.00798001	0.0131415	0.0115504	0.00490884	-0.00100876	-0.00189674	-0.00118887	-0.000148725	0	0	0	0	3.70991e-09	0.00394099	0.0124155	0.0204259	0.0255971	0.0280164	0.0195341	0.00305256	-0.000445869	-0.000532583	0	0	0	0	-0.000505723	-0.00389908	0.00304216
LOC107437000	0.889003	1.05948	1.27224	1.32189	1.16251	1.09252	1.12203	1.16441	1.16874	1.175	1.21149	1.24208	1.25292	1.21952	1.08413	0.991739	1.02467	1.1345	1.21893	1.2018	1.17306	1.1743	1.17844	1.21425	1.21392	1.15874	1.08373	1.03272	1.06536	1.11839	1.0779	1.05087	1.0429	1.03075	1.01204	0.999594	1.00827	1.02734	1.01938	0.992957	1.04251	1.10868	1.15507	1.15842	1.1372	1.04755	0.972673	0.993869	1.04023
LOC107437001	0.118771	0.114714	0.142733	0.176489	0.222605	0.194714	0.145959	0.098025	0.127949	0.161785	0.190632	0.205282	0.186991	0.168716	0.177081	0.145857	0.126837	0.127554	0.127928	0.126194	0.123888	0.12987	0.110628	0.0854421	0.100481	0.125338	0.12742	0.120381	0.106762	0.108822	0.134692	0.144411	0.160118	0.155127	0.138233	0.132643	0.151542	0.175823	0.213984	0.252313	0.247491	0.208106	0.130297	0.0764491	0.085524	0.150729	0.180097	0.115773	0.0712426
LOC107437002	2.40595	2.38211	2.32168	2.44005	2.54638	2.60867	2.72268	2.79283	2.77906	2.75812	2.77658	2.72914	2.53981	2.25286	1.94731	1.79889	1.79055	1.90155	2.06608	2.25721	2.45586	2.64659	2.82244	2.9621	3.07616	3.19564	3.40782	3.61992	3.75934	3.84795	3.86678	3.77149	3.64684	3.48413	3.29017	3.11384	3.00742	2.8977	2.69711	2.3832	2.02118	1.79699	1.78561	1.84064	1.80208	1.6805	1.58937	1.58468	1.4834
LOC107437003	0.281367	0.465724	0.606636	0.660698	0.667129	0.62624	0.576177	0.546932	0.631043	0.670949	0.656607	0.634011	0.589441	0.61832	0.613358	0.509217	0.480955	0.519957	0.561427	0.579684	0.572487	0.547598	0.500612	0.478454	0.447369	0.450842	0.541285	0.641464	0.672779	0.639897	0.57487	0.57816	0.602137	0.624455	0.65481	0.677422	0.694338	0.720004	0.753659	0.798541	0.722908	0.648664	0.642959	0.671794	0.695362	0.690752	0.641471	0.552624	0.550655
LOC107437005	0	0	0	-0.000704372	0.00275448	0.00941388	0.0081419	0.00394127	0.000179724	-0.00126577	-0.000551259	0	0	0	0	0	-0.000360277	0.000801888	0.00625144	0.01662	0.0214663	0.011295	-0.000202976	-0.00353505	-0.000473692	0	0	0	-0.00120436	-0.00149206	0.00488537	0.0103669	0.0127319	0.0135431	0.0158476	0.018104	0.0196675	0.0195645	0.0123638	0.00189757	-0.000261679	-0.000518918	-0.00124552	0.000726318	0.00840975	0.0108263	0.00856414	0.00142002	0.0108247
LOC107437006	0.325534	0.325599	0.301811	0.295665	0.326784	0.348969	0.358127	0.36125	0.353394	0.344518	0.346392	0.347693	0.345747	0.329211	0.304551	0.38983	0.434145	0.388368	0.330702	0.27221	0.248628	0.277298	0.286047	0.325663	0.383009	0.411363	0.371396	0.322389	0.317058	0.332689	0.343134	0.384694	0.423334	0.382701	0.305383	0.24644	0.25494	0.302119	0.35496	0.381253	0.360637	0.336792	0.363188	0.406555	0.388407	0.321615	0.297576	0.322689	0.346064
LOC107437007	0.29121	0.30076	0.410253	0.454376	0.403941	0.469534	0.536393	0.546265	0.458813	0.415878	0.425115	0.455427	0.512208	0.540971	0.544085	0.488114	0.484037	0.553181	0.581471	0.492602	0.392031	0.354038	0.376826	0.419112	0.470535	0.539507	0.600494	0.627402	0.611508	0.568948	0.540114	0.531824	0.490995	0.47115	0.457456	0.443266	0.424858	0.409023	0.383411	0.355637	0.400962	0.453622	0.468314	0.469412	0.480813	0.518802	0.513915	0.44322	0.427857
LOC107437008	0.493162	0.507591	0.509808	0.499169	0.426937	0.446708	0.485813	0.482867	0.454225	0.449794	0.477614	0.495577	0.491722	0.492065	0.488879	0.453516	0.442713	0.481006	0.521613	0.522636	0.51015	0.536063	0.515884	0.486264	0.461853	0.430918	0.446747	0.481708	0.540119	0.61333	0.633695	0.659168	0.674199	0.696373	0.718227	0.712566	0.652818	0.587115	0.55782	0.556471	0.555225	0.594708	0.66357	0.681594	0.606988	0.570733	0.560312	0.57699	0.577468
LOC107437009	0.6139	0.607835	0.549041	0.428035	0.362323	0.420673	0.522469	0.602076	0.600044	0.580626	0.528925	0.492963	0.501453	0.498402	0.519584	0.520263	0.529493	0.530163	0.502388	0.404016	0.330048	0.359989	0.398541	0.467939	0.505519	0.48064	0.410993	0.361067	0.448614	0.589212	0.60281	0.522512	0.402625	0.416785	0.489596	0.54898	0.543713	0.51673	0.507758	0.5321	0.506452	0.470334	0.439446	0.423032	0.42109	0.444785	0.502318	0.481273	0.409478
LOC107437013	0	-0.00257544	0.00378054	0.0328474	0.023786	0.0155094	0.011026	0.0114468	0.012416	0.0128702	0.0147139	0.0170789	0.0203285	0.0277212	0.0243892	0.0216687	0.0156979	0.00871427	0.00309218	0.000570777	-6.31432e-05	-0.00339791	-0.00163898	0.0125936	0.0375583	0.0591523	0.0481061	0.025932	0.00662794	-0.00706111	0.00310141	0.0187333	0.0281033	0.0210669	0.00535555	-0.00506157	0.00199578	0.0147419	0.0249231	0.0329166	0.0227674	0.0180028	0.0201228	0.0209183	0.0160825	0.00744672	0.00348224	0.00220585	0.0113983
LOC107437014	0.040297	0.0194638	0.00472676	0.00881403	0.00304317	-0.00116078	-0.000772781	-3.8792e-07	-1.13129e-07	-9.13789e-05	-0.000889894	-0.00115904	-0.000970742	0.00376962	0.010798	0.00570054	0.0135274	0.0280429	0.0348844	0.0239561	0.00780996	-0.000951674	-0.000382293	0	0	0	0	0	0	0	0	-5.14321e-06	0.000200836	0.0076075	0.0168099	0.0210991	0.0145183	0.00432011	-0.00246705	-0.00274229	0.000150003	0.00667421	0.0124772	0.0113911	0.00153325	-0.00139891	-5.35662e-05	-7.31704e-06	0
LOC107437016	0	-0.00121189	0.00139045	0.0195055	0.0178348	0.0193652	0.0156718	0.0107166	0.00108213	-0.00340502	-0.00158898	0	0	0	0	0	0	0	-2.63797e-08	-3.01898e-07	-4.56715e-07	-0.00192546	0.000535034	0.00655437	0.00957575	0.00978057	0.00902078	0.00960974	0.0115273	0.0112584	0.00588419	-0.000593447	-0.00238879	-0.00228799	-0.00103225	-4.1496e-05	0	0	0	0	0	-0.000644428	0.000139975	0.00224784	0.00344251	0.0158574	0.0228747	0.0186963	0.00659949
LOC107437019	0.174858	0.183797	0.0956565	0.0318602	0.0969976	0.105122	0.119222	0.132133	0.134423	0.110712	0.050871	0.0145497	0.0209173	0.0621405	0.0980896	0.0894188	0.0714079	0.0641535	0.0660919	0.0806966	0.081938	0.0434564	0.0343801	0.0483349	0.0727599	0.0853393	0.0812007	0.0726113	0.063539	0.0492349	0.0338184	0.0524437	0.0910604	0.147726	0.2004	0.213494	0.152813	0.0702541	0.00771412	-0.019824	0.0064072	0.0614487	0.113462	0.115663	0.0608765	0.0213853	0.0118593	0.0690537	0.11934
LOC107437020	0.981259	0.811678	0.605236	0.697614	0.885616	0.848393	0.761303	0.762816	0.798171	0.75789	0.611088	0.51396	0.551756	0.619764	0.632242	0.703182	0.724451	0.760369	0.812698	0.883369	0.932893	0.896088	0.8306	0.818466	0.798937	0.75228	0.760576	0.784825	0.799217	0.814487	0.84093	0.851842	0.860807	0.89391	0.937687	0.949075	0.886038	0.805474	0.782992	0.815237	0.774649	0.734956	0.753847	0.810007	0.835584	0.772719	0.694283	0.614282	0.650796
LOC107437022	0	0	0	0	-3.98132e-09	-0.000792383	0.00568928	0.0144203	0.0152816	0.0122413	0.00327745	-0.00246331	-0.0014322	0.00359424	0.0125028	0.0124506	0.00797299	0.000556094	-0.00428164	-0.00507213	-0.00400566	0.00273152	0.0115861	0.0151204	0.0104342	0.00159365	-0.000306374	-9.99301e-05	-0.000407766	-0.00155324	-0.000957859	0.00887225	0.0180774	0.0183462	0.0145783	0.0108672	0.0109862	0.0126582	0.00898926	7.40997e-05	-0.000604651	-0.000288719	-0.00194019	0.00160542	0.013974	0.0169117	0.0128609	-0.00161813	0.000762405
LOC107437024	0.0323107	0.0168358	0.0313822	0.0340187	0.0163986	0.00676872	0.0031506	0.00180378	0.0104199	0.0236503	0.0394646	0.043151	0.0228391	-0.00581449	-0.000255846	0.018764	0.0329844	0.0322413	0.0252658	0.0123273	0.00682297	0.0225197	0.0384609	0.0418596	0.0412295	0.0341157	0.0215652	0.00816245	-0.00052858	-0.00125915	0.00601329	0.0112309	0.0129575	0.0132702	0.015798	0.0200905	0.0250785	0.0289258	0.0250954	0.0151993	0.0238694	0.0358717	0.0402248	0.0383179	0.0371326	0.0345662	0.0299153	0.0154401	0.0175968
LOC107437025	0.0434034	0.00536263	-0.00170258	0.0100141	0.0049589	-0.000745281	-0.00191539	0.000371406	0.0119449	0.0195995	0.0196852	0.0164032	0.00761813	0.00378026	0.00626627	0.0110977	0.0201393	0.0275041	0.0278215	0.0121958	-0.00114841	-0.00217104	0.00184348	0.00785976	0.00973501	0.00812066	0.000124928	-0.00663097	-0.00480509	0.00690182	0.0345519	0.0526522	0.0525256	0.0374832	0.0153588	-0.000574977	-0.00289918	-0.00140593	0.000829365	0.00681005	0.018361	0.0195719	0.012928	0.00997258	0.0151527	0.0118628	0.0141916	0.0196012	0.0219484
LOC107437027	0.126329	0.0454494	0.0447491	0.101531	0.0989777	0.0733604	0.0462349	0.0287734	0.018128	0.0275544	0.0684852	0.0982958	0.102523	0.0854597	0.0546635	0.0338615	0.0316419	0.0396792	0.0521979	0.0679032	0.0705545	0.0516641	0.0326868	0.0147143	0.0062764	0.00269084	0.0214851	0.0441886	0.0506835	0.0461203	0.0405355	0.0357741	0.0355531	0.0554567	0.0844948	0.104756	0.101866	0.093492	0.102218	0.118325	0.0923592	0.0451106	0.00207908	-0.00191159	0.0209878	0.0356367	0.0508237	0.0807051	0.0841983
LOC107437029	0.212873	0.149691	0.139723	0.215283	0.197705	0.220847	0.239434	0.243515	0.22238	0.219512	0.245815	0.257945	0.244456	0.225508	0.196991	0.16773	0.138796	0.138834	0.154112	0.190472	0.220091	0.220001	0.20785	0.174574	0.150032	0.158242	0.189629	0.220937	0.226284	0.221498	0.239324	0.244436	0.237745	0.219883	0.191346	0.172052	0.178869	0.191061	0.197652	0.204228	0.178852	0.1884	0.202347	0.175157	0.113476	0.105129	0.12736	0.118371	0.11723
LOC107437030	0.617888	0.661978	0.766971	0.755909	0.623058	0.679664	0.833369	0.88958	0.748159	0.65388	0.625896	0.647525	0.738555	0.828127	0.890237	0.810135	0.714763	0.631269	0.614298	0.727029	0.83424	0.874464	0.924143	0.917283	0.853168	0.776149	0.756371	0.774557	0.789288	0.776918	0.749661	0.739426	0.716744	0.672648	0.648171	0.644196	0.677282	0.727093	0.709623	0.657133	0.679363	0.656188	0.615568	0.598003	0.596634	0.669763	0.702184	0.671242	0.681275
LOC107437031	0.551531	0.559383	0.436001	0.34557	0.521752	0.595311	0.531191	0.480093	0.475945	0.483197	0.488384	0.510041	0.583841	0.650471	0.64038	0.473729	0.404057	0.437116	0.458702	0.418842	0.38356	0.456969	0.451727	0.361265	0.276127	0.245496	0.305495	0.391734	0.461896	0.515904	0.453102	0.345655	0.292335	0.304914	0.353812	0.386535	0.358677	0.323326	0.327404	0.347245	0.409125	0.421428	0.362534	0.292783	0.235884	0.200714	0.180491	0.180829	0.200164
LOC107437032	0.018487	0.02021	0.00435815	0.00984754	0.0138851	0.00462727	-0.00296396	-0.0023056	0.0134858	0.0214557	0.0181186	0.0120582	-0.00106627	-6.0217e-05	0.0215217	0.0399958	0.0448612	0.0368301	0.026335	0.0228845	0.0218169	0.0210979	0.0232333	0.0161582	0.00623893	0.00127672	-0.000327299	-0.000236493	-0.00281507	-0.00431025	0.00935951	0.0321927	0.0472282	0.0413335	0.0257936	0.0127181	0.0105894	0.0122356	0.0086288	0.00311187	0.0139116	0.016631	0.00910439	0.00333491	0.00546952	0.0148109	0.0271772	0.0459761	0.0448799
LOC107437033	0.264209	0.16661	0.234586	0.266748	0.126504	0.144654	0.160528	0.143921	0.114884	0.0957185	0.0833139	0.0885973	0.122182	0.201263	0.232033	0.251627	0.237506	0.232348	0.222665	0.187005	0.153647	0.12057	0.136932	0.167849	0.189263	0.170227	0.129993	0.105496	0.163809	0.248292	0.233537	0.186129	0.124448	0.119902	0.135297	0.149428	0.155358	0.163512	0.183614	0.212396	0.174486	0.136763	0.135417	0.127364	0.0852826	0.0584717	0.0676004	0.112026	0.125016
LOC107437034	1.0241	1.03388	0.944486	0.860665	0.746219	0.679383	0.606732	0.579634	0.655303	0.697609	0.695689	0.660575	0.586355	0.566048	0.521177	0.465645	0.49466	0.621561	0.71445	0.687925	0.632874	0.593698	0.616703	0.657006	0.649871	0.636933	0.676962	0.732248	0.741662	0.688033	0.573445	0.482293	0.504536	0.572226	0.649344	0.691959	0.665519	0.625133	0.649007	0.71772	0.689961	0.665396	0.714036	0.786116	0.830067	0.803359	0.727275	0.759859	0.739617
LOC107437035	0.0766333	0.102088	0.0906308	0.0807937	0.0636976	0.0855297	0.120345	0.112133	0.0620952	0.0308568	0.02417	0.0252782	0.0307978	0.0394259	0.0381147	0.043022	0.0617978	0.113848	0.145133	0.120567	0.0883891	0.0719179	0.0809713	0.0919235	0.076727	0.0488263	0.035291	0.0313447	0.0376129	0.0448945	0.0370759	0.025642	0.0173329	0.029313	0.0582304	0.0798387	0.0778802	0.0675202	0.0403321	0.00285737	0.00708449	0.00556623	0.00143732	0.0107475	0.0287201	0.0531742	0.0673074	0.0852561	0.0704948
LOC107437036	0	0	0	0	0	0	0	-0.000210982	-0.00212527	-0.00131892	0.00609761	0.0124546	0.0157479	0.0137041	0.00172467	-0.0019059	-0.000389403	-0.000160858	-0.00023738	-0.00254796	-0.00306519	0.00387659	0.00851207	0.0122727	0.017895	0.0177089	0.011934	0.00399533	-0.00119199	-0.00241904	0.000360735	0.0124783	0.0225472	0.0202402	0.011137	0.002428	-0.000829742	-0.000810201	0.00150633	0.005951	0.00760096	0.0134345	0.019943	0.0238142	0.0241304	0.0125543	0.00433136	-0.00324	-0.00432072
LOC107437037	-0.00862445	0.0122357	0.0334133	0.0164875	-0.00259526	0.00766782	0.0190789	0.0186514	0.00568956	-0.000664287	0.0028989	0.00658733	0.00721893	0.00797322	0.00463462	0.0137813	0.0213778	0.0212314	0.0180763	0.0125856	0.0124177	0.0249113	0.027621	0.0185365	0.00611733	-0.000785296	-0.00152127	-0.000238874	0	0	0	0	0	0	0	0	-0.00054969	-0.000810201	0.00178821	0.00674867	0.0099397	0.00874107	0.00283267	-0.0015411	-0.000108486	-0.00061323	0.00130642	0.0128986	0.0198399
LOC107437038	0.0256197	0.0396127	0.0447522	0.0340956	0.0173608	0.047545	0.0596696	0.0586266	0.0360064	0.0301348	0.0471399	0.0552756	0.0428793	0.026435	0.0229565	0.0185392	0.00639855	0.0130576	0.032963	0.075893	0.119197	0.153915	0.139194	0.119938	0.104957	0.098053	0.100992	0.106072	0.114485	0.126304	0.101482	0.0881594	0.115008	0.135129	0.14766	0.151321	0.142107	0.136295	0.177685	0.236134	0.200902	0.151199	0.11948	0.121112	0.144636	0.103015	0.0702038	0.0590359	0.0545592
LOC107437039	0.269403	0.242377	0.25343	0.204251	0.209869	0.243768	0.220832	0.161035	0.0990267	0.0930298	0.163732	0.22913	0.269196	0.255228	0.185097	0.178019	0.177059	0.169007	0.163199	0.154217	0.171094	0.228176	0.263254	0.273093	0.257728	0.222312	0.195599	0.179197	0.183282	0.200946	0.206865	0.217707	0.2483	0.262303	0.269309	0.260766	0.221583	0.177501	0.135586	0.0939851	0.19204	0.296895	0.338078	0.331428	0.307724	0.246457	0.188944	0.0987271	0.112914
LOC107437040	0.123629	0.0897091	0.0387696	0.0125886	-0.00203484	0.00561773	0.0146992	0.0212999	0.0243638	0.0242923	0.0182686	0.0154101	0.0204865	0.0246964	0.0219537	0.00821588	-0.00188378	-0.00234694	0.0116695	0.045684	0.0710381	0.0682516	0.0448599	0.0219694	0.00873746	-0.00276888	-0.00357228	0.00116679	0.00958482	0.0235045	0.0337108	0.0328999	0.0423392	0.0539963	0.064377	0.0668837	0.0506052	0.0299254	0.0387028	0.0596121	0.0545799	0.0397592	0.0182398	0.0065198	0.0124001	0.0427297	0.0621234	0.0402784	0.010562
LOC107437041	0.18684	0.224277	0.29212	0.289232	0.18916	0.178973	0.218958	0.250533	0.240534	0.221175	0.204726	0.210669	0.254514	0.29014	0.235702	0.182562	0.157581	0.153931	0.162179	0.205518	0.258195	0.31049	0.304465	0.23275	0.176917	0.173962	0.192968	0.212569	0.214816	0.213324	0.215515	0.234091	0.248238	0.237738	0.207766	0.184188	0.189186	0.20954	0.258965	0.314216	0.254371	0.212838	0.236826	0.285394	0.312058	0.283829	0.246684	0.279093	0.267186
LOC107437042	1.80956	1.97776	2.23174	2.32103	2.25551	2.30696	2.32301	2.32283	2.28018	2.25281	2.23751	2.22878	2.25215	2.269	2.23523	2.22763	2.23364	2.2725	2.25917	2.14936	2.06312	2.06466	2.09921	2.10481	2.06691	2.04638	2.02956	2.02473	2.00282	1.98179	2.03436	2.0971	2.1524	2.12506	2.0828	2.07963	2.16244	2.27349	2.33844	2.35574	2.41263	2.33845	2.15661	2.0742	2.17456	2.33463	2.38743	2.25192	2.16157
LOC107437043	0.52986	0.506587	0.653645	0.71835	0.734396	0.794942	0.804202	0.763399	0.699054	0.671634	0.693003	0.716467	0.739508	0.742512	0.670099	0.627485	0.637387	0.71968	0.773569	0.739265	0.695093	0.668719	0.705353	0.752337	0.763424	0.757214	0.702013	0.63819	0.621491	0.622906	0.62185	0.627093	0.612254	0.646131	0.711863	0.768044	0.791142	0.803008	0.79752	0.770303	0.726013	0.641201	0.542941	0.518893	0.593739	0.690957	0.75529	0.724889	0.693449
LOC107437044	0.549898	0.49278	0.501821	0.578734	0.63762	0.501188	0.454828	0.455079	0.438972	0.440748	0.469582	0.514276	0.58864	0.563103	0.51204	0.465818	0.416632	0.406695	0.431427	0.512493	0.577306	0.569634	0.523907	0.489903	0.460681	0.447364	0.535791	0.636836	0.640896	0.580168	0.50595	0.484264	0.510726	0.486662	0.446325	0.419128	0.433037	0.462335	0.470667	0.45869	0.450948	0.462503	0.473141	0.484191	0.491353	0.473413	0.470695	0.519863	0.510525
LOC107437045	0.361723	0.488711	0.595381	0.569606	0.552947	0.56401	0.527983	0.479659	0.475687	0.486669	0.511992	0.528789	0.517875	0.496356	0.525236	0.564565	0.601294	0.612281	0.578425	0.476295	0.408415	0.443063	0.527617	0.584446	0.652433	0.705797	0.655979	0.558921	0.452231	0.371939	0.395366	0.451232	0.512457	0.537978	0.540236	0.534875	0.535522	0.533381	0.528509	0.516898	0.435584	0.396922	0.422077	0.480182	0.551752	0.557499	0.532128	0.512464	0.543718
LOC107437046	0.354782	0.283989	0.237934	0.251145	0.202354	0.269271	0.327454	0.329673	0.260549	0.226743	0.239818	0.252385	0.253577	0.236954	0.20454	0.158261	0.131796	0.152669	0.189496	0.229566	0.256097	0.252331	0.23419	0.217399	0.195284	0.187849	0.219201	0.250177	0.255913	0.24288	0.221564	0.213595	0.207009	0.228129	0.265288	0.293891	0.295775	0.284022	0.255947	0.214581	0.215378	0.21392	0.192555	0.179706	0.209834	0.191126	0.183038	0.20574	0.241936
LOC107437047	0.00308017	0.00660281	0.0107436	0.018003	0.00968976	0.00582096	0.0240072	0.0455102	0.0413719	0.0381382	0.0349967	0.0326036	0.037154	0.025747	0.0130491	0.00940047	0.0057069	0.0115792	0.0170819	0.0149138	0.0107348	0.00225161	-0.00223457	0.00974907	0.0234027	0.0327211	0.0451284	0.0562133	0.0583571	0.0472092	0.0191797	0.00893949	0.0193463	0.0265673	0.0284577	0.0244799	0.0131402	0.00496831	0.0195397	0.0468499	0.0486014	0.0323103	0.0120765	0.000425124	-0.00601883	0.00444089	0.0202571	0.0224654	0.0208831
LOC107437048	0	0	0	0	0	0	0	0	0	-3.57934e-07	-3.55037e-06	-7.09474e-05	-0.00151452	-0.000696003	0.00862666	0.0133525	0.01218	0.00391397	-0.00265444	-0.00168321	-1.91134e-07	0	-0.000510702	-0.00276799	0.00521709	0.0205144	0.0255581	0.0227124	0.0103785	-0.00320055	-0.00149979	-1.5854e-07	0	0	0	0	0	-1.88472e-07	-0.00149773	-0.00398966	0.00144678	0.00874996	0.0135353	0.010957	-0.000574909	-0.00209768	0.00838069	0.0259047	0.0285039
LOC107437050	0.240791	0.221168	0.186291	0.191295	0.221004	0.209571	0.27366	0.313085	0.270019	0.205004	0.12021	0.0786589	0.11209	0.151089	0.152243	0.161157	0.16397	0.154538	0.14584	0.147166	0.164957	0.207503	0.198793	0.185521	0.197106	0.206489	0.199501	0.190455	0.207606	0.235704	0.195674	0.181485	0.199493	0.211207	0.218264	0.215024	0.198643	0.181286	0.161269	0.120221	0.121907	0.130726	0.131888	0.113641	0.085755	0.156441	0.186831	0.125396	0.112025
LOC107437051	0.157167	0.217862	0.169888	0.0886196	0.104677	0.13932	0.147381	0.150643	0.151926	0.150314	0.14809	0.154535	0.174121	0.190515	0.163172	0.129723	0.150056	0.181465	0.198747	0.174071	0.152266	0.172414	0.196829	0.192833	0.164812	0.134946	0.145701	0.174733	0.207375	0.230694	0.216474	0.176447	0.162553	0.210355	0.272365	0.297204	0.236072	0.144594	0.0871948	0.0792474	0.0913274	0.129623	0.150758	0.140899	0.116662	0.111436	0.132774	0.12986	0.151065
LOC107437052	0	0	0	0	0	0	0	-0.000187197	-0.00182779	-0.000959183	0.0045134	0.00833068	0.00856961	0.00556161	-0.000963294	-0.000879367	-1.23463e-05	-9.63647e-08	-1.64299e-05	-0.000186791	-0.000276787	-0.00280035	0.00294716	0.0114126	0.0137937	0.0116414	0.00570731	0.000631076	-9.45842e-06	0	0	0	0	0	0	0	0	0	0	0	0	0	0	-0.000694345	-0.00282851	0.000745556	0.0126178	0.0202786	0.0143925
LOC107437053	-0.0103744	0.0237708	0.0653839	0.0466059	0.0145943	0.0812228	0.15336	0.160644	0.103694	0.0635714	0.0522676	0.0476418	0.0375291	0.033598	0.0400211	0.0600603	0.0770955	0.0659484	0.0529527	0.0534601	0.0657018	0.0975676	0.108062	0.0942054	0.0796369	0.0657582	0.0406223	0.0205542	0.0199588	0.0350215	0.058104	0.0629076	0.0625633	0.0575764	0.043924	0.0356707	0.0425898	0.0520044	0.0729712	0.118135	0.116827	0.116194	0.112865	0.111847	0.14292	0.129832	0.101412	0.0487713	0.0391721
LOC107437055	0.0206215	0.020837	0.0175672	0.015905	0.0235935	0.0249276	0.0148682	0.00513536	-0.00295532	-0.00374035	0.00324711	0.014054	0.0305364	0.052774	0.0590443	0.0574309	0.0432277	0.0243017	0.012983	0.0141953	0.0162557	0.0099432	0.00125645	-0.00286377	-0.000788685	-0.000213628	-0.00247897	-0.00277991	0.00447536	0.0166126	0.0315635	0.04402	0.0507655	0.0660069	0.0786166	0.0784617	0.0548242	0.0230086	0.00342224	0.00527356	-0.000233474	0.00324218	0.0111308	0.0123725	0.00493378	-0.000860265	-0.00122112	-0.000170578	0
LOC107437056	0.109789	0.387972	0.475998	0.323519	0.311563	0.331125	0.371387	0.405719	0.394379	0.366797	0.31159	0.282839	0.312273	0.309461	0.270091	0.254926	0.262781	0.361493	0.451188	0.46088	0.432022	0.339632	0.292968	0.335	0.361531	0.333776	0.345103	0.365042	0.379007	0.386822	0.358893	0.321855	0.328119	0.376794	0.427594	0.446641	0.395157	0.319612	0.309689	0.361771	0.362101	0.368533	0.358686	0.353509	0.377252	0.396201	0.402142	0.390799	0.377963
LOC107437057	0.0730388	0.0344313	0.0202427	0.0236925	0.01638	0.0126747	0.00803505	0.00357296	0.00683776	0.0101155	0.013439	0.0135332	0.00239041	0.0096477	0.038164	0.0419413	0.0437699	0.0320766	0.0210964	0.0195676	0.0170452	0.0196281	0.0243092	0.0263069	0.0342521	0.0375752	0.0257927	0.0132885	0.0152247	0.0269347	0.031716	0.0250576	0.0142222	0.0104981	0.0116689	0.0141991	0.0162207	0.017188	0.0111943	0.0032005	0.00975028	0.0117341	0.00621487	0.00788148	0.027641	0.0390606	0.0333781	0.00819331	-0.00556918
LOC107437058	0.00731788	0.0225154	0.0146716	0.010554	0.0212	0.00870554	0.0156859	0.0333243	0.0465083	0.0479595	0.0363873	0.0296781	0.0307627	0.0365197	0.0464289	0.0537881	0.0477734	0.0350124	0.0294788	0.0414486	0.0484513	0.0354448	0.0190578	0.00739389	0.000633435	-0.00491429	0.00659338	0.0231997	0.0310147	0.0300043	0.0161426	0.00995412	0.0298115	0.0405038	0.0427288	0.0369203	0.0203766	0.00285863	-0.00115179	0.00172969	0.0291621	0.0445625	0.0352607	0.0160063	0.00664821	0.0351055	0.0517588	0.0268012	0.0267344
LOC107437059	0.0260276	0.0134618	-9.69722e-05	-0.000439399	-0.000571362	0.00828402	0.00963681	0.00662249	0.000761731	-0.00196155	-0.000902269	0	0	0	0	0	0	0	-2.63797e-08	-3.01898e-07	-4.56715e-07	-0.00192546	0.000535034	0.00655437	0.00957575	0.00950128	0.00525959	0.00271222	0.00830856	0.0144447	0.0111852	0.00390527	-0.00317313	-0.00380083	-0.00182776	-7.57343e-05	0	0	0	0	0	0	0	0	0	0	0	0	0
LOC107437061	1.09538	1.20665	1.38188	1.34925	1.21591	1.25955	1.33604	1.35501	1.27431	1.25475	1.31787	1.37316	1.39651	1.34878	1.31975	1.32977	1.33948	1.30758	1.26959	1.22949	1.2243	1.31025	1.35069	1.3142	1.2292	1.17293	1.2037	1.24599	1.24418	1.22024	1.2185	1.25709	1.29915	1.28447	1.24975	1.23285	1.27148	1.32082	1.31914	1.25982	1.20704	1.22909	1.29039	1.28519	1.19746	1.15957	1.17424	1.23427	1.26501
LOC107437062	-0.000750211	-0.00012845	0.00601782	0.0116124	0.0104803	0.00484593	1.19551e-05	-0.00233712	-0.00104874	-0.000105075	0.00206211	0.00478141	0.00813671	0.00882785	0.00248461	-0.000363001	0.00856097	0.0169474	0.0195386	0.0091341	-0.000951762	-0.00016245	0	0	0	0	0	0	0	0	0	0	-0.000159876	0.00647421	0.0160744	0.0211038	0.0152656	0.00592687	-0.000297179	-0.000190406	-6.52975e-05	0	0	0	0	0	0	0	0
LOC107437063	0.494594	0.442409	0.462103	0.533675	0.563519	0.523346	0.504135	0.536684	0.548973	0.54443	0.502534	0.475076	0.501889	0.535904	0.600142	0.558701	0.510745	0.507005	0.530695	0.586531	0.598605	0.511073	0.493391	0.513865	0.572137	0.618415	0.607783	0.586065	0.585577	0.58335	0.576194	0.597196	0.585906	0.576437	0.572418	0.567294	0.560124	0.553514	0.520827	0.472412	0.461674	0.462769	0.480278	0.525925	0.58954	0.570461	0.558654	0.554314	0.568934
LOC107437064	0.250596	0.310207	0.280257	0.190828	0.20423	0.236401	0.233938	0.222513	0.226585	0.23963	0.261233	0.268064	0.240308	0.186884	0.186062	0.23207	0.270695	0.25939	0.229048	0.189719	0.166738	0.165907	0.173308	0.199596	0.252142	0.32044	0.362095	0.374511	0.337576	0.270768	0.222786	0.203087	0.201118	0.220064	0.251709	0.272017	0.261742	0.239083	0.212684	0.179751	0.178565	0.211712	0.252281	0.281633	0.291799	0.247317	0.195404	0.150351	0.214475
LOC107437065	1.24514	1.13475	0.949012	0.942064	0.990949	0.950386	0.884481	0.864836	0.901694	0.939075	0.976933	1.00576	1.02495	1.04034	1.03249	0.965961	0.914363	0.933056	0.965837	0.966525	0.977145	1.06403	1.17286	1.20371	1.17549	1.10951	1.12542	1.15544	1.20711	1.25367	1.14268	0.965257	0.796798	0.720465	0.715389	0.761703	0.877323	1.01372	1.05715	0.988116	0.913307	0.900277	0.995531	1.10087	1.11542	0.979475	0.852484	0.872267	0.941266
LOC107437066	0.0310101	0.0335843	0.048853	0.0515051	0.0231465	0.0340962	0.0617867	0.0778702	0.0743616	0.0694456	0.0628202	0.0573625	0.0519506	0.0438536	0.0324814	0.0151808	0.0135213	0.0176597	0.0218448	0.0180773	0.0171979	0.0254939	0.0437808	0.0623319	0.0670066	0.0645848	0.0572408	0.0486831	0.0442143	0.0370709	0.021547	0.0065422	-0.00473208	-0.00219101	0.00852489	0.0243093	0.0487732	0.0745107	0.0868917	0.0839899	0.0638958	0.0466389	0.0355446	0.0269906	0.013123	0.0312892	0.0519232	0.0399596	0.0193044
LOC107437067	0.157674	0.0302217	-0.0120996	0.00996153	0.0049589	-0.000745281	-0.00118355	-0.00031338	-0.00207506	-0.000345178	0.00675594	0.0109787	0.00880442	0.00272055	-0.000359773	0.0117764	0.0242666	0.0259519	0.0226795	0.0147922	0.00937153	0.0119882	0.00690246	0.00317106	0.00934614	0.0164591	0.00930611	0.000345471	0.00133459	0.00947204	0.0194613	0.03031	0.0324658	0.0237349	0.00877851	-0.00121927	0.00381618	0.0128034	0.0135488	0.00880614	0.00221137	0.00660938	0.0157001	0.0152198	0.00321935	-0.00176192	-0.000316788	-4.3517e-05	-0.000223925
LOC107437068	0.0457084	0.0705612	0.0535254	0.0421756	0.0529062	0.0323263	0.0333527	0.0387886	0.0369587	0.0322098	0.0248461	0.0199045	0.0182971	0.0135188	0.0253021	0.0332453	0.0281434	0.0118452	0.000129424	0.00285993	0.0079849	0.0103437	0.0152764	0.0156367	0.0102462	0.00957455	0.0423682	0.0744739	0.0677611	0.0412504	0.0291125	0.0297185	0.0315343	0.0410617	0.0572257	0.064702	0.0474916	0.0228426	0.0107799	0.0172088	0.0333881	0.0347193	0.0214274	0.0118689	0.0098097	0.032816	0.0546934	0.0597975	0.0397019
LOC107437069	0.114922	0.146315	0.101397	0.0473337	0.0579859	0.0668456	0.0936573	0.101703	0.0778516	0.0611414	0.0569705	0.0670279	0.0940581	0.116597	0.130581	0.0860658	0.0558944	0.063508	0.0852628	0.117786	0.128925	0.0996021	0.094039	0.105687	0.149257	0.17409	0.171557	0.152684	0.116955	0.0915961	0.0972889	0.119173	0.147433	0.140188	0.123354	0.108883	0.103851	0.106924	0.11783	0.120724	0.119085	0.124106	0.128567	0.117893	0.067569	0.0368576	0.0542057	0.0986837	0.12207
LOC107437070	1.10639	0.823676	0.637819	0.671971	0.638408	0.636704	0.645804	0.635481	0.608054	0.606522	0.667652	0.721706	0.752863	0.710908	0.544022	0.515355	0.595907	0.687939	0.758995	0.770777	0.781325	0.832729	0.809352	0.72835	0.685107	0.669935	0.733794	0.811409	0.832406	0.835527	0.857613	0.878093	0.844053	0.747987	0.643646	0.594536	0.664233	0.766868	0.798279	0.775727	0.677914	0.640375	0.697708	0.757201	0.756158	0.725703	0.729078	0.792471	0.835327
LOC107437072	0.757941	0.845777	0.933853	0.9538	0.9856	0.967451	0.954556	0.997553	1.08152	1.1268	1.10482	1.0881	1.10757	1.1178	1.15124	1.17787	1.13988	1.04522	0.943704	0.872834	0.864053	0.947342	1.01426	1.01479	0.946125	0.913306	1.05144	1.19675	1.15514	0.999651	0.877869	0.849557	0.875171	0.866051	0.87796	0.914127	0.983973	1.05589	1.06502	1.03107	1.06081	1.01797	0.926203	0.926228	1.0481	1.01273	0.943172	0.900068	0.938208
LOC107437074	0.533044	0.536335	0.458904	0.414436	0.423632	0.507683	0.534659	0.498234	0.440841	0.435225	0.505158	0.563443	0.567174	0.540766	0.511738	0.463595	0.449812	0.51771	0.585691	0.617039	0.619702	0.585778	0.59255	0.607559	0.619614	0.609567	0.614402	0.622613	0.640603	0.666073	0.639322	0.598904	0.602047	0.628621	0.654493	0.643513	0.549763	0.43504	0.363285	0.318617	0.387244	0.535954	0.673799	0.70287	0.606075	0.542262	0.516682	0.53058	0.530766
LOC107437075	0	0	0	0	-7.81878e-09	-0.000702828	0.00548976	0.011412	0.00782025	0.00674152	0.0112661	0.014765	0.0156982	0.00970663	-0.00208658	-0.00385854	0.00635	0.0169168	0.0210517	0.00879906	-0.00318936	0.00212965	0.00952089	0.0222147	0.0408669	0.052552	0.0445917	0.0270098	0.011156	0.000241704	-0.00223838	-3.61199e-05	-1.35635e-06	0.00471522	0.0138569	0.0199556	0.017291	0.0117148	0.00368304	-0.00479561	-0.00369862	0.00288171	0.0109196	0.0121545	0.0030833	0.00057777	0.00914159	0.0176576	0.0197686
LOC107437076	0.140798	0.161351	0.153422	0.0644748	0.108384	0.174759	0.163122	0.130896	0.117636	0.107882	0.109603	0.119171	0.145658	0.183229	0.160551	0.130867	0.0986022	0.0596704	0.0505172	0.103322	0.149523	0.139187	0.0932433	0.0644089	0.0995104	0.153921	0.18271	0.189433	0.162583	0.126982	0.108367	0.13051	0.153644	0.135034	0.103072	0.0851748	0.107818	0.144461	0.160277	0.143363	0.10168	0.0693735	0.0579655	0.0711095	0.109244	0.144202	0.181079	0.197183	0.159473
LOC107437077	0.0433659	0.116128	0.207586	0.169832	0.114383	0.206512	0.242718	0.223201	0.172228	0.148269	0.159855	0.165246	0.14945	0.132072	0.119493	0.172589	0.186677	0.176796	0.155994	0.131744	0.12265	0.122204	0.129303	0.153904	0.170303	0.17191	0.13551	0.103347	0.123542	0.172541	0.194087	0.173065	0.125322	0.090293	0.0686781	0.0706796	0.111375	0.161817	0.190897	0.197281	0.150858	0.117744	0.109844	0.114611	0.123993	0.145157	0.178111	0.162253	0.131405
LOC107437078	0.0181266	0.00622044	-0.000929041	-5.99764e-05	0	0	0	-0.000204431	-0.00181286	2.56292e-05	0.00692625	0.010906	0.00916969	0.00321477	-0.00202803	-0.000457826	-1.95061e-06	0	0	0	0	0	0	0	0	0	0	0	0	0	0	0	0	0	0	0	0	0	0	0	0	0	0	0	0	0	0	0	0
LOC107437079	0	0	0	0	0	0	0	0	0	0	0	0	0	0	0	0	0	0	0	0	0	-0.00183916	-5.55389e-06	0.00617325	0.009934	0.0104691	0.00550806	0.000436174	-0.000311793	0	0	0	0	0	0	0	0	0	0	0	0	-0.00106618	0.000438797	0.00679833	0.0154256	0.0118794	0.00435799	-0.000543555	-0.000369838
LOC107437080	-0.00358933	0.00368627	0.00988554	0.00375705	-0.00171755	-0.000209583	0	0	0	0	0	0	0	0	0	0	0	0	0	0	0	0	0	0	0	0	0	0	0	0	0	0	0	0	0	0	0	0	0	0	0	0	0	0	0	0	0	0	0
LOC107437082	0.120872	0.127293	0.219308	0.233734	0.169208	0.150192	0.192014	0.210423	0.157005	0.140909	0.184268	0.236674	0.295203	0.277406	0.200805	0.133439	0.0862349	0.111922	0.164125	0.24341	0.284943	0.219251	0.157471	0.134995	0.16207	0.199173	0.223559	0.241744	0.237923	0.224657	0.203665	0.160646	0.158123	0.174835	0.198003	0.205566	0.168029	0.126966	0.168876	0.26845	0.310358	0.250777	0.135658	0.0895828	0.141598	0.173267	0.170882	0.155602	0.145709
LOC107437083	0	-0.0020483	0.00464605	0.0150269	0.00791696	-0.000940943	-0.00187154	-0.000193721	-5.70907e-05	-0.000117771	-0.00113775	-0.00139555	-0.000316723	0.00450397	0.0097635	0.00828614	0.00410162	-0.000457163	-0.00229843	0.00245604	0.00748728	0.0100038	0.00787505	0.00241672	-0.00113677	-0.000711393	-0.000438689	-5.45387e-05	0	0	0	0	0	0	0	0	0	0	0	0	0	0	0	0	0	0	0	0	0
LOC107437086	0.332948	0.349594	0.347112	0.368244	0.389054	0.281092	0.194434	0.219098	0.374094	0.446448	0.422888	0.376004	0.316693	0.294818	0.257287	0.246446	0.266985	0.29737	0.318415	0.330696	0.328364	0.298696	0.297257	0.277804	0.238742	0.189902	0.150366	0.137813	0.198389	0.273108	0.240058	0.198545	0.171107	0.195844	0.251296	0.303936	0.338715	0.368387	0.3797	0.352657	0.329891	0.287126	0.237885	0.198171	0.181049	0.23882	0.281013	0.254399	0.215161
LOC107437087	0.154816	0.121321	0.0886371	0.0581523	0.0346761	0.0387742	0.0690561	0.0876019	0.0896291	0.0828552	0.0662691	0.0587362	0.0633823	0.0679694	0.074061	0.082289	0.0935729	0.0853801	0.0842381	0.108282	0.129718	0.135277	0.102548	0.0621853	0.0379344	0.0319774	0.0406461	0.0582702	0.0891966	0.122862	0.130965	0.100806	0.0519999	0.0857675	0.152377	0.191723	0.153076	0.0898218	0.0544844	0.0724569	0.103859	0.112238	0.101592	0.088614	0.0782536	0.0875669	0.0904072	0.0858194	0.0825331
LOC107437088	0.270136	0.192726	0.113178	0.112624	0.120487	0.108869	0.098496	0.105438	0.133856	0.157116	0.163997	0.168722	0.168936	0.201523	0.256331	0.245078	0.182232	0.119164	0.0949817	0.137052	0.175947	0.190844	0.196425	0.184247	0.163917	0.138612	0.128434	0.121203	0.120065	0.122676	0.122586	0.130153	0.129977	0.11791	0.0976741	0.0847893	0.0928708	0.109686	0.122922	0.128338	0.120297	0.102738	0.0696684	0.0512513	0.0798821	0.0982235	0.109926	0.108503	0.122015
LOC107437091	0	0	-0.000179061	-0.000746616	0.00743571	0.00722694	0.00299579	-0.000699842	-0.000363093	-0.000239771	-0.00220714	-0.00234617	0.0017519	0.00905165	0.0132628	0.00903564	0.00248318	-0.000132826	-0.000741517	-0.000347581	-3.60141e-08	0	0	0	0	0	0	0	0	0	0	0	0	0	0	0	0	0	0	0	0	0	0	0	0	0	0	0	0
LOC107437092	-0.00258748	0.00588049	0.0088024	0.000723743	-0.000854213	0	0	0	0	0	0	0	0	0	0	0	0	0	-0.000175462	-0.00178202	-0.00163823	0.00532279	0.00912042	0.00851622	0.00347725	-0.00206905	0.00260603	0.0099181	0.0134291	0.0134213	0.0072878	-0.000424026	-0.00295848	-0.00331393	-0.00254554	-0.00161764	-0.000600277	0.00227923	0.0108746	0.0209251	0.015532	0.00530037	-0.00120773	-0.000783935	-4.29982e-05	0	0	0	0
LOC107437093	0	0	0	0	0	0	0	0	0	0	0	-1.06864e-05	-0.0005022	-0.0019571	0.00209245	0.0123763	0.0238287	0.0262968	0.0224688	0.00972141	-0.000952188	-0.00208791	0.000535034	0.00655437	0.00957575	0.00926528	0.00180944	-0.00482201	-0.000475872	0.00856805	0.0128696	0.0114094	0.00454266	0.00151246	0.00026131	2.08478e-06	0	0	0	0	0	0	0	0	0	0	0	0	0
LOC107437098	0	0	0	0	-0.000571362	0.00828402	0.00963681	0.00662249	0.000761731	-0.00196155	-0.000902269	0	0	0	0	0	0	0	-0.000271849	-0.00292956	-0.00358225	0.00412679	0.011304	0.0127504	0.00772916	0.0061573	0.0135071	0.0185563	0.0114639	-0.00178432	-0.00139853	0.0101342	0.0175418	0.0154177	0.00811532	0.00133963	-0.000458371	0	0	0	0	0	0	0	0	0	0	0	0
LOC107437099	0	0	0	0	-0.00156834	0.00440504	0.0095339	0.00907055	0.00282538	-0.000868321	-0.000604391	0	0	0	0	0	0	-0.000610341	-0.000450863	0.00277067	0.00721409	0.0125692	0.0160457	0.0130905	0.00696311	0.00253833	0.000557635	2.09878e-05	0	0	0	0	-7.16747e-10	-0.000636233	-0.00139825	-0.000570923	0.00337962	0.00842018	0.0149783	0.0212105	0.0166	0.00940559	0.000876361	-0.00329643	-0.000193702	0	0	0	0
LOC107437100	0.903942	1.03228	1.1962	1.20903	1.09021	1.04334	1.08586	1.14615	1.22856	1.24225	1.14798	1.05692	0.995064	0.995869	1.05099	1.00971	1.03221	1.14056	1.22319	1.22235	1.2053	1.25309	1.24044	1.15491	1.07652	1.05968	1.10282	1.13481	1.10917	1.0599	0.984692	0.912086	0.87986	0.941918	1.03835	1.08985	1.02949	0.939653	0.906766	0.92813	0.937937	0.920737	0.942991	1.01946	1.09421	1.02775	0.91864	0.961236	1.06838
LOC107437101	0.00939428	0.0118129	0.0143839	0.0109592	0.000231391	-0.00160926	-0.000240691	0.000118283	0.0033124	0.0128892	0.0276747	0.0335382	0.0220856	0.00680171	0.0131142	0.012123	0.00513973	0.0168905	0.0272333	0.0262236	0.0192703	0.00860124	0.0117845	0.0174074	0.00946518	-0.00210462	-0.00309524	-0.000462836	0.00498627	0.0106588	0.00908338	0.00411834	-0.00187889	-0.00263978	-0.00131559	-5.53785e-05	0	0	0	0	-6.00754e-06	-0.000729354	0.000758647	0.00497775	0.0114019	0.0196898	0.0183875	0.0087072	0.0120616
LOC107437103	0	0	0	0	0	0	0	0	0	0	0	0	0	0	0	0	0	0	0	0	0	0	0	0	0	0	0	0	0	0	0	0	0	0	0	0	0	0	0	0	0	0	0	0	0	0	0	0	0
LOC107437108	0	-0.00170294	0.00527451	0.0114733	0.00425905	-0.00127785	-0.00105866	-8.08762e-06	-2.3643e-06	-0.000166589	-0.00128321	0.00016441	0.00752864	0.0136465	0.0126041	0.00455371	-0.00145794	-0.00277854	-0.00135154	0.00250807	0.00873895	0.022907	0.0282063	0.0214029	0.0091076	-0.00295462	-0.00323886	-0.000470631	0	0	0	0	0	0	0	0	0	0	0	0	0	0	0	0	0	0	-0.000475149	-0.00340152	0.00504347
LOC107437110	0.897004	0.706104	0.623361	0.562452	0.542123	0.536311	0.536865	0.521239	0.553886	0.601644	0.673671	0.707476	0.662276	0.624279	0.545021	0.476096	0.447341	0.52296	0.614113	0.674364	0.682558	0.561367	0.567038	0.628142	0.628426	0.574534	0.510966	0.488516	0.557369	0.634157	0.630468	0.634687	0.627058	0.610096	0.599013	0.590208	0.586618	0.592574	0.586675	0.565649	0.57646	0.562014	0.531034	0.52067	0.552453	0.58559	0.576541	0.598933	0.61201
LOC107437112	0.0828489	0.0358712	0.0339506	0.0448176	0.032298	0.0242391	0.0309978	0.0506452	0.0641411	0.0656112	0.058379	0.0586234	0.0805772	0.091291	0.0588077	0.0309871	0.0354682	0.048814	0.0561966	0.0500113	0.0450695	0.0539861	0.063929	0.0562742	0.0435318	0.0361509	0.0321965	0.0305067	0.0332085	0.0328365	0.0200533	0.0165202	0.0149997	0.0128191	0.00858667	0.00592213	0.00950523	0.0177972	0.027762	0.036047	0.0283323	0.0339149	0.057705	0.0705585	0.0598806	0.0285264	0.0187021	0.0594868	0.0795398
LOC107437113	0.503811	0.509867	0.555889	0.589807	0.540294	0.47638	0.480832	0.542213	0.62353	0.643464	0.572402	0.504711	0.471922	0.472044	0.480619	0.407714	0.381306	0.4572	0.530241	0.550102	0.525345	0.447149	0.40214	0.395996	0.425319	0.507532	0.593716	0.644372	0.623719	0.572016	0.583205	0.58874	0.543617	0.527705	0.536589	0.549188	0.549538	0.543597	0.516887	0.475974	0.481394	0.445507	0.386249	0.406452	0.510936	0.583773	0.597741	0.544463	0.560693
LOC107437114	0.110407	0.046162	0.00730114	0.0331288	0.0224811	0.032585	0.0445197	0.0457423	0.0270401	0.0231167	0.0423652	0.0617887	0.0793018	0.0895645	0.0773511	0.0626732	0.0439959	0.0265051	0.0206528	0.0314173	0.0478055	0.0665366	0.0746384	0.0740436	0.0685879	0.0613204	0.0774081	0.0938891	0.090147	0.0729596	0.05789	0.0716558	0.0816053	0.0602368	0.0248781	0.00345761	0.0222305	0.0526865	0.0631829	0.0561047	0.0382696	0.0293731	0.027961	0.024604	0.0215032	0.0170353	0.0178047	0.0271273	0.0358987
LOC107437115	0.838031	0.842111	0.653668	0.535381	0.793792	0.794341	0.693046	0.636366	0.696312	0.745149	0.795121	0.819717	0.807705	0.799444	0.720027	0.611423	0.585059	0.608002	0.671869	0.795736	0.902176	0.964884	0.964359	0.950281	0.8959	0.873442	0.930768	0.996169	0.991342	0.930006	0.87165	0.931215	1.03836	1.06073	1.05507	1.01704	0.932562	0.838434	0.726803	0.588752	0.670998	0.819002	0.941574	0.933754	0.782678	0.715465	0.681158	0.675651	0.654483
LOC107437117	-0.00327958	0.000264079	0.0188237	0.0223695	0.00330699	-0.00227791	-0.00121354	-8.92444e-05	-2.62555e-05	0	0	0	0	0	0	0	0	0	0	0	0	-1.45356e-07	-0.00129441	0.000695998	0.0106697	0.0176554	0.0128954	0.00440214	-0.000122336	-0.000144605	-0.00243975	-0.00199264	0.0111531	0.0201893	0.0243162	0.0225663	0.0114731	-0.00208619	-0.00281276	-1.95102e-05	0	0	0	-0.000872027	-0.00339165	0.00224175	0.00980264	0.0119913	0.0120144
LOC107437122	0.516299	0.441639	0.276505	0.218253	0.306916	0.392244	0.385348	0.320779	0.248832	0.212913	0.219476	0.240205	0.276634	0.311178	0.302006	0.244901	0.215716	0.216458	0.227573	0.231854	0.258749	0.373205	0.447405	0.447625	0.417337	0.377083	0.418613	0.458212	0.4197	0.342087	0.283798	0.309423	0.409497	0.452558	0.46164	0.442753	0.397088	0.349022	0.334029	0.322499	0.302553	0.290781	0.297464	0.308503	0.308509	0.25006	0.213527	0.277472	0.340961
LOC107437124	0.11175	0.0805971	0.0358419	0.0558666	0.0967188	0.0994398	0.124379	0.149362	0.14925	0.145714	0.134481	0.122063	0.104724	0.0830573	0.0966211	0.115894	0.118244	0.107304	0.0924532	0.0717804	0.0648013	0.0994046	0.122316	0.105511	0.0537291	0.00800879	0.021536	0.0516577	0.0700478	0.0786722	0.0828658	0.115666	0.135269	0.135447	0.128726	0.119324	0.112238	0.111208	0.114239	0.122687	0.106957	0.0849854	0.0707246	0.0647951	0.0595322	0.0731928	0.0933036	0.119497	0.100263
LOC107437125	0.124616	0.123171	0.103721	0.0606791	0.046013	0.0812716	0.123068	0.149423	0.135254	0.134351	0.160058	0.178612	0.188076	0.141329	0.0704494	0.0483059	0.0450718	0.0419085	0.0389861	0.0466618	0.0614411	0.0727782	0.0962628	0.0946935	0.0701515	0.0559665	0.0830163	0.127622	0.146828	0.135902	0.0993527	0.0588787	0.0468398	0.0455862	0.056817	0.0761368	0.108027	0.143957	0.167858	0.177245	0.137865	0.119212	0.132864	0.137783	0.105207	0.116393	0.12704	0.116525	0.0945185
LOC107437126	0	0	0	0	0	0	0	-0.000136934	-0.0010867	0.000809498	0.00654504	0.00958867	0.0074562	0.00166417	-0.00160793	-0.000274407	-0.00123336	0.00481521	0.0116665	0.0163149	0.0160779	0.000350488	0.00114867	0.0164738	0.0225712	0.019972	0.0100296	0.00244994	0.00410584	0.0125959	0.0302815	0.0341716	0.0280686	0.0167963	0.00377024	-0.00262369	0.0031173	0.0114694	0.018056	0.0234999	0.0247438	0.019857	0.0110716	0.00536155	0.00566974	0.0227295	0.0286053	0.0168476	0.00580932
LOC107437127	0	0	0	0	0	-3.86284e-07	0.00023601	0.00469052	0.013057	0.0145553	0.00548247	-0.00119322	0.00107379	0.0116155	0.0163296	0.0107532	0.00259478	-0.00307277	-0.00181832	0.011487	0.0229921	0.0253653	0.0201686	0.00887906	0.00312283	0.00146559	0.00800483	0.0171111	0.0168037	0.0115404	0.0093055	0.00783014	0.0112723	0.00819391	0.00299046	-0.000901234	-0.000945741	0	0	0	-0.00241806	-0.000606821	0.00919702	0.0170518	0.0166126	0.00540816	-0.00069996	0.0086435	0.00868025
LOC107437128	0.911286	0.827941	0.709662	0.624111	0.5492	0.60547	0.717954	0.791936	0.787341	0.755079	0.692094	0.663991	0.708409	0.760205	0.744109	0.687733	0.648799	0.680143	0.720392	0.744731	0.743879	0.688529	0.668904	0.696429	0.722156	0.72544	0.773399	0.809946	0.769572	0.697896	0.666717	0.676043	0.685606	0.67607	0.666215	0.661831	0.66581	0.663069	0.608045	0.512788	0.52579	0.640687	0.762565	0.797669	0.735124	0.721397	0.749148	0.737925	0.638133
LOC107437131	-0.00274233	0.00164177	0.011299	0.0082812	-0.00145746	-0.000972188	-6.00063e-06	-9.97479e-05	-0.00101381	-0.000598119	0.00374763	0.00799419	0.0113135	0.0108968	0.00272475	-0.0012198	-0.000593618	-0.000263744	0	0	0	0	0	0	0	0	0	0	0	0	0	0	0	0	0	0	-0.000558315	-0.000429867	0.0042729	0.011457	0.0118705	0.00777487	0.000737303	-0.00259094	-0.00015258	0	0	0	0
LOC107437132	1.12737	1.06766	0.965405	0.956653	0.874984	0.747094	0.733569	0.757682	0.827594	0.868397	0.852034	0.813658	0.729952	0.699016	0.770089	0.815006	0.798126	0.783053	0.796059	0.833107	0.880504	0.95041	0.961172	0.949372	0.895696	0.821122	0.850588	0.909834	0.958562	0.979813	0.914174	0.860027	0.849376	0.828673	0.797368	0.777823	0.793456	0.833572	0.916502	0.995084	0.929919	0.852107	0.792901	0.774552	0.796853	0.761137	0.747007	0.803652	0.762287
LOC107437133	-0.0131345	0.0314429	0.0759808	0.0405883	0.0165333	0.0116487	0.0117572	0.0109775	0.0138272	0.0216025	0.0344448	0.0428783	0.0424218	0.0230214	0.0183413	0.0377949	0.0490572	0.0569976	0.0592861	0.0642542	0.0666337	0.0477318	0.0302857	0.0307041	0.0705868	0.103732	0.0755853	0.0332805	0.0135953	0.0140898	0.0171772	0.023509	0.0300265	0.0235453	0.00996283	-0.000494554	-0.000351631	0.00506878	0.0102563	0.0178843	0.03583	0.0599765	0.077665	0.0669891	0.0290424	0.00888828	0.00404921	0.0334319	0.0418141
LOC107437138	0.00261634	0.021603	0.0193151	-0.00374543	0.00796643	0.0132803	0.00879016	0.00223562	-8.06884e-05	-0.000653424	-0.000277258	0	-2.24902e-05	-0.000302148	-0.00329861	0.00619948	0.0169589	0.0222886	0.0213086	0.00938814	0.00228719	0.0108991	0.0120843	0.00773629	0.000683042	-0.00337776	0.000259425	0.00588044	0.00935622	0.0106346	0.00646566	0.000455017	-0.00254448	-0.00255951	-0.00117291	-4.75135e-05	-0.000576398	-0.000298717	0.00523904	0.0134186	0.0132599	0.00817932	0.000456108	-0.00280904	-0.000163124	0	0	0	0
LOC107437139	0	0	0	0	0	0	0	-0.000324363	-0.00310035	-0.0012102	0.00948044	0.0178681	0.0196826	0.0167419	0.0139207	0.0181397	0.0172585	0.00721543	-0.00115823	-0.00129534	-1.62893e-07	0	0	0	0	0.000278869	0.00411851	0.0091642	0.0116911	0.0112584	0.00588419	-0.000593447	-0.00238879	-0.00228799	-0.00103225	-4.1496e-05	0	0	0	0	0	0	0	0	0	0	0	0	0
LOC107437144	0.416997	0.39126	0.461735	0.488454	0.509307	0.574904	0.618842	0.624607	0.542666	0.487829	0.474087	0.478734	0.520552	0.512134	0.4492	0.421761	0.426958	0.42193	0.431186	0.46565	0.501291	0.512049	0.532406	0.574256	0.609415	0.627768	0.61735	0.600703	0.575773	0.536654	0.519515	0.545345	0.604838	0.62106	0.615363	0.592079	0.546076	0.490489	0.414332	0.323106	0.41268	0.496412	0.52269	0.532745	0.570508	0.60732	0.580203	0.553348	0.573012
LOC107437145	0.0775838	0.103826	0.0768626	0.0618363	0.0869858	0.112679	0.121901	0.119277	0.0916658	0.0745635	0.065887	0.0673811	0.084837	0.0839709	0.0940667	0.0759696	0.0645331	0.073639	0.0911383	0.114859	0.119789	0.0654842	0.0223451	0.0368401	0.0847511	0.106695	0.0665087	0.02472	0.0378322	0.0745861	0.079014	0.116666	0.166357	0.160037	0.113273	0.0652674	0.0435893	0.0405109	0.073718	0.111714	0.0884321	0.0715092	0.0712829	0.0770014	0.0871312	0.0832249	0.0752339	0.0581006	0.0608802
LOC107437146	0.070867	0.0354191	0.0106576	0.00931735	-0.00134958	0.00523213	0.0262679	0.0391866	0.0448426	0.0430976	0.0334418	0.0297074	0.03811	0.047311	0.037793	0.0251706	0.0312257	0.044425	0.055696	0.0647601	0.074139	0.0839157	0.0647184	0.0295366	0.00367595	0.00474582	0.0228564	0.0480163	0.0683168	0.0755824	0.0520827	0.0364517	0.0357273	0.049869	0.0732211	0.0862869	0.0744113	0.060099	0.0469734	0.0282939	0.0712747	0.0967507	0.0845588	0.0489303	-0.00238405	0.0026659	0.0108458	0.0256799	0.0686615
LOC107437147	0.54103	0.648607	0.852134	1.01238	0.948208	0.838277	0.818439	0.840571	0.844576	0.872261	0.955865	0.991108	0.930362	0.798721	0.726189	0.732327	0.748153	0.699203	0.693488	0.8001	0.886447	0.889828	0.821206	0.763218	0.751177	0.754897	0.747988	0.740723	0.746421	0.774119	0.823977	0.808554	0.753254	0.697893	0.640798	0.623965	0.677718	0.74931	0.846435	0.946666	0.927448	0.794536	0.597851	0.482744	0.516651	0.61916	0.633407	0.518472	0.521564
LOC107437149	0.0260276	0.0133979	-0.00233795	0.01139	0.0280688	0.0379655	0.0277837	0.0247816	0.0302454	0.02833	0.0156367	0.00568736	0.00743541	0.0193741	0.0282416	0.0294004	0.0215282	0.00994346	0.00576033	0.0137894	0.0198279	0.0166178	0.00840674	0.00221318	0.00811815	0.0186448	0.0319057	0.0392846	0.0261791	0.0050283	-0.000795984	0.00667831	0.0401886	0.059085	0.0633568	0.0544813	0.0270923	-0.0029951	0.00176205	0.0253417	0.0234768	0.0183206	0.0128327	0.0105054	0.0115711	0.00199433	-0.00393535	-0.000582469	0
LOC107437152	0.328054	0.414506	0.475369	0.464273	0.502538	0.548065	0.545759	0.514042	0.460475	0.441756	0.482114	0.513921	0.515971	0.465079	0.373318	0.342018	0.300331	0.210238	0.161221	0.214796	0.297821	0.374345	0.399654	0.383667	0.389707	0.400296	0.403517	0.404725	0.396721	0.392986	0.418077	0.421	0.393556	0.321983	0.231678	0.186279	0.247069	0.338646	0.391949	0.416006	0.357714	0.342511	0.38659	0.43626	0.451936	0.420552	0.399587	0.379674	0.414244
LOC107437153	0.162496	0.13193	0.0722917	0.0773617	0.077739	0.100517	0.0870889	0.0600122	0.0386532	0.0426271	0.0690407	0.083246	0.0675912	0.0545144	0.0735423	0.105458	0.106776	0.117294	0.122481	0.115006	0.116342	0.142592	0.151575	0.141244	0.123286	0.106211	0.110869	0.118599	0.125944	0.134021	0.111818	0.0700621	0.0364899	0.0445115	0.0708836	0.0965908	0.112327	0.122595	0.126073	0.122736	0.103676	0.0815278	0.0706323	0.0760905	0.0853338	0.0907531	0.0825438	0.059378	0.0606098
LOC107437154	0.238401	0.275306	0.326943	0.331283	0.346909	0.313621	0.314568	0.338374	0.323763	0.31457	0.305937	0.313343	0.361525	0.402453	0.412584	0.444372	0.440691	0.384694	0.324295	0.271875	0.243226	0.259584	0.26245	0.245642	0.225793	0.215845	0.19607	0.181924	0.195377	0.218023	0.222608	0.245867	0.250493	0.271082	0.294891	0.313573	0.325143	0.335869	0.349952	0.384839	0.372119	0.350286	0.298855	0.243997	0.241556	0.250942	0.263476	0.25532	0.275203
LOC107437155	0.60653	0.508856	0.456677	0.482872	0.464593	0.490159	0.484476	0.46781	0.452822	0.461382	0.517941	0.546604	0.509355	0.431084	0.351538	0.3427	0.356926	0.36642	0.415457	0.53546	0.615457	0.56505	0.506869	0.456291	0.451459	0.471511	0.540198	0.597012	0.566389	0.491711	0.473949	0.509359	0.549265	0.554885	0.540703	0.514095	0.47002	0.425188	0.413857	0.426697	0.479192	0.514925	0.501668	0.441586	0.354515	0.380662	0.388042	0.34566	0.328974
LOC107437156	1.37217	1.37214	1.38934	1.42488	1.44036	1.51998	1.55811	1.53744	1.42667	1.38675	1.44492	1.49981	1.53833	1.52177	1.45252	1.43992	1.44349	1.47699	1.5099	1.52253	1.52055	1.48948	1.46478	1.45383	1.4572	1.45731	1.45552	1.43974	1.39288	1.33712	1.32349	1.3792	1.39624	1.30413	1.19642	1.17412	1.3424	1.56388	1.65679	1.61915	1.57568	1.49705	1.3778	1.30204	1.33911	1.45277	1.53255	1.53806	1.49556
LOC107437165	0.0560754	0.0281227	0.0235931	0.029946	0.0151864	0.0044809	-0.00203202	-0.00156228	0.0114563	0.0217072	0.0313151	0.0376013	0.0369302	0.0350504	0.0271203	0.0305457	0.0368801	0.0422472	0.0421714	0.0396825	0.038225	0.0374852	0.0312357	0.012956	-0.00305291	-0.00463778	0.0134733	0.0334303	0.0311614	0.0192918	0.0146746	0.0130421	0.0176028	0.0128897	0.0067628	0.00342568	0.00487037	0.00684012	0.00480688	0.00340606	0.0223802	0.0294225	0.0199083	0.00885458	0.00774134	0.00751267	0.00372384	-0.000323472	-0.0003079
LOC107437169	0.0318173	0.103436	0.153	0.132459	0.179902	0.149878	0.106794	0.0901653	0.107447	0.121093	0.136485	0.158027	0.194075	0.20552	0.1499	0.130163	0.132723	0.112507	0.0997205	0.105971	0.116928	0.129281	0.0999524	0.0636192	0.0745407	0.103098	0.1176	0.12266	0.124798	0.125246	0.112654	0.0951111	0.0601223	0.0546982	0.0642291	0.0747409	0.0777443	0.0789046	0.0758395	0.0836228	0.104801	0.11549	0.108082	0.0850165	0.0603522	0.078031	0.0826877	0.0674273	0.111997
LOC107437170	0.00655907	0.0617205	0.0698607	0.0513903	0.0701021	0.0965683	0.0956507	0.108048	0.148523	0.15659	0.118152	0.0755891	0.0426302	0.0522983	0.0532665	0.0585918	0.0702063	0.136723	0.198051	0.223029	0.217121	0.157887	0.117195	0.116076	0.100535	0.0841885	0.063865	0.0555875	0.0845888	0.119408	0.129277	0.125014	0.105384	0.0841742	0.0574949	0.0417356	0.0566372	0.0809189	0.0771619	0.0594427	0.0783649	0.123486	0.167339	0.1521	0.0704523	0.0645328	0.123901	0.172963	0.152147
LOC107437171	0.18907	0.143026	0.0777583	0.0949212	0.0667071	0.0988653	0.145293	0.177331	0.166288	0.143289	0.108923	0.0849996	0.0864313	0.105279	0.094728	0.100292	0.0854123	0.071572	0.0693928	0.0852061	0.103713	0.113348	0.107214	0.102799	0.0830214	0.0693489	0.114827	0.164656	0.160051	0.124566	0.110535	0.119516	0.15286	0.161973	0.1555	0.135033	0.0911146	0.043081	0.0340121	0.0612434	0.0808766	0.103964	0.117979	0.120931	0.12599	0.136885	0.137556	0.103622	0.0791034
LOC107437172	0.0230474	0.0365716	0.0312723	0.017096	0.0288873	0.0559374	0.058148	0.0524379	0.0553336	0.0515339	0.034498	0.0228358	0.0217405	0.0630156	0.100768	0.0844503	0.0553958	0.0249564	0.0106291	0.0231884	0.0338269	0.03785	0.032534	0.0159613	0.00734145	0.0134139	0.0186548	0.0211845	0.0256275	0.0462877	0.100579	0.144658	0.176475	0.177556	0.15127	0.115405	0.0684575	0.02016	0.0201808	0.0485037	0.08173	0.101691	0.0975929	0.0729877	0.0324349	0.0219324	0.0518632	0.0942236	0.117122
LOC107437173	0.0970968	0.0663761	0.0917448	0.161663	0.175647	0.135994	0.122678	0.125051	0.12402	0.111919	0.0771923	0.0504895	0.0466213	0.0470821	0.0771792	0.104944	0.141498	0.151824	0.14447	0.107941	0.0764489	0.0860919	0.107049	0.113426	0.10577	0.0889508	0.108299	0.131101	0.12853	0.105436	0.079314	0.0783316	0.0934951	0.131182	0.171447	0.182574	0.133519	0.0677059	0.0379247	0.0471229	0.0421244	0.060659	0.0963911	0.113358	0.0963001	0.0525314	0.0374848	0.0759301	0.102955
LOC107437174	0.31748	0.231588	0.157119	0.172263	0.187476	0.132479	0.0820266	0.0551246	0.08455	0.119373	0.162863	0.189212	0.176457	0.150781	0.132905	0.143473	0.154809	0.160513	0.167258	0.18784	0.210477	0.215998	0.168244	0.100726	0.0963874	0.149769	0.168582	0.171679	0.160085	0.154186	0.190819	0.197143	0.17722	0.168149	0.161177	0.160022	0.168987	0.186864	0.24312	0.335329	0.275277	0.182485	0.125566	0.124097	0.164885	0.121364	0.0710428	0.0870285	0.138352
LOC107437176	0.0497624	0.0597921	0.125785	0.164267	0.133382	0.148201	0.133208	0.103002	0.0908712	0.10246	0.143696	0.170096	0.159366	0.153223	0.144178	0.105597	0.0739111	0.082511	0.101376	0.1265	0.134826	0.10082	0.0772687	0.0800048	0.107371	0.136611	0.13072	0.123175	0.148814	0.195553	0.219374	0.209098	0.17034	0.125611	0.0793772	0.0594792	0.0907609	0.136066	0.161121	0.180633	0.210912	0.221842	0.193165	0.123239	0.0417728	0.0409821	0.070934	0.103701	0.10458
LOC107437177	-0.000160919	0.0255819	0.0390336	0.023412	0.00575537	-0.000321088	-0.00187875	-0.000734989	0.00298978	0.00698202	0.0103785	0.0107546	0.00527506	-0.00206471	-8.99803e-05	-1.13997e-05	0	-0.00216509	0.000200786	0.00772461	0.0150181	0.0228375	0.0304886	0.0314813	0.023527	0.00711473	0.00135878	2.35526e-05	-0.0010763	-0.00238301	0.00131167	0.00961852	0.0244458	0.0373699	0.0485572	0.0525941	0.0440757	0.0301843	0.0082568	-0.0182956	0.00713544	0.0354835	0.0508214	0.045727	0.0194487	0.0235303	0.0234821	0.0191099	0.0141664
LOC107437179	0	0	0	0	0	0	0	0	0	0	0	0	0	0	0	0	0	0	0	0	0	0	0	0	0	0	0	0	0	0	0	0	-4.59192e-10	-0.000374344	-0.00062991	0.000531369	0.00524751	0.0114614	0.0175173	0.0207672	0.012912	0.00255893	-0.00167724	-5.37655e-06	-2.90633e-07	0	0	0	0
LOC107437182	0	0	-0.00301951	0.00796676	0.0289657	0.0184799	0.00219743	-0.00721805	-0.0131558	-0.00559797	0.0262784	0.0545708	0.0742663	0.0737586	0.0423767	0.0252138	0.0243358	0.039511	0.0480999	0.0424363	0.0385113	0.0552844	0.0576968	0.0401673	0.0184606	0.00656574	0.00915278	0.0140596	0.017689	0.0233551	0.0193119	0.010181	0.00994953	0.0219885	0.0403387	0.0514474	0.0434878	0.0279395	0.0106925	-0.00931649	-0.00380117	0.00812569	0.0170781	0.0164587	0.00336448	-0.00192099	-0.000312831	-6.67527e-05	-0.00489001
LOC107437183	-0.00214976	0.00132865	0.00859925	0.00616123	-0.00115023	-0.000712143	-2.91954e-06	0	0	-0.000192915	-0.00187203	-0.00236782	-0.00122283	0.00762259	0.0189409	0.0169558	0.00925947	0.000194735	-0.00478344	-0.00232788	-2.44466e-07	0	0	0	0	0	0	0	0	0	0	0	0	0	0	0	0	0	0	0	0	-0.00104263	-0.000829741	0.00551085	0.0170906	0.0151539	0.0153537	0.025458	0.0288259
LOC107437185	0	0	0	0	0	0	0	-9.97479e-05	-0.00101381	-0.000598119	0.00374763	0.00799419	0.0113135	0.0108968	0.00272475	-0.0012198	-0.000593618	-0.000263744	0	0	0	0	0	0	0	0	0	0	-0.00120436	-0.00149206	0.00488537	0.0103669	0.0127373	0.00950813	0.00357018	-0.000878194	-0.000945741	-1.18187e-07	-0.001736	-0.00464626	0.0015364	0.0102292	0.0161468	0.0134544	0.000406099	-0.00160238	0	0	0
LOC107437189	0.0100782	0.0122513	0.0138871	0.0112683	-0.000463216	0.00627566	0.00919023	0.00893289	0.0185418	0.0233251	0.0211195	0.0151097	0.00129719	-0.00365854	0.000865802	0.0118491	0.0158451	0.0109905	0.00592692	0.00763159	0.0113069	0.0126065	0.0086289	0.00136372	-0.00189267	0.000335918	0.00964058	0.0218472	0.030076	0.0347221	0.0284995	0.0159698	0.00769631	0.0152626	0.0365156	0.0595241	0.0752284	0.085176	0.0794633	0.0698058	0.1056	0.121879	0.0978127	0.072048	0.0846552	0.0889981	0.0696376	0.0390476	0.0269235
LOC107437190	0.51146	0.432129	0.44095	0.525419	0.50578	0.540379	0.499843	0.4444	0.392467	0.374056	0.386583	0.404408	0.436155	0.472732	0.485959	0.496904	0.495884	0.507088	0.526802	0.544189	0.552437	0.554321	0.563075	0.545038	0.497244	0.423076	0.432348	0.471735	0.50369	0.511407	0.466	0.405291	0.356752	0.358768	0.394157	0.424524	0.425454	0.415138	0.378316	0.334851	0.37631	0.449792	0.536378	0.573854	0.532056	0.491254	0.481103	0.531449	0.504365
LOC107437191	0.214027	0.302097	0.305577	0.176823	0.124138	0.157145	0.16777	0.154429	0.107622	0.0850019	0.101508	0.133987	0.190405	0.217869	0.174006	0.136879	0.127516	0.126151	0.116165	0.0767223	0.0608174	0.102779	0.159519	0.212055	0.207008	0.185405	0.198444	0.218966	0.236434	0.227136	0.163417	0.118457	0.107353	0.119242	0.135077	0.151783	0.173122	0.193283	0.206788	0.210105	0.206209	0.228658	0.264258	0.269148	0.244835	0.195764	0.174716	0.182592	0.186606
LOC107437192	0.293196	0.335603	0.440346	0.431196	0.347719	0.389172	0.403151	0.353254	0.293829	0.266815	0.278134	0.302468	0.3365	0.373429	0.359807	0.344219	0.349653	0.38915	0.402583	0.355639	0.308939	0.267768	0.265163	0.283914	0.331634	0.376117	0.346566	0.305153	0.285054	0.270232	0.244644	0.225001	0.229276	0.236858	0.251141	0.268362	0.293414	0.320799	0.318219	0.289766	0.280312	0.324958	0.377862	0.387613	0.342705	0.264638	0.223303	0.197886	0.18814
LOC107437193	0.00849532	0.0177969	0.0157694	0.00511449	-0.00144771	-0.000593575	0	-0.000268474	-0.00179856	0.00367788	0.0181179	0.025306	0.0174763	0.000635769	0.00416452	0.0174576	0.0191371	0.00807761	-0.000450219	0.00111264	0.00668939	0.0201018	0.0249931	0.0194001	0.00822239	-0.00425596	-0.00878708	-0.0086612	0.00281323	0.0195869	0.0215008	0.0153696	0.0171318	0.0258259	0.0339803	0.0358018	0.0241347	0.00796093	0.00344406	0.000440036	-0.000376938	-0.000542337	-0.000305057	0.00294455	0.00870187	0.00751267	0.00372384	-0.000323472	-0.0003079
LOC107437194	1.74038	1.58268	1.45739	1.56778	1.58377	1.4959	1.39645	1.33863	1.32629	1.35264	1.43264	1.47921	1.44761	1.41413	1.46453	1.50688	1.50429	1.42845	1.38322	1.42365	1.48511	1.55955	1.61304	1.62842	1.63356	1.63857	1.61881	1.58176	1.54102	1.50134	1.48456	1.48468	1.50348	1.5502	1.59078	1.58481	1.48933	1.367	1.28202	1.2356	1.2453	1.36255	1.53325	1.60688	1.52744	1.46117	1.44695	1.42702	1.42682
LOC107437196	0.0243692	0.0184578	0.00228523	-0.00086714	-0.000760006	0.00909799	0.0192493	0.0190719	0.0115348	0.00798206	0.00935828	0.00935983	0.00390054	-0.00209218	-1.1372e-05	-6.10543e-08	0	-0.000593825	-0.000656616	0.000287838	0.00389092	0.0150072	0.0216153	0.0230751	0.0222338	0.0173573	0.00932698	0.00222638	0.00420984	0.0100424	0.00651687	0.00723228	0.0096739	0.0116131	0.013785	0.0163582	0.0212033	0.0261393	0.021933	0.0064666	-0.00100796	-0.00182789	0.00823998	0.0177683	0.0177192	0.0162476	0.011933	0.0200975	0.0172915
LOC107437197	0.130587	0.18193	0.168155	0.138741	0.162967	0.178464	0.169481	0.141287	0.105868	0.0989004	0.124774	0.151463	0.170545	0.15888	0.156966	0.150969	0.126877	0.112807	0.102348	0.101999	0.127163	0.194848	0.234263	0.21453	0.142341	0.0917397	0.0860725	0.0977653	0.121731	0.154558	0.194402	0.235224	0.251823	0.231179	0.18471	0.147722	0.150025	0.166147	0.18988	0.212522	0.158771	0.100594	0.0708112	0.0568516	0.0477015	0.0738587	0.109496	0.131156	0.147644
LOC107437199	0.208124	0.214215	0.236036	0.2256	0.216481	0.182949	0.184355	0.171744	0.131463	0.133827	0.201537	0.255817	0.275227	0.222935	0.162014	0.124668	0.098693	0.0924579	0.0988342	0.120655	0.145986	0.17068	0.204781	0.233285	0.216383	0.175746	0.117825	0.0749991	0.09795	0.147708	0.161321	0.146129	0.142301	0.176038	0.216248	0.242656	0.241619	0.22944	0.218033	0.205108	0.201153	0.212671	0.22893	0.237076	0.221111	0.205516	0.213591	0.226906	0.255892
LOC107437200	0.6584	0.634112	0.627904	0.690006	0.782058	0.819172	0.819468	0.787396	0.740255	0.709454	0.680584	0.671158	0.697065	0.784991	0.833528	0.802752	0.755084	0.742629	0.743308	0.745	0.740631	0.735843	0.682109	0.612732	0.564685	0.542263	0.55586	0.600067	0.683053	0.765761	0.745064	0.716667	0.680089	0.602595	0.515668	0.472339	0.519762	0.608459	0.678156	0.695359	0.737956	0.745965	0.705022	0.647131	0.602591	0.651632	0.678762	0.679357	0.624943
LOC107437203	0.0844076	0.0564717	0.0135071	0.00619107	0.0111083	0.00764521	0.0100704	0.0143056	0.0134232	0.0103425	0.00333465	-0.00118282	-0.000262772	-0.00127104	-8.61826e-05	0.0094154	0.0170527	0.016727	0.0138051	0.0113683	0.0121271	0.0159819	0.0131888	0.0180875	0.0276021	0.0368137	0.0247356	0.00972559	0.0155776	0.0286166	0.0274415	0.0273187	0.0173012	0.0120107	0.00861146	0.00839828	0.0147075	0.0225762	0.0165875	-0.000484007	0.0086173	0.0233033	0.0299535	0.0252193	0.0122756	0.0131677	0.014943	0.01321	0.021136
LOC107437204	0.168028	0.129319	0.0469072	0.0385462	0.123721	0.113818	0.0714065	0.0520833	0.0759628	0.0931249	0.101606	0.0980188	0.0753327	0.0492509	0.0439289	0.0485513	0.053925	0.0350473	0.0313009	0.0753098	0.112813	0.109259	0.0927803	0.0693586	0.0757362	0.103644	0.119424	0.13055	0.11377	0.0782695	0.0577506	0.0433763	0.0551151	0.0722338	0.0899101	0.0966781	0.0799676	0.0539129	0.0347957	0.0287243	0.0382999	0.0666021	0.103805	0.119812	0.109628	0.124774	0.127044	0.0948441	0.0410373
LOC107437205	0.00727517	0.0110945	0.00495206	-0.000452069	0	0	0	0	0	0	0	0	0	0	0	0	0	0	-0.000200879	-0.00221193	-0.00293915	-0.00059413	0.0103827	0.01963	0.0181975	0.01027	0.0042546	0.000429144	-1.01777e-07	0	0	0	0	0	0	0	0	0	0	0	0	0	0	0	0	0	0	0	0
LOC107437210	0.225124	0.246306	0.234394	0.259383	0.238985	0.189363	0.180245	0.196354	0.207809	0.221609	0.243891	0.248756	0.228239	0.168346	0.118897	0.113484	0.13066	0.157194	0.177844	0.171235	0.168881	0.192259	0.212472	0.251395	0.25124	0.231929	0.211904	0.19747	0.219823	0.251528	0.283008	0.310455	0.269703	0.224888	0.169859	0.133072	0.145917	0.172602	0.17275	0.18187	0.155265	0.13184	0.125059	0.148132	0.209796	0.212437	0.16461	0.115524	0.165522
LOC107437211	0.0364405	0.0242561	0.00543673	0.0176744	0.0148368	0.00139908	-0.00426187	-0.000497323	0.0125652	0.0176093	0.0116012	0.00611214	0.00242317	0.00789168	0.0184339	0.0364784	0.0542604	0.0569173	0.0473027	0.0170567	-0.00397428	0.0128081	0.0215344	0.0197494	0.0079802	-0.00538636	-0.00868866	-0.00746906	0.0018762	0.0138466	0.0214833	0.0473383	0.0729197	0.0761467	0.060993	0.0392793	0.0173707	-0.000679688	-0.0058262	-0.00203792	0.00387602	0.0127457	0.0189928	0.0189785	0.0138515	0.0077186	0.0102877	0.0194517	0.0190483
LOC107437212	0	0	0	0	0	0	-0.000731844	9.76562e-05	0.00829132	0.0167825	0.0248016	0.0256256	0.0114207	-0.0015939	0.00938305	0.0189098	0.0181286	0.00642792	-0.00314322	-0.00216793	-2.511e-07	0	0	-2.56845e-05	-0.000483022	0.00247089	0.0121658	0.0195072	0.0145896	0.00485973	0.00597413	0.010685	0.0114502	0.0113844	0.0133872	0.0151803	0.0144904	0.0120663	0.00513613	-0.00458651	-0.00190057	0	0	0	0	-0.000448576	0.00200749	0.0108825	0.0120774
LOC107437214	0.0915241	0.0581166	0.0966503	0.140582	0.108599	0.0993838	0.123655	0.133227	0.115702	0.0952724	0.0833394	0.0844691	0.102138	0.111943	0.0735846	0.0673096	0.0671961	0.0645495	0.0783755	0.115376	0.143412	0.122479	0.109826	0.120388	0.115933	0.0885729	0.0656004	0.0593598	0.0975444	0.149457	0.162281	0.16635	0.158231	0.144342	0.127701	0.114167	0.106496	0.100147	0.077811	0.0355067	0.0663939	0.11685	0.143027	0.138234	0.126234	0.156632	0.165093	0.149067	0.135316
LOC107437215	0.423693	0.475651	0.562825	0.630274	0.563739	0.485468	0.492261	0.515772	0.512342	0.532741	0.598478	0.622076	0.55222	0.444914	0.460418	0.498909	0.518789	0.500474	0.475324	0.477293	0.485535	0.487767	0.555416	0.600328	0.537157	0.490282	0.468122	0.474612	0.522074	0.559046	0.551616	0.518516	0.510374	0.544045	0.577966	0.575235	0.490686	0.392617	0.380843	0.423961	0.465192	0.473827	0.44475	0.449108	0.497113	0.46799	0.463906	0.52288	0.504645
LOC107437216	0.0432956	0.0159165	0.0163404	0.0610531	0.0656896	0.0631022	0.0631673	0.0814133	0.101471	0.0930332	0.0478972	0.0123034	0.00842767	0.0332147	0.0383669	0.0419309	0.0479276	0.0486674	0.044355	0.0276511	0.0134913	0.0101996	0.0215174	0.0321156	0.0441653	0.0571564	0.069269	0.073962	0.0656142	0.0459754	0.0255066	0.00999299	-0.00635215	0.000325022	0.0233557	0.0435109	0.0491982	0.0494415	0.0365919	0.013228	0.00620226	0.0119895	0.0248114	0.0303613	0.0223388	0.0103094	0.00968799	0.0306421	0.0494503
LOC107437217	0.204235	0.164468	0.0850023	0.0674089	0.0968671	0.11556	0.0883372	0.0545835	0.0513166	0.0528259	0.0562632	0.0512375	0.0281193	0.0177972	0.014722	0.0204107	0.0417128	0.074142	0.0905169	0.0776335	0.058279	0.0421591	0.0282031	0.00885214	-0.00386408	0.00836061	0.0478975	0.0817274	0.0734648	0.0400381	0.0173174	0.0143365	0.0165981	0.00709414	-0.00722221	-0.00948862	0.0182088	0.053131	0.0666759	0.0662776	0.085363	0.108639	0.141683	0.151326	0.122997	0.138702	0.137255	0.10181	0.045114
LOC107437218	0.436878	0.316784	0.216201	0.157864	0.166518	0.225457	0.210345	0.183123	0.225065	0.276651	0.332719	0.350973	0.305629	0.268668	0.246574	0.210769	0.199687	0.172302	0.180115	0.254333	0.327699	0.37507	0.329595	0.236134	0.19767	0.198598	0.189312	0.198459	0.263359	0.350018	0.37779	0.331086	0.244123	0.230188	0.258035	0.288491	0.295925	0.293101	0.267468	0.226788	0.200591	0.216259	0.242696	0.256574	0.24515	0.170047	0.14683	0.203347	0.292811
LOC107437221	0.39145	0.323069	0.272578	0.309091	0.34162	0.2896	0.283003	0.29587	0.313134	0.335039	0.362169	0.374999	0.35601	0.321372	0.311398	0.313373	0.268526	0.192828	0.139064	0.13904	0.170075	0.223076	0.266364	0.264101	0.215691	0.206194	0.274793	0.35458	0.385524	0.376643	0.369797	0.345372	0.294022	0.265859	0.260824	0.269813	0.290463	0.309147	0.281195	0.211971	0.198707	0.196559	0.20888	0.24819	0.309009	0.3117	0.291807	0.278577	0.297533
LOC107437223	0.290037	0.310115	0.394123	0.469937	0.432483	0.463331	0.468316	0.46891	0.429693	0.416147	0.448111	0.44555	0.381242	0.289259	0.269845	0.339491	0.409236	0.445037	0.459664	0.450471	0.429943	0.410922	0.390797	0.374643	0.329042	0.287965	0.318289	0.371427	0.40492	0.410011	0.367109	0.313677	0.27338	0.218998	0.170107	0.152861	0.196083	0.265714	0.312305	0.316237	0.326221	0.335838	0.336127	0.310204	0.237788	0.194853	0.187315	0.21817	0.288528
LOC107437224	0.0096123	0.0266636	0.0224348	0.0139555	0.0212688	0.00701133	0.0150859	0.0328615	0.0355385	0.028289	0.00532245	-0.0067341	0.00523509	0.0209248	0.0323227	0.02283	0.00821581	-0.000293319	-0.00400501	-0.00199818	-2.11645e-07	0	0	0	0	0	0	0	-0.0010762	-0.00238301	0.0018323	0.0115496	0.0186613	0.0159031	0.00782954	0.000651126	-0.0014585	-0.000614468	0.00292413	0.00914155	0.0166906	0.0170856	0.00969432	0.0023835	-0.00100949	-0.000107617	0	0	0
LOC107437226	0.0246928	0.0354965	0.0986744	0.0822325	0.0193931	0.0565964	0.0768793	0.0810313	0.0785141	0.0721552	0.0545765	0.0408021	0.0419199	0.0628228	0.0888146	0.0974317	0.0794275	0.0484567	0.029994	0.0339868	0.0487642	0.0792736	0.0869654	0.0769503	0.051903	0.0191615	0.00171271	-0.00177762	0.0264662	0.0812958	0.129851	0.1295	0.0917372	0.0788519	0.0777676	0.081974	0.0841415	0.0810935	0.0744489	0.0796417	0.0807038	0.0872613	0.091396	0.0887464	0.0853799	0.0561808	0.0337523	0.0314148	0.0374695
LOC107437228	0.0278335	0.0189992	0.00162883	-0.000844301	0	0	0	0	0	0	0	0	0	0	0	0	0	0	0	0	0	0	-0.000641572	-0.00326634	0.0066176	0.0234104	0.0278471	0.0236543	0.0102636	-0.00335989	-0.00142271	-2.42146e-21	0	0	0	0	-0.000431283	-0.000787742	-0.000206977	0.00232218	0.00943481	0.0115175	0.00698896	0.00138493	-0.000212174	-0.000395546	-6.27193e-05	0.00970175	0.0143113
LOC107437231	0.664386	0.788674	0.879282	0.784582	0.768634	0.950151	1.02975	1.04932	1.02523	0.995025	0.942279	0.896999	0.88368	0.861889	0.893626	0.939848	0.970623	0.978628	0.962325	0.924014	0.878033	0.803563	0.822163	0.881792	0.899222	0.885333	0.838514	0.816676	0.859921	0.899699	0.861709	0.785694	0.739381	0.717874	0.716537	0.72715	0.748518	0.77923	0.812817	0.82756	0.858468	0.849476	0.803841	0.739928	0.686617	0.769356	0.880458	0.984294	0.969934
LOC107437232	0.122293	0.177877	0.17446	0.133617	0.0823008	0.0648327	0.0512693	0.0387445	0.017775	0.0126494	0.0325526	0.0518434	0.0671455	0.0630495	0.0456627	0.0449363	0.038491	0.0210784	0.00867158	0.0143061	0.0229997	0.0219302	0.015688	0.0113838	0.0163149	0.0263989	0.0425112	0.0574444	0.0562309	0.0432368	0.0240957	0.00818842	0.00316913	0.00459356	0.0102513	0.0156378	0.0173566	0.0186116	0.0242189	0.0360084	0.0433602	0.046683	0.0459033	0.048607	0.0574913	0.0478213	0.0325294	0.0205395	0.017469
LOC107437234	0.291439	0.299829	0.301775	0.380312	0.364888	0.318737	0.239515	0.186698	0.19307	0.209741	0.256477	0.291702	0.29235	0.282289	0.237079	0.255145	0.290647	0.316299	0.325732	0.307327	0.282743	0.241367	0.243572	0.23574	0.226414	0.246314	0.282554	0.303717	0.274494	0.21721	0.220433	0.251326	0.255186	0.250005	0.23571	0.225893	0.233385	0.247054	0.268654	0.299715	0.262733	0.21936	0.181001	0.149507	0.142891	0.191502	0.284885	0.359492	0.314961
LOC107437237	0.912703	1.07625	1.15352	1.07603	1.12195	1.12608	1.03625	0.96276	0.995105	1.05224	1.12571	1.17426	1.17947	1.16085	1.15286	1.13805	1.14414	1.2052	1.257	1.27674	1.25602	1.16368	1.10422	1.12085	1.18058	1.18392	1.05808	0.942644	1.00878	1.15713	1.16871	1.06838	0.929575	0.945724	1.0233	1.08886	1.09535	1.07735	1.06001	1.08196	1.04945	1.03393	1.04483	1.05028	1.05344	1.05589	1.02624	1.00491	1.04487
LOC107437238	0.0607618	0.014992	0.00518093	0.0255247	0.0347526	0.0209893	0.0144762	0.0168034	0.0392719	0.0440957	0.0243936	0.0081294	0.00179597	0.0201462	0.0373533	0.0510753	0.0514356	0.0527357	0.0485433	0.0386707	0.032731	0.0298552	0.0466647	0.0573783	0.0562017	0.0641873	0.0550278	0.044118	0.051262	0.0724349	0.107149	0.109874	0.077308	0.0470761	0.0186846	0.000845868	-0.00259065	-0.00131333	-0.00203968	-0.000498793	0.0225211	0.0477973	0.0577175	0.0459441	0.0186376	0.0209021	0.0389666	0.0531569	0.0527133
LOC107437241	0.133754	0.143181	0.169589	0.142803	0.161999	0.28754	0.357282	0.357048	0.296481	0.250206	0.237002	0.223095	0.195264	0.18915	0.174253	0.170614	0.168058	0.182427	0.19224	0.195494	0.189256	0.17625	0.171076	0.178198	0.195625	0.218347	0.199914	0.166953	0.137054	0.130278	0.151129	0.134363	0.136242	0.168838	0.215508	0.246822	0.232344	0.200075	0.18273	0.189058	0.257127	0.280975	0.235062	0.173156	0.129167	0.169188	0.196895	0.180901	0.156248
LOC107437244	0.0773697	0.0311555	9.96845e-05	-0.00158524	0.00214422	0.0185322	0.0322634	0.0343677	0.0298152	0.0324734	0.0483599	0.0548595	0.0410343	0.0188565	-0.00365289	-0.00214137	0.0116738	0.0329147	0.0460245	0.0376005	0.0239799	0.00269322	0.0147848	0.0449183	0.0553015	0.0471775	0.0230577	0.00182616	-0.00284354	-0.000882674	0.0125433	0.0205757	0.0219259	0.0153838	0.00539566	-0.00149261	-0.00277772	-0.000239423	0.0148421	0.0360669	0.0363757	0.0296093	0.0175915	0.00915378	0.00294404	-0.00192099	-0.000310045	-4.25676e-05	0
LOC107437245	1.27318	1.13219	0.917065	0.8987	0.962137	0.958741	0.926388	0.840928	0.717186	0.691778	0.795493	0.889581	0.923921	0.891857	0.895324	0.945129	0.935361	0.895277	0.889234	0.964003	1.03157	1.03708	0.943982	0.830603	0.763298	0.751902	0.799054	0.860758	0.906796	0.942883	0.942457	0.89589	0.84095	0.850028	0.898544	0.939383	0.944724	0.936645	0.884817	0.794999	0.795514	0.820666	0.873943	0.921752	0.901755	0.836601	0.831044	0.885989	0.992406
LOC107437247	0.0240572	0.0115279	0.00760302	0.00871258	0.000956601	0.00736208	0.0251752	0.0368533	0.0403433	0.0375965	0.0249874	0.0131824	0.000197335	-0.0020631	0.0277921	0.0469988	0.0526572	0.0352079	0.0164206	0.00591291	-0.000969615	-0.00464382	-0.000282427	0.0170826	0.0298329	0.0360481	0.030876	0.021885	0.0144281	0.00464679	-0.00174938	-0.000856201	0	0	0	0	0	0	0	0	0	-0.000449374	-0.000832819	0.00235366	0.00970382	0.00945022	0.00580667	-0.000194801	-0.000428886
LOC107437252	-0.00369175	0.0216596	0.0254947	-0.000223558	-0.00120206	0	0	0.000247018	0.00328492	0.00698202	0.0103785	0.0107546	0.00527506	-0.00206471	-8.99803e-05	-1.13997e-05	-0.00153508	0.00583107	0.0145437	0.0212186	0.0214453	0.00383604	-0.0027557	0.00767777	0.0141246	0.0142586	0.00854336	0.00416757	0.00743715	0.0110243	0.00779757	0.00191616	-0.00264788	0.00131256	0.0119841	0.0220957	0.028047	0.0309542	0.0208603	3.91415e-05	-0.0015023	-0.000186958	-0.000630498	-0.000433332	0.00388658	0.0143044	0.0181251	0.0248016	0.0288048
LOC107437253	0.190598	0.193562	0.197632	0.152244	0.127332	0.152	0.158051	0.133669	0.0999836	0.102856	0.143986	0.172619	0.168645	0.149949	0.16972	0.201222	0.182375	0.151707	0.127513	0.118227	0.130674	0.185781	0.222139	0.206341	0.17166	0.15157	0.169212	0.193044	0.223627	0.255643	0.244803	0.192591	0.106747	0.0949915	0.124283	0.152023	0.145887	0.13544	0.132917	0.148361	0.204543	0.225901	0.196358	0.162419	0.140868	0.161159	0.195422	0.200022	0.156622
LOC107437256	0.128342	0.130332	0.0740786	0.106187	0.158446	0.09546	0.05689	0.0480355	0.0461857	0.0514362	0.0676302	0.0790052	0.0778318	0.045285	0.0297938	0.0296038	0.0342357	0.0579289	0.073063	0.0629312	0.0505518	0.0414769	0.0506174	0.0580143	0.0432338	0.0206333	0.0145166	0.0200028	0.0437082	0.0713179	0.0804889	0.0776777	0.0565343	0.0509282	0.0546439	0.0584046	0.0540976	0.0485179	0.0436602	0.044708	0.0614675	0.0616756	0.0340793	0.0164212	0.0344168	0.0413187	0.0340069	0.0075706	0.0141337
LOC107437257	0.385399	0.280675	0.221122	0.249846	0.220388	0.233153	0.322297	0.359556	0.297426	0.264653	0.271641	0.299021	0.347083	0.337372	0.291865	0.292058	0.307177	0.313447	0.285449	0.196095	0.154711	0.218902	0.29538	0.352623	0.394054	0.432285	0.405752	0.35278	0.300418	0.266751	0.309408	0.363016	0.389301	0.387962	0.354117	0.303918	0.229068	0.162882	0.203976	0.33804	0.424749	0.420084	0.329713	0.28194	0.325894	0.407358	0.443275	0.367387	0.318602
LOC107437258	0.188623	0.201961	0.211521	0.17262	0.0942672	0.126539	0.194656	0.271202	0.319069	0.294604	0.180644	0.099862	0.104443	0.174349	0.216206	0.197297	0.179835	0.149634	0.117405	0.0919501	0.0725498	0.0692352	0.0944572	0.104688	0.0950099	0.0896015	0.111936	0.138463	0.150203	0.146886	0.139874	0.13007	0.101938	0.104113	0.120406	0.132845	0.128549	0.122423	0.131658	0.161519	0.142958	0.109698	0.0930541	0.122538	0.179299	0.160481	0.13543	0.149504	0.159351
LOC107437261	0.128556	0.116304	0.0830569	0.0810295	0.106964	0.0677542	0.0393769	0.0495244	0.086248	0.0912368	0.0482955	0.0217005	0.0420364	0.0689685	0.0881163	0.0834896	0.081314	0.107021	0.125325	0.12044	0.106187	0.0704838	0.0855517	0.126564	0.132649	0.103834	0.0446692	-0.00254783	0.0124382	0.0492055	0.0586331	0.0507037	0.0416065	0.0404211	0.0395813	0.0380957	0.0327533	0.0272025	0.0360284	0.0474526	0.0476436	0.039165	0.0301659	0.0524743	0.108951	0.0893204	0.0580087	0.0393064	0.0482216
LOC107437262	-0.001779	0.0107538	0.0125019	-0.000261632	-0.00217644	0.0061006	0.0120869	0.0194918	0.0196957	0.0155119	0.00333089	0.00139067	0.0254955	0.0478095	0.0508242	0.0276155	0.00527594	0.00538928	0.0102387	0.0146011	0.015083	0.00438298	0.00423192	0.0114251	0.0112212	0.00546279	0.000657818	-0.00143799	0.0035631	0.00895528	0.0090527	0.0195339	0.0268854	0.0241668	0.0149218	0.00535498	0.00070185	-7.2463e-05	-0.00327414	-0.00769046	0.0065094	0.0190966	0.023439	0.0153194	-0.00450701	0.00854884	0.0305583	0.0548915	0.046143
LOC107437264	0	0	0	0	0	0	-0.00109192	0.000297889	0.014291	0.0215738	0.0192599	0.0135613	0.00178818	-0.0019963	-9.26383e-06	0	0	0	-7.22148e-09	-8.26673e-08	-1.25164e-07	-0.00174448	0.000434727	0.00591913	0.00872851	0.00871584	0.00450556	0.000403815	-0.000160459	0	0	0	1.37856e-09	0.00144424	0.00445209	0.00704561	0.00795942	0.00791475	0.00456255	-0.0017071	-0.000900012	0	0	-0.00138983	-0.00512125	0.00521311	0.0151497	0.0159597	0.00687924
LOC107437265	0.00945473	0.0117074	0.00404113	-0.00047864	0	0	0	-0.00265928	-0.0230527	0.00122427	0.0867307	0.197573	0.35247	0.465972	0.477897	0.360134	0.203037	0.0684752	-0.0182747	-0.0172833	-3.97089e-05	-7.15284e-06	-0.00145575	0.00105769	0.0114595	0.0185175	0.0132422	0.0041968	-0.00131454	-0.00118435	0.00419484	0.00866164	0.0105108	0.00780198	0.00290495	-0.000736752	-0.00152062	-0.0013213	0.000290389	0.00524097	0.0152199	0.0173552	0.00932283	0.000454586	0.000905408	0.0122958	0.016891	0.0152641	0.00900022
LOC107437266	0.0021292	0.0173769	0.0244083	0.0148204	0.0195191	0.0146408	0.00434775	0.0101894	0.073281	0.198832	0.387213	0.550219	0.650902	0.688587	0.829709	0.810917	0.688684	0.538571	0.384684	0.267222	0.157091	0.0458202	0.0115976	-0.000430705	-0.00674337	0.00859282	0.0504149	0.086827	0.0767217	0.0382699	0.00887912	0.0190738	0.0486948	0.0511624	0.0398281	0.0246112	0.0100056	0.00115926	0.0161895	0.0313275	0.0239215	0.0207169	0.0251812	0.030418	0.0281947	0.0265035	0.0326702	0.0304453	0.0271937
LOC107437267	-0.000181035	-0.00140934	0.00558979	0.0331455	0.0273291	0.00541061	-0.00460522	-0.0041644	-0.000769578	0.00335452	0.00866178	0.0108323	0.00703169	-0.000388348	-0.000947442	-0.000143521	0	0	0	0	0	0	0	0	0	0	0	0	0	0	0	0	0	0	0	0	-1.74302e-05	-4.24489e-05	-0.00203676	-0.00469257	0.00431736	0.0118755	0.0140963	0.00962637	-0.00113056	-0.000675974	0	0	0
LOC107437269	0.0702025	0.0998122	0.112877	0.142051	0.0959103	0.059467	0.0502098	0.0556149	0.0500461	0.048971	0.055552	0.0671823	0.0945487	0.100677	0.0773599	0.0455116	0.0379438	0.0546918	0.0767539	0.105527	0.126273	0.119692	0.0970398	0.0704171	0.0650456	0.066654	0.0585797	0.0498682	0.0365908	0.0273325	0.04929	0.0909745	0.118619	0.102607	0.0692173	0.0509591	0.0798848	0.118478	0.114264	0.0807757	0.0518449	0.0584753	0.100836	0.12081	0.0911981	0.0707192	0.0878068	0.136023	0.135185
LOC107437274	0.011519	0.0255746	0.0104547	0.0211481	0.0486099	0.0451711	0.0248728	0.00878521	0.000796396	-0.0040708	-0.00501207	-0.00186555	0.00795538	0.0204996	0.0253009	0.012391	0.00555186	0.00973658	0.0128304	0.00886884	0.00274898	-0.000437035	0	0	0	0	0	0	0	0	0	0	-3.14505e-09	-0.0030295	-0.00803575	-0.00891678	0.00117665	0.0147711	0.0271932	0.0364816	0.024844	0.013565	0.0109025	0.00859726	-0.000741239	-0.00122742	0.00187197	0.00829529	0.00881292
LOC107437276	0.215003	0.260632	0.176587	0.0993539	0.129729	0.100619	0.0618578	0.048645	0.077449	0.098971	0.111085	0.110676	0.0926532	0.0717071	0.0639095	0.104416	0.156169	0.200319	0.213483	0.168297	0.124107	0.12998	0.132138	0.116198	0.0889897	0.0697142	0.0878391	0.113179	0.119758	0.109731	0.0704854	0.0369162	0.0222381	0.0357742	0.0699661	0.0946538	0.0897922	0.0788759	0.0591105	0.0335627	0.0481867	0.0603435	0.0586695	0.0481145	0.0248473	0.0325655	0.0547551	0.0538476	0.0356444
LOC107437278	0.063069	0.0252686	-0.00266914	0.0102662	0.0138851	0.00462727	-0.00187204	-0.00269607	-0.00117562	0.0027537	0.0100614	0.016879	0.021995	0.0250174	0.0283164	0.0184909	0.00795293	-0.000536537	-0.00504522	-0.0025333	-2.68902e-07	-5.73974e-05	-0.00153295	0.00149678	0.0110587	0.0235792	0.0259885	0.0211746	0.0100274	0.00044381	0.00842885	0.0160452	0.0160177	0.0170488	0.0220718	0.0270516	0.0280287	0.0280617	0.0286795	0.0303231	0.0357755	0.0393993	0.0373101	0.0272571	0.00785773	0.00511961	0.0181227	0.0330842	0.0215377
LOC107437279	0.171723	0.234724	0.308257	0.258938	0.182632	0.221399	0.262764	0.263385	0.215415	0.194192	0.223003	0.248644	0.254232	0.242079	0.240303	0.287737	0.319221	0.293516	0.262747	0.247512	0.242873	0.258228	0.284617	0.286036	0.249577	0.198564	0.166789	0.151466	0.164527	0.189029	0.206774	0.243829	0.31076	0.349744	0.356813	0.344284	0.309407	0.268097	0.259073	0.249432	0.291556	0.321637	0.291934	0.241214	0.216612	0.215436	0.194317	0.146983	0.15785
LOC107437280	0.130523	0.176886	0.148848	0.110189	0.124607	0.135283	0.124549	0.106391	0.0771082	0.0794989	0.132308	0.172863	0.181972	0.149692	0.110397	0.138353	0.197048	0.23254	0.239961	0.179786	0.121388	0.112221	0.116076	0.145469	0.16535	0.169455	0.194442	0.206663	0.175677	0.120037	0.0941643	0.111859	0.14172	0.153699	0.158432	0.156931	0.14407	0.128951	0.125162	0.119359	0.156611	0.170988	0.128518	0.0788316	0.0741637	0.164094	0.242418	0.227792	0.179939
LOC107437282	0	0	0	0	-0.00193356	0.00972659	0.0145746	0.0193514	0.0170272	0.0192517	0.0304159	0.0358305	0.0320475	0.0260352	0.0210183	0.020951	0.0154168	0.000926731	-0.00766173	0.00317109	0.0159815	0.0239596	0.0185544	0.0114745	0.0142398	0.0299566	0.0309694	0.0235963	0.0110688	-0.00184424	-0.00215449	-1.58484e-05	0	0	0	0	-0.000194362	-0.000396125	-0.00164092	-0.002142	0.00767797	0.0128507	0.0104906	0.00708674	0.0073974	0.00846446	0.00967591	0.00942443	0.0157008
LOC107437286	0.497232	0.704418	0.92615	0.931882	0.951504	0.964364	0.839225	0.731	0.760249	0.788616	0.797085	0.778624	0.716893	0.685424	0.721517	0.777096	0.832693	0.889946	0.913673	0.886427	0.83368	0.744524	0.668238	0.660008	0.712504	0.784924	0.83103	0.847327	0.809414	0.744142	0.699172	0.663689	0.6286	0.565547	0.497631	0.488628	0.612023	0.773455	0.89252	0.954236	0.826147	0.678665	0.616293	0.627957	0.643249	0.636519	0.67044	0.802346	0.871259
LOC107437287	0.0231977	0.0113866	0.0117667	0.0254246	0.0122786	0.0134164	0.0117248	0.0078654	0.000470606	-0.00287944	-0.00130571	0	0	0	0	0	-0.000232906	0.000182975	0.00506888	0.018596	0.0292945	0.0271534	0.017804	0.0114034	0.00805287	0.00604782	0.00227432	-0.00067397	-0.00178752	0.000744601	0.0113167	0.0163395	0.0157262	0.0105981	0.00370127	-0.000796537	-0.00120654	-0.000865925	0.000524727	0.00414726	0.00981258	0.0105763	0.00528945	2.59715e-05	-7.88964e-05	0	0	0	-0.00046399
LOC107437288	0.069416	0.0720976	0.0615794	0.0825222	0.095035	0.0644652	0.0552149	0.0704267	0.0939756	0.106917	0.117221	0.122764	0.123269	0.111003	0.0867563	0.0752632	0.0737583	0.0681148	0.057972	0.0517867	0.0628692	0.1081	0.152311	0.174653	0.162613	0.141288	0.118336	0.105404	0.140449	0.189413	0.175691	0.140052	0.0945653	0.0978327	0.122375	0.135257	0.10612	0.0711074	0.065407	0.0972314	0.158374	0.201944	0.198336	0.162745	0.11963	0.0908572	0.0891966	0.0957902	0.0959532
LOC107437289	2.73706	2.88087	3.07775	3.0895	3.09483	3.1685	3.19631	3.17528	3.12419	3.09885	3.09279	3.09	3.0909	3.10186	3.11844	3.13822	3.14204	3.13331	3.10375	3.04491	2.99901	2.99147	2.97949	2.97097	2.99744	3.02143	2.97922	2.92612	2.89824	2.9016	2.93421	2.95352	2.96929	2.94279	2.91738	2.92841	3.0064	3.09911	3.13689	3.11126	3.16169	3.14335	3.04644	2.97355	2.98863	3.08288	3.13238	3.08728	3.06843
LOC107437290	0.228488	0.266126	0.309673	0.246874	0.114966	0.174114	0.220885	0.223105	0.166663	0.141529	0.161442	0.188853	0.232721	0.263147	0.222407	0.182294	0.160213	0.171564	0.185115	0.183248	0.181729	0.186799	0.197911	0.20457	0.190784	0.17052	0.195664	0.220593	0.196232	0.152368	0.149322	0.190358	0.250755	0.254017	0.232975	0.214243	0.21664	0.221786	0.207105	0.151438	0.133976	0.171139	0.270836	0.333769	0.279802	0.213449	0.178865	0.185171	0.162376
LOC107437291	0.312361	0.231083	0.256698	0.317013	0.306018	0.278817	0.247105	0.233696	0.269063	0.293792	0.297298	0.293201	0.279603	0.282942	0.314347	0.304224	0.256845	0.244548	0.24173	0.25075	0.257761	0.22606	0.243717	0.324985	0.403485	0.44276	0.424207	0.385278	0.351573	0.308462	0.266974	0.324557	0.376514	0.333054	0.259046	0.215312	0.26905	0.351881	0.337711	0.244149	0.195075	0.207567	0.262708	0.278695	0.239251	0.228633	0.26855	0.319621	0.330854
LOC107437292	0.0615056	0.0891822	0.119373	0.133088	0.0978684	0.0964509	0.0792438	0.057613	0.045898	0.0678923	0.132769	0.171383	0.151699	0.0996586	0.0879535	0.063485	0.072748	0.115954	0.140902	0.121337	0.0874931	0.0618235	0.0614876	0.0612583	0.0433397	0.0242134	0.00900521	0.00286716	0.0240873	0.0562146	0.0601723	0.040274	0.0182014	0.0173721	0.0228973	0.0274499	0.0236905	0.0202328	0.0340654	0.0567559	0.0588656	0.0749298	0.0988717	0.103564	0.0748568	0.0419222	0.0192249	0.00386895	0.0270402
LOC107437293	0.00465899	0.0133268	0.00921015	-0.000879207	-0.0024344	0.00934963	0.0137011	0.0110193	0.00205918	-0.00255075	-0.00126684	0	0	0	0	0	0	0	0	0	0	0	0	0	0	0	0	0	0	0	0	0	0	0	0	0	0	0	-0.000995038	-0.00272802	0.000150003	0.00667421	0.0124772	0.0113911	0.00153325	-0.00139891	-5.35662e-05	-7.31704e-06	0
LOC107437296	0	0	0	0	0	0	0	0	0	0	0	0	0	0	0	0	0	0	0	0	0	0	0	0	0	0	0	0	0	0	0	0	0	0	0	0	0	0	0	0	-0.0018243	-0.00180269	0.00807641	0.0222577	0.0326983	0.0199827	0.00256517	-0.00078876	-0.000424679
LOC107437303	0.224424	0.225248	0.201128	0.212903	0.325833	0.374016	0.309353	0.227813	0.194534	0.196242	0.251677	0.292695	0.292777	0.258985	0.208941	0.210971	0.23391	0.25954	0.282763	0.303884	0.321498	0.314325	0.306391	0.332099	0.362334	0.353023	0.2565	0.159308	0.145016	0.188092	0.254074	0.329292	0.380264	0.350944	0.274242	0.207992	0.189571	0.189532	0.197131	0.209438	0.23933	0.251151	0.242336	0.24183	0.283766	0.303234	0.277068	0.279217	0.257084
LOC107437304	-0.00610811	0.0109319	0.0235884	0.0210834	0.00904489	0.00645395	0.00835056	0.0184803	0.0303304	0.0379885	0.0393877	0.0376994	0.0330766	0.0270709	0.040542	0.0353148	0.0290039	0.0213178	0.0138692	0.0131978	0.0131008	0.0124241	0.0163923	0.0227422	0.0271908	0.0409075	0.0702038	0.0902535	0.0685239	0.0244355	0.00981431	0.0298347	0.0513785	0.0495932	0.0416118	0.0325066	0.0254743	0.0205268	0.0112223	0.000218784	0.00998486	0.0154338	0.0139645	0.0123724	0.0102207	0.0051732	0.00268018	0.0216844	0.0339512
LOC107437305	1.63502	1.64445	1.46232	1.3317	1.22793	1.30281	1.40438	1.55155	1.7424	1.90109	2.01978	2.11459	2.18845	2.27564	2.36211	2.36567	2.37024	2.43852	2.4739	2.42489	2.24555	1.8199	1.51522	1.41857	1.47812	1.61747	1.83941	1.98837	1.82904	1.4597	1.07357	0.751901	0.617143	0.795856	1.17619	1.54929	1.81814	2.0234	2.13076	2.16813	1.86464	1.4974	1.27626	1.3832	1.80684	2.02389	1.88009	1.42089	1.37769
LOC107437308	0.0260276	0.0134618	-9.69722e-05	-0.000439399	0	-4.46462e-05	0.00140231	0.0130061	0.0307947	0.0338347	0.0176899	0.00228998	-0.00316677	0	0	-0.00346935	0.00534907	0.0187681	0.025238	0.0162972	0.00403471	-0.000640026	0	0	0	0.000141854	0.00215874	0.0050615	0.00739144	0.00814594	0.00483136	0.00020251	-0.00192311	-0.00191551	-0.00087511	-3.53973e-05	0	0	-0.000144256	-0.000409931	-0.00263382	0.00412652	0.0162977	0.0233342	0.0206085	0.00935371	0.00272096	-0.000780814	-0.000755313
LOC107437310	0	0	0	0	-0.00135497	0.00379629	0.0324157	0.0433979	0.0257421	0.0122466	0.00939974	0.0115977	0.0161372	0.0138986	0.00305925	0.00216323	0.0167565	0.0363494	0.0465834	0.0360518	0.0252875	0.0314759	0.039434	0.0355844	0.0184743	0.00214768	0.00696437	0.0193699	0.03059	0.0356338	0.0268473	0.0264955	0.0282095	0.0238343	0.0168032	0.0114433	0.0129939	0.0186234	0.0204928	0.0170876	0.01338	0.00802118	0.000456108	-0.003661	-0.00260612	0.0069397	0.012502	0.00988391	0.00209506
LOC107437312	0.588679	0.660459	0.607271	0.521618	0.599238	0.668858	0.65651	0.627191	0.62857	0.651253	0.682334	0.706125	0.727982	0.683616	0.650787	0.619458	0.622836	0.66355	0.666037	0.583035	0.512884	0.505846	0.562737	0.629487	0.634514	0.544045	0.444665	0.378854	0.406544	0.486189	0.514453	0.588962	0.652234	0.652397	0.630299	0.611283	0.61534	0.634616	0.642537	0.638406	0.662128	0.668618	0.679462	0.678185	0.635453	0.57843	0.555174	0.588313	0.616855
LOC107437313	0	0	0	0	-0.000823171	0.00338713	0.0116505	0.0126311	0.00546441	0.000504297	-0.00114524	-0.00127578	-0.00147	0.00277478	0.0144355	0.0194928	0.0153202	0.0126198	0.011914	0.0208767	0.0384205	0.0743631	0.0827788	0.0590915	0.0211194	0.00406446	0.00810867	0.0130772	0.00798588	0.00343006	0.00923968	0.0101463	0.00490511	0.0101442	0.0214854	0.0290585	0.0238836	0.0152515	0.011948	0.0159993	0.025099	0.0249731	0.0133191	0.00264405	-0.00128118	-0.000430143	0	0	0
LOC107437314	0.15901	0.132915	0.170941	0.23015	0.194221	0.178391	0.190958	0.192625	0.1747	0.173476	0.200784	0.227734	0.251019	0.247729	0.220865	0.157388	0.12618	0.148062	0.175006	0.206302	0.214785	0.166276	0.12423	0.115734	0.159713	0.213383	0.203036	0.175088	0.16482	0.168667	0.161189	0.136452	0.102164	0.0873001	0.0853005	0.0939025	0.112957	0.141115	0.191565	0.254408	0.240125	0.215771	0.191268	0.173574	0.150024	0.100488	0.0852711	0.0938144	0.129217
LOC107437315	0.147408	0.0849936	0.0665252	0.122859	0.142868	0.121388	0.0810376	0.0518791	0.0316007	0.0324025	0.0546891	0.0751457	0.0903494	0.109107	0.124208	0.117425	0.0892433	0.062942	0.0534172	0.0663805	0.0758604	0.0614294	0.0540093	0.0673482	0.0808794	0.0895317	0.0749173	0.0594263	0.0649757	0.0788953	0.111097	0.161009	0.180712	0.15462	0.108469	0.0756125	0.0857886	0.112187	0.117372	0.0986453	0.0751747	0.0549131	0.0555186	0.0701457	0.0868953	0.0646128	0.0605213	0.109985	0.128005
LOC107437319	0.0171612	0.0143231	0.0197834	0.035973	0.0255173	0.0132919	0.0188921	0.0314762	0.0514656	0.0563929	0.0423639	0.0273522	0.010762	0.0087779	0.0169864	0.0136463	0.0182805	0.0185799	0.0165298	0.0150864	0.0159546	0.0251082	0.0285106	0.0233762	0.0132638	0.0069943	-0.00277954	-0.0074985	0.00881036	0.0333762	0.0352411	0.0242999	0.032697	0.0581366	0.0855794	0.093936	0.0603086	0.0138907	-0.00776658	-0.0179579	0.00479309	0.0273692	0.0403887	0.0463469	0.0446326	0.0441392	0.0315623	0.0133971	0.0233915
LOC107437321	0.0654908	0.0640589	0.0360196	0.0167506	0.00850009	0.0106593	0.00987809	0.0123913	0.0163584	0.0178804	0.0167925	0.0148101	0.0122328	0.0218442	0.028572	0.0305394	0.0234306	0.0220738	0.0233086	0.0242056	0.0211832	0.0061166	0.00657913	0.0204452	0.0231355	0.0155933	0.00269357	-0.00432468	0.01393	0.0405714	0.0469384	0.0358852	0.0137536	0.0167124	0.0288625	0.0379712	0.0352175	0.0276239	0.0215858	0.0224283	0.0106437	0.0130018	0.0245405	0.0275381	0.0183921	0.00165225	-0.00623021	-0.00501768	0.000566798
LOC107437322	-0.00280405	0.00610061	0.00930392	-0.000625079	0.00391257	0.0108096	0.00827217	0.00317258	6.45778e-05	-0.00113936	-0.0015132	0.000959201	0.00977181	0.0165352	0.0144387	0.00319696	-0.00259535	0.0104166	0.0204315	0.0194238	0.0131979	0.000132132	-0.00210003	0	0	0	0	0	0	0	0	0	0	0	0	0	0	0	0	0	0	0	0	0	0	0	-3.05864e-06	-2.65318e-05	-0.0027182
LOC107437323	0.0434034	0.00677563	-0.00729145	0.0108798	0.0176563	0.00687673	0.00608936	0.0144375	0.0270113	0.0277568	0.0147317	0.00350566	-0.00218002	-0.000256123	-0.00183371	0.00508139	0.00957682	0.0103168	0.00852502	0.00326419	-5.76192e-05	-5.14552e-06	0	0	-0.000793946	0.0018948	0.0171861	0.0319095	0.0336767	0.02566	0.0124703	0.0111485	0.0139795	0.0136454	0.0131867	0.0127567	0.0129439	0.0136314	0.00929119	-0.00224385	0.00271468	0.00966786	0.0125727	0.00911533	0.000279897	0.00639883	0.00954875	0.00523303	0.000256621
LOC107437324	0.846568	0.894266	0.762208	0.567581	0.570768	0.674749	0.758536	0.804439	0.779517	0.727542	0.644151	0.601038	0.64053	0.751059	0.847971	0.825511	0.730028	0.627804	0.585204	0.658478	0.705876	0.632962	0.635633	0.687751	0.786667	0.869373	0.861068	0.830779	0.84389	0.886083	0.926193	0.918288	0.878918	0.859666	0.840619	0.80131	0.712624	0.622451	0.574978	0.562119	0.669627	0.771027	0.827723	0.820443	0.727588	0.683256	0.637125	0.514781	0.427046
LOC107437325	0.185678	0.224833	0.236713	0.250286	0.250186	0.180387	0.163298	0.200363	0.271827	0.29377	0.261342	0.228914	0.208302	0.196221	0.166002	0.135106	0.160767	0.191441	0.234805	0.282154	0.316292	0.345152	0.348068	0.33348	0.306024	0.259208	0.232073	0.22005	0.243459	0.283045	0.278331	0.24994	0.218307	0.184622	0.158798	0.159586	0.212363	0.274361	0.288473	0.237484	0.180844	0.180325	0.242369	0.287521	0.289174	0.251024	0.186393	0.119365	0.148756
LOC107437326	0	-0.0020483	0.00464605	0.0143225	0.0104131	0.010508	0.0161458	0.0152489	0.00587832	0.000241244	-0.000351289	-3.53737e-05	-0.00112221	-0.00252176	0.00676267	0.0184268	0.0204179	0.0112219	0.00208258	-4.86993e-05	-4.41097e-08	0	0	0	0	0	0	0	0	0	0	0	-4.58223e-10	-0.000451263	-0.00124971	-0.00156546	-0.000600277	0.00227923	0.0108746	0.0209251	0.0137319	0.00316065	0.00919339	0.025438	0.034615	0.025582	0.00849026	0.00542554	0.000277802
LOC107437327	0	0	0	0	-0.00534133	0.0158032	0.027027	0.0255417	0.0230127	0.0211838	0.0229464	0.0235285	0.0177256	0.0217613	0.0220173	0.0107005	0.00530434	0.0102306	0.0187671	0.0287931	0.0310754	0.0171268	0.00490232	0.0108673	0.0236375	0.0290826	0.0299168	0.0284385	0.0244536	0.0193445	0.020269	0.0450498	0.0701016	0.0685688	0.0516124	0.0313051	0.0136154	0.00376912	0.0193402	0.0506914	0.0454553	0.0288372	0.0111701	0.00818326	0.0168903	0.00774586	0.00033653	-0.000719873	-0.000249644
LOC107437329	0.260695	0.363926	0.398739	0.358557	0.396984	0.358613	0.296121	0.277644	0.341485	0.380527	0.387269	0.38806	0.384271	0.380356	0.36632	0.409158	0.395997	0.332963	0.28965	0.285977	0.314468	0.342576	0.398208	0.512036	0.587955	0.588883	0.503155	0.402362	0.373259	0.373424	0.370474	0.385894	0.390797	0.453593	0.529444	0.559598	0.490916	0.38598	0.283416	0.212765	0.253424	0.346611	0.432821	0.43891	0.357948	0.317334	0.312799	0.357239	0.341553
LOC107437330	0.0198395	0.016255	0.0380572	0.05986	0.0481019	0.023494	0.0244181	0.0446017	0.065395	0.0660396	0.0392208	0.0236701	0.037881	0.0544443	0.0508829	0.0473652	0.0378038	0.0389996	0.0487454	0.0614414	0.0720393	0.0714803	0.0643092	0.0706226	0.0798772	0.0785345	0.0772574	0.0725358	0.0608997	0.0505585	0.0578719	0.068818	0.081407	0.0716994	0.0497334	0.0353546	0.0431343	0.0575069	0.0701241	0.0775347	0.0805054	0.0816258	0.0763569	0.0699642	0.0626852	0.0360671	0.0326992	0.0359275	0.0453109
LOC107437331	0.444646	0.299852	0.219684	0.238114	0.289282	0.308093	0.305956	0.335829	0.39761	0.408375	0.344804	0.278741	0.23274	0.24344	0.335781	0.393485	0.360272	0.243462	0.181317	0.245446	0.30869	0.310723	0.278074	0.262808	0.265207	0.243251	0.256274	0.287694	0.313009	0.337931	0.377047	0.379378	0.353703	0.301697	0.238147	0.199474	0.21668	0.255694	0.300902	0.356323	0.336727	0.304345	0.284069	0.276548	0.252808	0.299572	0.313443	0.260726	0.296633
LOC107437335	0.409871	0.38985	0.321001	0.371375	0.371942	0.370013	0.301769	0.254953	0.287256	0.303936	0.297408	0.299123	0.32684	0.428314	0.44017	0.353433	0.295278	0.291589	0.305384	0.305118	0.298387	0.305415	0.362474	0.392482	0.365239	0.3276	0.341978	0.359269	0.334618	0.27388	0.251309	0.263647	0.276806	0.287662	0.305604	0.329203	0.365961	0.397752	0.378628	0.31669	0.298734	0.315791	0.368202	0.401932	0.412743	0.423613	0.409657	0.385455	0.381023
LOC107437336	0.49463	0.546371	0.451885	0.380838	0.562602	0.626821	0.578523	0.482572	0.418124	0.40139	0.467665	0.524022	0.526131	0.509701	0.478257	0.497228	0.457572	0.379616	0.319459	0.34122	0.395898	0.435267	0.503047	0.539594	0.519412	0.520521	0.511822	0.498182	0.466902	0.421057	0.417703	0.405524	0.396759	0.438552	0.506462	0.550171	0.526771	0.484	0.478404	0.515891	0.504592	0.473048	0.441823	0.443238	0.492467	0.517502	0.494497	0.430129	0.404494
LOC107437337	0.010633	0.02463	0.0491806	0.0255279	-0.00602868	-0.000825079	0.00984541	0.0110755	0.00251447	0.00499174	0.024799	0.040415	0.0443205	0.0386361	0.0284673	0.0286968	0.0268416	0.0280907	0.0328925	0.0349809	0.0315889	0.0152192	0.00998962	0.0244155	0.0354068	0.0303534	0.0242734	0.0205819	0.0206596	0.0240251	0.0272051	0.02108	0.0163441	0.0161441	0.0201223	0.0239564	0.0239054	0.0213057	0.0186407	0.0197791	0.00952951	0.0100357	0.0249152	0.0361772	0.0342885	0.0335857	0.0316198	0.0280988	0.0155608
LOC107437338	0.0445037	0.0377591	0.02204	0.0159033	0.028112	0.0324842	0.033014	0.0266255	0.0207169	0.0164522	0.0123481	0.00918171	0.00335955	0.00715218	0.0209589	0.0258433	0.0210477	0.0115402	0.00381277	0.000839414	-1.7375e-05	-0.000341933	-0.0041991	0.0010744	0.0353853	0.067526	0.0635827	0.0491642	0.0483481	0.0558069	0.0436191	0.0135981	-0.00226987	0.0154519	0.0406797	0.0535844	0.0378463	0.0145848	0.0115963	0.0269806	0.0218966	0.0150478	0.0162181	0.0194492	0.0167245	0.00387645	-0.00526489	0.00468232	0.00831305
LOC107437339	0.0373523	0.0197624	0.0116294	0.00221323	0.0193154	0.0333154	0.0281233	0.0141077	0.000824826	-0.00351568	0.00689969	0.0177463	0.0262019	0.0242124	0.00814006	0.0124201	0.0288353	0.0613206	0.0817804	0.074296	0.0549091	0.021185	0.0109858	0.0156142	0.0155362	0.0101023	0.00356257	-0.00124681	-0.00383688	-0.00406189	0.00965098	0.0389769	0.0713383	0.080528	0.0753373	0.0625017	0.0433273	0.0239042	0.0153532	0.0124505	0.0109881	0.00916303	0.0100734	0.0126395	0.0123976	0.0103841	0.00650466	0.00188584	0.0203489
LOC107437340	1.66316	1.64427	1.68095	1.72117	1.79631	1.90976	1.90236	1.87285	1.85285	1.82907	1.81063	1.79178	1.77789	1.78559	1.75757	1.75314	1.78284	1.81553	1.82997	1.80591	1.77546	1.78209	1.77839	1.74363	1.63669	1.52382	1.49666	1.51808	1.60395	1.71043	1.73109	1.71455	1.69834	1.76598	1.8617	1.91609	1.86529	1.77961	1.71683	1.69173	1.76427	1.851	1.90867	1.9103	1.86593	1.84048	1.80977	1.77026	1.77563
LOC107437342	1.30175	1.01714	0.844681	0.922526	0.818595	0.788579	0.794814	0.846441	0.933768	0.976632	0.972908	0.9409	0.877424	0.838885	0.807339	0.815446	0.787049	0.795874	0.842747	0.926954	0.985898	0.948362	0.959788	1.05311	1.14393	1.2005	1.29119	1.33534	1.22281	1.04429	0.996457	1.0547	1.17553	1.18031	1.12356	1.06013	1.0254	0.991784	0.95484	0.897373	0.836928	0.795636	0.81069	0.871017	0.951793	0.896301	0.814003	0.79747	0.830408
LOC107437344	0.896377	0.73098	0.635289	0.728289	0.875229	0.855352	0.783634	0.754517	0.818243	0.871863	0.908062	0.912976	0.865006	0.823881	0.819317	0.776302	0.725958	0.673449	0.666238	0.746843	0.838911	0.924015	0.910915	0.840657	0.79814	0.809156	0.829744	0.835414	0.80162	0.766232	0.782888	0.779571	0.780099	0.809425	0.84457	0.86967	0.870608	0.861109	0.87823	0.922527	0.880369	0.853043	0.85045	0.838432	0.808937	0.808732	0.847852	0.895199	0.883675
LOC107437346	0.29418	0.18162	0.130724	0.116026	0.14758	0.182176	0.223566	0.254196	0.253632	0.232801	0.189294	0.154688	0.136799	0.134537	0.134489	0.142796	0.145357	0.15793	0.17378	0.202574	0.212543	0.176132	0.144383	0.118219	0.111222	0.125304	0.13708	0.139372	0.118334	0.0964682	0.111323	0.158756	0.205053	0.207175	0.191015	0.181113	0.19996	0.22025	0.201629	0.145047	0.114163	0.110757	0.127657	0.153562	0.182532	0.203919	0.218584	0.216339	0.185475
LOC107437347	0.20389	0.203606	0.2465	0.308489	0.338906	0.270457	0.220091	0.188007	0.143848	0.12644	0.157435	0.216726	0.320954	0.359056	0.276056	0.224093	0.23686	0.245837	0.266503	0.299837	0.33046	0.346189	0.305574	0.268015	0.239366	0.212758	0.243039	0.292972	0.323507	0.326333	0.277864	0.223939	0.18565	0.18286	0.205418	0.22186	0.206076	0.192168	0.215866	0.274352	0.330088	0.347644	0.350936	0.343875	0.286652	0.239883	0.222276	0.275852	0.259945
LOC107437348	0.0256865	0.0656661	0.148369	0.165712	0.0749145	0.0216685	0.0590131	0.0918066	0.0856327	0.0963785	0.138499	0.172129	0.180382	0.161348	0.130393	0.0954015	0.0668645	0.0464372	0.0577701	0.117733	0.171505	0.195943	0.192087	0.176394	0.160448	0.13998	0.158947	0.189177	0.212109	0.214536	0.165594	0.118854	0.0752056	0.0879223	0.13543	0.174744	0.179805	0.171644	0.144548	0.110931	0.0754782	0.0682869	0.0832448	0.11316	0.153642	0.169381	0.162397	0.145418	0.105921
LOC107437350	0.0554538	0.108727	0.114878	0.0709153	0.0667869	0.0491478	0.0560265	0.0834657	0.126847	0.13495	0.0952921	0.063029	0.0526247	0.0683635	0.0992789	0.0982491	0.0972865	0.0903683	0.0884728	0.0999989	0.10286	0.079432	0.0889903	0.104952	0.0993519	0.070511	0.0344002	0.01147	0.0261321	0.0562055	0.0766514	0.0888933	0.0891656	0.0898582	0.0849256	0.0783525	0.0725175	0.0722121	0.0938692	0.127803	0.107279	0.064675	0.0360438	0.0376248	0.0513685	0.0598347	0.0587012	0.0673174	0.0809967
LOC107437351	0.207363	0.109667	0.0914284	0.133042	0.147284	0.105374	0.107976	0.126927	0.131782	0.125997	0.102803	0.089749	0.102847	0.099578	0.0866027	0.08955	0.0952867	0.135742	0.16701	0.168888	0.156132	0.118373	0.123778	0.144767	0.142771	0.137017	0.154607	0.173843	0.172388	0.144397	0.0956806	0.0707191	0.0741911	0.102366	0.138654	0.161131	0.152998	0.136412	0.13863	0.146781	0.136763	0.127216	0.113574	0.106921	0.10951	0.116179	0.113423	0.060043	0.0574392
LOC107437353	0.181721	0.165262	0.162279	0.165743	0.170187	0.195506	0.205993	0.20066	0.226004	0.243299	0.253403	0.246089	0.205792	0.157317	0.101289	0.110063	0.136759	0.164694	0.171583	0.133384	0.102967	0.0958891	0.103481	0.145525	0.206838	0.233037	0.201666	0.164952	0.172487	0.198209	0.193127	0.192419	0.184254	0.162891	0.134448	0.115502	0.126453	0.150159	0.155124	0.153304	0.147714	0.153249	0.155669	0.163879	0.194713	0.201922	0.198272	0.171987	0.14702
LOC107437354	0	0	0	-0.000322511	0.00170871	0.00959879	0.00906882	0.00499732	0.000316106	-0.00161115	-0.00071066	0	0	-3.10063e-06	-0.000103895	-0.00143564	0.0061864	0.0144355	0.0176001	0.00946425	0.000305784	-0.000126181	0	0	0	0	0	0	0	0	0	0	0	0	0	0	0	0	0	0	-0.00167453	-0.000960219	0.00567997	0.0147348	0.0220786	0.0139614	0.00294569	-0.000672263	-0.000428886
LOC107437355	0.0598739	0.0354225	0.0485188	0.0685642	0.0405042	0.0312753	0.0345003	0.049261	0.0659602	0.0707096	0.06409	0.0556333	0.0488565	0.0441566	0.0241428	0.0255311	0.0487189	0.0633931	0.0665014	0.0446561	0.0301388	0.0581813	0.0764147	0.0748364	0.0606687	0.0403094	0.0452071	0.0534428	0.0524616	0.042289	0.0160804	0.0155824	0.0442624	0.0832113	0.121059	0.134708	0.104349	0.0607982	0.026934	0.00249443	0.010495	0.031319	0.048032	0.0466996	0.0313069	0.0397864	0.0455371	0.048978	0.0514355
LOC107437356	0.121541	0.121567	0.103325	0.0689024	0.0990793	0.113847	0.0914674	0.0628012	0.0522329	0.055352	0.0717008	0.0840746	0.0847103	0.0916586	0.115553	0.142436	0.172498	0.179378	0.166266	0.118532	0.08321	0.104146	0.151676	0.177277	0.163636	0.122498	0.109926	0.111591	0.129458	0.151112	0.160048	0.175004	0.186188	0.188866	0.17821	0.160437	0.137338	0.11125	0.0880174	0.077347	0.0872782	0.105956	0.121214	0.111678	0.0828879	0.070371	0.0665931	0.0729865	0.0841745
LOC107437358	0.444319	0.358062	0.346959	0.314921	0.324497	0.391773	0.362673	0.335352	0.403917	0.447028	0.453438	0.448205	0.438313	0.468716	0.453687	0.411032	0.395639	0.368953	0.356947	0.374315	0.392713	0.395904	0.367912	0.347294	0.358331	0.399834	0.403176	0.400837	0.411971	0.427429	0.453953	0.455343	0.448072	0.448589	0.450731	0.446012	0.425561	0.397386	0.369963	0.335105	0.291569	0.324308	0.431535	0.486363	0.430277	0.360546	0.289505	0.171864	0.128637
LOC107437359	0.296508	0.204319	0.232293	0.2367	0.212721	0.210756	0.195605	0.187114	0.219679	0.239988	0.235787	0.234881	0.244874	0.285509	0.338562	0.304046	0.277443	0.282035	0.279494	0.250901	0.219257	0.222228	0.219192	0.207171	0.207331	0.226172	0.243389	0.245791	0.224316	0.20454	0.208831	0.225531	0.279197	0.33462	0.37305	0.373223	0.299644	0.207867	0.199969	0.24686	0.289958	0.299403	0.271943	0.241438	0.237581	0.231124	0.207054	0.204671	0.234892
LOC107437360	0.232909	0.269267	0.284435	0.261995	0.175002	0.19844	0.271931	0.327871	0.312653	0.294751	0.271221	0.244219	0.209017	0.211592	0.292518	0.334674	0.338148	0.282836	0.241215	0.247627	0.258873	0.270498	0.263278	0.23285	0.216734	0.228963	0.248806	0.251934	0.19868	0.129067	0.132155	0.15912	0.206346	0.25045	0.296539	0.325403	0.31837	0.296957	0.279215	0.259869	0.284932	0.271495	0.208285	0.14498	0.110561	0.154476	0.186811	0.150838	0.165344
LOC107437361	0.337773	0.255419	0.163413	0.15189	0.142192	0.157119	0.159684	0.194455	0.2405	0.25947	0.24567	0.211041	0.164357	0.122629	0.102997	0.182955	0.222986	0.195567	0.159898	0.129199	0.120585	0.141353	0.144854	0.147816	0.14678	0.146961	0.193928	0.244922	0.24309	0.198709	0.153094	0.147183	0.182804	0.21633	0.240848	0.245497	0.223165	0.187631	0.150242	0.13293	0.120465	0.124401	0.117604	0.0988923	0.0938057	0.0987022	0.127132	0.141978	0.186998
LOC107437362	0.0358083	0.00905641	-0.00266439	-2.46955e-06	0	0	0	0	0	0	0	0	0	0	0	0	-0.000232906	0.000317977	0.00495019	0.0146919	0.0195219	0.0107498	0.000282452	-0.00330878	-0.000565028	0	0	0	0	0	0	0	4.74889e-10	0.000560611	0.00203799	0.00412868	0.00644616	0.0103222	0.0197671	0.0291495	0.0223463	0.0171245	0.0145645	0.0132579	0.00759412	-0.000875323	-0.00216723	-0.000304445	0
LOC107437363	0.867106	0.735945	0.665536	0.717761	0.888875	0.917368	0.814924	0.729325	0.733286	0.743725	0.733658	0.746581	0.817917	0.885772	0.92091	0.85243	0.817109	0.837728	0.873001	0.906593	0.892384	0.762009	0.677626	0.677207	0.736109	0.765919	0.692073	0.618599	0.638339	0.703778	0.757598	0.758411	0.662073	0.626924	0.638028	0.682697	0.773705	0.861527	0.825812	0.749816	0.777337	0.812766	0.861817	0.862655	0.784406	0.817621	0.848463	0.857823	0.836202
LOC107437364	-0.000369422	-0.000970955	0.00918046	0.00933982	0.010777	0.016831	0.0130784	0.00503683	0.00415624	0.00617981	0.0091532	0.00935983	0.00390054	-0.00209218	-1.1372e-05	-9.64575e-05	-0.00184935	0.00887351	0.0192341	0.0264269	0.0282017	0.0157468	0.00691466	0.0105057	0.0159984	0.0233356	0.0220857	0.0193542	0.0294524	0.0438901	0.0402126	0.0271136	0.00505809	-0.00200311	-0.00191949	-9.7475e-05	-0.000430069	-0.00085374	-0.00243096	-0.00220891	0.0142503	0.0221727	0.0177213	0.0080276	-0.00118665	0.0189579	0.0405111	0.0519899	0.0550739
LOC107437365	0.049597	0.157596	0.195419	0.166751	0.197361	0.298974	0.34782	0.331435	0.273534	0.243888	0.256054	0.273888	0.290905	0.283695	0.262923	0.230513	0.218248	0.239434	0.243191	0.211975	0.169551	0.101144	0.0840909	0.123421	0.176022	0.215328	0.18606	0.150284	0.170194	0.215845	0.228753	0.206313	0.161179	0.139037	0.128322	0.131849	0.154055	0.177486	0.189957	0.19851	0.184416	0.174337	0.144767	0.126705	0.167769	0.19722	0.228544	0.196997	0.180629
LOC107437366	0.0245203	0.0624183	0.14484	0.181654	0.126412	0.13861	0.133713	0.134804	0.157587	0.160921	0.136804	0.106118	0.0759338	0.0770024	0.0826765	0.0697107	0.0790405	0.104894	0.114653	0.0917106	0.0680633	0.0640269	0.0874618	0.0998209	0.115048	0.149027	0.17577	0.187681	0.163772	0.115553	0.0863405	0.07936	0.0749755	0.0627618	0.0483951	0.049355	0.0889917	0.138489	0.166161	0.183288	0.146569	0.131995	0.146561	0.16211	0.171194	0.159411	0.148161	0.126404	0.126717
LOC107437367	1.20995	1.1842	1.23454	1.26247	1.23202	1.20329	1.20842	1.19403	1.13152	1.11109	1.14401	1.18422	1.21911	1.2309	1.25184	1.27338	1.30224	1.30388	1.26904	1.17776	1.12069	1.19656	1.24383	1.23297	1.21306	1.20843	1.21876	1.23653	1.27712	1.33647	1.32023	1.25751	1.22857	1.23038	1.24342	1.24943	1.22449	1.18684	1.16311	1.13739	1.17486	1.16996	1.07285	1.01655	1.11685	1.18287	1.21484	1.12535	1.0602
LOC107437368	0.032058	0.00911312	0.020966	0.0299113	0.00432153	-0.00388952	-0.00258158	0.00231613	0.0202591	0.0290902	0.0252513	0.0170175	0.000693958	-0.00249651	0.0122836	0.0258647	0.0279578	0.0161076	0.00446758	0.000264246	-0.000748958	-0.00167032	0.000890437	0.00953372	0.0340027	0.049383	0.0402299	0.0250639	0.020753	0.0244466	0.0159825	0.00303681	-0.00466244	-0.00572584	-0.00374938	-0.00166834	-0.000775829	0.00192706	0.00822875	0.0159027	0.0240115	0.0226833	0.0199192	0.0202946	0.0157087	0.0109766	0.00682563	0.00880266	0.00838978
LOC107437369	0.0540794	0.0705978	0.0493816	0.00918907	0.0324538	0.0809708	0.0707841	0.0555731	0.0653607	0.0664538	0.0544643	0.0492441	0.0638096	0.105614	0.092916	0.0950445	0.105035	0.117633	0.120488	0.0932639	0.078755	0.106304	0.100704	0.0889902	0.067409	0.0480799	0.0428303	0.0430419	0.0514014	0.0585173	0.0565889	0.0645547	0.0593554	0.04907	0.0401536	0.0456607	0.0853314	0.130673	0.132954	0.100926	0.0779199	0.0707138	0.0733665	0.0708943	0.0619376	0.0980049	0.132643	0.166882	0.135513
LOC107437370	0.0506731	0.0478932	0.0143953	-0.00186464	0	0	0	-0.000495071	-0.00460504	-0.00138998	0.0125785	0.0221788	0.0234631	0.0173053	0.00531083	0.00250148	0.000498201	0.0136478	0.0242876	0.0232158	0.0191009	0.0159552	0.0326565	0.0413502	0.029481	0.0101903	-0.00239473	-0.00876179	-0.00113307	0.0137988	0.0227818	0.0212904	0.00997701	0.00881014	0.0146395	0.0194493	0.0165922	0.0109088	0.00328339	-0.00423269	-0.00250987	-0.000831996	0.00472849	0.0111289	0.013356	0.00575034	0.00197915	0.0125838	0.0185604
LOC107437371	0.00355885	0.0228852	0.031328	0.0133977	0.0149843	0.040752	0.0442763	0.0336591	0.013387	0.00204178	-0.0002621	-0.000893477	-0.000890182	-0.000734771	0.00475029	0.00759922	0.016163	0.0198761	0.0186786	0.00927588	-0.000227626	-0.000147138	0	0	0	-0.000104616	-0.0013986	-0.00251938	-0.00153571	0.00326411	0.0121523	0.0148327	0.0117973	0.00603706	-0.000982375	-0.00459471	-0.00223971	0.00432235	0.0208831	0.0415226	0.043399	0.0338605	0.0283492	0.0275126	0.0172654	0.0173982	0.0259024	0.0474568	0.0396181
LOC107437372	0.49595	0.433046	0.401344	0.383383	0.352475	0.337538	0.390319	0.396295	0.309236	0.270741	0.301042	0.352412	0.411033	0.417467	0.406348	0.394176	0.382974	0.348796	0.332147	0.373725	0.415254	0.404971	0.352874	0.30478	0.331014	0.396221	0.348219	0.284769	0.291469	0.351242	0.463085	0.545838	0.588922	0.582556	0.529244	0.462613	0.386505	0.31101	0.294938	0.330936	0.395473	0.429743	0.425349	0.398237	0.385734	0.410904	0.451469	0.517728	0.517861
LOC107437373	0.310635	0.404478	0.457618	0.412446	0.429086	0.366232	0.349816	0.357124	0.348279	0.366037	0.439077	0.511865	0.583953	0.587303	0.507131	0.515948	0.491245	0.428077	0.375755	0.373814	0.386148	0.371435	0.345646	0.30228	0.301697	0.340953	0.350916	0.360638	0.404765	0.464325	0.507051	0.523249	0.50941	0.518622	0.532281	0.533182	0.507741	0.479293	0.451726	0.429006	0.439373	0.446983	0.448513	0.445864	0.428179	0.388282	0.366931	0.393524	0.369652
LOC107437375	0.0192179	0.0140534	0.00495386	0.012167	0.00833829	-0.000124378	-0.00201517	8.68362e-05	0.00824327	0.0147483	0.0172826	0.0156129	0.00571686	-0.00360249	-1.81835e-05	0	0	0	0	0	0	0	0	0	0	0	0	0	0	0	0	0	3.82349e-09	0.0038995	0.0114996	0.0166785	0.0147822	0.0104779	0.00362882	-0.00422586	-0.00165717	0	0	0	0	0	0	0	-0.00226698
LOC107437377	0.938586	1.03188	1.11972	1.02055	0.982437	1.05879	1.09058	0.986383	0.785018	0.688212	0.721449	0.829059	1.03821	1.17036	1.08288	0.85987	0.764544	0.845598	0.939027	0.984608	1.02754	1.10181	1.13023	1.07923	0.958149	0.856201	0.869518	0.925448	0.930689	0.904647	0.895579	0.904126	0.947183	0.92505	0.890044	0.883256	0.94691	1.03202	1.08286	1.11225	1.10534	1.01988	0.909035	0.87659	0.968817	1.00853	1.05376	1.09211	1.12296
LOC107437378	0	0	0	0	0	0	0	0	0	0	0	-1.8232e-05	-0.000566763	-0.00118777	0.00348972	0.00844444	0.00905359	0.00457067	0.000325361	-0.000280433	-4.55582e-08	0	0	0	0	0	0	0	0	0	0	0	0	0	0	0	0	0	0	0	0	0	0	0	0	0	0	0	0
LOC107437379	0	0	0	0	0	0	0	0	0	0	0	0	-9.31049e-05	-0.000757534	-0.000376021	0.00632076	0.0092849	0.00801036	0.00523318	0.00183533	1.40934e-07	-0.00435585	0.000657741	0.0146939	0.0224165	0.0227257	0.0101847	-0.000555867	0.00632091	0.0172634	0.0164279	0.00918829	-0.000987509	-0.00433867	-0.00489739	-0.00266871	0.00430967	0.0117934	0.0124895	0.00898498	0.00765826	0.00851473	0.00799322	0.00495775	0.00472746	0.00988535	0.00982879	0.00259852	-0.000493696
LOC107437381	0	0	0	0	-0.000431177	0.00741214	0.00841208	0.0063521	0.00902897	0.0128113	0.0145596	0.0134372	0.00655049	0.0040044	0.0125482	0.00930208	0.00333068	-8.39051e-05	-0.0013281	-0.000627677	-6.52317e-08	0	0	0	-0.000102496	0.000503245	0.00825921	0.0168313	0.0157662	0.00975938	0.00706957	0.00615307	0.00973566	0.00771151	0.00473161	0.00349121	0.00590532	0.00885801	0.00925393	0.00799126	0.010112	0.00915137	0.00318232	-0.00143256	-0.000104967	0	0	0	0
LOC107437384	0	-0.00268925	0.00295217	0.0310138	0.0338164	0.0178892	0.00505203	0.00037329	-0.00112413	-0.00160784	-0.000715024	0	0	0	0	0	0	0	-0.000111071	-0.00124659	-0.001771	-0.00345708	0.00777007	0.0207783	0.0225948	0.0166651	0.00778482	0.000820625	-3.42979e-05	0	0	0	-4.58223e-10	-0.000451263	-0.00124971	-0.00156546	-0.000600277	0.00227923	0.0108746	0.0209251	0.015532	0.00487298	-0.00417099	0.00166803	0.0212995	0.0258293	0.0201912	0.00162085	-0.00146292
LOC107437385	0	0	0	0	0	0	0	0	0	0	0	0	0	0	0	0	0	0	0	0	0	0	0	0	0	0	0	0	0	0	0	0	0	0	0	0	0	0	0	0	0	0	0	0	0	0	0	0	0
LOC107437386	2.01479	1.937	1.96855	1.97548	1.94301	1.96307	1.96892	1.97527	2.00276	2.0234	2.04027	2.05469	2.06463	2.09922	2.07622	2.08728	2.09208	2.10551	2.10531	2.07491	2.04518	2.03499	2.00906	1.98333	1.96727	1.9555	1.98168	2.00762	1.99916	1.98383	1.98471	2.00394	2.01275	1.95675	1.87305	1.82277	1.85869	1.91584	1.92562	1.90327	1.89339	1.94267	2.03991	2.08042	2.03148	2.01326	2.00243	1.97713	1.95557
LOC107437387	0.573446	0.620824	0.727675	0.624539	0.609581	0.699168	0.723559	0.66946	0.618472	0.615787	0.690041	0.750492	0.757387	0.702386	0.615027	0.560376	0.537658	0.559839	0.576759	0.579516	0.585687	0.589772	0.661853	0.728233	0.691464	0.664127	0.685902	0.714187	0.730921	0.718327	0.675183	0.625729	0.588931	0.585945	0.601162	0.620374	0.629955	0.640759	0.667392	0.697985	0.777226	0.797091	0.756257	0.691134	0.627762	0.633624	0.638663	0.612751	0.597838
LOC107437388	0	0	-0.000902772	0.00183715	0.00949962	0.00655093	-1.30216e-06	-0.00102593	0.0123114	0.0178206	0.0134483	0.00736193	-0.000707753	-0.000188492	-8.45822e-07	0	0	-2.11448e-05	0.000144814	0.00277141	0.00812162	0.0163474	0.0207941	0.0199833	0.0120873	0.00636306	0.00251431	0.000217304	-3.42979e-05	0	0	0	0	0	0	0	-0.000562798	-0.000850793	0.00166997	0.00661563	0.0101918	0.00919624	0.00318232	-0.00222198	-0.00328452	0.00125812	0.0116594	0.017132	0.011291
LOC107437391	0.0853482	0.0909774	0.0857956	0.151346	0.136922	0.0979679	0.0819406	0.0997081	0.103758	0.103631	0.0956497	0.089698	0.0975596	0.101846	0.10173	0.0942001	0.100536	0.107851	0.107453	0.0937883	0.087199	0.113098	0.11923	0.109081	0.113554	0.130445	0.150753	0.164854	0.160701	0.143793	0.110018	0.0855362	0.0727382	0.095211	0.136503	0.161155	0.142608	0.111883	0.0772078	0.0595954	0.116037	0.149689	0.151229	0.125715	0.0717487	0.0881006	0.0946054	0.0933216	0.0884978
LOC107437392	0.0338268	0.0111277	-0.00184972	-8.47922e-05	0	-0.000244906	0.00184261	0.013449	0.0282273	0.0302646	0.016313	0.00707993	0.0154683	0.0250285	0.0111743	0.0130995	0.0403752	0.0659716	0.071058	0.0308409	-0.00420122	0.000943226	0.00606611	0.00798823	0.00556451	0.000926464	-0.000115362	-4.72831e-05	-0.00119073	-0.00191136	0.00370273	0.010207	0.0138393	0.0117953	0.00803231	0.00682897	0.012473	0.0185231	0.0147734	0.00324657	2.30286e-05	-0.000122282	-3.73542e-06	-0.000896873	-0.00185687	0.0110677	0.0177909	0.0127064	0.00204052
LOC107437393	-0.00311139	0.00795243	0.0182239	0.0119006	0.00329719	-5.37689e-05	0.00862514	0.0121273	0.00725827	0.0064501	0.00919353	0.0125171	0.0154079	0.0136623	0.0261053	0.0339895	0.0288229	0.0283769	0.0255176	0.0202658	0.0131979	0.000132132	-0.00280759	-0.00122973	0.00891436	0.0182704	0.0194305	0.0166676	0.0105943	0.00807341	0.0114651	0.0108281	0.0105378	0.00685989	0.00228357	-0.000667606	-0.000765895	-0.000396125	-0.00164092	-0.002142	0.00767797	0.0131248	0.0112843	0.00532018	0.000152831	0.00795195	0.00888149	0.0109552	0.0449829
LOC107437394	0.1036	0.0758519	0.0382758	0.0361281	0.0365162	0.0760314	0.132395	0.144496	0.0875645	0.0540352	0.0589882	0.0707334	0.087466	0.081705	0.0446068	0.035015	0.0487512	0.0553215	0.0613048	0.0642475	0.069736	0.0854982	0.0670126	0.0571469	0.0918563	0.111135	0.0632486	0.00959773	0.0234182	0.0808843	0.105769	0.0897188	0.0435393	0.0336056	0.0455183	0.0632974	0.0784929	0.0884743	0.062482	0.0191897	0.0531263	0.113288	0.151422	0.133524	0.0706309	0.0753684	0.0833283	0.0590676	0.049066
LOC107437395	0.115989	0.105937	0.13715	0.146733	0.147902	0.135596	0.106478	0.0964865	0.100681	0.104541	0.112005	0.11794	0.122522	0.126582	0.118133	0.128389	0.120464	0.0938761	0.0806167	0.0993869	0.127507	0.159817	0.154659	0.134206	0.139069	0.135499	0.117416	0.0927205	0.0812785	0.095924	0.11778	0.159483	0.185263	0.1881	0.171173	0.152113	0.14429	0.142415	0.156315	0.186729	0.145387	0.120254	0.13588	0.17245	0.207492	0.173539	0.176614	0.216908	0.197127
LOC107437396	0.51194	0.340721	0.270876	0.36624	0.326049	0.230455	0.18598	0.168575	0.209415	0.240215	0.259079	0.261786	0.22174	0.2149	0.261525	0.273788	0.261216	0.231961	0.214334	0.234102	0.252505	0.250384	0.231213	0.230225	0.241836	0.249283	0.239519	0.226512	0.222967	0.235569	0.269127	0.325538	0.358372	0.37415	0.381405	0.365694	0.30634	0.238674	0.19616	0.174473	0.159938	0.137643	0.130544	0.181606	0.269145	0.274126	0.266764	0.252186	0.240397
LOC107437397	0.0664971	0.140559	0.153434	0.0882984	0.108659	0.137784	0.135709	0.142013	0.144656	0.145621	0.140788	0.122213	0.0864084	0.0461458	0.0655031	0.0846284	0.0812319	0.0799097	0.103999	0.179319	0.232362	0.201029	0.202124	0.226219	0.221698	0.212178	0.196949	0.182715	0.166733	0.137472	0.120731	0.124423	0.129015	0.125395	0.124419	0.121166	0.106653	0.0993092	0.119152	0.151046	0.201866	0.194369	0.129347	0.0957925	0.134822	0.138838	0.139405	0.137665	0.131638
LOC107437398	0.0618255	0.052264	0.0400977	0.0773007	0.082032	0.0394945	0.0166233	0.02021	0.0305413	0.0363878	0.0437368	0.053278	0.0649871	0.0729575	0.0635064	0.0436274	0.027117	0.0045291	-0.00740359	0.00625829	0.0243141	0.0416647	0.0364343	0.0318187	0.055516	0.0852602	0.083804	0.0635609	0.0309875	0.00461013	0.0103156	0.0334167	0.0639512	0.0801521	0.0850611	0.0804313	0.0644752	0.0432747	0.0221177	0.00197062	0.018482	0.0498678	0.0787087	0.0805406	0.0481576	0.0460954	0.0523768	0.0501591	0.0334502
LOC107437399	0	0	0	0	0	0	0	0	0	0	0	0	0	0	0	0	0	0	0	0	0	0	0	0	0	0	0	0	0	0	0	0	0	0	0	0	0	0	0	0	0	0	0	0	0	0	0	0	0
LOC107437400	1.1658	0.957178	0.743438	0.612486	0.563642	0.604532	0.722166	0.868033	0.887804	0.846111	0.729888	0.652425	0.700784	0.7482	0.714191	0.739058	0.843733	0.998625	1.10213	1.07579	0.997882	0.880563	0.847936	0.858949	0.834876	0.823431	0.832744	0.86383	0.931244	0.98546	0.967847	0.906175	0.815439	0.873235	1.00806	1.08993	1.01935	0.893553	0.72515	0.575972	0.672207	0.736012	0.707018	0.690241	0.749121	0.778936	0.758543	0.62108	0.619907
LOC107437401	0.199098	0.308931	0.261079	0.18488	0.20421	0.172379	0.175215	0.219042	0.241065	0.246539	0.240311	0.230557	0.224878	0.178878	0.139178	0.162087	0.167273	0.13333	0.106626	0.121261	0.145563	0.151858	0.160601	0.176596	0.215124	0.240413	0.216922	0.195843	0.235356	0.305399	0.32884	0.269879	0.163346	0.119201	0.109947	0.113379	0.114616	0.114011	0.0978102	0.0934481	0.131345	0.19078	0.23674	0.219052	0.132083	0.121978	0.155839	0.198325	0.227429
LOC107437402	0.00925882	0.0240792	0.0167026	-0.00319898	0.00772194	0.0140405	0.0208127	0.0243471	0.0212479	0.0156081	0.00578867	-0.00103535	-0.000312523	0	0	0	0	0	0	0	0	-5.73974e-05	-0.00153249	0.00176348	0.0110498	0.0172489	0.0170492	0.0152347	0.0144373	0.0138865	0.0069001	-0.00108153	-0.00278354	0.000532442	0.00899991	0.0172953	0.0234556	0.0272652	0.0205525	0.00649724	0.00064115	-0.000719824	0	0	0	-0.000363843	0.00187197	0.00829529	0.00541069
LOC107437403	0.507375	0.526042	0.622395	0.597862	0.62297	0.612754	0.596602	0.569986	0.572223	0.562812	0.530602	0.515923	0.525787	0.565902	0.604177	0.580632	0.549383	0.542248	0.548697	0.566673	0.581219	0.616361	0.619898	0.579616	0.50101	0.416042	0.42534	0.47062	0.530067	0.570249	0.480468	0.382885	0.310248	0.29963	0.329384	0.349765	0.324867	0.311733	0.342697	0.399723	0.505463	0.556455	0.536939	0.502094	0.461928	0.529576	0.580597	0.564548	0.500854
LOC107437404	0.0409188	0.0297626	0.021569	0.0209043	0.0322286	0.044941	0.046716	0.0415897	0.0337137	0.0346959	0.0463022	0.0482155	0.0265193	-0.00105376	0.00719448	0.0276751	0.0441069	0.0424004	0.0323423	0.0107096	-0.00551239	0.00248089	0.0104864	0.0147911	0.0214696	0.0211305	0.0112469	0.00505222	0.0285249	0.0664729	0.071464	0.0485331	0.0118032	-0.0007237	-0.000489903	0.00738746	0.0222511	0.0386172	0.0446611	0.0459663	0.0581089	0.0565321	0.0441203	0.0296726	0.0219446	0.0391162	0.0477713	0.0304574	0.0386113
LOC107437405	0.255631	0.276673	0.3226	0.35181	0.372934	0.331755	0.290844	0.284821	0.321312	0.353638	0.385216	0.399086	0.384819	0.379577	0.345789	0.310378	0.303344	0.321631	0.350568	0.374115	0.36586	0.303433	0.254447	0.259244	0.317902	0.348508	0.299609	0.240949	0.224357	0.231879	0.229446	0.247963	0.299548	0.322128	0.322477	0.301832	0.250217	0.198204	0.199038	0.224771	0.254782	0.270888	0.288224	0.316045	0.339306	0.299028	0.219057	0.159993	0.219461
LOC107437406	0.584026	0.617006	0.691049	0.662515	0.596159	0.527028	0.560741	0.642113	0.757195	0.790817	0.724403	0.652219	0.595551	0.571423	0.552158	0.571716	0.579624	0.604355	0.635412	0.677046	0.677613	0.571467	0.532608	0.526717	0.547706	0.590099	0.619843	0.650932	0.707854	0.755702	0.750233	0.684982	0.579349	0.65277	0.811981	0.905558	0.807829	0.652215	0.524945	0.467978	0.564696	0.662747	0.715181	0.729603	0.701741	0.633617	0.598181	0.599335	0.566146
LOC107437408	-0.00280405	0.00610061	0.00930392	0.000847621	-0.000941128	0	0	-0.000210982	-0.00212527	-0.00131892	0.00609761	0.0124546	0.0157479	0.0137041	0.00172467	-0.0019059	-0.000389403	-0.000185854	8.90757e-05	0.0018163	0.00496631	0.0106467	0.0103344	0.00544463	-0.000283931	-0.00246055	-0.00217196	-0.000293231	0.00498627	0.0106588	0.00908338	0.00411834	-0.00187889	-0.00263978	-0.00131559	-5.53785e-05	0	0	0	0	0	-8.70821e-05	-0.00197487	0.000647206	0.0125071	0.0172983	0.0160821	0.0178215	0.0201632
LOC107437409	0.00176053	0.0134751	0.0195356	0.0392841	0.0377745	0.0204241	0.0169429	0.0209108	0.0238591	0.0206736	0.0116641	0.0035238	-0.00357989	-0.000237966	0.00573469	0.022735	0.0426508	0.0634879	0.0704809	0.0488654	0.0262512	0.0236134	0.0323977	0.0358216	0.0402122	0.0453717	0.0631565	0.083225	0.0986481	0.105809	0.0780345	0.0311662	-0.00500335	-0.0146675	-0.00944427	0.00096225	0.0138722	0.0268128	0.0287378	0.0224605	0.0159375	0.0109731	0.0049114	0.00468549	0.0179399	0.0157402	0.0143009	0.0247771	0.0277
LOC107437411	0.0491799	0.0614091	0.0703481	0.0661185	0.0533943	0.0264266	0.0166798	0.0242118	0.0594335	0.0709206	0.0561418	0.0454272	0.0451596	0.0583254	0.0490283	0.0119861	0.0119375	0.0379701	0.0578078	0.0673278	0.0730576	0.0834588	0.0743138	0.0652427	0.0653765	0.0728106	0.048056	0.0161	0.00448384	0.0148634	0.04211	0.0566065	0.048586	0.0466775	0.0470854	0.0541079	0.07552	0.0965657	0.10357	0.10512	0.0739121	0.046755	0.0660027	0.115847	0.15728	0.154411	0.150781	0.141629	0.131766
LOC107437413	0.497052	0.442192	0.436404	0.41994	0.361631	0.352708	0.315839	0.245396	0.178666	0.175497	0.236575	0.293532	0.321517	0.349525	0.435247	0.412862	0.36962	0.32855	0.292706	0.262202	0.243284	0.272413	0.31248	0.336659	0.336286	0.308722	0.255384	0.221844	0.269624	0.35369	0.405568	0.424251	0.417705	0.450677	0.480503	0.488733	0.45803	0.414646	0.381887	0.391107	0.421265	0.469628	0.497962	0.486421	0.448796	0.457847	0.443437	0.42704	0.408808
LOC107437414	0.31252	0.169274	0.125678	0.220016	0.271078	0.202935	0.172635	0.167971	0.149269	0.157036	0.216511	0.256985	0.256994	0.188157	0.0855753	0.128334	0.173652	0.19843	0.200129	0.156966	0.129635	0.138593	0.16788	0.192742	0.222923	0.245653	0.262042	0.262285	0.222213	0.177133	0.186499	0.191759	0.225736	0.239146	0.237549	0.221641	0.182512	0.136189	0.119551	0.130095	0.15929	0.185491	0.207776	0.211844	0.192175	0.178571	0.189347	0.211438	0.226123
LOC107437415	0.285832	0.45661	0.611594	0.574183	0.456999	0.488054	0.547076	0.575577	0.536903	0.515809	0.517672	0.524342	0.544907	0.578292	0.60461	0.607584	0.575078	0.462143	0.373188	0.357897	0.378632	0.436567	0.462667	0.459754	0.468876	0.503513	0.510595	0.498073	0.466713	0.430915	0.448917	0.494525	0.517981	0.50585	0.47799	0.46867	0.504374	0.545821	0.561569	0.537544	0.524192	0.510011	0.45417	0.395815	0.38608	0.436932	0.535269	0.590434	0.5646
LOC107437416	0.743179	0.801174	0.875964	0.858705	0.893986	0.974059	1.02679	0.957618	0.809608	0.744519	0.784758	0.846751	0.896625	0.919252	0.934361	0.99003	0.987905	0.917559	0.834061	0.749865	0.719863	0.773011	0.84528	0.914853	0.912226	0.896998	0.86406	0.835239	0.828586	0.821634	0.815278	0.778453	0.740973	0.739649	0.766794	0.785851	0.763271	0.740449	0.757104	0.799235	0.805467	0.821279	0.871192	0.912528	0.894527	0.806163	0.75686	0.762539	0.843632
LOC107437417	-0.00764859	0.00297472	0.0403822	0.0373057	-0.000336818	0.0147234	0.0385321	0.0483046	0.0466053	0.044838	0.0447612	0.0479388	0.055097	0.0753088	0.0978232	0.0697959	0.0563851	0.0832879	0.102833	0.0921744	0.0602309	0.0116362	0.0212268	0.0514909	0.0544157	0.0347759	0.0156134	0.00201853	0.00250483	0.00946191	0.0218115	0.0459086	0.0767127	0.107889	0.132643	0.13603	0.101216	0.0555075	0.0280781	0.0211758	0.0294368	0.0357238	0.0355541	0.0325234	0.0250529	0.0235385	0.0272927	0.0216135	0.0171035
LOC107437418	0.56402	0.429501	0.455822	0.500404	0.44828	0.480748	0.549183	0.585475	0.598262	0.603184	0.59673	0.598392	0.616913	0.652444	0.670791	0.584339	0.545108	0.526283	0.507166	0.456978	0.440622	0.577879	0.676844	0.676123	0.579967	0.511562	0.649365	0.816822	0.871581	0.836807	0.729873	0.637111	0.618783	0.624235	0.639215	0.629353	0.558984	0.473949	0.408061	0.338306	0.428562	0.499757	0.485031	0.442795	0.427634	0.46809	0.494736	0.482681	0.450168
LOC107437420	0.094451	0.136708	0.142966	0.143956	0.185549	0.211	0.216128	0.202351	0.200172	0.211651	0.244593	0.258854	0.220269	0.200037	0.241148	0.252985	0.244749	0.213347	0.197751	0.235762	0.257707	0.230925	0.20441	0.160507	0.143904	0.15318	0.163701	0.181486	0.221812	0.28169	0.313963	0.291102	0.227235	0.167139	0.122595	0.125246	0.214429	0.319097	0.342193	0.280269	0.210931	0.224245	0.294967	0.306792	0.223523	0.157065	0.137363	0.15678	0.197909
LOC107437424	0	0	0	0	0	0	0	0	0	0	0	0	0	-3.5098e-05	-0.00114555	0.00013434	0.00938512	0.0173367	0.0193351	0.00689607	-0.00391323	0.00144412	0.00850062	0.0116168	0.00839559	0.00184722	0.000108119	-3.60168e-05	0	0	0	0	0	0	0	0	0	0	0	0	0	0	0	0	0	0	0	0	0
LOC107437425	0.0185915	0.0405609	0.0239537	0.0312226	0.0678122	0.0396286	0.00805376	0.0175904	0.0696206	0.0840831	0.0431659	0.00764888	0.00151094	0.0322112	0.0577136	0.0545885	0.0519786	0.0518059	0.0462942	0.0187751	-1.57289e-05	0.0242231	0.0520912	0.0649587	0.0520857	0.0282706	0.0292805	0.0387596	0.0453414	0.0446188	0.0340531	0.0375893	0.0480855	0.0390713	0.0193869	0.00374772	0.00541355	0.0137436	0.0145176	0.0082409	0.0210426	0.0390661	0.0539819	0.0517332	0.0337319	0.0550599	0.0590415	0.0331132	0.0235998
LOC107437427	0.182288	0.328035	0.428234	0.359384	0.362353	0.386895	0.361399	0.357212	0.394088	0.413254	0.400531	0.375291	0.343316	0.322689	0.310433	0.322032	0.357734	0.389171	0.416552	0.435478	0.436005	0.391921	0.322855	0.257684	0.250916	0.278725	0.272356	0.263002	0.273601	0.291467	0.298112	0.292337	0.269225	0.256807	0.254898	0.26863	0.303849	0.353602	0.406069	0.428314	0.463984	0.448341	0.394325	0.374801	0.378945	0.35037	0.327678	0.286222	0.307774
LOC107437428	0.075927	0.114564	0.137994	0.117015	0.142511	0.135858	0.119996	0.101041	0.0927888	0.10098	0.122476	0.139392	0.151799	0.135417	0.119371	0.105741	0.0859514	0.0881762	0.115409	0.16837	0.212592	0.218144	0.208308	0.186354	0.148844	0.133868	0.153508	0.172256	0.158424	0.13064	0.163453	0.211941	0.221016	0.209622	0.187454	0.166311	0.152862	0.142528	0.134163	0.13575	0.118186	0.100374	0.101129	0.119985	0.162071	0.150074	0.131187	0.141193	0.110767
LOC107437429	0	0	0	0	0	0	0	0	0	0	0	0	0	0	0	0	0	0	0	0	0	0	0	0	0	0	0	0	0	0	0	0	0	0	0	0	0	0	0	0	0	0	0	0	0	0	0	0	0
LOC107437430	0.319206	0.282909	0.325197	0.317195	0.198385	0.198354	0.249862	0.284112	0.297281	0.284453	0.228236	0.186498	0.187361	0.236026	0.278044	0.221432	0.204113	0.27153	0.326472	0.323976	0.295556	0.279094	0.260405	0.24294	0.247035	0.253238	0.23027	0.198431	0.192849	0.209714	0.201301	0.196252	0.168777	0.170264	0.200174	0.234048	0.258138	0.284704	0.302349	0.306259	0.299052	0.265251	0.220817	0.216659	0.251042	0.254594	0.234388	0.187204	0.216283
LOC107437432	0.236174	0.150493	0.120726	0.147893	0.175317	0.183892	0.177754	0.162634	0.160132	0.191143	0.251784	0.286422	0.268909	0.209936	0.190699	0.148786	0.117469	0.158511	0.212131	0.239909	0.23278	0.179135	0.153814	0.17309	0.209227	0.223175	0.21751	0.205871	0.207903	0.220174	0.22944	0.217089	0.196857	0.197207	0.213605	0.224758	0.210615	0.191167	0.174805	0.15021	0.181804	0.185444	0.153035	0.130587	0.129533	0.124687	0.14067	0.187857	0.178107
LOC107437433	0	0	-0.00302301	0.00828241	0.028669	0.0180461	0.00198418	-0.006012	-0.00204127	0	0	0	0	0	0	0	0	0	0	0	0	0	0	0	0	0	0	0	0	0	0	0	0	0	0	0	0	0	0	0	0	0	0	0	0	0	0	0	0
LOC107437439	1.00128	0.999864	0.988017	0.93814	0.978071	1.05168	1.05688	1.03456	1.02784	1.0303	1.03527	1.04531	1.06065	1.11106	1.15231	1.11507	1.05901	1.03817	1.04406	1.11244	1.1616	1.11122	1.10208	1.09578	1.07543	1.08598	1.11762	1.16718	1.18807	1.16152	1.10573	1.07603	1.09431	1.07142	1.01848	0.967365	0.937995	0.928699	0.980458	1.0607	1.05247	1.04144	1.03315	1.00005	0.927782	0.918474	0.919252	0.928967	0.920186
LOC107437442	0.0194353	0.0543892	0.0614848	0.0603818	0.0555284	0.0294904	0.0154846	0.0339747	0.0768903	0.0871987	0.0469569	0.0226722	0.0428739	0.101179	0.1384	0.105485	0.0532725	0.014742	-0.00380287	0.0127505	0.0432969	0.0911215	0.0930685	0.0615719	0.0497221	0.0495428	0.0387124	0.0278009	0.0393132	0.072137	0.0806777	0.0595398	0.0278458	0.0478982	0.0918982	0.120849	0.100436	0.0685641	0.062681	0.0820553	0.0990833	0.101463	0.0820941	0.0613922	0.0400575	0.044876	0.0538595	0.0420139	0.00657674
LOC107437445	0.0709694	0.0348323	0.00266869	0.00397828	0.0101863	0.0047828	-0.000595125	-0.0022507	-0.000624514	0.00246002	0.00738674	0.00955004	0.00645563	2.30941e-05	-0.00101399	-0.000155694	0	-0.00238933	0.000294658	0.0125628	0.0268183	0.0465007	0.044494	0.0267767	0.00684959	-0.0088214	-0.00735361	-0.000997829	0.00498627	0.00955748	0.00240811	0.00648212	0.0225969	0.0428016	0.0601328	0.0637102	0.0422394	0.0147539	0.00458133	0.00134785	-7.97984e-05	-4.48733e-05	0	-0.000384462	-0.00159365	-0.000377138	0.0138188	0.0271758	0.0219184
LOC107437447	0.218315	0.188202	0.153174	0.18962	0.192177	0.198744	0.213322	0.200224	0.141221	0.11805	0.14812	0.190835	0.233366	0.265829	0.269873	0.279865	0.263709	0.215498	0.181918	0.18511	0.221345	0.316526	0.320985	0.257681	0.180003	0.139637	0.192	0.256384	0.267766	0.257564	0.235	0.195916	0.204657	0.210543	0.211745	0.210881	0.202312	0.189613	0.201161	0.221048	0.266693	0.261398	0.199171	0.159235	0.193091	0.208913	0.184002	0.159174	0.156112
LOC107437450	0.322787	0.336276	0.340457	0.2406	0.157711	0.166732	0.231621	0.271232	0.263898	0.240143	0.190477	0.151902	0.135596	0.139425	0.15971	0.161546	0.146869	0.145248	0.139705	0.11177	0.0981043	0.126345	0.188296	0.230816	0.198261	0.152332	0.15311	0.166437	0.171739	0.15843	0.13103	0.116506	0.109031	0.137046	0.188698	0.233733	0.252486	0.267926	0.291694	0.326848	0.335672	0.348976	0.377399	0.409004	0.430226	0.372287	0.273698	0.185097	0.180673
LOC107437451	0.105237	0.128057	0.12398	0.130499	0.147254	0.159553	0.184533	0.209377	0.219343	0.229795	0.248893	0.252721	0.219144	0.158161	0.114473	0.104448	0.137528	0.158137	0.170258	0.162244	0.153805	0.149882	0.155287	0.174764	0.205164	0.247467	0.24343	0.213751	0.168629	0.118602	0.119669	0.118498	0.0967303	0.0801728	0.0673717	0.0648817	0.0797315	0.101163	0.119354	0.132765	0.135295	0.114227	0.0759062	0.0758602	0.135525	0.197224	0.221949	0.186958	0.206269
LOC107437453	0	0	0	-0.000982824	0.00343547	0.00927339	0.00755152	0.00324057	-0.000390882	-0.00128732	0.00220508	0.00593431	0.00938652	0.00978381	0.00344408	-0.000774694	-0.000773359	-0.000357682	0	0	0	0	0	0	0	0	0	0	0	0	0	0	0	0	0	0	0	0	0	0	0	0	0	0	0	0	0	0	0
LOC107437455	0	0	0	0	0	0	0	0	0	0	0	0	0	0	0	-0.00209187	0.00134219	0.0167436	0.0294349	0.0310857	0.0241944	0.00620352	-0.0033748	-0.00181124	0	-3.57068e-05	-0.000478191	-0.000865113	-0.000667477	0.00109805	0.00512097	0.00652548	0.00549269	-0.0037873	-0.0180474	-0.0213451	0.0025455	0.0347086	0.0662654	0.0941258	0.0723902	0.0412748	0.022371	0.0138248	0.011326	0.0253995	0.0275064	0.0201334	0.0178601
LOC107437456	0.0173896	0.0129777	0.0240264	0.060231	0.035242	0.000787001	0.0109318	0.0278122	0.0254396	0.0176398	0.00390565	-0.000600908	0.00931989	0.0205889	0.0285356	0.0282062	0.0210062	0.0110056	0.0031089	0.00301634	0.0101827	0.0304536	0.0317248	0.0206326	0.0164742	0.0165304	0.0132348	0.00646907	4.11108e-05	-9.5348e-05	-0.00155526	0.00889527	0.0296652	0.0354006	0.0317852	0.0232003	0.00954065	-0.00315676	-0.000788806	0.00189349	0.00490279	0.0109246	0.0183158	0.0193627	0.0134315	0.00170061	-0.00451572	0.0193177	0.0355885
LOC107437457	2.88436	2.80027	2.69391	2.68342	2.71734	2.63242	2.59853	2.61078	2.663	2.71695	2.7673	2.80272	2.80934	2.79538	2.82324	2.77787	2.71968	2.69423	2.72174	2.81907	2.88576	2.87009	2.85105	2.84841	2.86968	2.87894	2.90937	2.95186	3.02579	3.10116	3.07791	2.97264	2.84646	2.77144	2.72141	2.70749	2.75057	2.8075	2.85177	2.8648	2.75883	2.70104	2.68742	2.65397	2.60459	2.65092	2.69273	2.63311	2.5787
LOC107437458	0.150672	0.148702	0.196333	0.255493	0.199834	0.136299	0.14601	0.175487	0.199734	0.210639	0.200152	0.181874	0.152019	0.123035	0.142797	0.131284	0.131999	0.153362	0.166847	0.148445	0.142847	0.19959	0.264055	0.293629	0.25308	0.189885	0.197228	0.222888	0.222869	0.206166	0.177474	0.147057	0.134524	0.129794	0.13672	0.154007	0.186155	0.216336	0.221742	0.219153	0.203104	0.1815	0.162651	0.144484	0.146174	0.16429	0.17834	0.174943	0.162987
LOC107437459	0.148101	0.180363	0.270199	0.291578	0.269377	0.319188	0.331183	0.296787	0.252382	0.237853	0.264525	0.299301	0.333416	0.360722	0.34545	0.320583	0.330482	0.327007	0.314933	0.281076	0.255381	0.263842	0.249249	0.238326	0.226088	0.214062	0.187115	0.163533	0.183254	0.230819	0.282746	0.29217	0.243481	0.249765	0.287925	0.320198	0.311869	0.291443	0.292345	0.324616	0.338972	0.319864	0.299392	0.312933	0.358155	0.32823	0.275847	0.261703	0.25654
LOC107437461	0.0502733	0.015585	0.00817009	0.0212876	0.0131004	0.00541704	0.0376126	0.0688782	0.0726336	0.0594512	0.026799	0.0119697	0.0372348	0.073153	0.066587	0.0576668	0.071387	0.0913292	0.0930649	0.0502309	0.0161487	0.0299599	0.0395704	0.0336445	0.044287	0.0606147	0.0538565	0.0370745	0.0205123	0.0156285	0.0294067	0.0308427	0.0232074	0.0209077	0.0193798	0.019464	0.0217323	0.025404	0.037792	0.0605177	0.0565662	0.0451876	0.0335542	0.0235684	0.0155457	0.0163315	0.0159282	0.014464	0.0101744
LOC107437462	0.0393898	0.0314652	0.0270003	0.0134427	0.0142469	0.0303786	0.0342658	0.0347168	0.0271188	0.0238906	0.0343441	0.0513483	0.082091	0.087155	0.0404054	0.00828708	0.00349435	0.00617277	0.0126851	0.0223001	0.0312471	0.0326022	0.0246291	0.0118769	0.0112074	0.0199538	0.0295631	0.0378172	0.0368536	0.0352236	0.0463061	0.0420381	0.0422943	0.0386678	0.0298051	0.0201069	0.0103211	0.00118574	0.00396134	0.0132177	0.017244	0.0226942	0.0274534	0.0246266	0.00712943	0.00687554	0.00977084	0.00325369	-0.000416795
LOC107437467	0	0	0	0	0	0	-0.00109192	0.000297889	0.014291	0.0215738	0.0192599	0.0135613	0.00178818	-0.00200713	-0.000369418	-0.00481674	0.0139014	0.0429106	0.0595668	0.046947	0.0248585	0.00897298	0.00142345	-0.00194035	-0.00124527	-0.000202912	-0.00210668	-0.00108528	0.0127538	0.0301543	0.0296886	0.0176633	0.000998285	-0.00328314	-0.00211006	-9.73986e-05	-0.000235707	-0.000457614	-0.00079004	-6.69088e-05	0.00657233	0.00949737	0.00707896	0.00264292	-0.000450846	0	0	0	0
LOC107437468	0.651274	0.639894	0.567838	0.422117	0.418394	0.409887	0.464715	0.534697	0.549399	0.54809	0.527945	0.529799	0.578496	0.628818	0.631519	0.577052	0.538426	0.494465	0.492054	0.537799	0.59113	0.667463	0.6814	0.668983	0.640337	0.59574	0.556705	0.533694	0.558312	0.616173	0.669582	0.664892	0.596976	0.541824	0.512224	0.50208	0.509697	0.521158	0.472018	0.384347	0.426204	0.473072	0.483425	0.475752	0.459101	0.393726	0.347871	0.369685	0.423942
LOC107437470	0.0309208	0.0489959	0.0765817	0.0631881	0.0376121	0.0552123	0.0743526	0.0740502	0.0655874	0.0557798	0.0461699	0.0385625	0.025771	0.0325954	0.0460728	0.0491402	0.042016	0.026116	0.0155832	0.0195127	0.0277493	0.0440095	0.0568086	0.0518097	0.0294246	0.00552886	0.0201843	0.048998	0.0699171	0.0781314	0.0549548	0.0390034	0.0427767	0.0463532	0.0485078	0.0506976	0.058126	0.0666677	0.0635255	0.0531425	0.0466527	0.0583427	0.070316	0.0528921	0.00990101	0.0198845	0.0499879	0.0730937	0.0655981
LOC107437471	0.911539	0.671866	0.41467	0.479906	0.501211	0.503845	0.51915	0.523884	0.464716	0.445163	0.475639	0.514454	0.553856	0.599143	0.658898	0.637245	0.579527	0.539726	0.540698	0.617405	0.681045	0.686334	0.673841	0.661256	0.657241	0.646998	0.67313	0.697121	0.662974	0.620965	0.630888	0.649592	0.639746	0.544995	0.421173	0.345326	0.37638	0.442558	0.520384	0.615733	0.576341	0.51046	0.455783	0.436948	0.469822	0.421622	0.347151	0.261788	0.227863
LOC107437473	0	0	0	0	0	0	0	0	0	0	0	0	0	0	0	0	0	0	0	0	0	0	0	0	0	0	0	0	0	0	0	0	0	0	0	0	-2.69315e-05	-6.19928e-05	-0.00167062	-0.00366595	0.00398949	0.00957328	0.0103933	0.00947219	0.00832431	0.00888322	0.00593427	-0.000123456	-0.000424679
LOC107437474	0.142582	0.155481	0.134403	0.0895314	0.13019	0.161652	0.158003	0.160303	0.189116	0.214358	0.237324	0.249297	0.253036	0.220648	0.152366	0.1315	0.164642	0.200366	0.20472	0.152781	0.110192	0.111694	0.113714	0.108698	0.108836	0.127802	0.180372	0.241998	0.28616	0.312238	0.289728	0.241223	0.183783	0.13677	0.104351	0.093562	0.113038	0.141237	0.139725	0.11614	0.136727	0.154358	0.141105	0.121389	0.1289	0.180244	0.188923	0.127077	0.102151
LOC107437475	1.2616	1.06327	0.848485	0.805878	0.805806	0.875954	0.992941	1.06758	1.08638	1.06704	0.991147	0.929566	0.897431	0.901801	0.914505	0.910156	0.903227	0.981182	1.05341	1.07149	1.05805	1.00833	0.945064	0.897213	0.889407	0.900918	0.942555	0.986063	1.01111	1.03848	1.02787	0.953195	0.879521	0.891955	0.953794	1.00603	1.01222	0.995653	0.934152	0.864158	0.856067	0.89926	0.937683	0.936366	0.896614	0.915917	0.953803	0.913925	0.829278
LOC107437476	1.29057	1.06614	0.989735	1.10859	1.03699	0.859861	0.780694	0.740527	0.731571	0.773756	0.873625	0.95912	1.01129	0.999291	1.02427	1.0552	1.01662	0.954631	0.926313	0.991044	1.06343	1.06207	1.05277	1.04905	1.01364	1.00746	1.08503	1.18832	1.27722	1.32529	1.26778	1.13315	0.971053	0.865071	0.794179	0.770292	0.807549	0.862559	0.927153	0.988516	0.977094	0.958255	0.955085	0.964649	0.991503	1.0414	1.04956	0.911046	0.811905
LOC107437479	0.595196	0.513765	0.470023	0.482248	0.372145	0.316944	0.367818	0.388563	0.339624	0.317826	0.329628	0.352752	0.370822	0.393661	0.481537	0.497735	0.446439	0.348036	0.314693	0.426526	0.519215	0.483521	0.427401	0.438451	0.502217	0.535224	0.490009	0.437584	0.480344	0.552463	0.508687	0.432991	0.318896	0.250724	0.209694	0.198851	0.223503	0.270127	0.326712	0.370977	0.414397	0.468691	0.502348	0.507615	0.50189	0.368067	0.269256	0.272434	0.367593
LOC107437480	0.541047	0.429754	0.308103	0.274338	0.320156	0.287512	0.25886	0.277258	0.374013	0.423208	0.397665	0.347712	0.247585	0.21648	0.334208	0.43569	0.439431	0.332794	0.237857	0.213071	0.225335	0.295742	0.341622	0.319615	0.275811	0.238657	0.238866	0.249605	0.245248	0.265077	0.343927	0.395328	0.421439	0.398666	0.355413	0.318662	0.295816	0.271134	0.247083	0.216478	0.226951	0.260713	0.303722	0.317971	0.28836	0.249159	0.229173	0.219784	0.279982
LOC107437481	0.595742	0.428305	0.321221	0.303354	0.393353	0.473293	0.435682	0.373897	0.326117	0.303616	0.304835	0.326598	0.407671	0.44707	0.389056	0.40166	0.466085	0.557202	0.602433	0.560624	0.523249	0.525193	0.466496	0.383813	0.34435	0.374879	0.42573	0.479926	0.524887	0.543527	0.488268	0.398359	0.286286	0.282537	0.333382	0.396209	0.45683	0.513523	0.536949	0.564256	0.545978	0.535135	0.516636	0.473658	0.443675	0.439653	0.410688	0.336207	0.294883
LOC107437483	0.00545503	0.0241194	0.0199894	-0.00188566	0.0211108	0.0221213	0.00945941	-0.00164599	0.00196125	0.0133652	0.0324534	0.0433889	0.0390771	0.0199477	0.0118242	0.00311961	-0.00373597	0.00773191	0.0186909	0.0189788	0.0184235	0.0251148	0.0240981	0.0320483	0.0396049	0.0440284	0.0447783	0.0389923	0.0354515	0.0373797	0.0406105	0.038544	0.0217852	0.0112157	0.00287804	-0.00185775	-0.00322761	-0.00137806	0.0113554	0.0311217	0.0330234	0.0217057	0.000198953	-0.00501613	0.0203749	0.0401478	0.04044	0.0229661	0.0133435
LOC107437484	0.0131912	0.0307792	0.0220596	0.038324	0.0670685	0.0425477	0.0544211	0.0728753	0.0699005	0.0609138	0.0473198	0.0413256	0.0526647	0.0585234	0.0531829	0.0387283	0.0250404	0.021776	0.0306211	0.0506952	0.0663712	0.0727315	0.0598901	0.043666	0.0195965	-0.00714017	-0.00142604	0.0178586	0.0421387	0.0686099	0.0779752	0.0665407	0.0473804	0.0287908	0.0124856	0.00950187	0.0336089	0.061119	0.0576718	0.031052	0.0141646	0.00597593	0.0105681	0.0319346	0.0706869	0.0701377	0.0470571	0.021868	0.0190526
LOC107437485	0	-0.00320196	0.00817787	0.0243859	0.0123153	-0.001542	-0.00290264	-0.000396105	-0.000117352	0	0	0	0	0	0	0	0	0	-8.6962e-05	-0.000975995	-0.00138652	-0.000917408	0.00494563	0.00983753	0.00926326	0.00528133	0.00157759	0.00012377	0.00498627	0.0106588	0.00908338	0.00411834	-0.00187889	-0.00263978	-0.00131559	-5.53785e-05	-0.000235707	-0.000457614	-0.00079004	-6.69088e-05	0.00657233	0.00949737	0.00707896	0.00264292	-0.000450846	0	0	0	0
LOC107437486	0.729604	0.919914	1.15333	1.22305	1.20361	1.16318	1.08673	0.981198	0.914674	0.904025	0.97605	1.05479	1.10831	1.14975	1.13704	1.04803	1.03618	1.03353	1.02825	1.025	1.00029	0.928574	0.871138	0.878554	0.866043	0.893865	0.958989	1.04228	1.07874	1.06022	1.07118	1.09245	1.09524	1.04775	0.996447	0.976248	1.0128	1.07352	1.11504	1.1474	1.27937	1.28188	1.14304	1.01829	0.985444	1.07759	1.12419	1.07683	1.04741
LOC107437488	0.144135	0.101186	0.088789	0.0880262	0.0844142	0.136324	0.156978	0.155027	0.142299	0.145789	0.175064	0.179126	0.135142	0.0884569	0.0756976	0.0712187	0.0786745	0.0888203	0.0888486	0.0659945	0.039323	0.0343822	0.0584302	0.0755362	0.0741365	0.0633132	0.0547224	0.055691	0.0818412	0.120951	0.132076	0.105971	0.0848334	0.0621964	0.0336644	0.021938	0.0489505	0.0897916	0.142948	0.184587	0.144249	0.093205	0.0715996	0.073495	0.0838578	0.12693	0.137039	0.112959	0.108177
LOC107437490	0	0	-0.000902772	0.00113278	0.0108992	0.0199802	0.0192774	0.0118129	0.00191914	-0.000939723	0.00550207	0.00958867	0.0074562	0.00166417	-0.00160793	-0.000274407	-1.47467e-05	-0.00269596	0.00156917	0.0193415	0.0310213	0.0225396	0.00709923	-0.00454952	-0.00282711	0	0	0	-0.000407766	-0.00155565	-0.00201596	0.0052665	0.0292782	0.0474724	0.0546835	0.0496506	0.0268859	-0.000649399	-0.00741738	-5.34562e-05	0	0	0	0	0	0	0	0	0
LOC107437492	0.0865078	0.110678	0.0885547	0.0167533	0.091716	0.180886	0.204823	0.175017	0.1205	0.0946559	0.0957029	0.10436	0.11137	0.126537	0.20794	0.21545	0.173814	0.11031	0.06788	0.0902545	0.116635	0.116081	0.12006	0.121776	0.117495	0.122846	0.145303	0.167299	0.165661	0.144199	0.115767	0.0949516	0.0779608	0.0796945	0.0928694	0.106966	0.120177	0.131282	0.134095	0.144096	0.113731	0.0847421	0.073486	0.0746293	0.0774615	0.0843464	0.121255	0.214445	0.205754
LOC107437493	0.263198	0.226936	0.222724	0.240648	0.210642	0.262005	0.305752	0.30384	0.281914	0.276432	0.297515	0.311762	0.290337	0.2973	0.309495	0.316712	0.297004	0.237991	0.201635	0.207803	0.238258	0.302247	0.348578	0.375802	0.349256	0.284491	0.265985	0.265218	0.278345	0.288197	0.241966	0.201977	0.208966	0.255539	0.325057	0.353448	0.275469	0.174044	0.150785	0.174479	0.211053	0.211169	0.171769	0.169039	0.237386	0.259551	0.240617	0.196043	0.195238
LOC107437496	0	0	0	0	-0.000258322	0.00128444	0.0153667	0.0246931	0.0192973	0.0122009	0.00368323	-0.00117847	0	0	0	0	0	0	0	0	0	0	0	-3.48698e-06	-0.00055763	0.00238651	0.020815	0.0385918	0.0356513	0.0194292	0.00311004	-0.00396827	-0.00146502	0.000130024	0.00387237	0.00702257	0.00795942	0.00791475	0.00456255	-0.0017071	-0.000900012	0	0	0	0	0	-0.000478979	-0.00387116	0.00100039
LOC107437498	0	0	0	0	-0.00321362	0.0150399	0.0205565	0.01558	0.000152459	-0.00319048	0.00981503	0.0177773	0.0142999	0.00398207	-0.0031629	-0.000594007	-1.18216e-06	0	0	0	0	0	0	0	0	0	0	0	-0.000984883	-0.00131836	0.00373198	0.00838976	0.0105661	0.00797744	0.00305094	-0.000694517	-0.000791251	0	0	0	-0.000887715	-0.000831996	0.00472849	0.0111289	0.013356	0.00636804	-0.00162618	-0.000344773	-5.39778e-09
LOC107437500	0.235537	0.246411	0.246072	0.226261	0.152062	0.208409	0.251948	0.269947	0.237248	0.240125	0.292335	0.330952	0.346477	0.320737	0.248456	0.195846	0.192689	0.266917	0.334164	0.349361	0.326208	0.234204	0.196662	0.237718	0.315266	0.380826	0.350597	0.302752	0.2939	0.289714	0.250405	0.201219	0.165133	0.187496	0.247921	0.290296	0.274134	0.250679	0.245037	0.249461	0.259096	0.252848	0.230859	0.222088	0.216278	0.244906	0.292519	0.272252	0.224611
LOC107437501	0.0194086	0.00616858	0.0129348	0.0239611	0.0164969	0.00479184	0.014848	0.0281724	0.0281464	0.021143	0.00379201	-0.00281548	0.0130507	0.0261171	0.0259919	0.0111006	-0.00144731	-0.0017011	-8.29545e-05	-6.2644e-05	0.00214658	0.00708741	0.00893278	0.0237861	0.0546535	0.0724506	0.0473504	0.0121462	0.00174038	0.00880545	0.00815891	0.0104852	0.0120196	0.0105135	0.0061041	0.0020031	0.000953621	0.00346131	0.0117321	0.0207531	0.0231351	0.0206255	0.0226502	0.0315278	0.037856	0.026256	0.0109823	0.0119146	0.025446
LOC107437502	0.356111	0.375107	0.392822	0.503629	0.525403	0.386199	0.329897	0.367365	0.4242	0.442515	0.416487	0.392909	0.388571	0.394668	0.388066	0.39279	0.38776	0.391432	0.421835	0.495452	0.535336	0.486881	0.363918	0.276231	0.290473	0.331669	0.318144	0.299836	0.339513	0.416717	0.419774	0.345631	0.262387	0.245884	0.262534	0.286026	0.297077	0.300231	0.277701	0.22937	0.292636	0.348182	0.351309	0.318493	0.287649	0.283535	0.295224	0.337074	0.295186
LOC107437503	1.18036	1.25926	1.24255	1.18568	1.18809	1.17637	1.15158	1.18526	1.24806	1.2613	1.20348	1.17194	1.20939	1.28966	1.35802	1.30252	1.26603	1.2046	1.16465	1.20002	1.2283	1.2204	1.17581	1.10023	1.10839	1.18649	1.18301	1.15078	1.12122	1.12112	1.19741	1.2232	1.16253	1.11315	1.09402	1.09471	1.09719	1.11018	1.14385	1.17771	1.2147	1.19863	1.1385	1.16341	1.28632	1.25436	1.2195	1.1851	1.21049
LOC107437504	0.0562643	0.0270841	0.0284481	0.0862243	0.110439	0.0964885	0.0562643	0.0211627	0.0006199	0.00258332	0.0367082	0.0634807	0.0688099	0.0602447	0.049168	0.0474417	0.0450573	0.0332421	0.0311356	0.0446266	0.0580352	0.0663521	0.0621433	0.0496277	0.0479742	0.0429108	0.0428469	0.0403061	0.0309112	0.0261036	0.0374717	0.0580124	0.0779296	0.0738132	0.0532905	0.0366166	0.035929	0.0423973	0.072257	0.107547	0.0976249	0.0786624	0.0660465	0.0714235	0.0991526	0.0979241	0.069068	0.0275055	0.0206746
LOC107437505	0.0371781	0.0657265	0.0448584	0.00678045	0.000751979	0.00727889	0.0155875	0.0196536	0.0150034	0.00974912	0.00291769	-0.00109431	0	-6.68995e-05	-0.00210042	-0.00015567	0.0117386	0.0236284	0.0352392	0.0459355	0.0527691	0.0528441	0.0526801	0.0441254	0.0335124	0.030584	0.0274706	0.0254591	0.0226411	0.0174479	0.0211715	0.0191457	0.0116973	0.0214591	0.0363149	0.0438592	0.0326763	0.0155354	0.00437289	0.00556005	0.0225044	0.0398103	0.0430299	0.0299696	0.00687596	0.0151908	0.0230028	0.00741884	-0.00251445
LOC107437506	0.101726	0.0729767	0.0864689	0.118243	0.108052	0.109059	0.0979177	0.0690979	0.0233338	0.00786122	0.0346683	0.0592914	0.0708223	0.0585721	0.0328719	0.0159863	0.0244659	0.039647	0.0444399	0.0226337	0.00679346	0.0296585	0.0608302	0.0783604	0.0658426	0.0440058	0.052137	0.0633608	0.0531321	0.0293475	0.00904274	0.00292547	0.00736227	0.0182131	0.0335694	0.0450795	0.045459	0.0392442	0.0307004	0.0294257	0.0367601	0.0358671	0.0195059	0.00545032	0.0131882	0.0521849	0.0802522	0.0705751	0.0420806
LOC107437507	1.03278	1.10529	1.12161	1.04954	1.03008	1.09254	1.09715	1.08944	1.13053	1.1413	1.11356	1.06021	0.951362	0.955764	1.05046	1.05734	0.984409	0.881205	0.830482	0.904256	0.960995	0.914732	0.902676	0.950472	1.01493	1.08536	1.17123	1.23382	1.17874	1.04963	0.938922	0.876144	0.912982	0.912142	0.913768	0.926254	0.951392	0.981975	1.02834	1.07525	1.13726	1.15862	1.12043	1.06558	1.06441	1.12042	1.15995	1.13755	1.04472
LOC107437508	1.29086	1.28434	1.37711	1.43827	1.42913	1.47289	1.48128	1.44195	1.38463	1.3478	1.34486	1.3306	1.28127	1.2578	1.24584	1.27558	1.30017	1.29566	1.29342	1.29911	1.29499	1.26093	1.23269	1.25539	1.30067	1.31516	1.30875	1.29696	1.28524	1.26761	1.216	1.16423	1.13462	1.13795	1.17331	1.21641	1.25419	1.29285	1.33373	1.38103	1.39474	1.39141	1.37847	1.32258	1.20827	1.29053	1.38153	1.36593	1.32553
LOC107437509	0.182888	0.266813	0.356259	0.367375	0.307121	0.278724	0.300573	0.298306	0.272309	0.259682	0.264331	0.271885	0.26727	0.29024	0.324849	0.366577	0.346745	0.306908	0.278836	0.269999	0.253554	0.189715	0.171265	0.196885	0.214371	0.218015	0.246478	0.280115	0.291758	0.279731	0.275467	0.278294	0.266432	0.276669	0.298487	0.312933	0.307409	0.296931	0.276262	0.281055	0.330746	0.376397	0.391362	0.345608	0.245053	0.204836	0.197849	0.254849	0.252504
LOC107437510	0.235841	0.265287	0.273608	0.250081	0.166442	0.211606	0.268701	0.309152	0.328823	0.312637	0.270769	0.240454	0.238363	0.277842	0.229076	0.173213	0.171037	0.190228	0.199118	0.169535	0.155976	0.217226	0.251872	0.255234	0.211088	0.156606	0.162604	0.188081	0.212455	0.239078	0.250828	0.27098	0.28269	0.315342	0.356096	0.368171	0.316675	0.247415	0.188996	0.166643	0.201772	0.224715	0.239418	0.249203	0.235779	0.206939	0.221975	0.315432	0.336342
LOC107437511	0.0464645	0.0598957	0.0871815	0.0652744	0.0291658	0.0622721	0.0835352	0.102336	0.11899	0.11498	0.0758109	0.0432554	0.0372807	0.0655659	0.10349	0.0816386	0.0521894	0.0191399	0.010869	0.0462235	0.0717742	0.0538979	0.0527561	0.0631117	0.0733722	0.0633853	0.0325138	0.0113021	0.029795	0.0591468	0.0599512	0.0378256	0.00827105	-0.00526398	-0.011156	-0.00443363	0.024221	0.0589869	0.0858403	0.100833	0.0716804	0.051355	0.0491686	0.0571033	0.0710846	0.0720922	0.0760332	0.0756277	0.0627714
LOC107437512	0.109186	0.0903419	0.099835	0.124043	0.086365	0.0649987	0.0761053	0.0753502	0.0405064	0.0273519	0.0469578	0.0693855	0.0813349	0.0872836	0.0994695	0.104506	0.103974	0.0905444	0.083388	0.0947954	0.102833	0.0893156	0.0644791	0.0564101	0.0743997	0.0942488	0.091752	0.0813259	0.0753792	0.0704189	0.0494261	0.0421281	0.0362112	0.0273744	0.0202133	0.0186173	0.0263974	0.0376572	0.0445031	0.0417432	0.0360883	0.0412776	0.0415784	0.0421732	0.061009	0.0917532	0.0966586	0.0486576	0.0130681
LOC107437513	1.32282	1.24078	1.15252	1.05061	0.989269	1.0143	1.08629	1.10666	1.04615	1.0569	1.1763	1.2732	1.30238	1.24737	1.19178	1.22731	1.25133	1.25883	1.29395	1.37818	1.44178	1.43355	1.36574	1.28445	1.21922	1.19426	1.3169	1.47077	1.54166	1.55365	1.49763	1.37622	1.24137	1.11519	1.01241	0.959681	0.978757	1.02711	1.06194	1.08026	1.13261	1.12167	1.04387	1.0413	1.1654	1.15767	1.08662	1.00239	0.985245
LOC107437514	0.0235783	0.0672684	0.0488353	0.00422818	0.0466356	0.102236	0.113029	0.0967688	0.0677113	0.0480683	0.0395126	0.0402837	0.0566019	0.0820888	0.0814772	0.0411031	0.0170354	0.0575321	0.101968	0.127069	0.128402	0.0942669	0.0733104	0.0687475	0.0861365	0.108904	0.10565	0.0849437	0.0532179	0.0383032	0.0751785	0.118057	0.136003	0.109883	0.0641567	0.030852	0.0336837	0.0460377	0.0390764	0.0111061	-0.000656721	0.0068236	0.0241405	0.037479	0.0441818	0.0559035	0.0672153	0.0657836	0.0498116
LOC107437518	0	0	0	0	0	0	0	-0.00029064	-0.00279218	-0.00124359	0.00725368	0.0128702	0.0124914	0.007129	-0.00200044	-0.00110028	-1.27382e-05	0	0	0	0	0	0	0	0	0	0	0	0	0	0	0	0	0	0	0	0	0	0	0	0	0	0	0	0	0	0	0	0
LOC107437521	0	0	0	0	0	0	0	0	0	0	0	0	0	0	0	0	-5.95659e-05	-0.000499791	0.0028745	0.0133209	0.0213185	0.0205985	0.0115908	0.00258086	-0.00107262	-0.00239485	-0.00152985	-0.000192739	0	0	0	0	0	0	0	0	0	0	0	0	0	0	0	0	0	0	0	0	0
LOC107437523	0.0220911	0.0054818	-0.00167725	-7.95244e-07	0	0	0	-0.000204431	-0.00181286	-0.000185665	0.00507919	0.00972054	0.0141207	0.0145545	0.0100342	0.00389464	0.00580649	0.0137354	0.0176001	0.00946425	0.000305784	-0.000126181	0	0	0	0.000303807	0.00451768	0.0101773	0.0134291	0.0134213	0.0072878	-0.00042917	-0.00275765	0.00370465	0.0142664	0.0247846	0.0347407	0.0409799	0.0340782	0.0214614	0.0140539	0.0118904	0.00903501	0.0027427	-0.000440223	0	-0.000459596	-0.00376296	0.000229613
[truncated: 15,134 more rows]
[truncated: 31 more columns]
