# Supplementary material for: Genome-wide quantitative dissection of an arthropod segmented body plan at single-cell resolution
Source: Commun Biol. 2025 Jun 11;8:913. doi: 10.1038/s42003-025-08335-x (PMC12159194; doi:10.1038/s42003-025-08335-x)
Supplement: Supplementary file 8 — Supplementary Data 6 [file 42003_2025_8335_MOESM8_ESM.xlsx]

## Sheet: DataS6.1
Data S6.1. Positions of ectoderm and mesoderm nuclei in the late stage-5_nucleus UMAP.
Cell ID	AP_position	Distance_from_axis	cluster_id
771878	13.4395	-1.06011	0
453891	13.7529	-1.18325	0
560859	13.7812	-1.2252	0
55721	13.8546	-2.30361	0
454975	14.0071	0.98731	0
244642	14.0353	-1.40596	0
454203	14.1144	-1.0516	0
287811	14.1822	-2.69352	0
549281	14.2528	1.14098	0
480957	14.2641	-1.58072	0
621563	14.3121	0.522752	0
476955	14.4053	-0.480221	0
760675	14.4533	0.652341	0
513589	14.4561	-1.52137	0
274561	14.4985	0.992989	0
553522	14.5465	1.17086	0
85704	14.5888	1.43352	0
256112	14.5973	0.868994	0
72910	14.6086	-1.32883	0
651820	14.634	0.789122	0
883444	14.7103	1.22203	0
54248	14.7187	1.08368	0
304486	14.747	-1.39519	0
258628	14.7611	0.855498	0
343376	14.7724	1.13277	0
813375	14.778	-1.39962	0
686260	14.7893	0.950897	0
624707	14.7922	0.875391	0
430518	14.795	0.142997	0
554008	14.8119	1.22991	0
767794	14.8402	0.185416	0
685270	14.8769	0.766808	0
393249	14.8967	1.0486	0
174426	14.9023	1.16272	0
475450	14.9136	0.442983	0
640024	14.9164	0.803145	0
745454	14.9277	0.858931	0
171313	14.9418	0.928341	0
597551	14.9447	1.0281	0
703766	14.9503	-0.810267	0
547987	14.9531	0.889751	0
146478	14.956	1.07868	0
561314	14.987	0.996705	0
501555	15.004	-1.27339	0
285159	15.0096	0.742747	0
660198	15.0096	-1.28269	0
453366	15.0096	-1.00534	0
841690	15.0379	0.796799	0
82531	15.0379	0.468382	0
43422	15.0407	0.882465	0
506183	15.0407	0.862633	0
298965	15.0491	-1.03616	0
688418	15.0689	-0.930682	0
276174	15.083	-0.981718	0
391464	15.0887	-0.550768	0
590462	15.0972	1.31992	0
412152	15.1085	0.419385	0
551258	15.1197	1.26817	0
286936	15.131	-1.11833	0
622955	15.1339	0.34811	0
211332	15.1339	-1.42558	0
245427	15.1423	-1.29322	0
353980	15.1508	0.765787	0
294309	15.1508	0.875426	0
447447	15.1536	1.01062	0
470391	15.1536	0.33052	0
119768	15.1649	0.662564	0
211628	15.1734	0.749314	0
62012	15.1791	0.926004	0
558827	15.1791	0.742504	0
390847	15.1819	0.907266	0
353550	15.2186	1.47693	0
581582	15.2299	0.572589	0
767717	15.2384	-0.083918	0
670298	15.2412	0.820281	0
816807	15.244	0.684795	0
514511	15.2525	-1.36173	0
749621	15.2638	-1.17417	0
226308	15.2666	0.900899	0
229721	15.2694	0.118773	0
51171	15.2722	-0.341725	0
259184	15.2751	0.909926	0
472998	15.2864	0.279529	0
278188	15.3005	1.15501	0
590242	15.3118	0.512389	0
316864	15.3146	-0.389052	0
257669	15.3259	0.932096	0
800751	15.3259	0.298384	0
141178	15.3287	0.622668	0
44858	15.3287	-0.508185	0
51761	15.3428	1.09598	0
323457	15.3457	0.479989	0
1241	15.3457	-1.116	0
256617	15.3485	-0.566208	0
700464	15.3654	0.867283	0
841733	15.3711	0.7403	0
712899	15.3739	-0.497104	0
198650	15.3767	1.33344	0
616583	15.3824	-1.89858	0
604321	15.4106	-0.119591	0
790650	15.4134	-0.701788	0
611866	15.4247	0.393609	0
381409	15.4276	0.21892	0
549205	15.4304	-0.0364752	0
321570	15.4332	1.20079	0
728944	15.4332	0.612713	0
598951	15.4332	0.586176	0
296501	15.4332	-0.141634	0
235869	15.4445	1.25311	0
294114	15.4502	-0.939321	0
394217	15.4643	0.864655	0
810375	15.4643	0.450452	0
846896	15.4671	-0.202753	0
422005	15.4671	-1.39747	0
251933	15.4671	-0.0603471	0
650870	15.4699	-1.37589	0
735461	15.4699	-0.30566	0
478943	15.4727	1.1749	0
714309	15.4784	-0.415739	0
148351	15.4784	-0.675777	0
587550	15.484	-1.73073	0
30345	15.4869	1.32525	0
356869	15.4869	-0.439876	0
209332	15.4982	0.196836	0
653278	15.5038	-1.11819	0
100972	15.5095	0.425099	0
665491	15.5123	1.69662	0
507388	15.5123	0.100433	0
859625	15.5208	0.0980285	0
256736	15.5236	0.0194529	0
426202	15.5377	0.184141	0
156699	15.5462	0.983451	0
65181	15.549	-1.34479	0
406576	15.5518	0.132198	0
675261	15.5631	0.529012	0
154874	15.5688	0.51695	0
714490	15.5744	0.797549	0
181480	15.5744	0.587516	0
302747	15.5744	-1.38279	0
761675	15.5772	0.825026	0
359257	15.5772	-1.25673	0
565274	15.5885	1.59865	0
460148	15.597	0.181997	0
7984	15.6111	-0.303906	0
611623	15.6196	0.244619	0
688170	15.6252	0.52175	0
185692	15.6252	-0.29251	0
456594	15.6309	-0.591209	0
784888	15.6337	-0.816384	0
851913	15.6365	-0.0394426	0
751553	15.6394	0.877941	0
66324	15.6478	0.557824	0
262530	15.6478	-0.553707	0
699312	15.6535	0.960957	0
469178	15.6535	0.262102	0
273966	15.6563	1.07982	0
273271	15.6563	0.944016	0
431317	15.6563	1.42989	0
490226	15.6591	1.23326	0
209706	15.6648	0.563115	0
824618	15.6733	-1.35297	0
94180	15.6733	-0.59836	0
838980	15.6789	0.673241	0
560889	15.6845	0.804422	0
809059	15.6874	0.389207	0
281914	15.6958	1.48338	0
717057	15.6987	0.455101	0
742339	15.7015	0.759373	0
158147	15.7043	1.1235	0
417410	15.7043	-0.463516	0
485631	15.7071	0.233011	0
428400	15.7128	1.07379	0
233316	15.7156	-0.419306	0
578837	15.7184	0.35339	0
97303	15.7184	0.38405	0
865229	15.7297	1.23385	0
818338	15.7326	-1.2801	0
544694	15.7354	-0.0633315	0
820929	15.741	0.559829	0
48677	15.7439	0.46967	0
136153	15.7439	0.00646896	0
497725	15.7467	0.894455	0
477587	15.7551	0.608752	0
883265	15.7721	-0.11172	0
128878	15.7749	0.672123	0
217216	15.7749	0.456187	0
57745	15.7777	0.92604	0
86354	15.7862	0.634535	0
823024	15.7862	0.898706	0
307514	15.8003	0.555724	0
281819	15.8145	-0.231599	0
396043	15.8173	1.48943	0
313114	15.8229	-0.763277	0
88687	15.8229	1.26213	0
147953	15.8258	0.684829	0
170321	15.8258	0.814843	0
228224	15.8314	0.0111778	0
513030	15.8455	-0.113335	0
789933	15.8596	0.868666	0
817603	15.8625	0.126372	0
276675	15.8766	1.4749	0
748989	15.8851	-0.106575	0
193488	15.8964	1.07453	0
701851	15.8992	0.916205	0
119792	15.902	0.811022	0
656935	15.902	1.06354	0
574542	15.902	1.02267	0
311256	15.902	0.598374	0
459429	15.902	0.348931	0
401940	15.9048	1.42347	0
362420	15.9161	-0.050959	0
580346	15.9189	-0.630104	0
669351	15.9218	-0.544703	0
182347	15.9302	0.975386	0
602418	15.9415	1.90858	0
298708	15.9528	-0.161216	0
381283	15.9557	0.0742266	0
304760	15.9641	-0.425138	0
390701	15.9726	0.440532	0
260703	15.9754	1.0632	0
457755	15.9782	0.954409	0
668873	15.9811	0.304771	0
315872	15.9811	0.885161	0
97044	15.9839	-0.127195	0
432282	15.9952	-0.0102229	0
43003	16.015	-1.52454	0
669595	16.0178	-0.766438	0
165223	16.0263	0.220689	0
276159	16.0319	1.14707	0
207974	16.0347	0.437588	0
46079	16.0347	0.759523	0
183192	16.0376	0.869559	0
67293	16.0432	-0.549764	0
561278	16.0488	-0.888432	0
559318	16.0488	-0.815578	0
564577	16.0517	-0.129884	0
418246	16.0573	-1.50028	0
533098	16.0658	1.15807	0
27276	16.0686	0.150242	0
246478	16.0771	0.119128	0
352809	16.1053	0.246717	0
31742	16.1053	0.687405	0
196834	16.1082	-1.4331	0
82013	16.1166	-0.0723061	0
282336	16.1194	0.285466	0
804804	16.1223	1.29836	0
559156	16.1251	0.389	0
543202	16.1307	-0.750269	0
873639	16.1449	-0.828052	0
584888	16.1533	0.924725	0
824879	16.159	0.922078	0
169945	16.1646	0.653973	0
265413	16.1646	-0.111466	0
714432	16.1646	-0.178852	0
378821	16.1703	0.884582	0
606254	16.1703	1.1701	0
499565	16.1816	0.795026	0
87111	16.1816	0.940109	0
68699	16.1872	0.935804	0
547661	16.1929	0.204527	0
444763	16.1957	-1.49129	0
299052	16.1957	-0.63349	0
659450	16.2013	-0.189349	0
181146	16.2042	-0.640644	0
833918	16.2042	-1.26556	0
822604	16.2098	0.494793	0
798949	16.2098	0.633689	0
249388	16.2126	-0.959301	0
237075	16.2155	0.348276	0
458461	16.2155	-1.5661	0
692446	16.2183	1.1685	0
328404	16.2183	0.505385	0
17797	16.2183	-0.148572	0
5000	16.2183	0.165586	0
752600	16.2239	-0.905442	0
556547	16.2268	-1.4048	0
633648	16.2296	-0.749415	0
407599	16.2352	-0.0273238	0
234312	16.2352	-1.25393	0
548441	16.2437	1.32745	0
678305	16.2606	-0.338425	0
576848	16.2635	-0.699592	0
42773	16.2663	0.621119	0
279988	16.2663	0.561703	0
849667	16.2691	0.700761	0
355041	16.2776	-0.390715	0
685997	16.2861	0.00329973	0
755829	16.2889	0.692751	0
809835	16.2974	0.896128	0
716348	16.3002	1.10674	0
698887	16.3002	-0.420159	0
514429	16.303	-0.228649	0
543394	16.303	0.534847	0
879093	16.3058	0.775676	0
279923	16.3058	0.901106	0
604032	16.3087	-1.03851	0
507213	16.3256	-0.26795	0
47236	16.3284	-0.34453	0
660926	16.3425	-0.374473	0
208813	16.3425	0.159223	0
340176	16.351	0.751356	0
683961	16.3538	0.152374	0
456690	16.3538	0.617714	0
204993	16.3595	-0.156451	0
826280	16.3623	0.160079	0
151708	16.368	-0.17575	0
387185	16.3736	0.189168	0
15849	16.3793	-0.277406	0
561179	16.3821	0.136932	0
401975	16.3877	0.461684	0
10542	16.3934	-0.59859	0
806602	16.3934	-0.622532	0
591211	16.3962	0.0531495	0
415075	16.399	-0.162853	0
367361	16.4018	1.23356	0
643952	16.4018	-0.32625	0
602512	16.4047	0.373193	0
496549	16.4075	-0.208066	0
435290	16.416	-0.403619	0
510869	16.4188	-0.172936	0
131967	16.4216	-0.906993	0
644463	16.4216	0.0781116	0
648112	16.4244	0.502825	0
355670	16.4273	0.48882	0
732147	16.4301	-0.0168434	0
871927	16.4442	0.854807	0
570078	16.4442	0.790956	0
385826	16.447	0.426586	0
382165	16.4527	0.465085	0
830365	16.4555	0.715857	0
774489	16.4583	-0.497218	0
122682	16.464	0.480662	0
619994	16.4668	0.903068	0
364045	16.4668	-1.01091	0
556381	16.4668	-0.305447	0
225391	16.4781	-0.555228	0
159354	16.4809	0.0585927	0
628815	16.4809	0.314059	0
88228	16.4866	-0.129238	0
447705	16.4922	-0.68953	0
27727	16.5007	-1.39774	0
551436	16.5007	0.146071	0
738268	16.5035	0.217889	0
305037	16.5092	-0.051856	0
582235	16.5148	-0.144933	0
671558	16.5148	-0.269562	0
71050	16.5176	0.0413276	0
97849	16.5205	-0.144494	0
346652	16.5261	0.638212	0
709956	16.5289	-1.44157	0
267859	16.5289	0.0811434	0
229372	16.5289	-0.00938761	0
389383	16.5318	-0.0032052	0
396908	16.5346	0.482708	0
645460	16.5346	-1.30296	0
373784	16.5402	-0.165135	0
695267	16.543	-0.12112	0
341055	16.5572	-0.079216	0
48059	16.56	-0.00546845	0
811909	16.5656	-0.136604	0
544489	16.5741	0.349478	0
693166	16.5769	-1.17022	0
15466	16.5854	0.732313	0
500267	16.6052	1.51128	0
710569	16.6052	-0.706709	0
239387	16.608	-1.49252	0
426419	16.6136	0.902168	0
513442	16.6165	0.283326	0
538674	16.6249	-0.034411	0
305363	16.6278	-0.456679	0
70806	16.6362	0.574542	0
74508	16.6447	0.90955	0
403802	16.6475	0.26404	0
540499	16.6673	0.123095	0
653286	16.6673	-1.00146	0
502086	16.6701	0.81664	0
338647	16.6758	-1.61731	0
699812	16.6814	1.39551	0
866180	16.6871	0.0387109	0
120905	16.6899	-1.42388	0
870537	16.6899	-0.41137	0
873492	16.6899	0.57409	0
374090	16.6899	-0.11507	0
70304	16.6955	0.908715	0
743691	16.6984	-0.113305	0
321141	16.7097	0.745231	0
717974	16.7125	-0.0606651	0
377349	16.7153	0.321258	0
616776	16.7153	0.147156	0
9940	16.7153	0.126497	0
64212	16.7181	0.199611	0
237148	16.7181	0.44568	0
360797	16.7238	0.834656	0
191584	16.7323	-0.249426	0
845332	16.7436	0.555702	0
514583	16.7436	-0.45436	0
340999	16.7548	-0.0918968	0
574918	16.7605	-0.219849	0
627749	16.7605	-0.108082	0
478951	16.7633	-0.921717	0
266918	16.769	-0.780599	0
93647	16.7746	0.286309	0
862705	16.7803	0.603009	0
283877	16.7803	-0.907195	0
694042	16.7831	-0.94675	0
146665	16.7859	0.0433578	0
528482	16.7887	1.08946	0
465480	16.7887	0.112361	0
426995	16.7916	0.0887677	0
310609	16.7972	0.310518	0
143080	16.8057	0.410743	0
703261	16.8057	0.0127798	0
238849	16.8113	1.12833	0
564789	16.8142	-0.412496	0
106450	16.817	1.15548	0
872699	16.8254	0.396382	0
857927	16.8283	-0.0619019	0
496506	16.8283	-0.448324	0
550626	16.8424	0.490668	0
799952	16.8452	-0.0114431	0
369024	16.8509	-0.568277	0
247278	16.8565	-1.19862	0
535431	16.8622	0.608823	0
345458	16.8819	0.293108	0
309403	16.8848	-0.584443	0
162304	16.8848	-0.361638	0
40111	16.913	-0.708338	0
364633	16.9554	-0.607875	0
133858	16.9582	-0.178021	0
795419	16.9723	-0.36764	0
180644	16.9751	0.147998	0
771944	16.9808	0.489549	0
722917	16.9892	0.0855914	0
449438	16.9949	1.01191	0
249956	16.9949	-0.110853	0
673040	16.9977	0.114806	0
400628	16.9977	0.206955	0
668097	17.0147	0.706237	0
880885	17.0147	0.454043	0
469268	17.0288	-0.265432	0
295768	17.0401	-0.819419	0
185693	17.0457	0.389399	0
780591	17.0514	-0.377871	0
752181	17.0542	1.02383	0
807948	17.057	-0.2133	0
597848	17.0598	-0.163942	0
104934	17.0627	-0.0946595	0
359435	17.0796	-0.124566	0
303987	17.0824	-0.374776	0
423283	17.0994	-0.978695	0
116343	17.1022	0.242558	0
76348	17.1022	-0.276626	0
207863	17.105	-0.107637	0
850926	17.1079	-1.08073	0
434019	17.1107	0.0398559	0
450543	17.1107	-0.129929	0
249035	17.1191	0.578698	0
806441	17.1333	0.417152	0
577136	17.1361	-0.327472	0
189170	17.1474	-0.123259	0
851444	17.1587	0.865218	0
579170	17.1643	0.558398	0
47877	17.1756	-0.481608	0
155083	17.1785	-0.181801	0
404567	17.1813	0.707117	0
146930	17.1869	0.784757	0
110273	17.1954	-0.748561	0
653964	17.2123	-0.367908	0
824902	17.2152	-0.429684	0
170351	17.218	0.970035	0
616858	17.2236	-0.0300452	0
725820	17.2406	0.735297	0
524412	17.2491	0.891129	0
412931	17.2547	0.19391	0
867127	17.2716	0.158327	0
443350	17.2745	0.450882	0
778255	17.2829	0.0147139	0
378322	17.2858	0.1951	0
540543	17.2858	-0.836362	0
767497	17.2942	0.325797	0
670827	17.2999	-0.606693	0
427119	17.3027	0.135004	0
731195	17.3112	-0.460781	0
553190	17.3168	-1.15043	0
510919	17.3281	-1.25997	0
330176	17.3281	-0.4806	0
171760	17.3309	0.660217	0
818838	17.3677	0.606954	0
519748	17.3705	0.410845	0
33941	17.379	0.0106424	0
838029	17.3818	0.510227	0
648082	17.3874	-0.861809	0
536783	17.4015	0.92357	0
344884	17.41	-0.343852	0
811091	17.4128	0.398577	0
411592	17.4185	0.563665	0
394763	17.4213	-0.42254	0
504338	17.4213	-0.22729	0
382890	17.4241	0.0058365	0
230674	17.4298	0.387123	0
772149	17.4354	-0.881082	0
610640	17.4383	0.381325	0
57858	17.4411	-0.610492	0
838172	17.4439	-0.383727	0
274215	17.4665	0.754803	0
502860	17.4721	-0.0623873	0
759939	17.4721	-0.524871	0
565199	17.4806	-0.0800597	0
466737	17.4834	-1.22696	0
112136	17.4891	0.278501	0
267831	17.4919	0.538939	0
803570	17.5032	-0.638304	0
243011	17.5145	0.31916	0
724865	17.5258	-0.914274	0
332873	17.5371	-0.312239	0
615793	17.554	-0.303882	0
500201	17.5738	0.615824	0
151885	17.5908	0.507939	0
213200	17.5992	0.837069	0
165455	17.6049	-0.320356	0
579831	17.6105	1.4501	0
174905	17.6105	-0.371633	0
530182	17.619	-0.486814	0
870221	17.619	-0.998741	0
671989	17.6472	-0.820055	0
314605	17.6472	0.903687	0
251416	17.6472	1.04856	0
523334	17.6501	0.110321	0
335672	17.6585	0.487619	0
279121	17.6585	0.248679	0
4343	17.6614	0.411781	0
640468	17.667	0.187967	0
50229	17.6727	0.699225	0
658232	17.6783	-0.579009	0
455893	17.6868	0.64734	0
145998	17.6924	-0.44032	0
207373	17.6952	-0.780429	0
95017	17.6981	-0.0609005	0
258867	17.6981	0.320691	0
880364	17.7122	-0.275304	0
149699	17.715	-0.406276	0
497635	17.732	0.0662337	0
287615	17.7348	0.890229	0
205665	17.7545	-0.0567724	0
274667	17.7574	0.921302	0
499058	17.7658	-0.110482	0
451144	17.7687	0.199427	0
23478	17.7743	0.56826	0
761483	17.7771	-0.301146	0
506899	17.7941	-0.0923735	0
831414	17.7941	0.678121	0
410243	17.8026	1.05302	0
166721	17.8082	-0.746539	0
846348	17.8082	0.0318027	0
538708	17.8223	-0.204665	0
374528	17.8251	0.00795463	0
736323	17.8421	-0.862204	0
612650	17.8477	-0.359711	0
52230	17.859	0.286463	0
686787	17.8619	0.762932	0
228007	17.8788	-0.262965	0
530718	17.8788	0.29282	0
425016	17.8845	-0.769349	0
305208	17.8929	0.440902	0
706008	17.9099	-0.655476	0
561474	17.9127	0.210485	0
224803	17.9127	-0.0415078	0
6978	17.9212	0.624616	0
189968	17.9296	0.935963	0
848193	17.9296	0.6792	0
343233	17.9692	0.647557	0
145388	17.9805	-0.46229	0
700734	17.9833	-0.210192	0
495255	17.9889	0.320924	0
622993	17.9974	0.775068	0
836940	18.0031	-0.835912	0
87378	18.0087	-0.435108	0
423327	18.0144	0.449983	0
502563	18.0172	0.302868	0
76568	18.0257	0.172575	0
492773	18.0313	-0.462499	0
569540	18.0595	-0.131115	0
198974	18.0765	0.389764	0
535791	18.0793	0.514302	0
809990	18.0821	0.945676	0
846599	18.0878	0.407171	0
641609	18.0934	-0.585941	0
150730	18.0991	0.540433	0
625724	18.1104	-0.498296	0
150231	18.116	0.547424	0
852284	18.1217	0.519005	0
160147	18.1273	0.597353	0
625835	18.1273	-1.04934	0
371443	18.1358	-0.297909	0
173140	18.2036	-0.0651435	0
400763	18.2318	1.20453	0
435152	18.2375	-0.416009	0
757989	18.2403	0.318088	0
96830	18.2488	-0.0498465	0
826045	18.2544	-0.165379	0
204943	18.2657	0.144861	0
447440	18.2685	0.178205	0
800895	18.2798	1.49218	0
834542	18.2939	0.567478	0
77581	18.3222	0.580775	0
263885	18.4154	0.280307	0
721347	18.4464	0.0669261	0
171238	18.5876	0.121577	0
834834	18.6102	-0.0221977	0
132092	18.6639	-0.0721517	0
620905	18.7938	0.834127	0
681015	18.8418	-0.43719	0
83810	18.8503	-0.218826	0
626807	18.9576	-0.635928	0
730087	18.9943	0.260337	0
657124	1.73394	-12.7528	1
646661	6.81716	-0.630902	1
424744	7.35937	0.00125681	1
439238	7.59659	-0.128336	1
193173	7.6559	0.345428	1
639316	7.72932	-0.239549	1
260067	7.8451	0.203066	1
484181	7.89029	0.198555	1
502095	7.9157	0.0111954	1
83061	7.92418	0.34368	1
320456	7.93547	0.479573	1
429744	7.96936	-0.448827	1
846472	8.02866	0.267296	1
504726	8.03996	-0.300826	1
694623	8.04278	0.112692	1
382963	8.04278	-0.141924	1
316271	8.05691	0.193813	1
808185	8.05691	0.0763632	1
608264	8.10209	0.00246039	1
657497	8.11621	0.31298	1
179811	8.15292	0.332466	1
209770	8.15857	0.202996	1
369918	8.15857	-0.279404	1
475769	8.16422	-0.276295	1
116335	8.19811	0.189605	1
857287	8.20658	-0.294931	1
765925	8.21223	0.361417	1
557932	8.24329	0.442127	1
392388	8.24611	0.320354	1
633995	8.26871	-0.111372	1
37791	8.26871	0.281325	1
391697	8.27435	0.124396	1
442564	8.27718	-0.259447	1
351521	8.28847	0.183321	1
583526	8.2913	0.289429	1
147635	8.29694	0.0660341	1
610234	8.33083	0.201914	1
782696	8.33366	0.223506	1
37701	8.33366	0.318374	1
83077	8.33648	0.132324	1
64856	8.34778	-0.0812243	1
106630	8.35342	0.401958	1
766394	8.36189	0.403264	1
814243	8.36472	0.466351	1
48516	8.38166	0.581521	1
360999	8.39013	0.51377	1
35579	8.39578	0.43254	1
836462	8.39578	0.61712	1
567445	8.40425	0.135244	1
362884	8.40708	0.423547	1
392934	8.41555	0.485582	1
297453	8.43249	0.365052	1
38340	8.43532	-0.252691	1
506806	8.44661	0.6125	1
657164	8.44661	0.137061	1
649818	8.44661	-0.0370717	1
345671	8.46073	0.550335	1
262845	8.46073	0.561084	1
304703	8.46638	-0.0688648	1
677597	8.47203	0.143613	1
290367	8.49462	0.656613	1
10121	8.50592	0.237279	1
483436	8.51439	0.0480621	1
818148	8.51721	0.643114	1
597250	8.51721	0.392991	1
420732	8.51721	0.446345	1
201555	8.51721	0.163789	1
205775	8.53416	0.481903	1
460921	8.5398	0.608598	1
193872	8.55675	0.427097	1
55645	8.57652	0.417982	1
153638	8.58499	0.663898	1
599060	8.59064	-0.265873	1
632334	8.62735	0.201343	1
47045	8.633	-0.00881944	1
316764	8.633	0.61461	1
872286	8.63582	0.261259	1
776570	8.63864	0.603978	1
817749	8.64147	0.414247	1
492096	8.64429	0.503872	1
730571	8.64712	0.540656	1
233163	8.64994	-0.315207	1
149874	8.65276	0.656033	1
876212	8.66406	-0.0754134	1
402112	8.66971	-0.313998	1
417520	8.67253	0.553865	1
237122	8.67536	0.576878	1
544054	8.67536	-0.150733	1
456469	8.67818	0.411387	1
315616	8.69795	0.156929	1
837046	8.7036	0.569416	1
474665	8.70642	0.0407732	1
153310	8.71772	0.279184	1
558359	8.72336	-0.458042	1
305864	8.72619	-0.393975	1
519841	8.72901	0.642508	1
218957	8.73184	-0.12358	1
789663	8.76572	0.406994	1
664630	8.79114	-0.395644	1
242054	8.79961	0.203344	1
881936	8.81656	0.508599	1
168467	8.81656	0.434338	1
391798	8.8222	-0.259805	1
810708	8.85892	-0.0586301	1
367916	8.87021	0.21478	1
306193	8.87868	0.63154	1
376343	8.88151	-0.450113	1
609203	8.88433	-0.466383	1
437641	8.88998	0.048773	1
784484	8.8928	0.46442	1
335322	8.89845	-0.410241	1
65258	8.90128	-0.528525	1
157677	8.90692	-0.380373	1
210653	8.90692	0.0390666	1
764053	8.91822	-0.31291	1
536460	8.92669	0.577741	1
214221	8.93234	0.653332	1
58392	8.93516	-0.227274	1
79507	8.94081	0.212865	1
194461	8.94646	-0.053927	1
494657	8.95493	0.18076	1
687685	8.95776	0.638848	1
595568	8.95776	-0.0342194	1
352390	8.96623	0.434459	1
196547	8.97188	-0.159033	1
867402	8.9747	0.517362	1
285647	8.9747	-0.629625	1
387396	8.98035	-0.275414	1
189000	8.99447	-0.306616	1
173248	8.99447	-0.158626	1
701522	9.00577	-0.58532	1
22830	9.00859	0.205299	1
562001	9.03401	-0.498094	1
418624	9.03401	-0.0433951	1
308771	9.0566	-0.454995	1
48012	9.0566	0.044529	1
155005	9.05942	-0.359651	1
271877	9.07919	-0.403796	1
633583	9.09331	0.599457	1
752617	9.10461	0.0721384	1
800787	9.10461	-0.403995	1
682272	9.10743	-0.26991	1
113399	9.1159	-0.256655	1
454598	9.11873	-0.146451	1
212329	9.12155	0.242203	1
561882	9.12155	-0.296806	1
576650	9.14132	0.478399	1
2213	9.14697	-0.441031	1
305922	9.16109	-0.514652	1
306405	9.18085	-0.373923	1
545877	9.1865	0.483635	1
846321	9.1978	-0.575205	1
399190	9.20909	-0.157207	1
754419	9.21757	0.0770324	1
464188	9.21757	0.414599	1
586630	9.23733	-0.0970043	1
778802	9.26275	-0.519575	1
853103	9.26557	0.830977	1
397393	9.2684	-0.392569	1
510251	9.27687	-0.263799	1
701894	9.27687	-0.375422	1
52243	9.31923	0.532904	1
145262	9.33335	-0.763947	1
210290	9.33617	0.140445	1
106605	9.33617	-0.41403	1
371905	9.339	0.481779	1
156706	9.34182	-0.409883	1
551437	9.36441	-0.965328	1
124257	9.37006	0.325981	1
647869	9.37289	-0.367358	1
687513	9.38701	-0.177499	1
433728	9.39548	-0.184816	1
688131	9.3983	-0.0844468	1
884686	9.41807	-0.271159	1
223006	9.42089	-1.07331	1
327064	9.42937	0.00186935	1
538875	9.43502	-0.129428	1
726321	9.44631	0.414858	1
506833	9.44914	-0.33697	1
107095	9.45478	-0.0957034	1
32113	9.47455	0.0606572	1
323164	9.4915	-0.49368	1
878325	9.49432	0.268417	1
320594	9.49432	-0.0265547	1
211904	9.49714	-0.365049	1
98176	9.49714	-0.0715956	1
881876	9.49997	-0.390313	1
790803	9.50279	-0.17419	1
272912	9.50562	-0.583499	1
261875	9.51691	-0.414479	1
318370	9.52256	0.305635	1
581429	9.52538	0.0574025	1
109046	9.53103	-0.55818	1
204551	9.54233	0.145398	1
835478	9.5508	0.410671	1
166790	9.55362	0.462081	1
869350	9.56492	0.456386	1
754887	9.60728	-0.525614	1
318509	9.60728	-0.508974	1
422167	9.6214	0.172586	1
798537	9.6214	0.604048	1
172905	9.66941	0.0533614	1
866764	9.67223	-0.922904	1
643543	9.68635	-0.434023	1
580028	9.68918	0.0186071	1
484561	9.69482	0.573408	1
752028	9.70612	0.425411	1
706760	9.70894	-0.03627	1
514539	9.72306	-0.435237	1
404459	9.74566	-0.541667	1
248051	9.74566	-0.73485	1
375633	9.74566	-1.13878	1
558436	9.74566	-0.689517	1
647758	9.74848	0.625303	1
430619	9.74848	0.261155	1
19599	9.77107	-0.327122	1
672643	9.77107	0.433795	1
416521	9.7739	0.000613318	1
882682	9.79084	-0.687635	1
193744	9.79649	-0.554786	1
61989	9.79931	-0.373641	1
10875	9.81343	-0.725524	1
200715	9.81343	-0.801327	1
703633	9.83885	0.530392	1
76336	9.84167	-0.596621	1
813828	9.84732	0.460076	1
696305	9.85297	0.0269202	1
337591	9.85862	-1.15496	1
238649	9.86709	0.462487	1
876679	9.87556	0.440356	1
605769	9.90663	-0.287109	1
89868	9.91227	-1.1313	1
136743	9.92639	0.482658	1
16398	9.92639	0.108897	1
527476	9.93487	-0.100032	1
195061	9.94334	0.365485	1
235349	9.94334	-0.383217	1
634150	9.95181	0.0360916	1
678539	9.95181	0.192115	1
359852	9.95463	-0.313474	1
531131	9.96593	-0.659844	1
50333	9.9744	-0.223895	1
275654	9.98005	0.750033	1
381494	9.98287	-0.601991	1
665129	9.99135	0.0889895	1
561140	9.99135	-1.37312	1
703675	9.99417	-0.670985	1
277593	9.99982	0.302029	1
699475	9.99982	-1.05962	1
268058	10.0139	0.0351987	1
126905	10.0168	0.0449133	1
96873	10.0224	-0.560133	1
338748	10.0281	-0.398835	1
30144	10.0281	-0.695847	1
326807	10.0281	0.069665	1
351874	10.0337	0.540129	1
842903	10.0337	-0.208762	1
723161	10.0394	0.111448	1
266727	10.0478	-0.387391	1
530790	10.0535	-0.360492	1
438349	10.0535	0.471447	1
378756	10.0591	-0.451443	1
446968	10.0761	0.320427	1
409447	10.093	-0.741679	1
789228	10.0958	-1.79102	1
126248	10.0987	0.64405	1
871842	10.1071	-0.162204	1
23943	10.1241	0.207414	1
672814	10.1297	-0.434462	1
347504	10.1297	0.14107	1
78967	10.1354	0.0907101	1
696376	10.1523	-0.574137	1
528652	10.1551	0.385516	1
771910	10.1693	0.253724	1
167608	10.1777	0.396192	1
428354	10.1862	-1.09891	1
247319	10.189	-0.196514	1
794341	10.1919	0.0288812	1
714750	10.1947	-0.104086	1
602444	10.2003	-0.859216	1
864870	10.2031	0.272098	1
243132	10.2116	-0.00897421	1
533702	10.2144	0.294942	1
458115	10.2229	0.154391	1
191275	10.2286	0.508416	1
611653	10.2314	0.271688	1
498049	10.2399	-0.130388	1
515412	10.2427	-0.043998	1
296427	10.2483	-0.827961	1
684908	10.2512	0.694603	1
398412	10.2512	-0.637471	1
557913	10.2568	0.549053	1
477462	10.2596	-1.4353	1
710685	10.2625	0.511603	1
6839	10.2681	0.343841	1
557538	10.2709	-0.639546	1
264990	10.2737	-0.154579	1
309757	10.2737	0.318747	1
167745	10.2794	0.593382	1
362747	10.285	-0.490779	1
297	10.2879	0.686115	1
298343	10.2879	0.361602	1
724569	10.2879	-0.593063	1
456429	10.2907	0.0303958	1
210177	10.2963	-0.746064	1
733676	10.3076	-0.0442947	1
666010	10.3189	0.29329	1
134673	10.3302	0.692323	1
453993	10.3331	0.349847	1
699559	10.3415	0.651188	1
436225	10.3528	0.572658	1
133826	10.3556	0.318962	1
256770	10.3585	-0.612146	1
99254	10.3613	-0.407308	1
353840	10.3641	-0.609057	1
194388	10.3726	0.791871	1
434142	10.3726	0.599171	1
438364	10.3726	0.149601	1
467151	10.3754	0.105865	1
130535	10.3782	0.475706	1
598193	10.3811	-0.254445	1
504318	10.3895	-0.313456	1
291877	10.3952	-0.541711	1
650505	10.4008	0.397503	1
143852	10.4037	0.396314	1
864245	10.4037	-0.102694	1
462818	10.4093	0.763697	1
486429	10.4121	0.548999	1
872033	10.4121	-1.11465	1
527440	10.4234	0.720371	1
1052	10.4291	-0.555918	1
792968	10.4347	0.259941	1
572546	10.4375	0.575143	1
424226	10.4404	0.331637	1
829124	10.446	0.104291	1
361131	10.446	0.667541	1
77949	10.4517	0.474011	1
820497	10.4545	0.453197	1
1366	10.4545	0.443296	1
526615	10.4573	0.673621	1
647511	10.4658	0.0336013	1
638969	10.4714	0.392367	1
826201	10.4714	0.6414	1
564497	10.4743	0.681775	1
122756	10.4743	-0.198094	1
541896	10.4799	0.578929	1
629758	10.4884	-0.698207	1
145351	10.494	0.309474	1
132609	10.494	-0.882596	1
744599	10.4968	0.60573	1
292231	10.5053	0.58603	1
180393	10.5081	-0.0387512	1
338259	10.5081	-0.196215	1
40058	10.511	-0.678425	1
40306	10.5166	-0.0565747	1
336007	10.5166	-0.744973	1
724690	10.5223	-0.16012	1
282730	10.5251	0.465225	1
823765	10.5279	0.337109	1
305369	10.542	0.124693	1
824558	10.542	0.0532375	1
31125	10.5449	0.124606	1
421068	10.5449	0.226241	1
852535	10.5618	0.175867	1
229504	10.5646	0.152182	1
806454	10.5731	-0.195605	1
497402	10.5759	0.851638	1
483447	10.5816	-0.463137	1
66645	10.59	0.230179	1
477582	10.6013	0.276344	1
259921	10.6042	0.390267	1
104833	10.6042	0.0357882	1
503393	10.6098	-0.462496	1
828505	10.6126	0.475323	1
9824	10.6155	0.533528	1
371872	10.6211	-0.83629	1
552743	10.6239	0.128234	1
184934	10.6324	0.323035	1
689286	10.6324	0.566869	1
392702	10.6493	-0.527481	1
416269	10.6578	0.250332	1
124851	10.6606	0.848293	1
801039	10.6663	0.20116	1
80844	10.6691	0.837889	1
842024	10.6691	0.554929	1
806482	10.6719	0.807056	1
680843	10.6804	0.678466	1
417437	10.6804	0.603624	1
89007	10.6832	0.516601	1
749140	10.686	-0.0917074	1
654552	10.6889	-0.724189	1
64935	10.6945	0.0101563	1
57421	10.6973	-0.40004	1
376003	10.7002	-0.462829	1
716895	10.703	0.226714	1
802143	10.7058	0.725011	1
750378	10.7058	-0.0889645	1
563286	10.7086	0.899509	1
179495	10.7171	-0.465998	1
509984	10.7284	0.540228	1
343711	10.7397	0.923834	1
614161	10.7397	0.779695	1
574295	10.751	-0.1406	1
657589	10.7538	-1.24571	1
411314	10.7623	1.09075	1
238608	10.7708	-0.33585	1
339701	10.7736	0.408382	1
266500	10.7736	0.169681	1
424432	10.7764	-0.137417	1
65362	10.7764	-0.375274	1
531785	10.7792	0.137905	1
502556	10.7821	0.573693	1
451406	10.7849	0.198042	1
258925	10.7934	0.309171	1
508626	10.7962	0.0187839	1
793849	10.799	0.425092	1
396844	10.8047	0.168906	1
732534	10.8103	0.00494747	1
851128	10.816	0.0800285	1
725124	10.8188	0.184031	1
6246	10.8216	-1.43329	1
825621	10.8244	0.478979	1
856056	10.8244	-0.0322998	1
21492	10.8301	0.0621869	1
102203	10.8385	0.972171	1
217579	10.8385	0.254492	1
616462	10.8442	0.729604	1
369117	10.847	0.900976	1
576927	10.8611	-0.125253	1
141097	10.8781	-0.0653222	1
288126	10.895	-0.287759	1
731990	10.8979	-0.285619	1
126415	10.9091	-1.76029	1
671543	10.9091	-0.455386	1
351961	10.9176	-0.446215	1
437403	10.9176	-0.235881	1
488002	10.9204	-0.316956	1
528294	10.9233	-1.32708	1
666291	10.9289	1.0295	1
295425	10.9289	0.238292	1
291408	10.9317	0.526208	1
302969	10.9317	-0.0941921	1
688861	10.9346	-0.265602	1
817268	10.9374	-0.503148	1
460443	10.943	0.701712	1
329289	10.943	-0.640634	1
843702	10.9459	-0.962428	1
489512	10.9572	-0.131474	1
462189	10.96	-0.290234	1
620019	10.9713	-1.24802	1
752751	10.9713	0.772508	1
526407	10.9741	0.59718	1
330270	10.9797	-0.455196	1
458483	10.9826	1.08659	1
415091	10.9826	0.862048	1
67202	10.9826	-0.588054	1
774117	10.9882	-0.568834	1
505257	11.0136	-0.292466	1
336303	11.0136	-0.0741131	1
150108	11.0306	0.630886	1
744841	11.0362	-1.05224	1
569955	11.0391	0.688003	1
750791	11.0391	-0.816892	1
37417	11.0419	0.271991	1
53105	11.0419	0.114113	1
137914	11.0447	-0.999072	1
579860	11.0532	0.124322	1
190096	11.056	-0.436252	1
520943	11.0588	-0.667315	1
100425	11.0645	-0.651081	1
470867	11.0673	0.199936	1
699858	11.0729	-0.180264	1
561167	11.0842	-0.231452	1
786191	11.0871	-1.43959	1
256956	11.1153	0.0543832	1
251587	11.1181	0.031864	1
552706	11.1209	-0.670981	1
245161	11.1407	-0.492229	1
153895	11.1464	0.0986763	1
61622	11.1464	-1.61958	1
278845	11.1492	-0.729031	1
622030	11.1577	0.652415	1
334737	11.1605	-0.714805	1
205231	11.1746	-1.54529	1
399591	11.1774	-1.27438	1
816799	11.1774	-1.24136	1
197305	11.1803	-0.0671263	1
473215	11.1887	0.356575	1
737709	11.1887	-0.157478	1
14110	11.2	-0.532111	1
358280	11.2028	-0.618721	1
777489	11.2113	-0.205424	1
97974	11.2311	-0.550431	1
288517	11.2339	0.170102	1
634068	11.2452	-0.792326	1
350234	11.2565	-0.236429	1
704619	11.2565	-0.262322	1
280080	11.2734	-0.196604	1
405271	11.2791	-0.864945	1
435568	11.2876	-0.342486	1
858770	11.2904	0.187965	1
263439	11.2932	-0.543354	1
192881	11.3045	0.562385	1
252903	11.3102	0.0196567	1
493969	11.3158	0.673371	1
431345	11.3243	0.687399	1
677955	11.3243	1.18982	1
642996	11.3299	0.450004	1
118034	11.3553	-0.0394138	1
871999	11.3666	0.441049	1
95331	11.3723	-0.498348	1
250599	11.3779	0.656262	1
465093	11.4005	0.244052	1
727439	11.409	-0.230097	1
283534	11.4118	-0.465195	1
183826	11.4231	-1.14721	1
13346	11.4259	0.123231	1
438329	11.4457	-0.307866	1
344707	11.4768	0.0577205	1
355395	11.4937	0.246162	1
635606	11.505	0.978252	1
40469	11.5107	0.211888	1
689766	11.5191	0.0340154	1
328069	11.5333	0.347709	1
742616	11.5389	0.506672	1
210590	11.5615	-0.52546	1
580015	11.57	-1.22071	1
518165	11.601	-1.22645	1
428458	11.6039	-0.998886	1
646181	11.6067	-1.08239	1
438423	11.6264	0.344774	1
530433	11.6321	0.000940848	1
30687	11.6377	-0.166495	1
752703	11.6547	0.604226	1
441385	11.6603	0.323798	1
396220	11.6745	-2.33292	1
254578	11.6773	-0.555477	1
25245	11.6801	-0.939619	1
312570	11.6886	-0.380752	1
281373	11.6942	0.609239	1
612282	11.7225	-0.551642	1
331837	11.7253	-0.211279	1
574191	11.7338	1.26744	1
685430	11.7422	0.955666	1
476589	11.7479	0.662349	1
77754	11.762	-0.0438524	1
801362	11.7733	0.450924	1
161361	11.7818	0.0998222	1
860714	11.8382	-0.554392	1
404106	11.8552	0.398943	1
65246	11.8693	0.178373	1
625962	11.8919	0.150028	1
134337	11.9032	0.436165	1
840161	11.9145	0.227631	1
224142	11.9427	0.827797	1
493023	11.9569	0.373673	1
101490	11.9569	0.109836	1
407398	11.971	-0.371499	1
47670	11.971	-0.0976832	1
475705	11.9936	0.424012	1
128759	12.0133	0.147819	1
819793	12.0246	-0.443692	1
445603	12.0416	0.943329	1
300370	12.0642	0.0224923	1
636222	12.067	0.260493	1
732723	12.0868	0.314162	1
136385	12.1461	0.228061	1
707548	12.1461	-0.385768	1
876887	12.1489	-0.234867	1
668438	12.1602	0.602055	1
767687	12.1687	0.295641	1
595340	12.1715	-0.280851	1
301091	12.1743	-0.143624	1
157194	12.1743	-0.62378	1
733468	12.1941	0.287496	1
314331	12.2195	0.537676	1
145066	12.2788	-0.661043	1
248712	12.2844	0.49804	1
353769	12.307	-0.844101	1
25713	12.3381	0.63637	1
81732	12.4511	0.0886232	1
299630	12.4567	0.604945	1
561293	12.4878	-0.858366	1
374537	12.5019	-0.00803114	1
107950	12.8154	-0.722575	1
652384	15.9246	-1.47362	1
233255	12.1235	-0.404834	2
641715	12.1319	0.554109	2
679955	12.1432	-0.0281551	2
190120	12.2421	-0.156379	2
704364	12.2816	0.728956	2
141732	12.3268	-0.289815	2
270655	12.3607	0.0292538	2
873307	12.3918	-0.358646	2
414597	12.4087	0.190592	2
192199	12.4567	-0.189781	2
634245	12.5132	-0.335562	2
35314	12.5245	-0.436676	2
297855	12.5442	-0.421529	2
4514	12.5499	0.552154	2
714400	12.5555	-0.615776	2
746827	12.5668	-0.47531	2
70130	12.5725	0.15604	2
598499	12.6148	-0.532351	2
222755	12.6487	0.294386	2
458142	12.6516	-0.142445	2
268225	12.6572	-0.209548	2
37456	12.6713	-0.505818	2
444579	12.7024	0.149274	2
709221	12.708	0.574976	2
370527	12.7589	0.0241198	2
400792	12.7645	1.25055	2
507442	12.8097	0.0574817	2
160700	12.8238	-0.739834	2
202733	12.8266	-0.467229	2
627660	12.8295	0.105099	2
742911	12.8351	0.736887	2
495508	12.8351	-0.520554	2
125517	12.8379	0.147739	2
867667	12.8492	0.0399539	2
348675	12.8549	0.172809	2
20818	12.8634	-0.159412	2
241880	12.8662	0.686645	2
740537	12.8662	-0.836712	2
209795	12.8803	0.0439963	2
648562	12.886	0.130024	2
274538	12.9198	-0.393844	2
717379	12.9283	0.863545	2
430996	12.9368	0.372501	2
845123	12.9368	-0.09925	2
677792	12.9481	-0.712259	2
553378	12.9566	0.173763	2
10127	12.9594	0.163366	2
516387	12.965	0.223128	2
12890	12.9791	0.211315	2
192190	12.982	-0.189805	2
856931	12.982	-0.887329	2
75361	13.013	-0.0825014	2
104998	13.0187	0.896725	2
101249	13.0187	0.339755	2
211346	13.03	-0.177267	2
375260	13.03	1.07448	2
31415	13.03	-0.8284	2
227481	13.0328	0.115392	2
502421	13.0385	0.799888	2
71454	13.0526	0.644799	2
817861	13.0582	-0.272344	2
454422	13.061	0.377483	2
114220	13.0695	0.555325	2
771050	13.0808	0.00249326	2
751379	13.0893	0.872819	2
128134	13.0893	0.526748	2
245052	13.0921	0.704687	2
527943	13.0978	1.02149	2
51525	13.0978	-0.0805869	2
452651	13.1203	0.410868	2
305150	13.1288	0.737825	2
633516	13.1458	-0.162176	2
670315	13.1486	-1.04171	2
406256	13.1486	-0.531267	2
403121	13.1514	0.391539	2
576435	13.1571	0.94758	2
454379	13.1627	-0.508297	2
688327	13.1684	0.0631565	2
609010	13.1684	0.472994	2
464430	13.1797	0.542961	2
845742	13.1853	-0.879081	2
817251	13.2022	-0.919379	2
601560	13.2079	0.728041	2
379912	13.2079	1.08019	2
627448	13.2079	-0.775756	2
795076	13.2079	0.892755	2
771143	13.2079	-0.756436	2
583286	13.2107	0.114733	2
248498	13.2135	0.121875	2
311298	13.2277	0.398789	2
547970	13.2305	-0.37473	2
156501	13.2305	-0.422928	2
833182	13.2333	-0.0169973	2
176269	13.239	-0.0359151	2
408193	13.2446	0.190903	2
825985	13.2474	1.02078	2
483634	13.2531	-0.0548291	2
833611	13.2672	-0.0764733	2
90888	13.2757	-0.551502	2
75210	13.2757	0.431846	2
628707	13.2757	0.0821745	2
769935	13.287	-0.0177094	2
616738	13.2898	0.794387	2
416113	13.2898	0.566606	2
753408	13.2898	-0.720294	2
708115	13.3011	-0.710084	2
655061	13.3039	0.57828	2
609082	13.3067	0.856626	2
883878	13.3067	0.404061	2
453931	13.3209	-0.943218	2
538406	13.3209	0.231879	2
69822	13.3209	0.408814	2
183886	13.3265	1.28382	2
758392	13.3265	0.708274	2
81900	13.3293	0.246655	2
740039	13.3378	0.852642	2
396176	13.3434	0.44273	2
549734	13.3491	-0.456842	2
741021	13.3519	-1.37272	2
180154	13.3604	-0.801435	2
125687	13.3604	-0.359117	2
745586	13.3632	0.165842	2
501846	13.366	0.50596	2
279954	13.3689	-0.561059	2
274904	13.3745	-0.302243	2
700973	13.3773	0.192146	2
813767	13.3773	-0.345388	2
447121	13.3802	0.9378	2
744145	13.3915	0.37794	2
463361	13.3971	0.529847	2
545203	13.3971	-2.73726	2
680208	13.4056	0.255973	2
64178	13.4056	1.22343	2
459524	13.4084	-0.234226	2
138685	13.4084	-0.39934	2
440344	13.4197	1.00674	2
543000	13.4197	0.208567	2
145574	13.4197	-0.769865	2
576499	13.4395	-0.767551	2
722092	13.4536	1.0777	2
28053	13.4564	0.824623	2
678167	13.4564	0.825236	2
73920	13.4621	-0.238227	2
637182	13.4649	0.173478	2
337659	13.4677	0.511796	2
537781	13.4818	1.00315	2
754273	13.4818	-0.43919	2
169889	13.4818	-0.596648	2
243805	13.4846	-0.0956197	2
772016	13.4875	-0.078856	2
374026	13.4931	0.671896	2
817692	13.4931	-0.80902	2
390068	13.4959	0.327353	2
432458	13.4959	-0.819206	2
24788	13.5072	-0.85149	2
128771	13.5157	-0.132971	2
201387	13.5185	0.101405	2
267601	13.5214	-0.062169	2
312280	13.5298	-0.228814	2
643260	13.5298	-1.15958	2
626082	13.5298	-1.01132	2
20119	13.5411	-0.981016	2
52012	13.5468	0.715466	2
668446	13.5609	1.13445	2
519133	13.5609	0.789161	2
787673	13.5637	0.391475	2
245044	13.5665	0.0291981	2
126357	13.5722	0.183991	2
780689	13.575	0.834339	2
372595	13.5807	-0.310784	2
204647	13.5835	-0.481178	2
187964	13.5863	-0.159272	2
230815	13.5863	-0.11779	2
784225	13.5863	0.474259	2
673960	13.5863	0.0256928	2
677277	13.592	0.264867	2
711465	13.5948	-0.262353	2
776542	13.5976	0.721473	2
555154	13.6004	-1.02188	2
682625	13.6004	0.958312	2
62023	13.6033	1.00006	2
455855	13.6174	0.932311	2
202706	13.6174	0.0560335	2
781051	13.6202	1.08315	2
867398	13.6202	-0.524937	2
585851	13.6258	-0.414419	2
852841	13.6287	-0.232645	2
406689	13.6343	0.907051	2
596417	13.6343	-1.0977	2
615066	13.64	-0.415768	2
472618	13.6428	0.719346	2
813033	13.6513	0.352144	2
723209	13.6513	-0.449968	2
620400	13.6541	0.580363	2
69121	13.6541	0.17836	2
288768	13.6541	0.210242	2
686535	13.6569	0.831956	2
749207	13.6569	0.266085	2
311839	13.6569	-0.466711	2
373949	13.6626	-0.0839346	2
868926	13.6654	-1.21327	2
371731	13.6682	-0.072595	2
507601	13.6795	-0.273037	2
869147	13.6795	-0.188576	2
113604	13.6823	-0.0318511	2
514807	13.6851	-0.0514482	2
19729	13.688	0.477394	2
536374	13.6993	0.396287	2
269409	13.7021	-0.744324	2
858816	13.7049	-0.623375	2
207924	13.7134	0.795227	2
137859	13.7134	-0.266303	2
812390	13.7134	0.373476	2
509314	13.7162	-0.239966	2
40471	13.7162	-0.422226	2
119949	13.719	0.847304	2
604878	13.719	-0.380921	2
312420	13.719	1.00446	2
479560	13.719	0.0554747	2
854608	13.7247	-0.270663	2
803085	13.7247	-0.01868	2
174719	13.7303	0.79351	2
112802	13.7332	0.846923	2
611395	13.7445	0.0820542	2
866908	13.7473	-0.924309	2
12765	13.7473	-1.05701	2
116871	13.7501	-0.327903	2
329436	13.7529	1.24463	2
706343	13.7557	0.798854	2
381227	13.7557	0.67741	2
171355	13.7557	-1.4654	2
695041	13.7586	-0.250022	2
103760	13.7699	0.794585	2
96054	13.7699	-0.79424	2
108137	13.7755	-0.341787	2
420680	13.7812	1.11234	2
208113	13.7812	0.204169	2
405377	13.7868	-0.0563947	2
802000	13.7896	-0.397807	2
33844	13.7896	-0.469292	2
374548	13.7925	0.728141	2
79069	13.7925	-0.859544	2
743085	13.7953	0.634126	2
721898	13.7953	0.598126	2
853255	13.8009	0.449884	2
752929	13.8009	-0.193822	2
663834	13.8122	0.131736	2
411368	13.8179	0.81069	2
615920	13.8179	0.590233	2
278778	13.8179	-0.300322	2
103545	13.8207	-0.392303	2
634711	13.8235	-0.720149	2
750028	13.8292	-0.132309	2
773690	13.832	0.85287	2
97953	13.832	-0.600414	2
739240	13.8348	0.521329	2
245155	13.8405	-0.474507	2
347404	13.8433	0.114036	2
582794	13.8433	1.37788	2
314601	13.8461	-0.162665	2
554067	13.8461	-1.10804	2
639780	13.8489	-0.85209	2
614677	13.8489	-0.692146	2
655183	13.8518	-0.221743	2
393125	13.8546	-0.786986	2
688937	13.8574	0.410046	2
68341	13.8574	0.353686	2
289318	13.8602	-0.301051	2
636772	13.8631	-0.547359	2
410605	13.8659	-0.66303	2
162139	13.8687	-1.15749	2
21305	13.8687	0.683384	2
542880	13.8687	0.341496	2
801264	13.8715	0.668414	2
860529	13.88	0.0749445	2
785267	13.8857	-1.11127	2
161887	13.8885	0.830755	2
880825	13.8885	-0.666209	2
248446	13.8913	0.606857	2
564190	13.8941	0.766956	2
555616	13.8941	0.0206516	2
384630	13.8941	-0.125328	2
107045	13.897	0.608929	2
742742	13.9054	0.528772	2
729525	13.9054	-0.408623	2
186686	13.9082	-0.538163	2
723036	13.9139	0.559638	2
244739	13.9139	-0.718706	2
835547	13.9167	-0.150697	2
333129	13.9167	0.526161	2
766431	13.9195	-0.11079	2
204427	13.9195	-0.0125616	2
517215	13.9337	0.373747	2
205988	13.9337	-0.449496	2
190683	13.9393	-0.722556	2
680403	13.9421	-0.387823	2
180440	13.9421	-1.19426	2
671166	13.945	0.0395109	2
713997	13.9506	0.214509	2
173817	13.9534	0.585796	2
745284	13.9534	-0.517235	2
682163	13.9563	-0.195518	2
421295	13.9591	0.584662	2
679325	13.9591	0.328155	2
141228	13.9619	0.0714081	2
810661	13.9647	0.262413	2
509333	13.9704	0.825863	2
459114	13.9788	0.992158	2
796478	13.9845	-0.396886	2
161303	13.993	-1.08296	2
555035	13.9986	0.310443	2
471196	14.0014	0.588182	2
215635	14.0043	0.982959	2
709152	14.0043	-0.288297	2
329260	14.0071	0.633992	2
233919	14.0099	-0.01152	2
854688	14.0156	0.183486	2
778729	14.0184	-0.601826	2
406041	14.0212	0.563249	2
527515	14.0269	0.8756	2
489265	14.0297	1.26006	2
217674	14.0297	-0.156812	2
152668	14.0325	-0.0398033	2
400805	14.041	0.53601	2
636922	14.0466	-1.35902	2
656120	14.0551	0.436157	2
791069	14.0664	0.994374	2
792697	14.0692	-0.164953	2
285986	14.0692	0.459653	2
727205	14.072	-0.289613	2
769986	14.072	0.113283	2
351246	14.0749	0.549529	2
94157	14.0749	-0.635632	2
152921	14.0749	-0.72213	2
538169	14.0833	-0.670042	2
849037	14.089	-0.701041	2
532363	14.089	-1.00788	2
155636	14.089	-0.822131	2
794733	14.0918	0.0795896	2
290983	14.0975	1.77143	2
133466	14.0975	-0.390562	2
134279	14.1003	0.074848	2
235342	14.1031	0.0491741	2
780420	14.1059	0.132749	2
859527	14.1088	0.681514	2
58141	14.1088	-0.681726	2
413650	14.1088	-0.358478	2
720651	14.1144	0.805892	2
352387	14.1144	0.397531	2
59751	14.12	-0.0890051	2
728481	14.1229	0.820438	2
842865	14.1285	0.11339	2
425963	14.1313	0.756037	2
574700	14.1313	0.723004	2
158811	14.1313	0.611508	2
539017	14.1313	0.377068	2
120752	14.1342	0.460489	2
208678	14.1426	0.382296	2
52647	14.1426	0.276969	2
715709	14.1455	-0.393894	2
624670	14.1511	0.531221	2
749039	14.1539	0.0599111	2
466837	14.1596	-0.0862082	2
24489	14.1652	0.913146	2
854275	14.1652	-0.18217	2
112348	14.1681	-0.522774	2
162192	14.1709	0.253516	2
191777	14.1737	1.28626	2
354240	14.1737	-0.170785	2
728285	14.1794	-0.744794	2
631148	14.185	-1.09934	2
557819	14.185	-0.306596	2
78208	14.1963	-0.542573	2
373003	14.1991	0.958633	2
881850	14.1991	0.457097	2
644246	14.1991	-0.7883	2
260752	14.1991	-0.154366	2
303337	14.2048	-0.719051	2
447378	14.2104	-0.756515	2
236786	14.2189	-0.109518	2
873558	14.2387	0.428223	2
516230	14.2415	0.823444	2
409325	14.2415	0.9417	2
230649	14.2415	1.39029	2
347603	14.2443	0.719259	2
71059	14.2471	-0.422601	2
752054	14.25	-0.464472	2
249380	14.2528	0.426045	2
342829	14.2556	-0.294155	2
548939	14.2612	-0.772236	2
706738	14.2612	-0.608951	2
340420	14.2641	0.24455	2
253438	14.2669	-0.7476	2
675472	14.2669	0.0944483	2
654760	14.2697	0.330178	2
766731	14.2754	-0.0401669	2
733853	14.281	-0.433272	2
580268	14.2838	0.455597	2
97949	14.2867	-0.817039	2
57301	14.2923	-0.572056	2
37167	14.298	0.390223	2
689137	14.3008	0.135068	2
785383	14.3008	0.455758	2
346984	14.3008	-0.596356	2
29835	14.3036	1.01754	2
714001	14.3036	-0.387454	2
856935	14.3064	0.616314	2
788276	14.3064	1.1815	2
467857	14.3064	-0.901264	2
154877	14.3149	-0.353605	2
758336	14.3149	0.0980029	2
855166	14.3206	-0.823396	2
23358	14.3262	-0.616202	2
401968	14.329	0.489432	2
828241	14.3375	-0.407169	2
73823	14.346	0.660239	2
704598	14.346	-0.12496	2
270284	14.3601	-0.325236	2
820490	14.3629	0.33074	2
602227	14.3657	0.532472	2
462015	14.3657	-0.391525	2
400123	14.3657	-0.578668	2
803325	14.3742	0.573694	2
608464	14.3742	-0.275581	2
497741	14.377	-0.0307447	2
197334	14.3855	-0.870527	2
718188	14.3883	-0.931214	2
664417	14.3912	0.16745	2
816004	14.3912	-0.40695	2
611322	14.394	-1.14107	2
409148	14.3968	-0.277566	2
167635	14.4053	0.697716	2
552937	14.4137	-0.07801	2
248019	14.4137	0.75847	2
393771	14.4137	0.819998	2
610195	14.4166	0.300491	2
198064	14.4166	-0.832511	2
837459	14.4307	-0.0807013	2
434329	14.4448	-0.285616	2
387758	14.4476	-0.708222	2
698602	14.4505	-0.836816	2
619721	14.4561	-0.76164	2
85773	14.4646	0.00191366	2
427889	14.4646	-0.623389	2
539545	14.4674	0.156023	2
837544	14.4674	1.07031	2
546195	14.4702	1.19651	2
101692	14.4787	-0.705046	2
590623	14.4872	-0.525417	2
741139	14.49	-0.589916	2
426879	14.4928	-0.331811	2
541689	14.5126	-1.62898	2
59775	14.5267	-0.164894	2
599810	14.5295	0.982593	2
298182	14.5295	0.433244	2
728477	14.5295	0.533534	2
698506	14.5295	0.500828	2
436980	14.5295	0.495801	2
579827	14.5324	0.410603	2
109505	14.5465	0.0438835	2
476144	14.5493	-0.166524	2
329650	14.5606	-0.706187	2
484404	14.5662	-0.250715	2
25819	14.5719	-0.315714	2
419624	14.5719	0.717668	2
789057	14.5747	-0.148066	2
755033	14.586	-0.838692	2
322605	14.5945	0.960158	2
109413	14.6001	-0.384546	2
679557	14.6058	-0.530057	2
729860	14.6171	-0.820663	2
344562	14.6199	-0.719436	2
46173	14.6255	-0.931536	2
350034	14.634	-0.32813	2
685573	14.6425	0.20144	2
503642	14.6453	0.853736	2
46192	14.6453	-0.337616	2
850730	14.6538	1.16235	2
252642	14.6623	0.178942	2
645641	14.6736	0.476731	2
511343	14.6764	-0.48052	2
849114	14.6877	-1.20172	2
150878	14.6905	1.07103	2
834865	14.6933	-0.151425	2
486431	14.7131	-0.571443	2
557691	14.7131	-0.657645	2
225937	14.7159	-1.1246	2
395647	14.7216	0.243027	2
6231	14.7357	0.150667	2
813616	14.7385	0.84203	2
147770	14.7413	-0.0363149	2
500403	14.7526	-1.13471	2
410149	14.7583	0.976552	2
174887	14.7583	-0.640037	2
762634	14.7583	-0.405594	2
417582	14.7611	-0.048936	2
148251	14.7724	-0.355036	2
385376	14.7724	-0.149501	2
263486	14.7752	-0.199964	2
241413	14.7922	0.63172	2
517815	14.8035	0.370988	2
711674	14.8148	-1.79189	2
803344	14.8176	-0.673394	2
314845	14.8204	0.649751	2
857387	14.8289	-0.531133	2
370768	14.8317	-0.225364	2
782263	14.8317	-0.510105	2
46582	14.8373	-0.377568	2
206669	14.8515	-0.198816	2
809827	14.8543	-0.268866	2
26861	14.8656	-0.586232	2
474346	14.8797	0.665621	2
98500	14.8797	0.0888294	2
206259	14.8825	-0.595883	2
607843	14.8825	-1.21275	2
605997	14.8938	-1.3077	2
833121	14.9023	-0.482115	2
765585	14.9051	-0.402062	2
133692	14.9136	0.374369	2
45863	14.9221	-0.37366	2
500244	14.9362	-1.18238	2
2541	14.9418	0.215463	2
353253	14.9418	-0.216378	2
699424	14.9503	0.175624	2
641443	14.9531	0.0499888	2
314388	14.9644	-0.104267	2
354129	14.9644	0.281428	2
221448	14.9729	-1.59958	2
390410	14.9757	-0.291008	2
721441	15.0124	-0.787084	2
385742	15.0181	1.04943	2
515200	15.0209	-1.20901	2
139232	15.035	-0.668545	2
103264	15.0463	-0.615153	2
477748	15.0491	-0.308428	2
359331	15.0491	-0.256054	2
307187	15.0859	-0.219079	2
549142	15.0943	0.944907	2
78601	15.0943	-0.126106	2
223085	15.1	-0.0418798	2
21377	15.1056	1.06985	2
217082	15.1282	-0.838797	2
297216	15.1282	-1.43044	2
303885	15.1452	0.505917	2
728545	15.1593	-0.256704	2
112502	15.1649	-0.638282	2
622224	15.1734	0.207927	2
677718	15.2101	-0.358867	2
551372	15.2271	0.431078	2
34137	15.2355	0.0381799	2
144510	15.2525	0.00975158	2
137417	15.2581	-0.441918	2
439295	15.3259	0.00651384	2
233532	15.3654	0.044203	2
796173	15.5095	-0.652515	2
879543	15.5462	-0.707506	2
24732	15.6704	-1.42246	2
879211	15.8512	-0.376019	2
833302	15.8738	-1.55233	2
684180	15.9952	-1.56971	2
799199	16.1364	-1.67879	2
337257	1.78478	-12.8477	3
114399	15.0463	-3.20953	3
370993	17.9776	1.33846	3
817613	18.1584	1.13795	3
122238	18.1584	0.744317	3
688152	18.2149	1.60726	3
538792	18.2939	1.38747	3
93359	18.3024	1.38571	3
695561	18.3109	0.857344	3
88031	18.3194	0.0302829	3
428817	18.3222	1.08472	3
268486	18.3504	1.73382	3
164789	18.3815	1.31662	3
872325	18.3815	1.03168	3
756800	18.4012	-1.38914	3
594140	18.421	-0.206152	3
380511	18.4521	1.52459	3
791884	18.4606	-1.40784	3
619671	18.4803	1.30609	3
240088	18.5029	1.61667	3
316584	18.5057	1.76181	3
757874	18.5114	1.38609	3
6796	18.5114	0.921398	3
31871	18.5199	1.20342	3
742812	18.5255	0.799856	3
768868	18.565	0.82903	3
809065	18.5961	1.36126	3
550170	18.5989	0.149987	3
274166	18.6074	1.8027	3
607370	18.6187	0.753807	3
482380	18.6526	0.764914	3
260677	18.6724	0.628232	3
875480	18.6808	1.1514	3
301865	18.6808	0.116956	3
830421	18.6836	1.35822	3
515576	18.6893	0.366851	3
187307	18.6949	1.10519	3
303639	18.726	1.00659	3
209547	18.7288	1.54048	3
440647	18.7345	1.16553	3
576609	18.7373	1.50626	3
626625	18.7458	0.829471	3
71929	18.7768	0.405185	3
363249	18.7853	0.715515	3
683201	18.791	1.36134	3
834677	18.7938	1.5438	3
483306	18.7938	1.28256	3
24916	18.7938	1.6504	3
227554	18.7966	0.728951	3
408317	18.8079	0.85203	3
659037	18.8136	1.15763	3
557929	18.8248	1.49528	3
517695	18.8277	1.72926	3
499903	18.8361	1.91817	3
412201	18.8559	1.00576	3
556138	18.8587	-0.00268193	3
319563	18.8616	1.13891	3
702762	18.8757	1.44786	3
429900	18.8757	-0.966022	3
225203	18.8842	0.413209	3
163543	18.8842	-0.0390667	3
46745	18.9152	1.63293	3
569239	18.9576	1.45929	3
346298	18.9717	0.845954	3
445590	18.983	1.6903	3
120885	18.9858	-0.41404	3
602024	19.0112	1.13928	3
434380	19.0282	1.73531	3
574374	19.0282	-0.0170732	3
90251	19.0451	-0.75915	3
567078	19.0508	-1.05231	3
336475	19.0508	1.69107	3
325752	19.0734	1.0209	3
601105	19.0762	1.2842	3
640400	19.0762	0.460736	3
221807	19.079	0.147323	3
345232	19.0903	-0.18585	3
750203	19.0931	-0.135929	3
556669	19.0988	-0.24875	3
325357	19.1016	0.33352	3
109092	19.1044	0.948304	3
484143	19.1157	0.621636	3
211077	19.1185	1.44174	3
687452	19.1214	0.956856	3
668131	19.127	1.22184	3
123071	19.1298	1.78382	3
548204	19.1411	0.228615	3
256423	19.1609	1.55242	3
88613	19.1609	-0.120693	3
366530	19.1779	1.63767	3
686593	19.1891	1.32074	3
637614	19.1976	1.85189	3
789029	19.1976	-0.693636	3
141068	19.2061	0.615006	3
410407	19.2117	1.32378	3
290428	19.2117	0.355558	3
254542	19.2259	1.7609	3
471716	19.2315	0.953412	3
309426	19.24	0.536917	3
260948	19.2456	1.93989	3
223692	19.2569	1.51318	3
784938	19.2569	-0.0626708	3
675428	19.2597	0.93343	3
841577	19.2682	1.86445	3
778734	19.2682	1.00878	3
662146	19.2795	-0.239211	3
654903	19.2908	-0.388862	3
789161	19.2965	0.180308	3
536008	19.3078	0.89932	3
487528	19.3106	1.16083	3
313941	19.3219	0.397039	3
227576	19.3247	1.1482	3
167176	19.3388	-0.70276	3
162699	19.3445	0.884159	3
449905	19.3445	1.81317	3
69193	19.3473	1.75781	3
292370	19.3586	-0.409965	3
538336	19.3642	0.320379	3
356181	19.3671	0.801311	3
282890	19.3755	-0.646658	3
826487	19.3784	1.78872	3
668773	19.3812	0.0356544	3
399756	19.3812	0.736555	3
390538	19.3868	-0.310091	3
691413	19.3897	-0.580959	3
557649	19.3925	0.734342	3
715263	19.4009	1.83697	3
300970	19.4094	-0.0689077	3
321549	19.4264	1.71228	3
786019	19.4292	-0.153525	3
449658	19.4292	-0.724736	3
17517	19.4461	1.27945	3
259798	19.4461	0.463934	3
876870	19.4461	0.679676	3
71959	19.4631	-1.40939	3
739599	19.4659	-0.55722	3
319357	19.4744	1.11284	3
96438	19.48	-0.124431	3
738837	19.4913	-0.287676	3
638596	19.5026	-0.196185	3
607681	19.5111	1.19997	3
370391	19.5421	0.809832	3
438749	19.5534	1.35012	3
276639	19.5534	0.0748157	3
757943	19.5619	-0.144619	3
15338	19.5873	0.181014	3
474766	19.593	0.642757	3
274454	19.5986	-0.928387	3
280486	19.5986	0.107199	3
748202	19.6212	1.6641	3
599343	19.624	0.300371	3
615573	19.624	-0.300297	3
278024	19.6608	0.0179874	3
78914	19.6636	0.532103	3
426471	19.6664	1.33233	3
836955	19.6692	0.0231298	3
238495	19.6721	-0.0704192	3
598610	19.6777	1.23164	3
688912	19.6862	1.02146	3
261683	19.689	0.693959	3
818204	19.6918	0.133293	3
37281	19.7059	1.07007	3
459236	19.7088	-0.420527	3
726246	19.7201	0.630444	3
343906	19.7342	-1.23307	3
663311	19.7342	-0.469641	3
365288	19.737	-0.348265	3
251710	19.7398	-0.0591544	3
739017	19.7398	-0.183583	3
585495	19.7483	-0.123379	3
117080	19.7511	0.815853	3
505736	19.7568	-0.370855	3
262305	19.7681	-0.329554	3
418715	19.7794	-0.0451034	3
550887	19.7907	-0.20644	3
111969	19.7935	1.1856	3
53709	19.7935	0.061631	3
51103	19.7963	0.105064	3
405465	19.8048	0.343746	3
471320	19.8104	-0.158487	3
49782	19.8189	0.799991	3
188217	19.8189	0.13147	3
214213	19.8217	-0.164231	3
503196	19.8274	1.61565	3
277489	19.8302	0.588502	3
216924	19.833	1.06937	3
826648	19.8358	0.290195	3
503834	19.8443	-0.292441	3
597067	19.8584	1.47894	3
855787	19.8641	-1.11929	3
750010	19.8669	-0.210555	3
282070	19.9008	1.44243	3
576333	19.9036	0.725523	3
509086	19.9064	-0.190819	3
876276	19.9177	-0.556195	3
48905	19.9177	-0.293474	3
331805	19.929	-0.523746	3
607008	19.9403	-1.53276	3
165292	19.9488	0.121645	3
87595	19.9601	0.577781	3
474646	19.9601	0.318617	3
352383	19.9629	0.810689	3
491887	19.9742	0.896123	3
706112	19.9996	-0.178026	3
594564	20.0053	0.225929	3
402842	20.0109	-0.228565	3
419237	20.0109	-0.368442	3
421581	20.0222	0.675447	3
880707	20.0392	0.0354739	3
305811	20.0476	0.311936	3
865596	20.0505	-0.621518	3
225887	20.0589	-1.51853	3
247506	20.0589	-0.729346	3
268671	20.0674	-0.350579	3
792483	20.0674	0.945943	3
525805	20.0674	-0.0607632	3
799269	20.09	-0.498396	3
486705	20.09	-0.193623	3
798946	20.0928	0.127984	3
826114	20.0957	-1.15995	3
664998	20.0985	-0.713784	3
155580	20.107	-1.43993	3
677910	20.107	0.307821	3
857834	20.1126	0.0780833	3
634980	20.1126	1.67126	3
622125	20.1239	0.168345	3
395891	20.1324	0.00387633	3
681283	20.1465	-0.579117	3
637284	20.1493	-0.431146	3
469057	20.1521	0.391037	3
60337	20.1606	0.18089	3
66127	20.1747	0.493437	3
417695	20.2001	0.0636801	3
2921	20.2058	0.0589597	3
431418	20.2086	-1.28142	3
448536	20.2453	0.775251	3
[truncated: 2,232 more rows]

## Sheet: DataS6.2
Data S6.2. Positions of nuclei in the late stage-5_nucleus UMAP within the distance <0.3 from the axis.
Cell ID	AP_position	AP_position, scaled	Distance_from_axis	cluster_id
874303	4.40264	0	-0.0687709	7
254723	4.46194	0.247204	-0.0872495	7
628372	4.46476	0.258976	0.0135356	7
525328	4.47606	0.306063	-0.000531548	7
290906	4.49018	0.364921	-0.222821	7
658680	4.50148	0.412007	-0.269132	7
163421	4.52124	0.494409	0.0221229	7
136570	4.53254	0.541496	-0.228005	7
15891	4.53536	0.553267	-0.212548	7
687357	4.54666	0.600354	0.0507958	7
691294	4.55231	0.623897	0.0693426	7
612485	4.55796	0.64744	0.0752032	7
757263	4.5636	0.670984	-0.245081	7
466466	4.56925	0.694527	0.0467026	7
527157	4.58902	0.776928	-0.11018	7
404226	4.60032	0.824015	0.0424258	7
387989	4.61726	0.894645	0.0874599	7
837653	4.61726	0.894645	0.123899	7
364814	4.61726	0.894645	0.177777	7
514982	4.62008	0.906416	-0.127856	7
768396	4.62008	0.906416	0.246318	7
110139	4.62291	0.918188	0.18122	7
248989	4.62291	0.918188	0.185066	7
337738	4.63703	0.977046	0.155071	7
867166	4.65397	1.04768	0.15682	7
100089	4.6568	1.05945	0.270289	7
438491	4.67374	1.13008	-0.0588834	7
817511	4.67656	1.14185	-0.00650696	7
645706	4.68504	1.17716	0.238351	7
408674	4.71045	1.28311	-0.277625	7
315014	4.71328	1.29488	0.105734	7
752213	4.7161	1.30665	-0.20364	7
754751	4.7161	1.30665	-0.111317	7
458024	4.73022	1.36551	-0.0593045	7
294001	4.73305	1.37728	-0.0189887	7
679331	4.75564	1.47146	0.251776	7
648481	4.75846	1.48323	-0.104104	7
712578	4.76976	1.53031	0.0743995	7
419453	4.78105	1.5774	-0.173782	7
428453	4.80929	1.69512	0.0763986	7
587926	4.84601	1.84815	-0.288204	7
499890	4.85165	1.87169	-0.062216	7
160083	4.85165	1.87169	-0.0114275	7
574955	4.92508	2.17775	0.0240723	7
208742	4.9279	2.18953	-0.0247231	7
73361	4.96461	2.34256	0.0497815	7
753457	4.96461	2.34256	0.0869897	7
292732	4.96461	2.34256	0.140204	7
846287	4.97591	2.38964	0.0511627	7
738212	4.99285	2.46027	-0.145095	7
175540	4.99285	2.46027	-0.0499184	7
189399	4.99568	2.47204	-0.197339	7
306685	4.9985	2.48382	0.0527221	7
803744	5.0098	2.5309	-0.0849297	7
883830	5.01262	2.54267	0.134297	7
518633	5.05781	2.73102	0.0798261	7
733132	5.06345	2.75456	0.104368	7
12111	5.06628	2.76634	0.121324	7
502801	5.07475	2.80165	0.119114	7
236548	5.08605	2.84874	0.286699	7
275765	5.11711	2.97823	-0.273695	7
296514	5.11711	2.97823	-0.0985253	7
872641	5.11993	2.99	0.00649077	7
500962	5.13123	3.03708	-0.0142425	7
424168	5.14253	3.08417	0.165057	7
835132	5.15947	3.1548	0.208688	7
95364	5.17642	3.22543	0.209712	7
587924	5.17924	3.2372	-0.114196	7
150275	5.18206	3.24897	0.100428	7
143686	5.19336	3.29606	-0.161422	7
109710	5.2103	3.36669	0.0859243	7
224451	5.21878	3.402	0.257026	7
637003	5.24702	3.51972	-0.00438342	7
501507	5.25266	3.54326	0.111254	7
819086	5.26114	3.57858	0.129334	7
657642	5.26961	3.61389	-0.152565	7
510808	5.27243	3.62567	0.00774449	7
103162	5.30632	3.76693	0.262613	7
40886	5.32609	3.84933	0.0571659	7
301723	5.33456	3.88464	0.0741264	7
125602	5.35998	3.99059	0.0231389	7
692930	5.36562	4.01413	0.165537	7
862631	5.38822	4.1083	-0.0115809	7
365788	5.41081	4.20248	-0.269644	7
141975	5.42493	4.26133	-0.299868	7
853031	5.43058	4.28488	-0.0882115	7
496114	5.45882	4.40259	0.245961	7
664580	5.47011	4.44968	0.0687902	7
193703	5.48141	4.49677	-0.0508922	7
649043	5.48706	4.52031	-0.223481	7
662815	5.48988	4.53208	0.0404916	7
233261	5.49553	4.55563	0.260515	7
187216	5.49835	4.5674	-0.0543334	7
59559	5.51812	4.6498	0.172272	7
594298	5.54918	4.77929	-0.245623	7
828235	5.55201	4.79106	-0.0622588	7
374858	5.56895	4.86169	0.054757	7
300680	5.57178	4.87346	0.203778	7
879728	5.58025	4.90877	-0.142346	7
852357	5.60566	5.01472	-0.213305	7
388236	5.60566	5.01472	-0.157132	7
796231	5.60566	5.01472	-0.0176044	7
94082	5.61979	5.07358	-0.181261	7
446528	5.62261	5.08535	0.198565	7
850915	5.62826	5.10889	0.0833855	7
477646	5.63391	5.13244	0.0563319	7
294472	5.66779	5.2737	-0.283196	7
661461	5.68756	5.3561	0.298987	7
346402	5.70733	5.4385	-0.0529143	7
718915	5.7158	5.47381	-0.0377927	7
779361	5.72992	5.53267	-0.165173	7
845648	5.73275	5.54444	0.200129	7
345771	5.75534	5.63862	0.182538	7
130946	5.75816	5.65039	0.297767	7
28324	5.77511	5.72102	0.177838	7
627965	5.78923	5.77988	-0.0202411	7
67653	5.79205	5.79165	-0.224069	7
809850	5.79205	5.79165	0.0576493	7
773124	5.80335	5.83873	0.00223008	7
760332	5.81747	5.89759	-0.263669	7
790869	5.82029	5.90936	0.194036	7
702000	5.82594	5.93291	-0.107301	7
81200	5.82594	5.93291	0.295695	7
173093	5.84288	6.00354	0.112409	7
417602	5.85135	6.03885	0.282898	7
257325	5.87677	6.1448	-0.159175	7
143118	5.89371	6.21543	0.0212297	7
393291	5.91066	6.28606	-0.0308631	7
144256	5.91631	6.3096	0.00858982	7
277939	5.92478	6.34491	-0.142423	7
166727	5.9276	6.35669	-0.237598	7
135889	5.94172	6.41554	0.0827929	7
32140	5.95302	6.46263	0.281598	7
48895	5.96714	6.52149	0.0336367	7
776526	5.96714	6.52149	0.081261	7
59576	5.98408	6.59212	0.227824	7
107082	6.00103	6.66275	0.265115	7
526761	6.01797	6.73338	-0.153204	7
262078	6.03209	6.79224	0.212672	7
116518	6.03491	6.80401	0.288351	7
472648	6.03774	6.81578	-0.0156191	7
497547	6.04621	6.8511	0.269513	7
417402	6.05468	6.88641	-0.0824433	7
250137	6.06033	6.90995	-0.0620189	7
12561	6.07445	6.96881	-0.164416	7
685292	6.08292	7.00413	-0.226573	7
434164	6.10552	7.0983	-0.164112	7
100753	6.11399	7.13361	0.268495	7
630368	6.1394	7.23956	0.0160969	7
488015	6.14223	7.25133	-0.0163373	7
421541	6.14788	7.27487	0.296823	7
185495	6.15352	7.29842	0.0635237	7
45034	6.21283	7.54562	0.0130906	7
805147	6.21283	7.54562	0.238757	7
490657	6.22695	7.60448	-0.1569	7
555893	6.2326	7.62802	-0.0348804	7
753243	6.25519	7.7222	0.252205	7
323615	6.2806	7.82814	-0.134987	7
419685	6.28625	7.85168	-0.108706	7
479685	6.29472	7.887	0.161014	7
23891	6.29472	7.887	0.255527	7
36708	6.32579	8.01649	-0.0998195	7
418770	6.33144	8.04003	-0.288515	7
15760	6.33991	8.07535	-0.0759014	7
812380	6.34273	8.08712	-0.264826	7
464033	6.3512	8.12243	-0.00634191	7
109440	6.37097	8.20483	0.0782761	7
166266	6.3738	8.21661	0.103725	7
547898	6.39356	8.29901	-0.187788	7
762972	6.40486	8.34609	0.271736	7
455499	6.40768	8.35786	-0.173159	7
99990	6.41333	8.38141	0.0709174	7
141448	6.43592	8.47558	0.169006	7
344841	6.45004	8.53444	0.218996	7
356329	6.45569	8.55798	-0.162235	7
463870	6.45569	8.55798	0.208245	7
249763	6.47828	8.65215	0.192059	7
247743	6.48676	8.68747	0.150548	7
448638	6.49523	8.72278	0.154162	7
844819	6.5037	8.7581	-0.00544257	7
344449	6.51217	8.79341	-0.14992	7
348859	6.52629	8.85227	-0.133652	7
30310	6.53759	8.89936	-0.273016	7
144737	6.61384	9.21719	0.233887	7
728504	6.69008	9.53503	0.1845	7
681003	6.69291	9.5468	0.2992	7
784814	6.71832	9.65274	0.262537	7
289892	6.75221	9.794	0.0200766	7
595721	6.75504	9.80577	0.104201	7
34793	6.75786	9.81754	-0.00980769	7
301219	6.76633	9.85286	0.290539	7
34983	6.7748	9.88817	-0.0972052	7
461532	6.79175	9.9588	0.209145	7
879709	6.81434	10.053	0.0179358	7
595408	6.85105	10.206	0.0312094	7
771514	6.87647	10.312	0.272914	7
835436	6.88212	10.3355	0.151435	7
861188	6.94707	10.6062	-0.115862	7
620979	6.98378	10.7593	-0.0425025	7
322435	7.00355	10.8417	0.0865751	7
305667	7.01202	10.877	-0.133735	7
447299	7.03179	10.9594	0.249587	7
815785	7.03744	10.9829	-0.00720304	7
566513	7.08262	11.1713	0.27934	7
334210	7.09109	11.2066	0.165273	7
709729	7.13063	11.3714	0.180433	7
662275	7.13345	11.3832	-0.137294	7
400968	7.13345	11.3832	0.248623	7
830278	7.14475	11.4303	0.190989	7
387929	7.20123	11.6657	-0.15315	7
408528	7.20123	11.6657	-0.0254971	7
203003	7.2097	11.701	0.262413	7
624715	7.23229	11.7952	0.131582	7
147785	7.30007	12.0777	-0.0249251	7
711024	7.30854	12.113	0.297893	7
374623	7.34243	12.2543	-0.276011	7
698810	7.35655	12.3131	0.0719786	7
424744	7.35937	12.3249	0.00125681	1
488325	7.35937	12.3249	-0.193154	7
160474	7.35937	12.3249	0.179712	7
843197	7.36785	12.3602	-0.130776	7
580227	7.36785	12.3602	0.267447	7
42560	7.38197	12.4191	0.187087	7
124811	7.41021	12.5368	0.269608	7
629432	7.41303	12.5486	-0.264485	7
712539	7.42997	12.6192	-0.131063	7
598956	7.45539	12.7251	0.097139	7
269103	7.52317	13.0077	0.0552097	7
554501	7.53164	13.043	-0.269486	7
700465	7.54293	13.0901	-0.0853414	7
392319	7.55423	13.1371	0.135671	7
439238	7.59659	13.3137	-0.128336	1
63997	7.60789	13.3608	0.231636	7
428776	7.62201	13.4197	0.00216712	7
639316	7.72932	13.867	-0.239549	1
703252	7.74344	13.9258	-0.298116	7
836654	7.84228	14.3378	-0.193168	7
260067	7.8451	14.3496	0.203066	1
484181	7.89029	14.538	0.198555	1
502095	7.9157	14.6439	0.0111954	1
440785	7.98348	14.9264	0.124286	7
846472	8.02866	15.1148	0.267296	1
382963	8.04278	15.1736	-0.141924	1
694623	8.04278	15.1736	0.112692	1
808185	8.05691	15.2325	0.0763632	1
316271	8.05691	15.2325	0.193813	1
608264	8.10209	15.4208	0.00246039	1
369918	8.15857	15.6563	-0.279404	1
209770	8.15857	15.6563	0.202996	1
475769	8.16422	15.6798	-0.276295	1
116335	8.19811	15.8211	0.189605	1
857287	8.20658	15.8564	-0.294931	1
633995	8.26871	16.1154	-0.111372	1
37791	8.26871	16.1154	0.281325	1
391697	8.27435	16.1389	0.124396	1
442564	8.27718	16.1507	-0.259447	1
351521	8.28847	16.1978	0.183321	1
583526	8.2913	16.2095	0.289429	1
147635	8.29694	16.2331	0.0660341	1
610234	8.33083	16.3743	0.201914	1
782696	8.33366	16.3861	0.223506	1
83077	8.33648	16.3979	0.132324	1
64856	8.34778	16.445	-0.0812243	1
477373	8.39013	16.6215	0.172255	6
567445	8.40425	16.6804	0.135244	1
38340	8.43532	16.8099	-0.252691	1
649818	8.44661	16.857	-0.0370717	1
657164	8.44661	16.857	0.137061	1
304703	8.46638	16.9394	-0.0688648	1
677597	8.47203	16.9629	0.143613	1
10121	8.50592	17.1042	0.237279	1
483436	8.51439	17.1395	0.0480621	1
201555	8.51721	17.1512	0.163789	1
599060	8.59064	17.4573	-0.265873	1
632334	8.62735	17.6103	0.201343	1
47045	8.633	17.6339	-0.00881944	1
872286	8.63582	17.6456	0.261259	1
876212	8.66406	17.7634	-0.0754134	1
544054	8.67536	17.8104	-0.150733	1
315616	8.69795	17.9046	0.156929	1
474665	8.70642	17.9399	0.0407732	1
153310	8.71772	17.987	0.279184	1
218957	8.73184	18.0459	-0.12358	1
242054	8.79961	18.3284	0.203344	1
391798	8.8222	18.4226	-0.259805	1
810708	8.85892	18.5756	-0.0586301	1
367916	8.87021	18.6227	0.21478	1
437641	8.88998	18.7051	0.048773	1
210653	8.90692	18.7757	0.0390666	1
58392	8.93516	18.8934	-0.227274	1
79507	8.94081	18.917	0.212865	1
194461	8.94646	18.9405	-0.053927	1
494657	8.95493	18.9758	0.18076	1
595568	8.95776	18.9876	-0.0342194	1
196547	8.97188	19.0465	-0.159033	1
387396	8.98035	19.0818	-0.275414	1
173248	8.99447	19.1406	-0.158626	1
22830	9.00859	19.1995	0.205299	1
418624	9.03401	19.3054	-0.0433951	1
48012	9.0566	19.3996	0.044529	1
752617	9.10461	19.5997	0.0721384	1
682272	9.10743	19.6115	-0.26991	1
113399	9.1159	19.6468	-0.256655	1
454598	9.11873	19.6586	-0.146451	1
561882	9.12155	19.6704	-0.296806	1
212329	9.12155	19.6704	0.242203	1
399190	9.20909	20.0353	-0.157207	1
754419	9.21757	20.0706	0.0770324	1
586630	9.23733	20.153	-0.0970043	1
510251	9.27687	20.3178	-0.263799	1
210290	9.33617	20.565	0.140445	1
687513	9.38701	20.7769	-0.177499	1
433728	9.39548	20.8122	-0.184816	1
688131	9.3983	20.824	-0.0844468	1
884686	9.41807	20.9064	-0.271159	1
327064	9.42937	20.9535	0.00186935	1
538875	9.43502	20.977	-0.129428	1
107095	9.45478	21.0594	-0.0957034	1
32113	9.47455	21.1418	0.0606572	1
320594	9.49432	21.2242	-0.0265547	1
878325	9.49432	21.2242	0.268417	1
98176	9.49714	21.236	-0.0715956	1
790803	9.50279	21.2595	-0.17419	1
581429	9.52538	21.3537	0.0574025	1
204551	9.54233	21.4243	0.145398	1
422167	9.6214	21.7539	0.172586	1
172905	9.66941	21.9541	0.0533614	1
580028	9.68918	22.0365	0.0186071	1
706760	9.70894	22.1189	-0.03627	1
430619	9.74848	22.2837	0.261155	1
416521	9.7739	22.3896	0.000613318	1
696305	9.85297	22.7192	0.0269202	1
605769	9.90663	22.9429	-0.287109	1
16398	9.92639	23.0253	0.108897	1
527476	9.93487	23.0606	-0.100032	1
634150	9.95181	23.1312	0.0360916	1
678539	9.95181	23.1312	0.192115	1
50333	9.9744	23.2254	-0.223895	1
665129	9.99135	23.296	0.0889895	1
268058	10.0139	23.3902	0.0351987	1
126905	10.0168	23.402	0.0449133	1
326807	10.0281	23.4491	0.069665	1
842903	10.0337	23.4726	-0.208762	1
723161	10.0394	23.4962	0.111448	1
871842	10.1071	23.7787	-0.162204	1
23943	10.1241	23.8493	0.207414	1
347504	10.1297	23.8728	0.14107	1
78967	10.1354	23.8964	0.0907101	1
771910	10.1693	24.0376	0.253724	1
247319	10.189	24.12	-0.196514	1
794341	10.1919	24.1318	0.0288812	1
714750	10.1947	24.1436	-0.104086	1
864870	10.2031	24.1789	0.272098	1
243132	10.2116	24.2142	-0.00897421	1
533702	10.2144	24.226	0.294942	1
458115	10.2229	24.2613	0.154391	1
611653	10.2314	24.2966	0.271688	1
498049	10.2399	24.3319	-0.130388	1
515412	10.2427	24.3437	-0.043998	1
264990	10.2737	24.4732	-0.154579	1
456429	10.2907	24.5438	0.0303958	1
733676	10.3076	24.6145	-0.0442947	1
666010	10.3189	24.6615	0.29329	1
438364	10.3726	24.8852	0.149601	1
467151	10.3754	24.897	0.105865	1
598193	10.3811	24.9205	-0.254445	1
864245	10.4037	25.0147	-0.102694	1
792968	10.4347	25.1442	0.259941	1
829124	10.446	25.1913	0.104291	1
647511	10.4658	25.2737	0.0336013	1
122756	10.4743	25.309	-0.198094	1
338259	10.5081	25.4502	-0.196215	1
180393	10.5081	25.4502	-0.0387512	1
40306	10.5166	25.4856	-0.0565747	1
724690	10.5223	25.5091	-0.16012	1
824558	10.542	25.5915	0.0532375	1
305369	10.542	25.5915	0.124693	1
31125	10.5449	25.6033	0.124606	1
421068	10.5449	25.6033	0.226241	1
852535	10.5618	25.6739	0.175867	1
229504	10.5646	25.6857	0.152182	1
806454	10.5731	25.721	-0.195605	1
66645	10.59	25.7916	0.230179	1
477582	10.6013	25.8387	0.276344	1
104833	10.6042	25.8505	0.0357882	1
552743	10.6239	25.9329	0.128234	1
416269	10.6578	26.0741	0.250332	1
801039	10.6663	26.1094	0.20116	1
749140	10.686	26.1918	-0.0917074	1
64935	10.6945	26.2272	0.0101563	1
716895	10.703	26.2625	0.226714	1
750378	10.7058	26.2742	-0.0889645	1
574295	10.751	26.4626	-0.1406	1
266500	10.7736	26.5568	0.169681	1
424432	10.7764	26.5685	-0.137417	1
531785	10.7792	26.5803	0.137905	1
451406	10.7849	26.6039	0.198042	1
508626	10.7962	26.6509	0.0187839	1
396844	10.8047	26.6863	0.168906	1
732534	10.8103	26.7098	0.00494747	1
851128	10.816	26.7333	0.0800285	1
725124	10.8188	26.7451	0.184031	1
856056	10.8244	26.7687	-0.0322998	1
21492	10.8301	26.7922	0.0621869	1
217579	10.8385	26.8275	0.254492	1
576927	10.8611	26.9217	-0.125253	1
141097	10.8781	26.9923	-0.0653222	1
288126	10.895	27.0629	-0.287759	1
731990	10.8979	27.0747	-0.285619	1
437403	10.9176	27.1571	-0.235881	1
295425	10.9289	27.2042	0.238292	1
302969	10.9317	27.216	-0.0941921	1
688861	10.9346	27.2277	-0.265602	1
489512	10.9572	27.3219	-0.131474	1
462189	10.96	27.3337	-0.290234	1
505257	11.0136	27.5574	-0.292466	1
336303	11.0136	27.5574	-0.0741131	1
53105	11.0419	27.6751	0.114113	1
37417	11.0419	27.6751	0.271991	1
579860	11.0532	27.7222	0.124322	1
470867	11.0673	27.781	0.199936	1
699858	11.0729	27.8046	-0.180264	1
561167	11.0842	27.8516	-0.231452	1
256956	11.1153	27.9811	0.0543832	1
251587	11.1181	27.9929	0.031864	1
153895	11.1464	28.1106	0.0986763	1
197305	11.1803	28.2519	-0.0671263	1
737709	11.1887	28.2872	-0.157478	1
143653	11.1944	28.3107	-0.0492066	8
777489	11.2113	28.3814	-0.205424	1
288517	11.2339	28.4755	0.170102	1
704619	11.2565	28.5697	-0.262322	1
350234	11.2565	28.5697	-0.236429	1
280080	11.2734	28.6403	-0.196604	1
858770	11.2904	28.711	0.187965	1
252903	11.3102	28.7934	0.0196567	1
118034	11.3553	28.9817	-0.0394138	1
465093	11.4005	29.1701	0.244052	1
727439	11.409	29.2054	-0.230097	1
13346	11.4259	29.276	0.123231	1
344707	11.4768	29.4879	0.0577205	1
355395	11.4937	29.5585	0.246162	1
40469	11.5107	29.6292	0.211888	1
689766	11.5191	29.6645	0.0340154	1
212315	11.5474	29.7822	0.211522	8
530433	11.6321	30.1353	0.000940848	1
30687	11.6377	30.1589	-0.166495	1
26202	11.6801	30.3355	-0.123368	8
331837	11.7253	30.5238	-0.211279	1
77754	11.762	30.6768	-0.0438524	1
161361	11.7818	30.7592	0.0998222	1
65246	11.8693	31.1242	0.178373	1
625962	11.8919	31.2183	0.150028	1
840161	11.9145	31.3125	0.227631	1
101490	11.9569	31.4891	0.109836	1
47670	11.971	31.5479	-0.0976832	1
128759	12.0133	31.7245	0.147819	1
300370	12.0642	31.9364	0.0224923	1
636222	12.067	31.9482	0.260493	1
679955	12.1432	32.266	-0.0281551	2
136385	12.1461	32.2778	0.228061	1
876887	12.1489	32.2896	-0.234867	1
767687	12.1687	32.372	0.295641	1
595340	12.1715	32.3837	-0.280851	1
301091	12.1743	32.3955	-0.143624	1
733468	12.1941	32.4779	0.287496	1
190120	12.2421	32.678	-0.156379	2
730897	12.2506	32.7133	0.156033	8
386998	12.324	33.0194	0.0277134	8
141732	12.3268	33.0312	-0.289815	2
52335	12.3579	33.1607	0.258794	8
270655	12.3607	33.1724	0.0292538	2
6788	12.3748	33.2313	-0.0271196	8
414597	12.4087	33.3725	0.190592	2
81732	12.4511	33.5491	0.0886232	1
192199	12.4567	33.5727	-0.189781	2
374537	12.5019	33.761	-0.00803114	1
70130	12.5725	34.0553	0.15604	2
222755	12.6487	34.3731	0.294386	2
458142	12.6516	34.3849	-0.142445	2
268225	12.6572	34.4084	-0.209548	2
444579	12.7024	34.5968	0.149274	2
370527	12.7589	34.8322	0.0241198	2
792390	12.7589	34.8322	0.219485	8
507442	12.8097	35.0441	0.0574817	2
627660	12.8295	35.1265	0.105099	2
125517	12.8379	35.1618	0.147739	2
867667	12.8492	35.2089	0.0399539	2
348675	12.8549	35.2325	0.172809	2
20818	12.8634	35.2678	-0.159412	2
209795	12.8803	35.3384	0.0439963	2
648562	12.886	35.3619	0.130024	2
845123	12.9368	35.5738	-0.09925	2
553378	12.9566	35.6562	0.173763	2
10127	12.9594	35.668	0.163366	2
516387	12.965	35.6916	0.223128	2
12890	12.9791	35.7504	0.211315	2
192190	12.982	35.7622	-0.189805	2
75361	13.013	35.8917	-0.0825014	2
211346	13.03	35.9623	-0.177267	2
227481	13.0328	35.9741	0.115392	2
817861	13.0582	36.08	-0.272344	2
771050	13.0808	36.1742	0.00249326	2
51525	13.0978	36.2448	-0.0805869	2
633516	13.1458	36.4449	-0.162176	2
688327	13.1684	36.5391	0.0631565	2
583286	13.2107	36.7157	0.114733	2
248498	13.2135	36.7275	0.121875	2
833182	13.2333	36.8099	-0.0169973	2
176269	13.239	36.8334	-0.0359151	2
408193	13.2446	36.8569	0.190903	2
483634	13.2531	36.8923	-0.0548291	2
833611	13.2672	36.9511	-0.0764733	2
628707	13.2757	36.9864	0.0821745	2
769935	13.287	37.0335	-0.0177094	2
538406	13.3209	37.1748	0.231879	2
81900	13.3293	37.2101	0.246655	2
745586	13.3632	37.3514	0.165842	2
700973	13.3773	37.4102	0.192146	2
680208	13.4056	37.5279	0.255973	2
459524	13.4084	37.5397	-0.234226	2
543000	13.4197	37.5868	0.208567	2
73920	13.4621	37.7634	-0.238227	2
637182	13.4649	37.7751	0.173478	2
243805	13.4846	37.8575	-0.0956197	2
772016	13.4875	37.8693	-0.078856	2
128771	13.5157	37.987	-0.132971	2
201387	13.5185	37.9988	0.101405	2
267601	13.5214	38.0106	-0.062169	2
312280	13.5298	38.0459	-0.228814	2
245044	13.5665	38.1989	0.0291981	2
126357	13.5722	38.2225	0.183991	2
187964	13.5863	38.2813	-0.159272	2
230815	13.5863	38.2813	-0.11779	2
673960	13.5863	38.2813	0.0256928	2
677277	13.592	38.3049	0.264867	2
711465	13.5948	38.3166	-0.262353	2
202706	13.6174	38.4108	0.0560335	2
852841	13.6287	38.4579	-0.232645	2
69121	13.6541	38.5638	0.17836	2
288768	13.6541	38.5638	0.210242	2
749207	13.6569	38.5756	0.266085	2
373949	13.6626	38.5991	-0.0839346	2
371731	13.6682	38.6227	-0.072595	2
507601	13.6795	38.6698	-0.273037	2
869147	13.6795	38.6698	-0.188576	2
113604	13.6823	38.6816	-0.0318511	2
514807	13.6851	38.6933	-0.0514482	2
137859	13.7134	38.811	-0.266303	2
509314	13.7162	38.8228	-0.239966	2
479560	13.719	38.8346	0.0554747	2
854608	13.7247	38.8581	-0.270663	2
803085	13.7247	38.8581	-0.01868	2
611395	13.7445	38.9405	0.0820542	2
695041	13.7586	38.9994	-0.250022	2
208113	13.7812	39.0936	0.204169	2
405377	13.7868	39.1171	-0.0563947	2
752929	13.8009	39.176	-0.193822	2
663834	13.8122	39.223	0.131736	2
750028	13.8292	39.2937	-0.132309	2
347404	13.8433	39.3525	0.114036	2
314601	13.8461	39.3643	-0.162665	2
655183	13.8518	39.3878	-0.221743	2
860529	13.88	39.5056	0.0749445	2
384630	13.8941	39.5644	-0.125328	2
555616	13.8941	39.5644	0.0206516	2
835547	13.9167	39.6586	-0.150697	2
766431	13.9195	39.6704	-0.11079	2
204427	13.9195	39.6704	-0.0125616	2
671166	13.945	39.7763	0.0395109	2
713997	13.9506	39.7999	0.214509	2
682163	13.9563	39.8234	-0.195518	2
141228	13.9619	39.8469	0.0714081	2
810661	13.9647	39.8587	0.262413	2
709152	14.0043	40.0235	-0.288297	2
233919	14.0099	40.0471	-0.01152	2
854688	14.0156	40.0706	0.183486	2
217674	14.0297	40.1295	-0.156812	2
152668	14.0325	40.1412	-0.0398033	2
792697	14.0692	40.2943	-0.164953	2
727205	14.072	40.306	-0.289613	2
769986	14.072	40.306	0.113283	2
794733	14.0918	40.3884	0.0795896	2
134279	14.1003	40.4238	0.074848	2
235342	14.1031	40.4355	0.0491741	2
780420	14.1059	40.4473	0.132749	2
59751	14.12	40.5062	-0.0890051	2
842865	14.1285	40.5415	0.11339	2
52647	14.1426	40.6003	0.276969	2
749039	14.1539	40.6474	0.0599111	2
466837	14.1596	40.671	-0.0862082	2
854275	14.1652	40.6945	-0.18217	2
162192	14.1709	40.718	0.253516	2
354240	14.1737	40.7298	-0.170785	2
260752	14.1991	40.8358	-0.154366	2
236786	14.2189	40.9182	-0.109518	2
342829	14.2556	41.0712	-0.294155	2
340420	14.2641	41.1065	0.24455	2
675472	14.2669	41.1183	0.0944483	2
766731	14.2754	41.1536	-0.0401669	2
689137	14.3008	41.2595	0.135068	2
758336	14.3149	41.3184	0.0980029	2
704598	14.346	41.4479	-0.12496	2
608464	14.3742	41.5656	-0.275581	2
497741	14.377	41.5774	-0.0307447	2
664417	14.3912	41.6362	0.16745	2
409148	14.3968	41.6598	-0.277566	2
552937	14.4137	41.7304	-0.07801	2
837459	14.4307	41.801	-0.0807013	2
434329	14.4448	41.8599	-0.285616	2
85773	14.4646	41.9423	0.00191366	2
539545	14.4674	41.9541	0.156023	2
59775	14.5267	42.2013	-0.164894	2
109505	14.5465	42.2837	0.0438835	2
476144	14.5493	42.2954	-0.166524	2
484404	14.5662	42.3661	-0.250715	2
789057	14.5747	42.4014	-0.148066	2
685573	14.6425	42.6839	0.20144	2
252642	14.6623	42.7663	0.178942	2
834865	14.6933	42.8958	-0.151425	2
395647	14.7216	43.0135	0.243027	2
6231	14.7357	43.0724	0.150667	2
147770	14.7413	43.0959	-0.0363149	2
417582	14.7611	43.1783	-0.048936	2
385376	14.7724	43.2254	-0.149501	2
263486	14.7752	43.2372	-0.199964	2
430518	14.795	43.3196	0.142997	0
370768	14.8317	43.4726	-0.225364	2
767794	14.8402	43.5079	0.185416	0
206669	14.8515	43.555	-0.198816	2
809827	14.8543	43.5668	-0.268866	2
98500	14.8797	43.6727	0.0888294	2
353253	14.9418	43.9317	-0.216378	2
2541	14.9418	43.9317	0.215463	2
699424	14.9503	43.967	0.175624	2
641443	14.9531	43.9788	0.0499888	2
314388	14.9644	44.0259	-0.104267	2
354129	14.9644	44.0259	0.281428	2
390410	14.9757	44.073	-0.291008	2
359331	15.0491	44.379	-0.256054	2
307187	15.0859	44.5321	-0.219079	2
78601	15.0943	44.5674	-0.126106	2
223085	15.1	44.5909	-0.0418798	2
728545	15.1593	44.8381	-0.256704	2
622224	15.1734	44.897	0.207927	2
34137	15.2355	45.156	0.0381799	2
767717	15.2384	45.1677	-0.083918	0
144510	15.2525	45.2266	0.00975158	2
229721	15.2694	45.2972	0.118773	0
472998	15.2864	45.3678	0.279529	0
800751	15.3259	45.5326	0.298384	0
439295	15.3259	45.5326	0.00651384	2
233532	15.3654	45.6974	0.044203	2
604321	15.4106	45.8858	-0.119591	0
381409	15.4276	45.9564	0.21892	0
549205	15.4304	45.9682	-0.0364752	0
296501	15.4332	45.98	-0.141634	0
846896	15.4671	46.1212	-0.202753	0
251933	15.4671	46.1212	-0.0603471	0
209332	15.4982	46.2507	0.196836	0
507388	15.5123	46.3096	0.100433	0
859625	15.5208	46.3449	0.0980285	0
256736	15.5236	46.3567	0.0194529	0
426202	15.5377	46.4155	0.184141	0
406576	15.5518	46.4744	0.132198	0
460148	15.597	46.6627	0.181997	0
611623	15.6196	46.7569	0.244619	0
185692	15.6252	46.7804	-0.29251	0
851913	15.6365	46.8275	-0.0394426	0
469178	15.6535	46.8982	0.262102	0
485631	15.7071	47.1218	0.233011	0
544694	15.7354	47.2395	-0.0633315	0
136153	15.7439	47.2748	0.00646896	0
883265	15.7721	47.3926	-0.11172	0
281819	15.8145	47.5691	-0.231599	0
228224	15.8314	47.6398	0.0111778	0
513030	15.8455	47.6986	-0.113335	0
817603	15.8625	47.7693	0.126372	0
748989	15.8851	47.8634	-0.106575	0
362420	15.9161	47.9929	-0.050959	0
298708	15.9528	48.1459	-0.161216	0
381283	15.9557	48.1577	0.0742266	0
97044	15.9839	48.2754	-0.127195	0
432282	15.9952	48.3225	-0.0102229	0
165223	16.0263	48.452	0.220689	0
564577	16.0517	48.558	-0.129884	0
27276	16.0686	48.6286	0.150242	0
246478	16.0771	48.6639	0.119128	0
352809	16.1053	48.7816	0.246717	0
82013	16.1166	48.8287	-0.0723061	0
282336	16.1194	48.8405	0.285466	0
714432	16.1646	49.0288	-0.178852	0
265413	16.1646	49.0288	-0.111466	0
547661	16.1929	49.1465	0.204527	0
659450	16.2013	49.1819	-0.189349	0
17797	16.2183	49.2525	-0.148572	0
5000	16.2183	49.2525	0.165586	0
407599	16.2352	49.3231	-0.0273238	0
685997	16.2861	49.535	0.00329973	0
514429	16.303	49.6056	-0.228649	0
507213	16.3256	49.6998	-0.26795	0
208813	16.3425	49.7704	0.159223	0
683961	16.3538	49.8175	0.152374	0
204993	16.3595	49.8411	-0.156451	0
826280	16.3623	49.8528	0.160079	0
151708	16.368	49.8764	-0.17575	0
387185	16.3736	49.8999	0.189168	0
15849	16.3793	49.9235	-0.277406	0
561179	16.3821	49.9352	0.136932	0
591211	16.3962	49.9941	0.0531495	0
415075	16.399	50.0059	-0.162853	0
496549	16.4075	50.0412	-0.208066	0
510869	16.4188	50.0883	-0.172936	0
644463	16.4216	50.1	0.0781116	0
732147	16.4301	50.1354	-0.0168434	0
159354	16.4809	50.3472	0.0585927	0
88228	16.4866	50.3708	-0.129238	0
551436	16.5007	50.4296	0.146071	0
738268	16.5035	50.4414	0.217889	0
305037	16.5092	50.465	-0.051856	0
671558	16.5148	50.4885	-0.269562	0
582235	16.5148	50.4885	-0.144933	0
71050	16.5176	50.5003	0.0413276	0
97849	16.5205	50.512	-0.144494	0
229372	16.5289	50.5474	-0.00938761	0
267859	16.5289	50.5474	0.0811434	0
389383	16.5318	50.5591	-0.0032052	0
373784	16.5402	50.5944	-0.165135	0
695267	16.543	50.6062	-0.12112	0
341055	16.5572	50.6651	-0.079216	0
48059	16.56	50.6768	-0.00546845	0
811909	16.5656	50.7004	-0.136604	0
513442	16.6165	50.9123	0.283326	0
538674	16.6249	50.9476	-0.034411	0
403802	16.6475	51.0418	0.26404	0
540499	16.6673	51.1242	0.123095	0
866180	16.6871	51.2066	0.0387109	0
374090	16.6899	51.2183	-0.11507	0
743691	16.6984	51.2537	-0.113305	0
717974	16.7125	51.3125	-0.0606651	0
9940	16.7153	51.3243	0.126497	0
616776	16.7153	51.3243	0.147156	0
64212	16.7181	51.3361	0.199611	0
191584	16.7323	51.3949	-0.249426	0
340999	16.7548	51.4891	-0.0918968	0
574918	16.7605	51.5126	-0.219849	0
627749	16.7605	51.5126	-0.108082	0
93647	16.7746	51.5715	0.286309	0
146665	16.7859	51.6186	0.0433578	0
465480	16.7887	51.6303	0.112361	0
426995	16.7916	51.6421	0.0887677	0
703261	16.8057	51.701	0.0127798	0
857927	16.8283	51.7952	-0.0619019	0
799952	16.8452	51.8658	-0.0114431	0
345458	16.8819	52.0188	0.293108	0
133858	16.9582	52.3366	-0.178021	0
180644	16.9751	52.4073	0.147998	0
722917	16.9892	52.4661	0.0855914	0
249956	16.9949	52.4897	-0.110853	0
673040	16.9977	52.5015	0.114806	0
400628	16.9977	52.5015	0.206955	0
469268	17.0288	52.6309	-0.265432	0
807948	17.057	52.7487	-0.2133	0
597848	17.0598	52.7604	-0.163942	0
104934	17.0627	52.7722	-0.0946595	0
359435	17.0796	52.8428	-0.124566	0
76348	17.1022	52.937	-0.276626	0
116343	17.1022	52.937	0.242558	0
207863	17.105	52.9488	-0.107637	0
450543	17.1107	52.9723	-0.129929	0
434019	17.1107	52.9723	0.0398559	0
189170	17.1474	53.1253	-0.123259	0
155083	17.1785	53.2548	-0.181801	0
616858	17.2236	53.4432	-0.0300452	0
412931	17.2547	53.5727	0.19391	0
867127	17.2716	53.6433	0.158327	0
778255	17.2829	53.6904	0.0147139	0
378322	17.2858	53.7022	0.1951	0
427119	17.3027	53.7728	0.135004	0
33941	17.379	54.0906	0.0106424	0
504338	17.4213	54.2672	-0.22729	0
382890	17.4241	54.279	0.0058365	0
502860	17.4721	54.4791	-0.0623873	0
565199	17.4806	54.5144	-0.0800597	0
112136	17.4891	54.5497	0.278501	0
523334	17.6501	55.2207	0.110321	0
279121	17.6585	55.256	0.248679	0
640468	17.667	55.2913	0.187967	0
95017	17.6981	55.4208	-0.0609005	0
880364	17.7122	55.4797	-0.275304	0
497635	17.732	55.5621	0.0662337	0
205665	17.7545	55.6562	-0.0567724	0
499058	17.7658	55.7033	-0.110482	0
451144	17.7687	55.7151	0.199427	0
506899	17.7941	55.8211	-0.0923735	0
846348	17.8082	55.8799	0.0318027	0
538708	17.8223	55.9388	-0.204665	0
374528	17.8251	55.9505	0.00795463	0
52230	17.859	56.0918	0.286463	0
228007	17.8788	56.1742	-0.262965	0
530718	17.8788	56.1742	0.29282	0
224803	17.9127	56.3155	-0.0415078	0
561474	17.9127	56.3155	0.210485	0
700734	17.9833	56.6098	-0.210192	0
76568	18.0257	56.7863	0.172575	0
71436	18.0567	56.9158	0.179378	4
569540	18.0595	56.9276	-0.131115	0
179802	18.0595	56.9276	0.27632	4
263429	18.0934	57.0688	0.0971463	4
820431	18.1217	57.1866	0.0857145	4
371443	18.1358	57.2454	-0.297909	0
125830	18.2007	57.5162	0.215525	5
173140	18.2036	57.5279	-0.0651435	0
96830	18.2488	57.7163	-0.0498465	0
826045	18.2544	57.7398	-0.165379	0
204943	18.2657	57.7869	0.144861	0
447440	18.2685	57.7987	0.178205	0
58739	18.3137	57.987	0.220956	4
88031	18.3194	58.0106	0.0302829	3
278627	18.3674	58.2107	-0.125817	4
251684	18.3758	58.246	-0.1713	4
263885	18.4154	58.4108	0.280307	0
594140	18.421	58.4344	-0.206152	3
721347	18.4464	58.5403	0.0669261	0
472577	18.4634	58.6109	0.220362	4
217025	18.5453	58.9523	-0.0615843	4
814398	18.5509	58.9758	0.0479909	4
171238	18.5876	59.1289	0.121577	0
550170	18.5989	59.176	0.149987	3
307371	18.6074	59.2113	-0.272399	4
834834	18.6102	59.2231	-0.0221977	0
103004	18.613	59.2348	0.197583	4
869303	18.6272	59.2937	-0.2041	4
132092	18.6639	59.4467	-0.0721517	0
291626	18.6695	59.4703	-0.255621	4
301865	18.6808	59.5173	0.116956	3
621242	18.6865	59.5409	0.0489142	4
247950	18.7006	59.5997	0.0294133	4
402726	18.7147	59.6586	-0.232296	4
206189	18.7486	59.7999	-0.119996	4
573852	18.7712	59.894	0.243998	4
813116	18.7797	59.9294	-0.179303	4
105278	18.8361	60.1648	-0.214837	4
83810	18.8503	60.2236	-0.218826	0
556138	18.8587	60.259	-0.00268193	3
340081	18.8813	60.3531	0.259229	4
163543	18.8842	60.3649	-0.0390667	3
640304	18.9604	60.6827	0.143559	4
730087	18.9943	60.824	0.260337	0
22337	19.0028	60.8593	0.030845	4
574374	19.0282	60.9653	-0.0170732	3
544614	19.0367	61.0006	-0.29147	4
606727	19.0395	61.0123	0.153537	4
321853	19.0762	61.1654	0.227562	4
221807	19.079	61.1771	0.147323	3
192412	19.0818	61.1889	-0.0101368	4
345232	19.0903	61.2242	-0.18585	3
750203	19.0931	61.236	-0.135929	3
556669	19.0988	61.2595	-0.24875	3
548204	19.1411	61.4361	0.228615	3
88613	19.1609	61.5185	-0.120693	3
467214	19.1637	61.5303	0.183639	4
577464	19.1666	61.5421	0.0402482	4
717629	19.192	61.648	0.191792	4
104923	19.1976	61.6716	0.108088	4
784938	19.2569	61.9188	-0.0626708	3
398697	19.2626	61.9423	0.295135	4
468895	19.2739	61.9894	-0.248789	4
662146	19.2795	62.0129	-0.239211	3
789161	19.2965	62.0836	0.180308	3
668773	19.3812	62.4367	0.0356544	3
300970	19.4094	62.5544	-0.0689077	3
758052	19.4179	62.5897	0.163132	4
786019	19.4292	62.6368	-0.153525	3
394779	19.4772	62.8369	0.0861151	4
96438	19.48	62.8487	-0.124431	3
738837	19.4913	62.8958	-0.287676	3
638596	19.5026	62.9429	-0.196185	3
60614	19.5026	62.9429	0.0159086	4
611916	19.5393	63.0959	0.0823799	4
276639	19.5534	63.1548	0.0748157	3
757943	19.5619	63.1901	-0.144619	3
15338	19.5873	63.296	0.181014	3
280486	19.5986	63.3431	0.107199	3
392548	19.6071	63.3784	-0.226509	4
843566	19.6127	63.402	0.267292	4
278024	19.6608	63.6021	0.0179874	3
836955	19.6692	63.6374	0.0231298	3
238495	19.6721	63.6492	-0.0704192	3
552640	19.6833	63.6963	0.260884	4
818204	19.6918	63.7316	0.133293	3
272565	19.7031	63.7787	-0.13261	4
739017	19.7398	63.9317	-0.183583	3
251710	19.7398	63.9317	-0.0591544	3
585495	19.7483	63.967	-0.123379	3
418715	19.7794	64.0965	-0.0451034	3
550887	19.7907	64.1436	-0.20644	3
53709	19.7935	64.1554	0.061631	3
51103	19.7963	64.1671	0.105064	3
471320	19.8104	64.226	-0.158487	3
188217	19.8189	64.2613	0.13147	3
214213	19.8217	64.2731	-0.164231	3
826648	19.8358	64.3319	0.290195	3
503834	19.8443	64.3673	-0.292441	3
750010	19.8669	64.4614	-0.210555	3
103309	19.8697	64.4732	0.172908	4
785042	19.9036	64.6145	0.0339235	4
509086	19.9064	64.6262	-0.190819	3
48905	19.9177	64.6733	-0.293474	3
165292	19.9488	64.8028	0.121645	3
706112	19.9996	65.0147	-0.178026	3
594564	20.0053	65.0382	0.225929	3
402842	20.0109	65.0618	-0.228565	3
880707	20.0392	65.1795	0.0354739	3
525805	20.0674	65.2972	-0.0607632	3
486705	20.09	65.3914	-0.193623	3
798946	20.0928	65.4032	0.127984	3
857834	20.1126	65.4856	0.0780833	3
622125	20.1239	65.5327	0.168345	3
395891	20.1324	65.568	0.00387633	3
60337	20.1606	65.6857	0.18089	3
417695	20.2001	65.8505	0.0636801	3
2921	20.2058	65.874	0.0589597	3
422183	20.2962	66.2507	-0.147313	3
643890	20.3046	66.286	0.0775624	3
323604	20.3329	66.4038	-0.284973	3
854579	20.3442	66.4508	0.245078	4
742112	20.3555	66.4979	-0.236159	3
112769	20.3583	66.5097	0.10962	3
510190	20.3865	66.6274	-0.00974101	4
334184	20.395	66.6627	0.189503	3
299867	20.4006	66.6863	0.0573609	3
402401	20.4063	66.7098	-0.0795049	3
347547	20.4261	66.7922	-0.045693	3
545677	20.4543	66.9099	-0.0340918	3
809145	20.46	66.9335	0.222451	3
424370	20.4882	67.0512	-0.144066	3
389775	20.5136	67.1571	-0.186944	3
103114	20.5221	67.1925	-0.144073	3
113038	20.5306	67.2278	0.17426	3
619709	20.5306	67.2278	0.19244	3
831831	20.539	67.2631	0.0657717	3
139516	20.5701	67.3926	-0.154755	3
726449	20.5927	67.4867	-0.239674	3
308957	20.5955	67.4985	-0.0226822	3
576550	20.635	67.6633	0.1475	3
224439	20.6661	67.7928	0.0870429	3
393226	20.6689	67.8046	-0.103647	3
286416	20.6972	67.9223	-0.293323	3
438317	20.7085	67.9694	0.19002	3
22897	20.7649	68.2048	-0.288076	3
54492	20.7734	68.2401	0.222756	3
813784	20.8045	68.3696	0.00740422	3
147361	20.8299	68.4756	0.110826	3
603525	20.8412	68.5226	-0.147105	3
623648	20.8468	68.5462	-0.0828485	3
392171	20.8497	68.558	0.280431	3
884250	20.8553	68.5815	-0.094121	3
134316	20.8638	68.6168	-0.277819	3
473882	20.8723	68.6521	-0.0227676	3
421822	20.9429	68.9464	-0.283293	3
755682	20.9485	68.97	0.161585	3
518151	20.9796	69.0995	-0.242945	3
460698	20.988	69.1348	-0.131955	3
68001	20.988	69.1348	0.0927423	3
223678	21.0332	69.3231	0.133042	3
210512	21.0389	69.3467	0.0307904	3
846432	21.0445	69.3702	-0.276329	3
568005	21.0699	69.4762	0.15782	3
326881	21.0784	69.5115	-0.0231682	3
850488	21.101	69.6056	0.252697	3
115262	21.1321	69.7351	-0.0697924	3
195171	21.1547	69.8293	-0.161523	3
528438	21.1773	69.9235	-0.0774448	3
317688	21.1801	69.9352	-0.0254043	3
874038	21.1942	69.9941	-0.0830574	3
450601	21.2055	70.0412	0.0602349	3
474624	21.2055	70.0412	0.103766	3
613688	21.2253	70.1236	0.1862	3
115312	21.2535	70.2413	0.252003	3
97855	21.2563	70.2531	0.226612	3
70256	21.2591	70.2649	-0.246355	3
558415	21.2733	70.3237	0.136797	3
297512	21.2761	70.3355	-0.285186	3
842433	21.2789	70.3473	-0.218858	3
802403	21.293	70.4061	0.122997	3
306410	21.293	70.4061	0.256034	3
13741	21.3354	70.5827	0.0478979	3
535777	21.3749	70.7475	-0.11283	3
654877	21.406	70.877	-0.0357582	10
470513	21.4201	70.9358	0.163739	3
673544	21.4399	71.0182	-0.266659	3
174531	21.4455	71.0418	0.00554528	3
348104	21.4681	71.136	-0.205714	3
742591	21.4738	71.1595	-0.279316	3
772864	21.4822	71.1948	0.0950456	3
194500	21.5105	71.3125	-0.119519	3
604231	21.5839	71.6186	-0.0100389	3
291004	21.6121	71.7363	-0.233678	3
86935	21.6291	71.8069	0.239988	3
728295	21.646	71.8776	-0.015497	3
491552	21.6715	71.9835	-0.269148	3
86675	21.6799	72.0188	0.058373	3
285063	21.6856	72.0424	0.0846698	3
309015	21.6969	72.0895	-0.0184249	10
237124	21.7053	72.1248	0.0415744	3
79245	21.7082	72.1365	-0.0457099	3
127123	21.7138	72.1601	0.0945593	10
612879	21.8155	72.5839	0.0542041	3
842084	21.8239	72.6192	-0.0868604	10
299801	21.8635	72.784	0.219555	3
517496	21.8635	72.784	-0.212103	10
17885	21.9002	72.937	-0.169986	10
795705	21.9313	73.0665	-0.245656	3
570611	21.9652	73.2078	-0.0907112	3
667849	21.9821	73.2784	-0.209478	10
763008	21.9962	73.3373	-0.0999291	3
712276	22.0245	73.455	-0.146948	10
557040	22.0555	73.5845	-0.118354	10
814087	22.0612	73.608	0.195393	10
295111	22.0612	73.608	0.277902	10
869825	22.0696	73.6433	0.0447261	10
494092	22.0753	73.6669	-0.255735	10
182799	22.1007	73.7728	-0.181999	10
297165	22.1176	73.8434	0.0889617	10
694544	22.1318	73.9023	-0.0764789	3
515053	22.1318	73.9023	-0.0438513	10
543905	22.1826	74.1142	0.263263	10
748956	22.2052	74.2084	-0.27841	10
766526	22.2137	74.2437	-0.170278	10
353581	22.2193	74.2672	-0.174908	3
776963	22.2334	74.3261	0.0868334	3
149055	22.2391	74.3496	0.084043	10
293074	22.2476	74.3849	0.139126	10
841758	22.256	74.4202	-0.081555	10
842746	22.2673	74.4673	0.181065	10
315114	22.2758	74.5026	-0.103653	3
694865	22.2758	74.5026	-0.088838	10
601125	22.2927	74.5733	0.0252785	10
745236	22.3069	74.6321	-0.00331659	10
742090	22.3238	74.7028	-0.142343	10
150160	22.3294	74.7263	0.197762	10
498881	22.3436	74.7852	-0.0255014	10
884601	22.3718	74.9029	0.181666	10
315924	22.3916	74.9853	-0.280539	10
388453	22.4452	75.2089	0.0954733	10
113977	22.4509	75.2325	0.109817	10
814507	22.4565	75.256	-0.20507	10
772677	22.4678	75.3031	-0.0820716	10
68942	22.4819	75.362	0.106112	10
176409	22.5074	75.4679	0.1862	10
274277	22.5158	75.5032	0.244967	10
711864	22.5187	75.515	-0.0312114	10
438555	22.5271	75.5503	0.012396	10
90830	22.561	75.6916	0.0287795	10
369549	22.5723	75.7387	0.236805	10
235233	22.5808	75.774	0.293149	10
248232	22.5949	75.8328	-0.275537	10
858693	22.5949	75.8328	-0.0630225	10
286655	22.6062	75.8799	-0.189829	10
530883	22.6118	75.9035	0.102494	10
554463	22.626	75.9623	-0.0927724	10
609488	22.6316	75.9859	-0.109563	10
188839	22.6344	75.9976	-0.172159	10
404785	22.6655	76.1271	-0.0900983	10
811930	22.6881	76.2213	0.134656	10
367688	22.7333	76.4096	-0.104613	10
818929	22.7559	76.5038	-0.0346654	10
400225	22.7643	76.5391	-0.258872	10
131474	22.7672	76.5509	-0.148941	10
543908	22.7756	76.5862	-0.00746431	10
516433	22.7756	76.5862	0.175052	10
585514	22.7813	76.6098	0.126967	10
673229	22.8095	76.7275	0.0655329	10
88929	22.8406	76.857	0.113194	10
289932	22.8434	76.8687	-0.0885682	10
454435	22.8547	76.9158	-0.203828	10
665668	22.8575	76.9276	-0.153674	10
610042	22.8773	77.01	0.242355	10
71788	22.8999	77.1042	-0.104545	10
78334	22.9112	77.1513	-0.218588	10
554186	22.914	77.163	0.250698	10
463363	22.9225	77.1983	-0.238793	10
264337	22.9281	77.2219	-0.226039	10
812104	22.9564	77.3396	-0.0501997	10
408707	22.9761	77.422	-0.0546282	10
274862	22.9818	77.4456	-0.224814	3
695949	22.9846	77.4573	0.0152971	10
819689	23.01	77.5633	0.0499287	10
14458	23.0213	77.6104	-0.120796	10
98086	23.0298	77.6457	-0.0150905	10
458764	23.0467	77.7163	0.0458194	10
25945	23.0524	77.7398	0.0533816	10
46441	23.0552	77.7516	-0.0385322	10
331503	23.0806	77.8576	-0.020953	10
69811	23.0891	77.8929	-0.045005	10
352983	23.1117	77.987	-0.251865	10
870731	23.1258	78.0459	-0.178337	10
742855	23.1428	78.1165	-0.222555	10
520979	23.1597	78.1872	0.257837	10
362652	23.1851	78.2931	0.144674	10
698857	23.2275	78.4697	0.0249295	10
625249	23.2416	78.5285	0.297022	10
496383	23.267	78.6345	-0.153616	10
52123	23.267	78.6345	0.0828305	10
831609	23.2698	78.6463	-0.17783	10
533720	23.284	78.7051	-0.210011	10
203486	23.2868	78.7169	0.054851	10
511971	23.2868	78.7169	0.0745419	10
873794	23.2896	78.7287	-0.143086	10
20062	23.3009	78.7757	-0.272039	10
537968	23.3291	78.8935	0.147126	10
47227	23.3348	78.917	0.106283	10
218035	23.3461	78.9641	0.228754	10
833548	23.3546	78.9994	0.0347293	10
267919	23.3574	79.0112	-0.209337	10
870352	23.3659	79.0465	-0.21355	10
553748	23.3715	79.07	-0.21212	10
638897	23.3885	79.1407	-0.165159	10
462141	23.3941	79.1642	0.192725	10
531269	23.3969	79.176	-0.209056	10
727909	23.3997	79.1878	-0.0262439	10
117235	23.4167	79.2584	0.228673	10
444519	23.4195	79.2702	0.130832	10
120042	23.4449	79.3761	0.193593	10
207430	23.4506	79.3996	-0.00667123	10
151775	23.4562	79.4232	-0.214227	10
262303	23.4591	79.435	0.242022	10
515389	23.4619	79.4467	-0.139611	10
663515	23.4619	79.4467	0.204057	10
356410	23.476	79.5056	-0.0827515	10
682321	23.4845	79.5409	-0.152475	10
463767	23.5071	79.6351	-0.0987628	10
684911	23.5127	79.6586	0.0767234	10
807961	23.5297	79.7293	-0.179634	10
611081	23.5579	79.847	-0.113143	10
295969	23.5692	79.8941	0.0449719	10
799428	23.572	79.9058	0.212976	10
745239	23.589	79.9765	-0.130461	10
649760	23.5946	80	0.0704796	10
