# Supplementary material for: Genome-wide quantitative dissection of an arthropod segmented body plan at single-cell resolution
Source: Commun Biol. 2025 Jun 11;8:913. doi: 10.1038/s42003-025-08335-x (PMC12159194; doi:10.1038/s42003-025-08335-x)
Supplement: Supplementary file 9 — Supplementary Data 7 [file 42003_2025_8335_MOESM9_ESM.xlsx]

## Sheet: DataS7
Data S7. Gene Expression Profiles at Late Stage 5.
	1	2	3	4	5	6	7	8	9	10	11	12	13	14	15	16	17	18	19	20	21	22	23	24	25	26	27	28	29	30	31	32	33	34	35	36	37	38	39	40	41	42	43	44	45	46	47	48	49
LOC107436078	0.0256188	0.0142382	0.000356484	-0.00141718	-0.00239724	0.00510435	0.0320304	0.0306845	0.0072701	0.0100893	0.0221084	0.0327029	0.0232507	0.0134636	0.00140867	-0.00407403	-0.00378737	0.00639538	0.0174983	0.0258768	0.0282863	0.0172179	-0.00985909	0.00365271	0.0347722	0.048264	0.0311966	0.000994819	-0.00893824	-0.00590377	0.0131506	0.0323156	0.0351368	0.0315491	0.0147297	-0.00289066	-0.000567454	0	0	0	0	-0.000339141	-0.00112455	0.00168874	0.0145977	0.0307267	0.0287134	0.0177955	-0.00172724
LOC107436080	0.117284	0.151158	0.115322	0.0952341	0.102221	0.103435	0.0765737	0.0599551	0.106799	0.162433	0.180409	0.171754	0.167268	0.161813	0.14977	0.119512	0.0660571	0.0163571	0.0501937	0.143385	0.307387	0.341838	0.266518	0.176955	0.113509	0.112295	0.107861	0.118511	0.123994	0.117131	0.110197	0.107491	0.11139	0.124801	0.131314	0.132944	0.171368	0.185143	0.137985	0.11058	0.122374	0.115583	0.093379	0.0837814	0.0993331	0.12963	0.171602	0.185959	0.151302
LOC107436081	0.190596	0.204364	0.228237	0.228354	0.213539	0.196036	0.14869	0.123088	0.0979605	0.0861151	0.110864	0.157295	0.235334	0.272856	0.267303	0.252942	0.225267	0.242209	0.256528	0.258687	0.226082	0.197317	0.171709	0.192229	0.225933	0.232954	0.210843	0.201092	0.234516	0.257476	0.255536	0.248364	0.242194	0.235046	0.221978	0.205529	0.182233	0.179055	0.247929	0.225637	0.154973	0.235452	0.340076	0.297954	0.232187	0.136707	0.109437	0.116946	0.152711
LOC107436082	0.0381505	0.021203	0.000530863	-0.00200166	-0.000114246	-0.00595727	0.0185834	0.050088	0.0463464	0.0152606	-0.000514614	-0.00576924	-0.00148358	0	0	0	0	0	0	0	0	0	0	0	0	0	0	0	0	0	0	0	0	0	0	0	0	0	0	0	0	0	0	0	0	0	0	0	0
LOC107436083	0.0553973	0.108591	0.145049	0.077171	0.0163805	0.0136744	0.0267945	0.0198772	0.00955193	-0.00876743	0.00436894	0.0303251	0.0417515	0.0381127	0.0133298	-0.000706316	-0.00251316	0.0169564	0.0256487	0.0265019	0.0151978	0.00655197	0.000785231	-8.28765e-05	-0.00321651	-0.00174708	0.0185664	0.0318174	0.0279088	0.0186544	0.00438746	-0.00660487	-0.000364803	0.0132842	0.0238445	0.030532	0.0195949	0.00235838	-0.000101026	0	0	0	0	0	-0.00152049	-0.00428724	0.00109731	0.0113654	0.0274468
LOC107436084	0.411613	0.387893	0.382095	0.385199	0.520442	0.633019	0.538774	0.356919	0.354869	0.426194	0.461289	0.484188	0.520485	0.544205	0.554508	0.540451	0.491263	0.502605	0.561602	0.641581	0.715527	0.705757	0.622297	0.514727	0.417327	0.415005	0.526391	0.554618	0.500157	0.461311	0.486715	0.527321	0.565359	0.605835	0.622876	0.633783	0.703076	0.657828	0.542635	0.405439	0.376125	0.396055	0.479598	0.584076	0.654121	0.691151	0.685247	0.637573	0.53791
LOC107436085	0.891797	0.855682	0.816406	0.940382	0.941363	0.89985	0.90398	0.914927	0.938636	0.803695	0.74522	0.737272	0.819197	0.855242	0.824846	0.790778	0.755926	0.843624	0.937995	1.03917	1.15233	1.14425	1.03176	0.96981	0.917071	0.913184	0.945185	1.01335	1.08989	1.10003	1.05457	1.01247	0.992047	0.987811	1.02104	1.03517	1.0572	1.06854	1.06374	1.12271	1.10676	1.06119	1.04634	0.969707	0.8406	0.699898	0.728315	0.858296	1.09054
LOC107436086	1.117	1.25536	1.20471	1.08311	1.03885	1.18902	1.37709	1.46084	1.38702	1.23566	1.25211	1.31623	1.29907	1.23964	1.10101	1.04015	1.08535	1.14597	1.14194	1.12433	1.14799	1.23071	1.37157	1.36352	1.23808	1.0796	1.01813	1.11406	1.2066	1.24907	1.16685	1.07383	1.07873	1.12818	1.20112	1.28749	1.31301	1.4294	1.47317	1.26197	1.02694	1.02558	1.1636	1.19824	1.24228	1.29123	1.36539	1.37392	1.22587
LOC107436087	1.96004	2.02473	2.0027	1.85113	1.79861	1.96773	2.10694	2.11698	1.95718	1.76127	1.77973	1.90121	2.04589	2.0453	1.86308	1.74364	1.68882	1.71444	1.74265	1.78778	1.85155	1.87406	1.87421	1.88163	1.92109	2.02862	2.08078	2.00065	1.87562	1.8025	1.85921	1.93797	1.97013	1.99632	1.9704	1.94479	2.01929	2.0655	1.99145	1.94583	1.88675	1.95624	2.05472	2.03076	1.95709	1.84254	1.78018	1.79523	1.92422
LOC107436088	0.798037	0.721329	0.507707	0.510921	0.643818	0.727451	0.672118	0.667997	0.66658	0.580298	0.509661	0.453541	0.486475	0.517373	0.523354	0.513536	0.49602	0.518088	0.503319	0.472079	0.413084	0.392199	0.42092	0.46593	0.500032	0.495813	0.485824	0.569247	0.67609	0.707733	0.613397	0.515333	0.519524	0.578445	0.663056	0.710957	0.633282	0.49336	0.49996	0.621422	0.666744	0.566418	0.368439	0.268609	0.218885	0.218268	0.266384	0.340128	0.434313
LOC107436089	0.029069	0.0465685	0.022201	-0.00781713	0	0	-0.000514071	-0.00283269	0.0168849	0.0264264	0.0166992	0.00597643	0.0283056	0.0398344	0.0462828	0.0393128	0.0129574	-0.00923001	-0.00447862	0.0113771	0.0250034	0.0243872	0.0104559	0.00709648	0.0118493	0.0147402	0.0202994	0.0358976	0.049901	0.0645335	0.0683162	0.065459	0.059947	0.0502082	0.0320576	0.01609	-0.000817866	-0.00185825	0	0	0	-0.0010303	-0.00334977	-0.00312402	0.0330685	0.0914922	0.108919	0.0942914	0.0294623
LOC107436090	0.427104	0.444534	0.511578	0.552268	0.669105	0.607313	0.525123	0.544426	0.570395	0.59441	0.659279	0.7035	0.634645	0.591824	0.559884	0.554481	0.591407	0.584846	0.560423	0.520339	0.479557	0.434679	0.378936	0.391563	0.429215	0.449083	0.49743	0.490911	0.473307	0.477382	0.527583	0.581514	0.60282	0.603729	0.55337	0.510891	0.576487	0.581186	0.580812	0.633359	0.653495	0.610902	0.451523	0.413048	0.406742	0.411647	0.410547	0.418521	0.451088
LOC107436091	0	0	0	0	0	0	0	0	0	-0.00324752	0.00925196	0.0252407	0.0304233	0.0391278	0.0480008	0.0469569	0.0394571	0.0192672	0.00225279	-0.00803185	-0.00373887	0.00583439	0.0234594	0.0275396	0.0191514	0.00907999	0.0172074	0.0256583	0.0181444	0.00840167	0.00276557	-0.00066679	-0.000803095	0	0	0	0	0	0	0	0	0	0	0	0	0	0	0	0
LOC107436092	1.63516	1.73961	1.85857	1.77914	1.58357	1.39465	1.11591	0.80543	0.464942	0.271088	0.152344	0.0869769	0.0599385	0.0569146	0.0815436	0.0951114	0.102613	0.0796459	0.0615158	0.0447442	0.0227414	0.00926862	0.00437967	0.0126283	0.0268723	0.0297332	0.0295546	0.0450552	0.0498239	0.0438125	0.0200132	-0.0026555	-0.00532797	0.00417811	0.0261544	0.0471815	0.0540891	0.030665	0.031039	0.0642879	0.0509817	0.0186177	-0.00388923	0.0248376	0.0272778	0.0156878	0.018253	0.0325331	0.0737567
LOC107436094	0	0	0	0	0	0	0	0	-0.00290717	0.0251052	0.0446038	0.0544626	0.0412675	0.02698	0.00980502	0.000445218	-0.00200256	-0.000393753	0	0	0	-0.0021137	-0.00783787	-0.00480841	0.010602	0.0329703	0.0473892	0.0536186	0.0602536	0.0563645	0.034636	0.0117781	0.00202493	0.00126895	0.0279186	0.053343	0.0549267	0.0235106	-0.00334593	-0.000892588	-0.00184352	0.0116267	0.0347708	0.0324332	0.0203492	-0.000673141	-0.00253818	0	0
LOC107436095	0	0	0	0	0	0	0	0	-0.000797373	0.00299676	0.0231445	0.0468636	0.0567404	0.0502365	0.0226753	0.00471935	-0.00372842	-0.00986252	0.00219619	0.0239121	0.0559893	0.0587416	0.0353511	0.00820505	-0.00795783	-0.00295521	0.0141567	0.0278523	0.0264365	0.0196078	0.00831657	-0.00171948	-0.00256475	0	0	0	0	0	0	0	0	-4.42959e-07	-1.52267e-06	-0.00271567	0.00956693	0.0288795	0.0315497	0.0241704	0.00092708
LOC107436096	0.265537	0.188414	0.090692	0.0993866	0.0875864	0.0765582	0.176317	0.261456	0.29838	0.226428	0.182263	0.156563	0.181832	0.1815	0.148642	0.121135	0.0999279	0.11068	0.143043	0.178958	0.185862	0.178468	0.158693	0.134125	0.103135	0.0924453	0.133467	0.151926	0.165583	0.215792	0.302371	0.366646	0.347569	0.279992	0.23086	0.202247	0.218717	0.213931	0.142753	0.049159	0.00301082	-0.00795382	0.0141258	0.110641	0.164437	0.197489	0.197647	0.175149	0.150383
LOC107436100	0.611786	0.653834	0.48292	0.406305	0.574954	0.506302	0.380272	0.50698	0.7214	0.706594	0.559032	0.378742	0.351994	0.384522	0.496598	0.526873	0.468431	0.427944	0.382746	0.343501	0.295966	0.348439	0.501439	0.564832	0.490667	0.30329	0.191742	0.220697	0.252814	0.25203	0.205598	0.174736	0.219943	0.312575	0.423013	0.500996	0.463007	0.39664	0.393721	0.393289	0.409247	0.393508	0.355572	0.233013	0.164228	0.137983	0.19135	0.25369	0.284163
LOC107436101	0.0917062	0.109553	0.133322	0.174658	0.22632	0.173134	0.121013	0.169207	0.209347	0.200039	0.178539	0.143403	0.117027	0.135431	0.20212	0.231788	0.230639	0.164803	0.121217	0.101277	0.129755	0.10917	0.0426546	0.033245	0.0808996	0.149208	0.158719	0.0917631	0.0642646	0.0612352	0.0680096	0.0824008	0.106443	0.137948	0.218983	0.291408	0.265442	0.206556	0.172906	0.18992	0.13788	0.0707384	0.0703385	0.170079	0.215118	0.220814	0.190837	0.156759	0.146944
LOC107436102	0.95906	1.10509	1.14207	1.0193	0.949327	0.729312	0.70502	0.759259	0.933947	0.948629	0.919223	0.894456	0.86789	0.877067	0.936429	0.949215	0.908062	0.933009	0.987298	1.07182	1.20274	1.22094	1.14418	1.03842	0.951484	0.960172	1.0131	1.09888	1.16091	1.17519	1.14199	1.09342	1.05698	1.03252	0.980515	0.927385	0.941846	0.935232	0.928406	1.06352	1.20681	1.11036	0.931996	0.942996	1.00521	1.08326	1.03705	1.00109	1.06447
LOC107436103	0	0	0	0	0	0	0	0	0	0	0	0	0	0	0	0	0	0	0	0	0	0	0	0	0	0	0	0	0	0	0	0	0	0	0	0	0	0	0	0	0	0	0	0	0	0	0	0	0
LOC107436104	0.0443179	0.153958	0.222076	0.22749	0.27029	0.313248	0.264195	0.244667	0.249738	0.317393	0.303589	0.252196	0.240014	0.243972	0.281042	0.282582	0.239563	0.174893	0.150188	0.15194	0.187287	0.185552	0.150831	0.169859	0.216343	0.267311	0.281042	0.23427	0.158107	0.113621	0.124967	0.150487	0.172528	0.197603	0.237547	0.277657	0.273155	0.240054	0.169544	0.247219	0.29513	0.254835	0.207102	0.277629	0.301549	0.292331	0.292959	0.286089	0.301104
LOC107436105	0.141353	0.233072	0.345023	0.287947	0.279737	0.313903	0.318906	0.247828	0.233022	0.287748	0.298324	0.29789	0.342667	0.409299	0.516334	0.535852	0.458723	0.288579	0.184755	0.146332	0.174835	0.240904	0.359541	0.363865	0.26855	0.164775	0.156414	0.13618	0.167229	0.217082	0.252218	0.273776	0.263195	0.228387	0.209244	0.203858	0.221421	0.246444	0.222034	0.199397	0.257638	0.335751	0.320916	0.226285	0.220287	0.273728	0.297444	0.288935	0.203344
LOC107436106	0.0705194	0.0768879	0.072406	0.0450049	0.00762108	-0.00344442	0.0236807	0.0441687	0.0540683	0.0750656	0.0756898	0.0658099	0.0630482	0.0649416	0.0755489	0.074445	0.0585888	0.0343116	0.0164543	0.0121568	0.0271892	0.0558945	0.102412	0.110929	0.0818924	0.0532753	0.0725191	0.0914099	0.0878792	0.0777834	0.0562841	0.0339705	0.0273603	0.031569	0.0543337	0.0776025	0.0715821	0.0118872	0.0345154	0.138719	0.140934	0.0911948	0.0790716	0.152773	0.148529	0.0976796	0.0708439	0.067702	0.105489
LOC107436108	0.970369	1.13197	1.28638	1.20532	1.21201	1.35157	1.41184	1.40104	1.51212	1.67635	1.68545	1.59767	1.43212	1.35785	1.38972	1.44251	1.51928	1.50988	1.55884	1.60378	1.60548	1.57674	1.49713	1.43941	1.44544	1.48514	1.5335	1.62997	1.54334	1.42567	1.39479	1.40598	1.4508	1.51933	1.49777	1.44058	1.45987	1.46294	1.53279	1.6551	1.7143	1.65768	1.50444	1.35133	1.29882	1.3247	1.41084	1.51587	1.60169
LOC107436109	1.05499	0.884433	0.727318	0.756122	0.801325	1.01634	1.29607	1.25481	1.08591	0.914141	0.830886	0.813123	0.840695	0.863667	0.876513	0.895892	0.920801	1.05383	1.11838	1.12081	1.00844	0.966079	0.983781	0.999633	0.97383	0.909488	0.970685	1.11957	1.11756	1.0505	0.968662	0.91494	0.979366	1.11344	1.17436	1.18722	1.10706	1.01898	1.05585	1.1779	1.10307	0.944713	0.85819	0.921159	1.00186	1.12072	1.18422	1.18766	1.098
LOC107436110	0.0455141	0.0246956	0.0418958	0.0912342	0.0616543	0.00412549	-0.000270007	0.0306882	0.0347291	0.010965	0.0234125	0.0489498	0.0740454	0.0835513	0.0707224	0.055157	0.0397427	0.0359953	0.0380369	0.0411944	0.038535	0.040595	0.0472655	0.0506296	0.0457856	0.0263219	0.0138738	0.015031	0.00590072	-0.00245198	-0.00430689	-0.00376008	-0.0046877	-0.00369028	0.0192938	0.0464112	0.0862117	0.0734027	0.0291661	-0.0111621	-0.000212616	0.0272761	0.0354242	0.0203513	0.00803441	-0.00251149	-0.00182078	0	0
LOC107436112	0.0662843	0.0377096	0.00235888	-0.00402418	0	0	0	0	0	0	0	0	0	0	0	0	0	0	0	0	0	0	0	0	0	0	0	0	0	0	0	0	0	0	0	0	0	0	0	-0.000148698	-0.00254462	0.015445	0.0530205	0.0723374	0.0592346	0.0225225	0.00279543	-0.00655358	-0.000356789
LOC107436115	0.145331	0.129542	0.142767	0.118367	0.118847	0.145119	0.134328	0.192275	0.233743	0.183239	0.155875	0.150001	0.216762	0.244997	0.229853	0.19964	0.151514	0.132303	0.12681	0.123961	0.102989	0.0944482	0.0967525	0.131935	0.160436	0.14785	0.121893	0.114766	0.132468	0.137474	0.106281	0.0744879	0.060994	0.0588185	0.0926146	0.133438	0.180573	0.207616	0.159265	0.145805	0.174635	0.190843	0.169307	0.0833837	0.0721219	0.106374	0.153409	0.200187	0.216178
LOC107436118	0.0456134	0.0742203	0.0621834	0.0443308	0.0383199	0.0203001	0.0452026	0.0811103	0.0707704	0.0236985	0.00132598	-0.00511746	-0.00412773	0.00144868	0.0137985	0.0200499	0.0211496	0.0118529	0.000167506	-0.00297002	0.0181191	0.0397925	0.0679557	0.0661618	0.036125	0.00734267	0.00680563	0.0323703	0.0552878	0.0609478	0.0379829	0.01167	6.82139e-05	-0.00551721	-0.0111755	-0.00800855	0.0245531	0.0704185	0.0902622	0.0442255	-0.000727937	-0.00668055	-0.00144944	-0.00112121	0.00132098	0.00913542	0.0182793	0.0301567	0.0473423
LOC107436121	0.321649	0.244865	0.103885	0.0338356	0.0966467	0.153269	0.132809	0.128101	0.21674	0.235101	0.196461	0.131924	0.0736707	0.060727	0.103431	0.128531	0.139414	0.129316	0.110005	0.0916125	0.0924221	0.0959435	0.103074	0.0909541	0.0853316	0.124846	0.16267	0.198338	0.164577	0.120372	0.10815	0.116966	0.169141	0.242178	0.257882	0.240458	0.153933	0.11935	0.120455	0.132082	0.0924352	0.0457603	0.0263637	0.0167274	0.0522696	0.112588	0.142797	0.147958	0.103799
LOC107436122	0.721486	0.732901	0.695454	0.633366	0.712559	0.777299	0.717122	0.718708	0.764539	0.727523	0.680131	0.624353	0.617593	0.643362	0.697245	0.731004	0.756236	0.752753	0.719315	0.665261	0.580533	0.541273	0.541187	0.571387	0.592771	0.535211	0.459838	0.481767	0.607254	0.686114	0.656917	0.610738	0.589059	0.577224	0.620502	0.636007	0.550667	0.469649	0.382822	0.357202	0.379254	0.416309	0.461816	0.426488	0.407245	0.414361	0.486454	0.553609	0.580678
LOC107436124	0.0733351	0.0413449	0.0250785	0.0789721	0.107374	0.069158	0.0891923	0.116328	0.110132	0.0696866	0.0546597	0.0554162	0.0492061	0.0428015	0.038154	0.0359613	0.0357438	0.0639602	0.083231	0.0910369	0.0858794	0.0789415	0.0630513	0.0726304	0.0883526	0.0977035	0.130279	0.140742	0.0976515	0.0617993	0.0746852	0.0947539	0.0903433	0.0774966	0.0512517	0.0376203	0.133942	0.163424	0.107397	0.0111608	0.0523668	0.110997	0.119075	0.0965665	0.0823967	0.0813916	0.0821071	0.0749894	0.0605293
LOC107436125	0.00604588	0.0156685	0.00937093	-0.00245168	0.00603993	0.0194762	0.0340669	0.0393135	0.0529768	0.0547102	0.0816886	0.108276	0.12434	0.140194	0.144985	0.153103	0.170612	0.167918	0.189265	0.244149	0.345281	0.392649	0.401702	0.43149	0.495252	0.592292	0.635515	0.562187	0.48714	0.438996	0.423033	0.409729	0.379635	0.343712	0.319254	0.295811	0.271101	0.197404	0.117872	0.132513	0.140217	0.0994768	0.0694728	0.0535262	0.029184	-0.00125645	-0.00425193	0	0
LOC107436126	0.890951	0.798518	0.742919	0.702487	0.647881	0.753878	0.87279	0.825215	0.791048	0.871568	0.796987	0.670755	0.593823	0.62225	0.802526	0.890087	0.86184	0.852077	0.872773	0.916397	1.00261	1.02581	0.99594	0.95019	0.852579	0.741549	0.70596	0.730409	0.671074	0.600449	0.577059	0.600217	0.710702	0.877372	0.93332	0.928057	0.901345	0.798089	0.813855	0.837832	0.836754	0.764501	0.668131	0.667521	0.719239	0.814325	0.902804	0.936467	0.868423
LOC107436127	0.416733	0.298081	0.320546	0.427116	0.339219	0.445773	0.594104	0.633601	0.614235	0.660333	0.649287	0.584362	0.501598	0.434837	0.376936	0.340228	0.323448	0.316845	0.346524	0.398237	0.473165	0.463174	0.37668	0.34139	0.336819	0.349069	0.34909	0.326349	0.303318	0.306318	0.355325	0.400091	0.397298	0.37757	0.330013	0.290413	0.332507	0.340825	0.325798	0.256869	0.273446	0.305302	0.31417	0.288895	0.270501	0.265415	0.279226	0.29235	0.309649
LOC107436128	0.136737	0.0705079	0.0196813	0.0129074	0.0249626	0.0608746	0.0664525	0.0355606	-0.00141979	0.00824411	0.0208112	0.0300316	0.026859	0.0291222	0.039063	0.0540578	0.0744317	0.0819282	0.0853277	0.081519	0.0696176	0.0579845	0.0394047	0.0217527	0.0172224	0.0288524	0.0450269	0.0356362	0.00499364	-0.00213495	0.0482389	0.0963553	0.0966496	0.0761675	0.0301341	-0.00891271	0.00825329	0.0149925	0.00637322	0.0449601	0.1192	0.155798	0.159721	0.149895	0.116027	0.0654622	0.0335781	0.032475	0.0738312
LOC107436129	0.747776	0.81386	0.62329	0.333898	0.376646	0.482986	0.551375	0.594794	0.71345	0.770065	0.672807	0.532087	0.459177	0.440995	0.498403	0.560492	0.619431	0.602598	0.579063	0.540389	0.439651	0.40234	0.419912	0.510183	0.678677	0.809799	0.773627	0.692902	0.674651	0.694928	0.728006	0.754597	0.754047	0.737617	0.665467	0.594637	0.549749	0.613629	0.646688	0.703041	0.705096	0.681871	0.57805	0.440982	0.40433	0.434972	0.513927	0.600963	0.676492
LOC107436131	0	-6.99494e-05	0.0124001	0.0316609	0.026337	0.0192957	0.00691454	0.0152507	0.037616	0.0373565	0.0223669	0.00187117	-0.00504643	-0.000487592	0.0167491	0.0254057	0.0269921	0.018292	0.0042322	-0.0048262	0.00613685	0.0248367	0.0539514	0.05667	0.0345835	0.0065264	-0.00265349	-0.00264121	0.00299915	0.0181972	0.036054	0.0467524	0.0373284	0.016198	0.00464779	-1.04728e-05	-0.00375012	-0.00394012	0.0111517	0.024943	0.0186204	0.0066158	0.0163371	0.0440301	0.0531622	0.0471987	0.0270505	0.00787812	-0.00197094
LOC107436133	0.0986213	0.0496307	0.0525283	0.0940997	0.0779164	0.0188527	-0.000193985	0.0468586	0.0820887	0.0710295	0.0407962	0.00865236	0.00833605	0.0166427	0.038512	0.0456809	0.0371485	0.0298662	0.0202087	0.0169456	0.0274071	0.0389185	0.0566109	0.0484102	0.0167075	-0.00773079	-0.0061314	0.00489024	0.0695085	0.124929	0.128093	0.109619	0.0722933	0.0198978	0.0199214	0.0314141	0.0204065	0.00252252	-0.000105854	0	0	0	0	-0.0067575	0.00809778	0.0354224	0.0426622	0.0430942	0.0310523
LOC107436135	0	-0.000136841	0.00901809	0.0165553	0.00810282	-0.0011865	-9.51921e-05	0	0	0	-0.00356345	-0.00432623	0.0160909	0.0258772	0.0252514	0.0242009	0.0200447	0.021795	0.0367625	0.0516041	0.0472057	0.0330274	0.00808488	0.00113396	0.0152031	0.0333189	0.0306488	0.0466753	0.0627745	0.0657152	0.0562384	0.044731	0.0378978	0.0351313	0.0202168	0.00122258	-0.00534141	0.00154949	0.0163768	0.0204268	0.00661478	0.0129938	0.0462676	0.0447513	0.0267189	-0.00435085	0.00542954	0.0270188	0.0498139
LOC107436137	0.0146358	0.0503105	0.0714459	0.0435731	0.095474	0.119693	0.056708	0.0143076	0.0134926	0.0363828	0.0374453	0.0259405	0.0119763	0.0150909	0.0354058	0.0425068	0.0364656	0.0179337	0.00632078	0.00564086	0.0257089	0.0655918	0.128526	0.153589	0.126124	0.0735931	0.0901437	0.10698	0.0948395	0.0798726	0.0903643	0.10627	0.107199	0.09848	0.0701943	0.0447961	0.0978593	0.101434	0.0576002	-0.0131915	0.000499968	0.0626382	0.0991741	0.0747089	0.0703642	0.0761268	0.0761929	0.0630605	0.0147518
LOC107436144	0.0761598	0.0922268	0.141057	0.0975677	0.0207641	0.0192088	0.0610156	0.0945088	0.0863551	0.0839262	0.126159	0.175003	0.199158	0.179476	0.102501	0.05122	0.0276093	0.0154601	0.0378473	0.0713158	0.0911504	0.0967501	0.0869734	0.0842705	0.0958416	0.101043	0.126814	0.196552	0.225461	0.208512	0.124904	0.038213	0.0131446	0.017011	0.0230189	0.0292563	-0.000875756	0.00850001	0.0545732	0.122102	0.146025	0.152305	0.123667	0.0649526	0.0215154	-0.0109756	-0.00417732	0.0187704	0.0568718
LOC107436148	0.255144	0.337783	0.298353	0.272367	0.326864	0.285074	0.226663	0.274646	0.344912	0.338592	0.351719	0.369998	0.412516	0.411283	0.351303	0.314294	0.304395	0.273234	0.242485	0.215556	0.175348	0.190434	0.254973	0.283593	0.295791	0.280373	0.228406	0.227541	0.218661	0.221901	0.230297	0.232643	0.238056	0.252143	0.235364	0.221503	0.190423	0.220138	0.283498	0.330688	0.282313	0.224328	0.177776	0.215663	0.247705	0.274122	0.244687	0.197818	0.16588
LOC107436149	0.927749	0.769389	0.55861	0.699206	0.747782	0.685758	0.786726	0.730642	0.66075	0.828997	0.972929	1.05515	0.983584	0.952975	0.946581	0.938673	0.930392	0.946732	1.02328	1.13201	1.26908	1.20907	0.988008	0.921516	0.925512	0.9581	0.947329	0.872541	0.812045	0.765372	0.789388	0.850272	0.918501	0.996581	0.991843	0.939106	0.950634	0.830437	0.639747	0.548161	0.593053	0.675702	0.820825	0.908468	0.869428	0.7719	0.761047	0.798881	0.876938
LOC107436150	0.288177	0.288898	0.359688	0.436804	0.469454	0.410169	0.299856	0.359258	0.444234	0.526231	0.500412	0.429612	0.436829	0.495802	0.612972	0.628973	0.53919	0.425459	0.393352	0.412788	0.47567	0.494611	0.489811	0.502215	0.487802	0.424212	0.41428	0.440963	0.404194	0.374399	0.381821	0.404019	0.442035	0.488074	0.490671	0.476373	0.461804	0.352552	0.301139	0.442309	0.546381	0.477154	0.369287	0.391489	0.381074	0.355794	0.318941	0.319535	0.397243
LOC107436151	-0.00226183	0.0040981	0.031522	0.0255294	0.00137377	-0.00176399	-0.00318928	-0.00225203	0.0325512	0.0622409	0.0556523	0.0308681	0.00154037	-0.0105803	-0.00352761	0	0	0	0	0	0	0	0	0	0	0	0	0	0	0	0	0	-0.0016828	-0.00396608	0.000265981	0.00702065	0.023252	0.02554	0.0108234	-0.00540877	-0.0010188	0	0	0	0	0	0	0	0
LOC107436153	-0.00927641	0.0370289	0.0683236	0.0261937	0.0115692	0.0524735	0.0333698	0.0174168	0.0209193	0.0333475	0.0320053	0.0213707	0.0136949	0.00679039	-0.00111079	0.00435414	0.0245517	0.0322614	0.0303823	0.019897	-0.00428251	-0.0128819	-0.00945799	0.0273119	0.0707696	0.079196	0.047549	0.0130877	0.00613583	0.0140237	0.0438721	0.0751537	0.0809151	0.076562	0.0468909	0.0182928	0.0580495	0.0821359	0.06329	0.0222067	-0.00572275	-0.00835601	0.00258824	0.0531943	0.0589584	0.0402298	0.0481118	0.0666527	0.115835
LOC107436158	0.135197	0.0952074	0.0694411	0.0460185	0.00560071	-0.00247886	-0.0032364	0.00170399	0.023941	0.0295377	0.0214304	0.00695899	-0.00204829	-0.00484397	-0.0014646	0	0	0	-9.49757e-08	-0.000915875	-0.00584654	0.00395315	0.0281808	0.0419824	0.041152	0.0199173	-0.00343883	-0.00341	-0.00411313	0.000837163	0.0182483	0.0336435	0.0338929	0.0272372	0.0114084	-0.00281216	-0.000439421	0	0	0	0	0	0	0	-0.000151861	-0.00045992	-0.00288046	0.000769735	0.0171391
LOC107436159	0.0781556	0.123782	0.123357	0.0460675	0.0673926	0.165798	0.171927	0.109003	0.0507833	0.0603842	0.0782193	0.106696	0.132232	0.137529	0.128272	0.112688	0.0848523	0.0533502	0.0355388	0.0269996	0.0288879	0.0352391	0.041689	0.0515086	0.0802404	0.10938	0.102	0.0636428	0.0286188	0.0233028	0.0742551	0.127219	0.13723	0.127492	0.089254	0.0536182	0.0348446	0.100776	0.182751	0.24152	0.230798	0.153743	0.105334	0.0546636	0.0491502	0.0852742	0.129953	0.148454	0.0836651
LOC107436160	0.120464	0.138925	0.128436	0.123664	0.11828	0.157283	0.14887	0.126196	0.172608	0.204424	0.192609	0.158543	0.129005	0.122355	0.128654	0.149484	0.188787	0.27082	0.331608	0.358389	0.3281	0.262444	0.151865	0.0935777	0.0648123	0.0502988	0.100459	0.119193	0.112569	0.10355	0.113858	0.129006	0.134109	0.131526	0.106568	0.0745804	0.0820521	0.0635874	0.0297971	0.0706888	0.22029	0.261168	0.202201	0.120672	0.152773	0.254387	0.275512	0.2394	0.110601
LOC107436161	0.04619	0.0392691	0.0304212	0.0518084	0.0677187	0.0622611	0.0282406	-0.00330736	0.0414235	0.101668	0.145691	0.16436	0.135941	0.109074	0.0714743	0.0579577	0.0739102	0.0815588	0.0851141	0.0864337	0.0874347	0.0732044	0.0438459	0.0325959	0.03637	0.0411638	0.0294866	-0.00330923	0.00755559	0.0240245	0.024009	0.0209725	0.0192499	0.0170073	0.0304236	0.0428917	0.0189144	0.00772414	0.0460031	0.0666172	0.0370186	-0.00082497	-0.0121395	0.0156564	0.0266225	0.0286246	0.0145368	-0.00175337	-0.00571849
LOC107436162	0.704449	0.721005	0.75804	0.891386	0.955027	0.952804	0.859965	0.74079	0.737913	0.877313	0.86329	0.759331	0.626089	0.59542	0.689696	0.760762	0.807816	0.810793	0.818606	0.79533	0.731003	0.673113	0.590884	0.602834	0.653878	0.629657	0.657111	0.742911	0.698486	0.657545	0.64172	0.639509	0.692385	0.764361	0.747608	0.715775	0.619719	0.64431	0.666094	0.743358	0.847309	0.872296	0.795916	0.639485	0.622936	0.692175	0.671486	0.650943	0.612286
LOC107436163	0.315328	0.225034	0.29306	0.347769	0.309894	0.263417	0.250938	0.283209	0.298386	0.331327	0.328992	0.31443	0.295979	0.29852	0.334207	0.326821	0.264031	0.234763	0.26232	0.329167	0.474542	0.456669	0.290169	0.203314	0.204236	0.29473	0.396758	0.402423	0.325233	0.240079	0.171183	0.123271	0.130672	0.166815	0.197569	0.224405	0.225072	0.186944	0.149611	0.24167	0.338147	0.313015	0.237724	0.256538	0.256612	0.24206	0.223058	0.219996	0.260646
LOC107436164	1.92616	1.86273	1.89086	1.94711	1.87032	1.88032	1.94351	2.0164	1.99201	1.9576	1.88221	1.78178	1.71265	1.70059	1.74628	1.78401	1.82264	1.73905	1.73367	1.79347	1.95063	2.00751	1.98751	1.89397	1.82423	1.88627	2.00649	2.14777	2.1852	2.17552	2.14938	2.10628	2.05075	1.99437	1.94177	1.89873	1.95532	1.87481	1.78732	1.79371	1.73728	1.67824	1.6571	1.80711	1.87137	1.87854	1.82627	1.80566	1.90995
LOC107436165	0.33808	0.29106	0.279262	0.329302	0.297444	0.217399	0.354569	0.445555	0.389558	0.280005	0.278565	0.32106	0.296021	0.272372	0.23858	0.215612	0.211733	0.259217	0.256588	0.22236	0.151299	0.11964	0.123848	0.174426	0.226298	0.213405	0.157965	0.163379	0.198158	0.233888	0.248002	0.251294	0.256055	0.266602	0.262962	0.261413	0.270505	0.274611	0.284204	0.175916	0.153428	0.191117	0.188901	0.173135	0.215435	0.29125	0.292979	0.254761	0.200575
LOC107436169	0.804463	0.56885	0.409855	0.47527	0.546436	0.575164	0.572084	0.601063	0.619933	0.661347	0.702508	0.729834	0.74172	0.724422	0.66437	0.600706	0.529234	0.472811	0.475464	0.497488	0.483299	0.516315	0.600196	0.652573	0.650464	0.536393	0.38171	0.374033	0.420081	0.467762	0.482144	0.487886	0.508621	0.538597	0.572835	0.597283	0.508078	0.486392	0.527521	0.527076	0.516339	0.585713	0.565291	0.46216	0.447763	0.501014	0.614635	0.70715	0.758113
LOC107436171	0.180839	0.267901	0.237744	0.161411	0.27608	0.308329	0.183885	0.151145	0.176617	0.199653	0.218807	0.218135	0.203192	0.202281	0.214554	0.236843	0.280189	0.21443	0.15239	0.110138	0.120189	0.14967	0.19755	0.147111	0.0704993	0.085621	0.203317	0.285683	0.267495	0.222877	0.197455	0.186132	0.207242	0.23657	0.20183	0.145346	0.069922	0.0938701	0.159254	0.167525	0.162246	0.165678	0.223963	0.206949	0.171107	0.119626	0.132416	0.175443	0.238143
LOC107436172	0.241142	0.272255	0.301715	0.268573	0.312046	0.288109	0.227787	0.394444	0.487926	0.364653	0.307981	0.307764	0.447918	0.490378	0.426986	0.363273	0.291614	0.234142	0.244616	0.297737	0.389657	0.42102	0.403913	0.306548	0.204076	0.191801	0.268837	0.296832	0.338867	0.391033	0.446965	0.473269	0.408981	0.291794	0.233032	0.218585	0.270633	0.363265	0.513022	0.56578	0.459782	0.295369	0.206285	0.161959	0.173714	0.245943	0.331556	0.380542	0.315739
LOC107436174	0	0	0	-0.00156927	-0.00152795	0.0191925	0.0341715	0.0304244	0.0324899	0.0361809	0.0360358	0.0333561	0.0222047	0.0147892	0.0115112	0.0160705	0.0302768	0.0567267	0.0617703	0.0517908	0.0257624	0.00972222	0.000596612	-0.000445384	-0.00279601	-0.00473571	0.0118422	0.0299657	0.0293733	0.031453	0.0533567	0.0775703	0.0939783	0.104969	0.0765022	0.0375122	0.0186641	0.00207857	-0.000101026	0	0	0	0	0	0	0	0	0	0
LOC107436175	0.807281	0.87552	0.933405	0.967301	0.865174	0.817832	0.861556	0.660307	0.568472	0.659511	0.78336	0.86284	0.739336	0.649401	0.562952	0.538959	0.604141	0.675041	0.661404	0.617119	0.560504	0.698648	1.03347	1.10946	0.917571	0.603408	0.518634	0.547154	0.568732	0.604808	0.668586	0.727707	0.731342	0.706654	0.756936	0.816147	0.901805	0.853195	0.680923	0.529244	0.525164	0.637452	0.773556	0.790988	0.794172	0.779025	0.787423	0.792563	0.77858
LOC107436176	0.0027517	0.0376886	0.0469432	0.0108072	-0.00678286	0.0132134	0.0289424	0.0356951	0.0239615	0.0127273	0.00390259	-0.0025821	-0.00350087	0.000164656	0.0139658	0.0296442	0.0484238	0.0439559	0.0281793	0.0132366	0.0170295	0.0246164	0.0349875	0.0233995	0.00134061	-0.00428336	0	0	0	0	0	0	-0.00412147	-0.00930179	0.00398854	0.0219318	0.0540868	0.0464321	0.0171591	0.0275057	0.0473974	0.028258	-0.00344782	-0.00356124	-0.00372477	-0.00371075	-0.000935054	0.00567794	0.0154006
LOC107436177	0.216444	0.205525	0.218628	0.189866	0.0918286	0.044811	0.0951762	0.187901	0.217477	0.16664	0.0965744	0.0389636	0.0473387	0.0846083	0.162773	0.214587	0.241781	0.223171	0.167625	0.0941834	0.00928507	0.00614937	0.078976	0.119902	0.131904	0.123529	0.119125	0.0939421	0.0646736	0.0419625	0.0388721	0.0441716	0.0454113	0.0479107	0.0924204	0.137519	0.17276	0.129131	0.045805	0.0389357	0.0434929	0.0290032	0.028327	0.0576544	0.0621555	0.05701	0.0716898	0.0861203	0.0935677
LOC107436180	0.0844576	0.114137	0.106296	0.0596537	0.0500444	0.124074	0.124324	0.104215	0.11091	0.10442	0.0911209	0.0801512	0.114773	0.13476	0.138568	0.125682	0.0944841	0.0592025	0.0580432	0.0709379	0.0802354	0.0921971	0.10714	0.117256	0.121016	0.093479	0.0607136	0.102649	0.162075	0.198256	0.176052	0.13709	0.108332	0.0833588	0.0942832	0.114435	0.117324	0.092757	0.0747725	0.092766	0.127059	0.119594	0.0854	0.0445069	0.015914	-0.00450219	-0.00828596	0.0139904	0.0747935
LOC107436181	0.496711	0.413347	0.440723	0.511454	0.365354	0.320531	0.495261	0.540714	0.44757	0.364964	0.363079	0.391779	0.406355	0.429298	0.463982	0.485278	0.502183	0.469094	0.440235	0.414851	0.401378	0.393009	0.379606	0.405713	0.433293	0.399901	0.328318	0.304914	0.274592	0.255787	0.250425	0.261346	0.314123	0.396896	0.446386	0.468726	0.427719	0.354109	0.302594	0.339574	0.267963	0.246061	0.300571	0.335514	0.353805	0.348975	0.372829	0.420449	0.482665
LOC107436184	0	0	0	0	0	0	0	0	0	0	0	0	0	0	0	0	0	0	0	0	0	-0.000303733	-0.00115765	-0.00322844	0.00188502	0.0170867	0.0249872	0.0189527	0.00567322	-0.00440756	-0.00339347	-0.000339423	0	0	0	0	0	0	0	-0.003938	0.0142014	0.0296335	0.026358	0.0076781	0.001703	0.0102734	0.0318707	0.045607	0.0372284
LOC107436185	0.142057	0.1258	0.103564	0.0668655	0.0128061	0.0117694	0.0213205	0.00884786	0.0129459	0.0521564	0.061563	0.0512044	0.0124171	0.000747494	0.0240341	0.0423632	0.0564059	0.0554681	0.0423522	0.0268194	0.029975	0.0325043	0.0279098	0.0566868	0.0925004	0.103915	0.0942922	0.0472014	0.0310618	0.0390077	0.0695946	0.103203	0.123113	0.134271	0.112801	0.0820124	0.0512807	0.0354027	0.0389144	0.0625224	0.0697558	0.0538475	0.0389151	0.0308036	0.0180136	-5.65221e-05	-0.00820756	0.000981739	0.0341178
LOC107436187	0.0262037	0.0394667	0.0724827	0.045608	0.00632279	0.0440001	0.0805011	0.0519908	0.0106962	-0.0112283	-0.00192524	0.0209249	0.0392395	0.0526881	0.0601334	0.0690433	0.0811375	0.0905828	0.0964331	0.0919765	0.0636352	0.0404655	0.014579	0.0160315	0.0447621	0.0718547	0.0645225	0.0326264	0.00218997	-0.0162945	-0.0165608	-0.00985866	0.0038422	0.0245687	0.0495181	0.0689239	0.0564759	0.0299632	0.018426	0.0389929	0.058264	0.0382609	0.00631533	-0.00475848	-0.0061513	0.00395142	0.0295108	0.0470073	0.0394842
LOC107436189	0.0364019	0.0507481	0.0552289	0.0208121	-0.00909418	-0.00604838	0.00967467	0.0476656	0.0720578	0.078398	0.0596446	0.031223	0.0154877	0.019791	0.0500133	0.0713843	0.0839084	0.0874402	0.089428	0.0878904	0.0802156	0.0741343	0.0681914	0.069574	0.0695882	0.0509719	0.020448	0.0139316	0.0215809	0.0254146	0.00768611	-0.00818232	0.00283875	0.0308797	0.0723945	0.103666	0.0823591	0.0170792	-0.00446826	0.0231558	0.029542	0.0171686	-0.00232477	-0.00216667	-0.00145248	-9.91864e-05	0	0	0
LOC107436191	0.447788	0.406772	0.241826	0.205473	0.295824	0.351162	0.43966	0.413576	0.43543	0.395444	0.336576	0.27144	0.213967	0.194235	0.216215	0.239938	0.27262	0.275437	0.248531	0.225948	0.227734	0.288941	0.415801	0.411945	0.31923	0.240335	0.212973	0.141634	0.113755	0.134673	0.203221	0.269725	0.29018	0.286694	0.297261	0.301611	0.232355	0.160208	0.177791	0.32269	0.371697	0.312871	0.245919	0.268926	0.297996	0.334265	0.334123	0.346673	0.390022
LOC107436193	0.621648	0.561699	0.483698	0.392788	0.394362	0.587462	0.532043	0.513433	0.612544	0.637887	0.505649	0.324153	0.309592	0.328214	0.398736	0.432045	0.416316	0.432952	0.499829	0.571911	0.627886	0.598891	0.477124	0.399262	0.349788	0.298789	0.316969	0.370556	0.384567	0.391226	0.389685	0.383091	0.383152	0.381649	0.308327	0.24641	0.275205	0.399753	0.406362	0.359091	0.422487	0.425807	0.307055	0.170576	0.192858	0.313697	0.38869	0.419548	0.356047
LOC107436196	0.0234221	0.0124918	0.0207057	0.0239082	0.00733968	-0.0022294	-1.67884e-07	0	0	0	0	0	0	-0.000772829	-0.0028857	0.00170165	0.0127098	0.022253	0.0380797	0.0508777	0.0531741	0.0426189	0.016006	7.9322e-05	-0.00208194	0	0	0	0	0	0	0	-0.00145586	-0.00353344	-0.00142332	0.00411793	0.0244985	0.0311699	0.018639	-0.00438035	-0.00292086	0	0	0	0	0	-7.75803e-05	-0.00101459	-0.00388475
LOC107436197	0.0543277	0.138313	0.227609	0.11912	0.0216929	0.104354	0.182401	0.192265	0.131606	0.0911751	0.0901622	0.101884	0.0890332	0.0618172	0.0190974	0.0154945	0.0530135	0.097699	0.108982	0.0973063	0.0538161	0.0544602	0.0942454	0.200921	0.30295	0.305454	0.184072	0.106133	0.169612	0.218805	0.187122	0.143564	0.107409	0.0733791	0.0827348	0.0982416	0.0830584	0.108752	0.194197	0.277145	0.24262	0.1154	0.0323999	0.109029	0.148104	0.16995	0.122955	0.07291	0.0773152
LOC107436199	0	0	0	0	0	-0.00406333	0.0104754	0.0301304	0.0283686	0.00943566	-0.000346405	-0.00375064	-0.000952205	0	0	0	0	0	0	0	0	0	0	0	0	0	0	0	0	0.000276088	0.00399524	0.00989316	0.0182349	0.0267123	0.0229693	0.0135494	-0.00492009	-0.00487125	0.00859139	0.0201049	0.0156509	0.0034416	-0.00347751	-0.000769288	-1.97713e-07	-1.32378e-08	0	0	0
LOC107436200	0.25841	0.268408	0.168553	0.1898	0.245578	0.205735	0.222648	0.288384	0.305346	0.31328	0.352185	0.39428	0.385768	0.37403	0.349869	0.31402	0.269668	0.232084	0.215255	0.218302	0.26458	0.286669	0.287681	0.302637	0.355563	0.405923	0.398943	0.395906	0.348844	0.299715	0.259613	0.224014	0.213725	0.222085	0.211147	0.216381	0.275836	0.323809	0.303966	0.247069	0.249873	0.270294	0.285712	0.388787	0.441731	0.455629	0.386836	0.303463	0.244688
LOC107436201	0.0348275	0.0161807	-0.00153483	-0.000889793	0	-0.0031847	0.00760292	0.0237094	0.0229241	0.00816792	0.000141581	-0.00305318	-0.000782001	-0.000749265	-0.00359483	-0.00379921	-0.00154221	0.0180067	0.0287922	0.0315043	0.0199961	0.0177814	0.0240883	0.0232674	0.0201908	0.0292179	0.0476168	0.0476819	0.0421553	0.0326169	0.021518	0.0133462	0.0145442	0.0193203	0.0407337	0.0615645	0.0631748	0.0439796	0.0250396	-0.00350021	-0.00445842	0	0	0	-0.00224286	-0.00624424	0.0025458	0.0174026	0.0384492
LOC107436202	0.00331157	0.0426798	0.0640751	0.0916241	0.148188	0.107235	0.0566688	0.0574453	0.054066	0.0454059	0.0354177	0.0258917	0.0113382	0.000957009	-0.00474411	-0.00417394	0.00118768	0.0100239	0.0240157	0.0402324	0.0565851	0.0694433	0.0811309	0.0761722	0.0573242	0.0289203	0.00606573	-0.00701106	0.00543427	0.0265985	0.0388895	0.0476061	0.0505563	0.0474975	0.0512527	0.0595418	0.0695922	0.0866392	0.0768049	0.0427076	0.00906922	0.0333214	0.0805788	0.141582	0.155321	0.136095	0.116982	0.0948383	0.0782764
LOC107436203	0.0979879	0.0989778	0.0746522	0.0283431	0.00433953	-0.00564898	0.00760275	0.0237094	0.0229241	0.00816792	0.000141581	-0.00305318	-0.000782001	-0.00129154	-0.00564167	-0.00138798	0.0122997	0.0243621	0.027317	0.0218586	-2.79887e-06	-0.0037847	0.00918055	0.0181936	0.0208918	0.0127482	-0.000643137	-0.00263366	-0.00125866	-0.000239984	-0.00264962	-0.00349923	0.00397707	0.0151397	0.0192437	0.0210889	0.0127265	0.0180958	0.0251625	0.0166051	0.0215416	0.0250994	0.0178258	0.00124695	-0.00375868	-0.000295615	-0.00138857	-0.00180672	0.00124763
LOC107436209	0	0	0	0	0	0	0	0	0	0	0	0	0	0	0	0	0	0	0	0	0	-0.0021137	-0.00783787	-0.00480841	0.013398	0.037706	0.0395424	0.0195321	0.000272448	-0.0108708	-0.00556669	0.00407495	0.0131829	0.0230165	0.0224857	0.0168385	-0.00168627	-0.00198951	0	0	0	0	0	0	0	0	0	0	0
LOC107436210	0	0	0	0	0	0	0	0	0	0	0	0	0	0	0	0	0	0	0	0	0	0	0	0	0	0	0	0	0	0	0	0	0	0	0	0	0	0	0	0	0	0	0	-0.00481152	0.00329041	0.0224988	0.0364808	0.0400178	0.0200607
LOC107436211	0.345874	0.463527	0.420497	0.269728	0.304889	0.440568	0.600615	0.691059	0.567601	0.462491	0.428907	0.414641	0.356878	0.33165	0.338537	0.358951	0.394713	0.442263	0.547243	0.662194	0.777175	0.777856	0.662713	0.693156	0.786463	0.796817	0.724321	0.675782	0.629185	0.630327	0.665391	0.700864	0.711597	0.705564	0.712227	0.733055	0.740956	0.761582	0.662948	0.623716	0.660318	0.72979	0.780348	0.937422	1.03767	1.09864	0.974262	0.817811	0.735323
LOC107436212	0.064153	0.0287299	0.00566031	0.0116557	0.0194202	0.0767464	0.104616	0.104892	0.0699349	0.059792	0.0466245	0.036482	0.0356707	0.040756	0.0564858	0.061275	0.0543109	0.0356168	0.0141392	0.00221048	0.026079	0.0336251	0.029272	0.0123496	-0.000377872	0.0156893	0.0431976	0.0633365	0.0552899	0.0393249	0.027709	0.0207245	0.0232436	0.0299731	0.018898	0.00930629	0.0418776	0.0732507	0.0664282	0.0141094	-0.00607432	-0.00468173	-2.44828e-05	0	0	0	0	0	0
LOC107436213	0.145586	0.142415	0.131359	0.157921	0.205207	0.272439	0.301898	0.257585	0.255276	0.255842	0.241818	0.216624	0.164359	0.133694	0.127868	0.132926	0.152221	0.173154	0.195847	0.231855	0.310023	0.32993	0.293825	0.258918	0.280757	0.389518	0.429982	0.352488	0.213024	0.131981	0.178642	0.247104	0.280985	0.316898	0.369443	0.417675	0.450971	0.368718	0.27183	0.421586	0.514885	0.397975	0.161785	0.054745	0.0484088	0.122306	0.212639	0.29359	0.336693
LOC107436215	0.0492507	0.035213	0.0109926	0.034324	0.0507721	0.0260362	0.00548066	0.0277131	0.066664	0.070964	0.0484571	0.0153867	-0.00769498	-0.00605039	0.024662	0.0479904	0.0672164	0.0635962	0.0550256	0.0437569	0.0398353	0.0290009	0.00932725	0.0032126	0.00997695	0.0241118	0.0461667	0.0531013	0.0422276	0.0272917	0.010886	-0.00230805	-0.00622189	-0.00497425	0.00489869	0.0179219	0.0350173	0.0529206	0.0480153	0.0338304	0.00234723	-0.00898454	-6.40087e-05	-3.2097e-06	0	0	0	0	0
LOC107436216	0.109714	0.0484572	0.0391265	0.0407573	-0.0029319	0.0174477	0.0775526	0.0855461	0.043534	0.0368596	0.027179	0.0203524	0.024751	0.0256704	0.0264404	0.0226279	0.00883026	0.0300577	0.0497215	0.0614141	0.0464507	0.0250732	-0.00261967	-0.00405373	0.0158702	0.0518558	0.0751558	0.0718022	0.064672	0.0523583	0.0366185	0.0207549	0.00738009	-0.00477538	-0.00377492	-3.40897e-07	-0.000125917	-0.0054893	-0.00314183	0.0264914	0.0677969	0.0618139	0.0193113	0.0043466	0.0133761	0.043812	0.0789184	0.110546	0.138033
LOC107436218	0.597294	0.391766	0.296491	0.430188	0.503931	0.411917	0.334101	0.377798	0.458897	0.576421	0.609951	0.584777	0.512197	0.495181	0.533295	0.554047	0.560395	0.512107	0.468808	0.428793	0.398934	0.381778	0.374544	0.385613	0.422065	0.476081	0.561618	0.645284	0.688659	0.668207	0.542661	0.41317	0.375983	0.380615	0.466311	0.549543	0.494273	0.463217	0.423027	0.412868	0.319784	0.249581	0.267646	0.369708	0.41681	0.428774	0.43767	0.439377	0.455416
LOC107436219	0.220288	0.183517	0.123403	0.0808715	0.0857693	0.186811	0.240854	0.142187	0.0552939	0.0527601	0.0426536	0.0336031	0.017573	0.0482821	0.139863	0.201072	0.233136	0.243719	0.218972	0.178043	0.134845	0.112774	0.104978	0.117775	0.149876	0.198475	0.200866	0.171082	0.167413	0.184833	0.230401	0.270353	0.279746	0.27182	0.221355	0.171838	0.141321	0.193238	0.254647	0.201352	0.083819	0.0452615	0.0375624	0.058289	0.0927875	0.135363	0.149532	0.151	0.126398
LOC107436221	0.210397	0.155955	0.109689	0.128196	0.138165	0.19711	0.183349	0.0693015	0.0689156	0.113003	0.13201	0.131394	0.119321	0.112032	0.102049	0.0901036	0.078058	0.105249	0.146027	0.185591	0.199213	0.155625	0.0633197	0.0393335	0.0696973	0.142582	0.180829	0.16326	0.135974	0.123949	0.1428	0.160973	0.153686	0.132406	0.0946246	0.062302	0.0492242	0.0817792	0.128222	0.1539	0.149483	0.160187	0.183091	0.107465	0.0724457	0.0663175	0.132279	0.199972	0.206559
LOC107436222	2.33295	2.27825	2.12321	2.08793	2.11131	2.17625	2.31273	2.32143	2.22857	2.18658	2.14168	2.09348	2.03272	2.03987	2.13238	2.19094	2.21652	2.1984	2.15744	2.11543	2.11058	2.14652	2.22277	2.25465	2.24622	2.20375	2.14939	2.14163	2.16612	2.22928	2.34714	2.44691	2.45778	2.42325	2.34351	2.24813	2.11177	2.10594	2.17494	2.28855	2.23781	2.14736	2.10624	2.00322	1.97069	1.99545	2.06865	2.11184	2.03028
LOC107436223	2.47163	2.42514	2.47538	2.5434	2.52151	2.53451	2.52356	2.52138	2.53221	2.62736	2.64615	2.60532	2.52899	2.49167	2.49653	2.49842	2.5009	2.46424	2.45083	2.45546	2.49468	2.46452	2.37265	2.33676	2.36304	2.4405	2.4829	2.47981	2.45885	2.48017	2.56055	2.62389	2.60938	2.55334	2.43999	2.3517	2.33427	2.46449	2.6207	2.61269	2.57133	2.54454	2.48822	2.33482	2.29832	2.34601	2.36445	2.37423	2.35283
LOC107436224	0	0	0	0	-0.00113566	-0.000616695	0.0169537	0.0351924	0.0379391	0.0212726	0.00920127	0.000883687	-0.00145501	-0.00186338	-0.000553333	0	0	0	0	0	0	0	0	0	0	0	0	0	0	0	0	0	0	0	0	0	0	0	0	0	0	0	0	0	0	0	0	0	0
LOC107436225	-3.55349e-05	5.7752e-05	0.020771	0.0249588	0.00731329	-0.0089308	0.018739	0.0501579	0.0598862	0.0504006	0.0342247	0.0173744	0.0019059	-0.0057363	-0.00206301	0	0	0	0	0	0	-0.00158718	-0.00528316	0.00259913	0.0158445	0.0219324	0.00956796	0.0129082	0.0313831	0.0408222	0.0288703	0.012793	0.00286316	-0.00313867	-0.00198503	0	0	0	0	0	0	0	0	0	0	0	0	0	0
LOC107436226	0.0130279	0.16015	0.350286	0.315657	0.232129	0.285029	0.442277	0.403967	0.267131	0.262445	0.307593	0.357098	0.281275	0.288682	0.391684	0.428547	0.409563	0.281234	0.189963	0.152082	0.253476	0.297963	0.298102	0.330943	0.3825	0.416712	0.43115	0.453565	0.434199	0.392377	0.293102	0.205218	0.20702	0.251473	0.316387	0.383836	0.395254	0.401957	0.417643	0.358607	0.309981	0.236949	0.18683	0.254734	0.346608	0.442346	0.377952	0.292239	0.257289
LOC107436227	0.0661475	0.0882899	0.106795	0.075459	0.0255464	0.0173521	0.0142711	-0.0061412	0.0113053	0.0388526	0.0492772	0.0452344	0.0230165	0.00666332	-0.00633411	0.00266372	0.0366811	0.0616793	0.0653945	0.0503949	0.00435329	-0.00697411	0.0113833	0.0310004	0.0428738	0.0328751	0.0072987	-0.00501077	-0.00379691	-0.000432892	-0.000247653	-2.24589e-05	-0.00422092	-0.00941458	0.00530228	0.0240008	0.0454603	0.0398157	0.0371242	0.0560024	0.0549769	0.0157272	-0.0105913	-0.00295071	-0.000515	-3.49122e-05	-2.07599e-05	-0.00252943	-0.011969
LOC107436228	0.141341	0.216088	0.207363	0.19155	0.300701	0.301373	0.252847	0.266274	0.388846	0.407212	0.372232	0.311193	0.254012	0.287711	0.423547	0.501649	0.532846	0.435375	0.388724	0.381519	0.448868	0.459532	0.420746	0.346048	0.283153	0.255023	0.269686	0.369181	0.425043	0.438783	0.390936	0.335924	0.336003	0.358253	0.366853	0.3773	0.336739	0.372806	0.424533	0.343688	0.22939	0.185319	0.185373	0.204124	0.237714	0.278971	0.267844	0.230831	0.183763
LOC107436230	0.350071	0.252203	0.205798	0.279833	0.257338	0.24029	0.361886	0.30966	0.174287	0.145149	0.199731	0.287462	0.294363	0.300295	0.309517	0.285309	0.223613	0.150468	0.126996	0.155271	0.278463	0.309615	0.269028	0.221895	0.210872	0.28019	0.316659	0.272986	0.179981	0.102782	0.11322	0.158986	0.21465	0.283626	0.320922	0.336132	0.382405	0.388651	0.264401	0.14683	0.165164	0.260156	0.339334	0.315713	0.324198	0.333822	0.338686	0.314831	0.229958
LOC107436233	0.677795	0.683139	0.728673	0.796745	0.709801	0.659697	0.819659	0.983381	0.967274	0.948534	0.916865	0.850236	0.778996	0.766693	0.802546	0.841726	0.897053	0.880991	0.831015	0.763791	0.673744	0.62866	0.62109	0.594819	0.579928	0.645474	0.811558	0.906877	0.96429	0.978142	0.933851	0.865358	0.780115	0.675337	0.651358	0.649886	0.638031	0.694675	0.74805	0.78608	0.855575	0.752151	0.579968	0.447527	0.521388	0.73185	0.841135	0.86665	0.765172
LOC107436236	0.335461	0.286907	0.279567	0.383046	0.362801	0.27727	0.282348	0.283103	0.24563	0.232503	0.205664	0.172266	0.149985	0.151564	0.186351	0.218658	0.248678	0.237485	0.234763	0.235127	0.236705	0.252685	0.278194	0.303294	0.331049	0.360474	0.361552	0.331389	0.305977	0.281168	0.281137	0.290704	0.281037	0.268079	0.350441	0.435159	0.514447	0.441761	0.259957	0.273942	0.397451	0.430343	0.309022	0.215588	0.221714	0.299901	0.317121	0.294915	0.226692
LOC107436237	1.00082	0.878953	0.702563	0.667717	0.684031	0.622938	0.729742	0.788259	0.808414	0.682334	0.694476	0.73932	0.64111	0.617676	0.645396	0.708192	0.843294	0.919698	0.874131	0.759612	0.603538	0.567082	0.640165	0.710832	0.746639	0.729171	0.769653	0.889423	0.885465	0.841451	0.759651	0.675687	0.65149	0.663389	0.726217	0.813559	0.919979	0.839141	0.672529	0.606319	0.784374	0.923559	1.00774	1.02348	1.03881	1.01765	0.940264	0.87105	0.823158
LOC107436238	1.7919	1.64915	1.3213	1.14357	1.31644	1.40838	1.39232	1.5433	1.6743	1.62702	1.50967	1.38039	1.37837	1.40209	1.4617	1.50801	1.53018	1.56847	1.61029	1.63366	1.61181	1.54924	1.43827	1.38052	1.4087	1.51186	1.55996	1.50909	1.35453	1.20508	1.17497	1.18473	1.20066	1.25311	1.29222	1.34085	1.56804	1.66984	1.58129	1.32179	1.13988	1.20244	1.40984	1.46193	1.53667	1.58842	1.51794	1.39091	1.20248
LOC107436240	0.0843246	0.0300659	-0.00714605	0.0215001	0.0196606	-0.0024696	0.006553	0.0197429	0.0315343	0.0383446	0.0441954	0.0458359	0.0317918	0.0191438	0.0067475	-0.000573329	-0.00123659	-0.000232454	0	0	0	0	0	0	0	0	0	0	0	0	0	0	-1.36789e-06	-8.55693e-06	-0.00323544	-0.00431004	-8.5516e-05	0.0185591	0.0426602	0.040217	0.0127876	0.00385246	0.0243095	0.0317533	0.023984	0.00454027	-0.000728641	-0.000671163	-0.00207635
LOC107436243	0	0	0	0	0	0	0	0	0	-0.000318614	0.0140508	0.029464	0.0312133	0.0253401	0.00750534	-0.00199931	-0.00062971	-0.000115933	0	0	0	0	0	0	-0.000473343	-0.00330971	-7.48523e-06	0.016699	0.0495677	0.0782871	0.0808695	0.0700037	0.0457736	0.0114777	-0.000827598	-0.00259597	-0.00319261	0.0108889	0.0250424	0.0210016	0.000817219	0.00677301	0.0413456	0.040783	0.024574	-0.00539788	-0.000213004	0.0168058	0.0371307
LOC107436244	0.411324	0.487882	0.509868	0.389923	0.317248	0.369487	0.480003	0.545575	0.534608	0.565942	0.575829	0.565675	0.527945	0.536342	0.601515	0.616187	0.57767	0.537433	0.516351	0.516486	0.555415	0.575916	0.592469	0.595527	0.573483	0.592837	0.651008	0.595531	0.486249	0.434336	0.531594	0.642489	0.656946	0.621129	0.58041	0.546661	0.532289	0.553809	0.552302	0.50465	0.532542	0.623849	0.712672	0.60852	0.523532	0.461729	0.530514	0.598502	0.588453
LOC107436245	0.371073	0.210976	0.152876	0.237725	0.251593	0.205334	0.0907003	0.0963641	0.164718	0.249318	0.315794	0.354697	0.37436	0.353027	0.27947	0.246049	0.254076	0.218788	0.198485	0.18666	0.18763	0.212344	0.25369	0.230206	0.180576	0.146149	0.187692	0.219399	0.17218	0.131943	0.126589	0.135456	0.18292	0.249526	0.244729	0.217263	0.110676	0.0758085	0.12325	0.123371	0.0880749	0.110816	0.196056	0.199606	0.167171	0.104564	0.0983976	0.131068	0.209131
LOC107436246	0.014054	0.0372613	0.0340436	0.022317	0.0160506	-0.00159353	-0.000356573	0	0	0	0	-4.35871e-05	-0.00226723	0.000138563	0.0101448	0.0185275	0.0261138	0.0229258	0.0143584	0.00330228	-0.00522706	0.0020029	0.0220737	0.0289813	0.0261397	0.0189368	0.0141254	0.0342312	0.0404085	0.0423904	0.0559127	0.0675076	0.0648437	0.0558848	0.0285053	-0.000819055	-0.000644243	0	0	-0.00100959	0.00383242	0.0249593	0.0327101	0.0176987	0.00920907	0.00878749	0.0221449	0.0309481	0.0233077
LOC107436247	0.0255978	0.0152247	-0.00359048	0.0195685	0.0511173	0.0217766	0.00688239	0.0247343	0.0199491	0.00358197	-0.00250057	-0.00234332	-0.00358899	0.000626294	0.0136561	0.0220327	0.026805	0.0210623	0.0110001	-1.10043e-05	-0.00589458	0.00151094	0.0219362	0.0429409	0.0497756	0.0303916	0.0149123	0.0231499	0.0277852	0.0261024	0.0131082	0.00285781	0.00981882	0.0230165	0.0224857	0.0168381	-0.00182171	-0.00680524	-4.02296e-05	0.0231558	0.029542	0.0171686	-0.00232477	-0.00216667	-0.00145248	-9.91864e-05	-0.0019788	-0.00214572	0.00335226
LOC107436248	0.410093	0.410693	0.322838	0.216438	0.156905	0.25135	0.444089	0.460084	0.368648	0.35316	0.330006	0.304362	0.263559	0.268732	0.318674	0.355004	0.379671	0.407254	0.423001	0.418799	0.369871	0.314831	0.257865	0.271261	0.331837	0.347342	0.277717	0.258989	0.276326	0.29985	0.332914	0.38224	0.459827	0.554131	0.613549	0.607392	0.463449	0.273142	0.126541	0.212143	0.374568	0.442122	0.345512	0.212001	0.248856	0.388107	0.40472	0.34676	0.183792
LOC107436250	0.116564	0.146901	0.156839	0.157558	0.166308	0.167759	0.122573	0.0727527	0.0719206	0.108055	0.100262	0.086095	0.145257	0.19918	0.261156	0.303383	0.31932	0.252971	0.195499	0.143439	0.0684267	0.0759467	0.160317	0.176143	0.15849	0.158995	0.187182	0.180376	0.179506	0.174187	0.141984	0.115362	0.131202	0.157638	0.174521	0.184491	0.116885	0.134555	0.196919	0.217413	0.182418	0.12561	0.0560575	0.0956926	0.093269	0.071144	0.0549027	0.0598221	0.126946
LOC107436252	0.0276044	0.0317804	0.067649	0.0504911	0.00508369	0.0244181	0.060853	0.0412799	0.0355001	0.031008	0.0268282	0.0282759	0.0232735	0.0227514	0.0281159	0.029347	0.0241062	0.0481944	0.0640306	0.0785542	0.0982455	0.0949321	0.0747085	0.0374632	0.00650075	0.0272376	0.0600971	0.0552017	0.0402202	0.0299028	0.0403791	0.0506464	0.0399407	0.0199171	0.016942	0.0294808	0.102849	0.131492	0.0950905	0.0149127	0.0401073	0.0885501	0.0826213	0.0720738	0.0711319	0.0826043	0.0769197	0.0646153	0.0584272
LOC107436253	0.420723	0.445497	0.48365	0.412034	0.316137	0.317279	0.387464	0.40026	0.388042	0.303608	0.309678	0.343155	0.36339	0.361136	0.309451	0.25953	0.222401	0.220863	0.244594	0.305516	0.4256	0.438509	0.371306	0.28475	0.225331	0.260542	0.307759	0.322154	0.359405	0.379645	0.377321	0.355743	0.301092	0.232324	0.190957	0.177093	0.251303	0.336532	0.364717	0.26137	0.274593	0.295536	0.241967	0.226531	0.28998	0.415844	0.413786	0.369184	0.317855
LOC107436255	0.0247281	0.0225485	0.00634935	-0.00365943	0	0	0	0	0	0	0	0	0	0	0	0	0	0	0	-0.000294307	-0.00205633	-7.90675e-05	0.00619723	0.0142164	0.0188207	0.0115978	-0.000537123	0.0111029	0.0220238	0.0269805	0.0299175	0.0328647	0.0354479	0.0381563	0.0223411	0.00157789	-0.000334328	0	0	0	0	0	0	0	0	0	0	0	0
LOC107436256	0	0	0	0	0	0	0	0	0	0	0	0	0	0	0	0	-7.91787e-05	-0.00386971	-0.00379537	0.00308408	0.0224746	0.0295628	0.0287433	0.0129404	-0.00105335	0.00959582	0.01833	0.0148674	0.00513923	-0.00171269	0.00916632	0.0244144	0.0316234	0.0354666	0.0325095	0.0241199	0.0301969	0.0265065	-0.000406647	-0.000993334	0.0287045	0.038709	0.0457294	0.0351633	0.0222785	0.00629988	-0.0003309	-0.000743433	-3.62611e-05
LOC107436257	0	-0.000303507	0.0189123	0.0284164	0.011524	-0.00229699	-4.71255e-05	0	-0.00456175	0.0243473	0.0398658	0.0424794	0.0260395	0.0110932	-0.00562259	-0.00642716	0.00862885	0.0234874	0.0284689	0.0240785	0.000405371	0.00535776	0.0380163	0.0614089	0.0647706	0.0362636	0.00110892	-0.00668482	-0.00595986	0.00145302	0.0165862	0.0295248	0.0290215	0.022278	0.00903666	-0.00212886	-0.000317585	0	0	-0.00373383	0.0115171	0.0326649	0.0334031	0.0138954	0.00306721	-0.0010452	-0.000663967	0	0
LOC107436258	0.100819	0.0715577	0.064545	0.0882311	0.066057	0.00276829	-0.0011095	0.0757824	0.104965	0.0646006	0.0699715	0.0934704	0.11638	0.118356	0.0953614	0.0807524	0.0804058	0.067434	0.0386853	0.00713356	-0.00540592	-0.00832729	-0.00504796	0.00532281	0.0372536	0.0855707	0.08945	0.113246	0.145391	0.147998	0.118885	0.0826876	0.0427226	0.00737946	0.0164817	0.0438159	0.13924	0.219009	0.197633	0.0960784	-0.0018304	-0.00708247	0.0589833	0.0558313	0.0422003	0.0233621	0.0607122	0.100906	0.108023
LOC107436261	0.0870232	0.131958	0.15795	0.23027	0.321628	0.317898	0.314373	0.3252	0.267791	0.171659	0.160978	0.189168	0.184209	0.192591	0.20961	0.23949	0.295314	0.312026	0.282666	0.254985	0.302238	0.341552	0.380703	0.329671	0.237758	0.187418	0.200129	0.211687	0.209839	0.231196	0.291731	0.3429	0.346329	0.322841	0.262701	0.211501	0.220345	0.22933	0.222464	0.222163	0.238295	0.258696	0.248471	0.229792	0.241556	0.260659	0.224272	0.160531	0.0553578
LOC107436263	0.144486	0.314477	0.384006	0.404983	0.398571	0.360632	0.390269	0.451596	0.368639	0.34051	0.361929	0.410688	0.479565	0.490247	0.437534	0.401783	0.371842	0.429991	0.491928	0.531147	0.503261	0.440529	0.335331	0.286377	0.28364	0.342029	0.464281	0.521887	0.44149	0.359815	0.353371	0.374391	0.425901	0.490512	0.500378	0.474621	0.36457	0.27837	0.26718	0.375092	0.462799	0.407607	0.305905	0.264904	0.328278	0.463421	0.500689	0.499576	0.476009
LOC107436264	1.30928	1.4868	1.38912	1.26942	1.3263	1.29902	1.3647	1.50103	1.50032	1.33588	1.29576	1.31526	1.35287	1.42955	1.54138	1.6094	1.65717	1.65763	1.58571	1.48247	1.37969	1.27874	1.18003	1.20177	1.26715	1.28763	1.17769	1.06605	1.04812	1.05563	1.1163	1.2166	1.33152	1.46958	1.60326	1.70833	1.86624	1.87007	1.69359	1.57018	1.56177	1.45921	1.23236	1.25636	1.38701	1.60676	1.65881	1.64651	1.60789
LOC107436265	0.620402	0.673535	0.6235	0.671467	0.873266	0.798204	0.758439	0.896896	0.938862	0.681409	0.562819	0.575597	0.777969	0.875461	0.871421	0.80873	0.67142	0.610272	0.589275	0.611619	0.694059	0.725978	0.739328	0.714976	0.698487	0.794007	0.915125	0.880001	0.737943	0.620442	0.608853	0.626154	0.616764	0.598399	0.639074	0.694069	0.798472	0.730634	0.647595	0.685521	0.782846	0.79488	0.804249	0.938915	0.981819	0.9705	0.894152	0.800287	0.736189
LOC107436269	0.630962	0.434101	0.252975	0.423108	0.515824	0.514258	0.629898	0.69552	0.835506	0.863221	0.852387	0.810645	0.696034	0.591727	0.475874	0.392704	0.347162	0.438991	0.50126	0.538566	0.540343	0.531908	0.513635	0.577983	0.662557	0.669005	0.630064	0.655801	0.640379	0.612949	0.585463	0.558296	0.53199	0.516168	0.514974	0.515099	0.581734	0.478198	0.373338	0.546357	0.734427	0.706259	0.603682	0.608262	0.620459	0.625473	0.57176	0.495592	0.380104
LOC107436270	0.114525	0.118172	0.111705	0.0593918	0.0398725	0.0838585	0.0869717	0.113527	0.1192	0.084498	0.0620663	0.0459646	0.0669251	0.0728971	0.0606509	0.0467686	0.0328099	0.00469999	-0.0034937	0.00608863	0.035375	0.0689821	0.111439	0.126658	0.117669	0.0902339	0.0700051	0.0840501	0.137487	0.197243	0.228906	0.23362	0.189251	0.11645	0.084769	0.0771684	0.108823	0.0989439	0.0960647	0.118871	0.105264	0.076768	0.050267	0.0828707	0.138067	0.193611	0.178824	0.128507	0.0384817
LOC107436271	0.460349	0.364907	0.297545	0.370988	0.432375	0.413598	0.50448	0.562798	0.535042	0.490245	0.469513	0.465811	0.478075	0.531565	0.631981	0.670855	0.64836	0.581028	0.530588	0.504924	0.513365	0.503626	0.493001	0.493109	0.517933	0.582187	0.589189	0.450478	0.317994	0.255273	0.327275	0.421247	0.447879	0.451845	0.449238	0.465031	0.605417	0.667955	0.62221	0.528837	0.507703	0.503351	0.391732	0.289631	0.314828	0.422166	0.502495	0.543526	0.512592
LOC107436273	0.41558	0.444854	0.448544	0.427968	0.376181	0.42782	0.445866	0.546332	0.538831	0.471599	0.416608	0.374494	0.446411	0.497531	0.525073	0.520692	0.483024	0.415201	0.402884	0.453561	0.605956	0.66565	0.663159	0.636559	0.570828	0.506293	0.461147	0.449401	0.517275	0.609632	0.662576	0.69583	0.722573	0.736461	0.742195	0.737079	0.601741	0.529695	0.566244	0.614064	0.604392	0.517211	0.497676	0.500669	0.499577	0.499057	0.515162	0.51786	0.48356
LOC107436274	0.836266	0.745018	0.712271	0.811413	0.866583	0.820281	0.740497	0.65226	0.64312	0.622059	0.586662	0.550811	0.492331	0.514048	0.629079	0.669498	0.635425	0.603256	0.65593	0.752814	0.926837	0.955677	0.8297	0.722701	0.686149	0.701865	0.744593	0.715727	0.612639	0.555813	0.617865	0.688505	0.709872	0.719494	0.700036	0.689999	0.726066	0.700406	0.700983	0.737758	0.819325	0.819811	0.74433	0.760128	0.798286	0.83255	0.730965	0.641089	0.671799
LOC107436275	0	0	-0.000291544	-0.00175994	0.0131886	0.0512921	0.0592146	0.0258359	-0.00240193	-0.00487427	-0.0032129	0	0	0	0	0	0	0	0	0	0	0	0	-4.10671e-06	-0.0021126	-0.0020466	0.0109343	0.0209426	0.0196007	0.0143249	0.00602833	-0.00127269	-0.00186744	0	0	0	0	-0.00113742	-0.0051323	0.0122957	0.0290279	0.042496	0.0398758	0.0467995	0.0392798	0.0225527	0.00199208	-0.00246396	0.0347967
LOC107436279	0	0	0	0	0	0	0	0	0	0	0	0	0	0	0	0	0	0	0	0	0	0	0	0	0	0	0	0	0	0	0	0	0	0	0	0	0	0	0	0	0	-3.51768e-05	-0.000119538	-0.0012276	0.0107778	0.0282791	0.0292235	0.0208717	-0.000435489
LOC107436281	0.148041	0.273217	0.322996	0.292028	0.19192	0.277817	0.476281	0.499268	0.461069	0.466265	0.452164	0.432902	0.410207	0.384659	0.356982	0.341843	0.332758	0.370964	0.380981	0.361769	0.304055	0.256808	0.207463	0.251818	0.311342	0.303792	0.266328	0.247185	0.292574	0.341009	0.362617	0.376493	0.381257	0.377474	0.353067	0.328814	0.31878	0.361318	0.41006	0.427087	0.405018	0.299141	0.22637	0.370687	0.469625	0.541517	0.423079	0.275823	0.209206
LOC107436282	0.0380938	0.0129635	-0.00441178	-0.000557974	0.00219484	0.0146194	0.0133918	0.001751	-0.00268591	-0.00443039	0.0215258	0.0525916	0.070192	0.0787076	0.0712556	0.0676504	0.0718637	0.0838919	0.090933	0.102942	0.129994	0.137312	0.127851	0.116552	0.103179	0.103737	0.0951106	0.0361868	-0.00108061	-0.0184919	-0.0149396	-0.00546985	0.00110567	0.010304	0.0204971	0.0274926	0.0195597	0.00297027	-0.000135332	0	0	0	0	0	0	0	0	0	0
LOC107436283	0.928895	1.0899	0.964933	0.830411	0.923826	0.85515	0.848718	0.963327	1.02253	0.940863	0.826948	0.719742	0.639161	0.665051	0.819362	0.900042	0.913408	0.880576	0.840571	0.799435	0.800724	0.805325	0.804079	0.868947	0.937527	0.890728	0.804101	0.791788	0.75885	0.754474	0.811752	0.863071	0.854101	0.824121	0.754039	0.713022	0.785322	0.907103	0.933768	1.02633	1.1209	1.07489	0.990758	1.02817	1.09365	1.16215	0.971319	0.757053	0.621597
LOC107436284	0.287092	0.237862	0.289627	0.370862	0.358756	0.258866	0.191657	0.187014	0.182961	0.221304	0.260555	0.274608	0.202848	0.180109	0.198895	0.229966	0.288875	0.289631	0.266671	0.235019	0.220638	0.222499	0.24008	0.244434	0.242423	0.194684	0.10463	0.142938	0.258161	0.324339	0.290849	0.231484	0.173471	0.116545	0.0792176	0.0549113	0.0898199	0.155226	0.181827	0.170484	0.123432	0.110708	0.153772	0.222872	0.312709	0.384939	0.318624	0.209815	0.0721895
LOC107436287	0.0494971	0.0136431	-0.0113505	0.0131127	0.0270009	0.0464998	0.047059	0.0204617	0.014053	0.0250313	0.0146553	0.00520582	0.0392098	0.0562629	0.0654081	0.0634331	0.0428055	0.0215138	0.0120846	0.0104555	0.00772478	0.0367944	0.0962079	0.102284	0.0684736	0.0383527	0.0618863	0.0876353	0.0990048	0.092923	0.0665708	0.043296	0.0471174	0.0613047	0.0657119	0.0668173	0.062257	0.0682871	0.0835369	0.0608558	0.0347198	0.030697	0.0451863	0.0442674	0.0442188	0.0378036	0.0306689	0.0160666	-0.0196682
LOC107436288	0	0	0	0	0	0	0	0	0	0	0	-6.48041e-05	-0.00304698	0.00214228	0.0175283	0.0254057	0.0269938	0.0183748	0.00724836	-0.00214142	-0.000501268	0	0	0	0	0	0	0	0	0	0	0	0	0	0	0	0	0	0	0	-0.000337528	0.00347517	0.0226755	0.0374543	0.0428754	0.0403296	0.0289739	0.0176439	0.00418991
LOC107436289	0.34419	0.428739	0.488709	0.363521	0.218543	0.211415	0.16561	0.115612	0.0964793	0.113178	0.0874098	0.0439029	0.0131849	-0.00307524	-0.00276843	-0.00138427	0	0	0	0	0	0	0	0	0	0	0	0	0	0	0	0	0	0	0	0	0	0	0	-0.00428843	0.0136699	0.0331497	0.0300444	0.0175843	0.0229377	0.0375121	0.0325355	0.0179186	-0.00226009
LOC107436290	0.515021	0.440632	0.396551	0.441024	0.386093	0.348997	0.277523	0.2101	0.313516	0.476681	0.452118	0.340187	0.249406	0.238505	0.327088	0.375684	0.379674	0.318726	0.307748	0.328118	0.381907	0.469577	0.595606	0.590591	0.500447	0.402327	0.425923	0.545626	0.534037	0.511403	0.519715	0.518777	0.485277	0.431574	0.330995	0.262438	0.338352	0.483727	0.552586	0.467273	0.365427	0.307926	0.302149	0.280577	0.32245	0.391706	0.365781	0.311079	0.235412
LOC107436291	0.0143598	0.0770513	0.0876246	0.0417125	0.0300185	0.0176645	-0.00524691	-0.000339115	-0.000797375	0.00549444	0.0214932	0.0424779	0.0616807	0.0595739	0.0338758	0.0140609	-0.00273154	-0.00854627	0.000397026	0.0153826	0.0327751	0.040465	0.0389521	0.0382647	0.0392593	0.0404398	0.0513724	0.0511711	0.0447509	0.041346	0.033569	0.0251556	0.0175043	0.00959737	0.0264111	0.0503716	0.0725624	0.0740612	0.0599276	0.0341369	0.00781257	-0.00629471	-0.00188298	-0.000369878	0	0	-0.00446885	-0.00472533	0.00591936
LOC107436294	0.203473	0.166652	0.145857	0.0753314	0.0391314	0.14747	0.236232	0.167016	0.0681326	0.048648	0.0932708	0.154716	0.161212	0.152019	0.118743	0.103637	0.107374	0.129903	0.178718	0.226103	0.258194	0.217568	0.100954	0.0653614	0.10058	0.147805	0.140812	0.0998489	0.0821422	0.093142	0.116789	0.136201	0.133394	0.112975	0.104008	0.100076	0.0695627	0.0702827	0.0520583	0.0365303	0.048401	0.045597	0.0401237	0.0220799	0.0310885	0.0572032	0.0617042	0.069868	0.0786202
LOC107436296	0.29538	0.304028	0.254918	0.271166	0.297767	0.277183	0.303248	0.354208	0.325853	0.250889	0.230716	0.235502	0.255124	0.28345	0.315828	0.335673	0.354584	0.317461	0.251782	0.18225	0.123433	0.103151	0.13088	0.174616	0.239023	0.316697	0.318189	0.230636	0.113854	0.0561136	0.121259	0.215157	0.28481	0.342761	0.326563	0.293261	0.261597	0.272403	0.274429	0.214739	0.246833	0.223822	0.216988	0.193183	0.225115	0.30063	0.373337	0.390648	0.291734
LOC107436297	0	-0.00179937	-0.00620646	0.0460503	0.0711605	0.0139348	0.0510792	0.101595	0.113062	0.0636871	0.0307947	0.0107888	-0.00492248	-0.0108141	-0.00335432	0	-0.000218195	-0.00991705	0.000770324	0.023431	0.0598925	0.0632984	0.0380367	0.0155884	0.010124	0.0206542	0.0120022	-0.000814782	-0.00285442	-0.0016502	-0.000958047	-8.73903e-05	0	0	0	0	0	0	0	0	0	0	0	0	0	0	0	0	0
LOC107436298	0.250229	0.133704	0.053835	0.108142	0.210309	0.210963	0.124647	0.116174	0.131813	0.132295	0.149013	0.170263	0.191297	0.198837	0.192334	0.17727	0.153367	0.125996	0.125423	0.151359	0.228282	0.290454	0.340848	0.343615	0.289479	0.206641	0.233877	0.269596	0.339298	0.391952	0.383729	0.347934	0.284354	0.192321	0.130855	0.0970029	0.0997166	0.140057	0.196294	0.194006	0.166912	0.157007	0.223053	0.358873	0.386176	0.346567	0.27782	0.232845	0.272686
LOC107436299	0.156497	0.177549	0.150544	0.198503	0.265708	0.161531	0.0493943	0.0574582	0.0991905	0.152425	0.155568	0.13971	0.152712	0.179752	0.232479	0.256805	0.247978	0.210892	0.190233	0.170898	0.1426	0.123949	0.107382	0.138986	0.172151	0.136228	0.0889503	0.136098	0.197475	0.209929	0.117491	0.0260284	0.02844	0.0768359	0.148679	0.210409	0.190964	0.148302	0.117605	0.139123	0.148976	0.0940434	0.0566113	0.181606	0.215144	0.191963	0.131496	0.0996342	0.187747
LOC107436302	0.0106814	0.0930109	0.125817	0.0526636	0.0139144	0.0120058	0.0140046	0.0404675	0.0717266	0.10122	0.0898553	0.0553956	0.0215111	0.00376087	0.0046763	0.0197321	0.0490984	0.0628789	0.0695812	0.0704002	0.0709094	0.0727125	0.0685689	0.0566908	0.0477265	0.0480123	0.0525199	0.0808742	0.104047	0.10967	0.0853699	0.0597258	0.0652196	0.0885063	0.111578	0.123925	0.094159	0.0590136	0.0360383	0.0107921	0.0205427	0.0415058	0.0480476	0.0841464	0.100553	0.101995	0.0577117	0.046656	0.145136
LOC107436304	1.20884	1.09321	0.995321	0.961341	0.788726	0.761406	0.922917	0.942477	0.881247	0.880068	0.88882	0.902655	0.905639	0.90145	0.898228	0.876751	0.82938	0.727131	0.702761	0.728788	0.805228	0.90983	1.04963	1.01943	0.910886	0.812876	0.854034	1.01097	1.02965	0.999518	0.910706	0.818595	0.801432	0.816507	0.859612	0.924711	0.94847	1.0546	1.07544	1.02144	0.958994	0.964449	0.93673	0.799105	0.731966	0.71769	0.803818	0.90386	0.953865
LOC107436305	0.053166	0.0393675	0.0122619	0.0481249	0.0908671	0.0902971	0.0530129	0.00235945	0.00715881	0.0242626	0.0236653	0.0141619	-0.00303501	-0.000145494	0.0252122	0.0356103	0.0320571	0.0270891	0.0233919	0.0270176	0.0507126	0.0485344	0.0269855	0.0195111	0.0272127	0.0477283	0.0350154	0.0257204	0.0325577	0.0350538	0.0277955	0.0218098	0.0228679	0.0291867	0.046101	0.0593718	0.0607273	0.0593347	0.0298	0.0308384	0.0332054	0.0168509	-0.00251676	-0.0025522	-0.00176683	-0.000120727	0	-0.00498011	-0.024742
LOC107436306	1.50533	1.50803	1.54928	1.43615	1.32611	1.42	1.40477	1.33488	1.41996	1.49348	1.5131	1.52317	1.55818	1.56505	1.55961	1.56575	1.57542	1.57929	1.57237	1.55618	1.53245	1.57911	1.68886	1.64784	1.55433	1.49386	1.41024	1.30819	1.25601	1.28157	1.48223	1.70002	1.78124	1.79348	1.74986	1.66894	1.64207	1.55568	1.41932	1.42302	1.47232	1.4209	1.30698	1.32867	1.46168	1.64348	1.57196	1.40611	1.14075
LOC107436313	-0.00264011	0.00478731	0.0298468	0.023039	0.0170835	0.026943	0.0387287	0.0419402	0.0251459	0.0301462	0.0563214	0.0799434	0.0653709	0.054034	0.041118	0.0468428	0.0767089	0.0889467	0.0851297	0.0778972	0.0836792	0.0849159	0.0843336	0.0583703	0.013891	-0.00852581	0.0333213	0.0797307	0.0864835	0.0894339	0.0900211	0.0864336	0.0844336	0.0791928	0.0636581	0.051716	0.0390492	0.0481584	0.0458017	0.0337502	0.0276126	0.0282858	0.0642191	0.0956523	0.0881054	0.053843	0.016652	-0.00830536	-0.00645268
LOC107436315	0.0304832	0.0275711	0.0812493	0.117924	0.123817	0.135545	0.153008	0.109671	0.0333141	-0.0106431	-0.00434675	0.0238873	0.0383329	0.0441314	0.0385588	0.029939	0.0187927	-0.0125022	0.0104503	0.0654088	0.150821	0.170021	0.132458	0.0861996	0.0477084	0.0381981	0.0581247	0.101122	0.108343	0.103125	0.101665	0.101493	0.100599	0.0991943	0.0830258	0.0633562	0.0727367	0.0601411	0.0422679	0.0911607	0.100725	0.0630794	0.0501204	0.121535	0.177364	0.218631	0.198945	0.154404	0.103245
LOC107436316	0.44578	0.470303	0.449759	0.369215	0.388241	0.44746	0.455992	0.453056	0.444458	0.378833	0.358084	0.355323	0.33466	0.336824	0.361675	0.374939	0.383499	0.393873	0.414048	0.451073	0.538439	0.542577	0.477448	0.466953	0.477772	0.47258	0.41749	0.362604	0.356646	0.373094	0.427899	0.488605	0.520047	0.538536	0.483731	0.41323	0.393178	0.411233	0.442136	0.492492	0.450524	0.38061	0.321157	0.363801	0.396503	0.429431	0.372861	0.324767	0.355337
LOC107436318	0.719292	0.644673	0.60688	0.544606	0.336178	0.258144	0.351839	0.493781	0.519152	0.462837	0.403329	0.359521	0.372937	0.373179	0.363497	0.362915	0.366962	0.395189	0.427537	0.466663	0.528296	0.589514	0.659438	0.673813	0.601447	0.450342	0.354486	0.395995	0.472688	0.529038	0.503798	0.475068	0.491955	0.522137	0.55424	0.592223	0.650999	0.710484	0.638593	0.488739	0.46719	0.493428	0.581465	0.559854	0.515239	0.455371	0.464905	0.500083	0.500994
LOC107436320	1.47328	1.41386	1.25798	1.30431	1.38814	1.45515	1.35222	1.19945	1.08029	1.11686	1.15782	1.19422	1.1861	1.21996	1.29933	1.3539	1.39191	1.28581	1.23895	1.24139	1.36344	1.40565	1.3642	1.25735	1.21044	1.30624	1.48039	1.52677	1.41913	1.36456	1.47743	1.60134	1.63906	1.63179	1.54137	1.44525	1.42813	1.41898	1.38047	1.3577	1.43869	1.53312	1.46703	1.2103	1.12277	1.14548	1.18562	1.21635	1.17505
LOC107436321	0.49262	0.358542	0.220083	0.1957	0.195792	0.272322	0.269176	0.120384	0.0462761	0.0745819	0.171295	0.298923	0.386961	0.408328	0.34681	0.335259	0.375765	0.441062	0.43196	0.39104	0.310983	0.333203	0.460933	0.42937	0.303851	0.256648	0.340088	0.368459	0.291754	0.191487	0.117369	0.0739617	0.0988289	0.164637	0.224206	0.270223	0.271682	0.274589	0.294976	0.351838	0.335875	0.291887	0.283158	0.290081	0.371155	0.487622	0.507613	0.501937	0.440771
LOC107436322	0.022629	0.0683447	0.132919	0.100248	0.0556923	0.0699357	0.124526	0.136531	0.082564	-0.00369724	0.0278713	0.105382	0.147916	0.153936	0.110231	0.103327	0.143701	0.205066	0.221463	0.200175	0.125267	0.0907535	0.0852652	0.0916951	0.0988603	0.0957105	0.105321	0.105428	0.117424	0.131879	0.131606	0.121161	0.0947446	0.0575229	0.0541805	0.0744471	0.138808	0.161059	0.141913	0.0945154	0.0913941	0.119588	0.107745	0.0973148	0.0790579	0.0548469	0.0298668	0.028755	0.0817983
LOC107436323	-0.00332295	0.0145632	0.0594748	0.1356	0.123491	0.139241	0.143115	0.0630522	0.0123511	0.053187	0.0773113	0.0999175	0.146588	0.152532	0.121671	0.0826655	0.0241595	-0.0217057	-0.0179772	0.0184037	0.0709611	0.111009	0.150429	0.144685	0.122473	0.118481	0.10403	0.0996848	0.0646718	0.0381238	0.0474678	0.0619799	0.0630206	0.0589837	0.0301288	0.00063796	-0.000461901	-0.00288879	-0.00823717	0.0247267	0.0542182	0.0464014	0.0265378	0.0538072	0.07971	0.100381	0.0969344	0.0820683	0.0623975
LOC107436324	0.159276	0.201397	0.181876	0.259835	0.325463	0.296843	0.18604	0.15048	0.222808	0.30731	0.32512	0.297856	0.239753	0.246175	0.312231	0.335152	0.324342	0.286805	0.231625	0.186978	0.194298	0.182498	0.158682	0.18149	0.239227	0.305703	0.314539	0.223152	0.249821	0.281205	0.276018	0.259608	0.217379	0.155987	0.168902	0.190188	0.154569	0.165919	0.238163	0.353454	0.361422	0.319039	0.30389	0.303389	0.294061	0.281897	0.259192	0.237285	0.203426
LOC107436325	0.114266	0.166178	0.249865	0.226638	0.141271	0.0884604	0.0505285	0.0816364	0.169459	0.220442	0.224928	0.20207	0.164804	0.134036	0.106978	0.092373	0.0910336	0.0861149	0.105018	0.132269	0.161212	0.168056	0.155425	0.125909	0.104484	0.121608	0.173677	0.215086	0.204518	0.190434	0.192681	0.19094	0.159022	0.116115	0.156908	0.215115	0.314217	0.241806	0.0867059	0.0571551	0.158589	0.197483	0.154081	0.13285	0.132073	0.159269	0.14491	0.117807	0.0964615
LOC107436326	0	0	0	0	0	0	0	0	0	0	0	-6.02086e-05	-0.00303404	0.000626294	0.0136561	0.0220327	0.026805	0.0210623	0.0110001	0.000780681	-0.000689655	-0.00130698	-0.00151963	0.00903527	0.0184691	0.0202829	0.0243607	0.0234538	0.0209965	0.0165424	0.00675289	-0.00156595	-0.00218366	0	0	0	0	-0.00289024	-0.00225207	0.0159706	0.0244491	0.016591	0.000164389	-0.00206237	-0.00195643	-0.000134793	0	0	0
LOC107436327	0.346144	0.381045	0.318558	0.212046	0.172013	0.143225	0.0986727	0.0611738	0.0747081	0.114079	0.140621	0.181701	0.296045	0.371505	0.419478	0.390544	0.268859	0.122949	0.0775257	0.105248	0.206474	0.247753	0.246973	0.216658	0.168813	0.106326	0.0776816	0.180367	0.253016	0.313165	0.361671	0.387881	0.366671	0.324624	0.252515	0.178841	0.189151	0.173205	0.1585	0.236505	0.241455	0.14247	0.0646165	0.112177	0.146615	0.174298	0.135168	0.0883504	0.0773795
LOC107436328	0.354238	0.265333	0.175718	0.250961	0.308141	0.243696	0.287851	0.359683	0.309853	0.245113	0.223378	0.21879	0.20731	0.21656	0.260479	0.314888	0.385935	0.412329	0.374062	0.301936	0.215604	0.198512	0.235003	0.256708	0.264598	0.262669	0.249375	0.193307	0.133238	0.126558	0.238471	0.359609	0.415863	0.440514	0.332941	0.205438	0.148507	0.163193	0.181071	0.153159	0.180125	0.251468	0.294048	0.277305	0.26301	0.24831	0.229818	0.21046	0.170899
LOC107436329	1.64268	1.32835	1.12878	1.18076	1.08253	0.971509	1.00645	1.23137	1.27615	1.26465	1.22704	1.18444	1.18888	1.19131	1.17744	1.16306	1.13947	1.1818	1.18284	1.16803	1.14013	1.08559	1.02319	1.03216	1.07265	1.14273	1.2128	1.28987	1.27043	1.22885	1.22484	1.24709	1.33291	1.44811	1.41445	1.32517	1.21118	1.13743	1.04566	0.970808	0.931306	0.948137	0.975567	0.952861	0.958031	0.992115	1.11652	1.24594	1.32529
LOC107436330	0.974254	1.01505	0.994191	0.944008	1.13766	1.34792	1.23893	1.03222	0.917853	0.941759	0.982739	1.02433	1.0032	0.978437	0.927708	0.918557	0.95543	1.0455	1.1167	1.19373	1.29439	1.36212	1.4213	1.37542	1.26564	1.1983	1.22713	1.26783	1.21984	1.14811	1.06791	1.02803	1.10987	1.246	1.31065	1.32467	1.22789	1.16442	1.14733	1.23363	1.29269	1.19113	1.03987	1.03103	1.17009	1.41673	1.55748	1.59035	1.43491
LOC107436331	0	0	-4.30301e-05	-0.000145101	0.00804407	0.0199361	0.0126835	-0.00134089	-0.00218587	-0.00124636	0.0121409	0.0264081	0.0284863	0.0233958	0.00719501	-0.00159448	-0.000688761	-0.000127291	0	0	0	0	0	0	0	0	0	0	0	0	0	0	0	0	0	0	0	0	0	0	0	0	0	0	-0.000175203	-0.000530199	-0.0032809	-5.80419e-05	0.0158785
LOC107436332	1.22049	1.34123	1.3884	1.36743	1.38745	1.28427	1.10216	1.18354	1.23207	1.27351	1.32412	1.35433	1.35534	1.33929	1.29887	1.33342	1.45387	1.55276	1.5836	1.55211	1.46236	1.36629	1.23012	1.30787	1.55322	1.7553	1.64278	1.37459	1.29772	1.32028	1.42459	1.52929	1.54393	1.52562	1.56014	1.60582	1.62291	1.60867	1.61386	1.6436	1.62893	1.56374	1.5636	1.52008	1.53451	1.57846	1.58761	1.5713	1.44119
LOC107436334	-3.55349e-05	5.7752e-05	0.020771	0.024809	0.00533964	-0.000236703	0.0314687	0.0448765	0.0285653	0.00499263	-0.00347005	-0.00306034	-0.000783619	-4.13296e-06	-2.02528e-05	-0.000933939	-0.00378737	0.00639538	0.0174983	0.0258768	0.0282863	0.0188289	-0.00501054	-0.00306751	0.0129944	0.0232282	0.0188497	0.0046997	-0.0023591	-0.00477285	-0.00286432	-0.000264618	-5.34659e-05	-0.000145015	-0.00559063	-0.00688518	0.0115758	0.0391497	0.0488038	0.0217885	-0.00544998	-0.00418279	-2.10087e-05	0	0	0	0	0	0
LOC107436335	0	0	0	0	0	0	0	0	0	-0.00286743	0.00782454	0.0215509	0.0236429	0.0236446	0.0201046	0.0291099	0.0544655	0.0595976	0.0484473	0.0266764	-0.00385668	-0.0118018	-0.00215172	0	0	0	0	0	0	0	0	0	0	0	0	0	0	0	0	0	0	0	0	0	0	0	0	0	0
LOC107436341	0.0446739	0.0155918	-0.0049376	-0.00011216	-0.00239724	0.00206991	0.0375139	0.0554606	0.036491	0.00748106	-0.00339713	-0.00355682	-0.000944695	0	0	0	0	0	0	0	0	-0.000243734	-0.000927858	-0.00228801	0.00152848	0.0122537	0.0175311	0.0130347	0.00371986	-0.00345553	-0.00472396	-0.0038931	-0.00107479	0.00491559	0.0200813	0.0328526	0.0319425	0.0102848	-0.00260821	0	0	-0.00243993	0.00117445	0.0558451	0.0710951	0.0633675	0.02454	-0.00997657	-0.000644656
LOC107436342	0	0	-0.000172568	4.77071e-06	0.0121793	0.0174863	0.00671983	-0.00260631	-0.000540293	-0.000106794	0	0	0	-0.00140603	-0.0064045	-0.00331471	0.00862885	0.0234874	0.0285109	0.0252003	0.00687081	-0.0013978	-0.000485924	0	0	0	0	0	0	0	0	0	0	0	0	-1.04728e-05	-0.00375012	-0.00394012	0.0111517	0.024943	0.0189579	0.00378838	-0.0042363	-0.000929106	0	0	0	0	0
LOC107436343	0.223447	0.214763	0.263581	0.213214	0.203553	0.253661	0.204742	0.181981	0.22801	0.192222	0.155002	0.127514	0.149973	0.182959	0.2256	0.266833	0.311067	0.310819	0.321533	0.328064	0.310792	0.261183	0.181755	0.105776	0.085975	0.13877	0.171977	0.193086	0.194358	0.207371	0.22425	0.240277	0.28159	0.334261	0.380525	0.402872	0.267651	0.138183	0.167948	0.228694	0.181915	0.126472	0.0934646	0.129522	0.146477	0.15042	0.167084	0.200858	0.27814
LOC107436346	0	0	0	0	0	0	0	0	0	0	0	-4.60637e-05	-0.00201344	0.00213831	0.0126735	0.0180059	0.0187869	0.0276132	0.0286273	0.0254325	0.0205985	0.0121136	0.00119944	-0.000445384	0	-6.17455e-07	-0.0033189	0.00375995	0.022751	0.0329784	0.0259943	0.0148919	0.00491345	-0.00495637	-0.00778809	-0.00535516	0.0101356	0.0372418	0.0495689	0.0251072	-0.00237383	-0.00555992	-2.90422e-05	0	-0.0039073	-0.00815324	0.0252916	0.0581573	0.075155
LOC107436350	1.0277	1.0916	0.933498	0.672817	0.719579	0.703929	0.638424	0.609432	0.649232	0.633637	0.632337	0.668201	0.805701	0.864563	0.838594	0.864915	0.928912	1.00899	1.14226	1.29491	1.38247	1.58478	1.9071	2.07795	2.14181	2.16899	2.30449	2.53502	2.69551	2.78225	2.77365	2.74066	2.73848	2.75005	2.77952	2.81553	2.88752	2.91778	2.92437	2.98532	2.9818	2.99533	3.07167	3.00747	2.90562	2.74358	2.58854	2.49388	2.46487
LOC107436352	0.0336221	0.0182452	-1.9538e-05	-0.00286503	0.0186573	0.0577276	0.0637925	0.0433277	0.0546624	0.0485757	0.0313704	0.0107369	-0.00293046	-0.00731861	-0.00224637	-1.67571e-06	-8.49692e-05	-0.00325363	0.00256303	0.0115532	0.0202899	0.0211626	0.0142654	0.0370475	0.0798074	0.100037	0.0605414	0.0119472	-0.00764622	-0.0135539	-0.00848412	-0.000795923	-0.0027912	-0.00675765	-0.00571497	0.00455542	0.0531665	0.0780668	0.072176	0.0284001	0.0135327	0.00562902	-0.00509691	-0.00599368	0.00515306	0.0239962	0.0263442	0.0247525	0.0184695
LOC107436353	0.134535	0.168357	0.244126	0.222364	0.198463	0.14568	0.0717717	0.0618751	0.114865	0.146616	0.148247	0.128641	0.0850172	0.103047	0.191452	0.25628	0.307553	0.284339	0.233638	0.181371	0.167738	0.164929	0.176679	0.157437	0.111676	0.0725138	0.083573	0.114551	0.106721	0.0819116	0.0416283	0.0171236	0.0518689	0.116343	0.167395	0.200414	0.171442	0.152761	0.142093	0.141327	0.10825	0.0666687	0.0702257	0.126445	0.187208	0.245086	0.239156	0.212172	0.184827
LOC107436355	0.219765	0.19338	0.129404	0.141441	0.179457	0.127215	0.0647156	0.0873889	0.11336	0.0919631	0.0832328	0.0879794	0.114308	0.104949	0.0524989	0.0154366	-0.011631	0.0207352	0.0630248	0.113373	0.176524	0.218501	0.241968	0.217649	0.148907	0.0744897	0.0800079	0.0741057	0.0739618	0.102948	0.163244	0.213357	0.213958	0.183628	0.117621	0.0631059	0.0473884	0.119869	0.198987	0.17803	0.074951	0.0387844	0.135957	0.193104	0.163333	0.0762555	0.0744398	0.0928991	0.10215
LOC107436356	0.114423	0.072235	0.0815789	0.170523	0.165584	0.0735949	0.0171941	0.0321181	0.0766746	0.0842705	0.0571549	0.0197599	0.0143582	0.0161576	0.029228	0.0293155	0.0135644	-0.00200402	-0.0061966	-0.00277902	0.00119021	0.0136687	0.0342876	0.0596053	0.0850376	0.0982726	0.0845021	0.0565516	0.0407214	0.0312378	0.0370842	0.043837	0.0373117	0.0269113	0.0118668	-0.00281249	-0.00803097	-0.00101852	0.0222665	0.0331964	0.0184989	-0.00124015	-0.00368738	-0.000752653	-0.00223644	-0.00613627	0.00194436	0.014636	0.030799
LOC107436357	0.0486107	0.0184941	-0.00449744	-0.000242626	0	0	0	-0.00625806	0.0157144	0.0338602	0.0390378	0.0417489	0.0399547	0.0338471	0.0243242	0.0124034	-0.00460091	-0.00203987	-0.000696622	0	0	0	0	0	0	0	0	0	0	0	0	0	0	0	0	-1.63995e-10	-6.0875e-08	-0.00291473	-0.00206473	0.0158647	0.0239234	0.0160577	-1.1137e-05	-0.00426015	0.000601174	0.0168431	0.0375747	0.0482945	0.0338928
LOC107436358	0.464834	0.466021	0.381509	0.296648	0.325137	0.487524	0.566685	0.611737	0.638951	0.740941	0.849583	0.942156	1.04429	1.16463	1.28203	1.37641	1.45445	1.4681	1.56934	1.75708	2.0542	2.25276	2.40135	2.41641	2.36875	2.40154	2.50315	2.56025	2.56833	2.55718	2.55532	2.57024	2.60908	2.66325	2.76034	2.848	2.94848	2.93712	2.77497	2.67906	2.71738	2.68325	2.57659	2.52248	2.55722	2.64277	2.67308	2.65929	2.58432
LOC107436359	0.0498196	0.0152036	0.0114531	0.0614072	0.057825	0.0184315	0.0267147	0.0572792	0.0617138	0.0346811	0.0129317	-0.00304908	-0.00022198	0.00918175	0.0253198	0.0301671	0.0244443	0.0088532	-0.00382013	-0.00608687	0.012675	0.0240239	0.0336164	0.0237025	0.00596161	0.00740537	0.0198166	0.0167379	0.00624475	-0.0018851	0.00419413	0.0178504	0.0419254	0.0694292	0.0671297	0.050272	0.00922142	-0.00148256	-1.37759e-06	-0.000148698	-0.00254462	0.0154417	0.0476958	0.0450323	0.0262959	-0.00245197	0.0286508	0.0658882	0.0850873
LOC107436364	1.56861	1.55022	1.36448	1.16533	1.16012	1.2519	1.37681	1.4748	1.27507	0.996449	0.87807	0.846888	0.872484	0.923497	1.00103	1.02219	1.00315	0.897386	0.772376	0.686231	0.702468	0.743697	0.840678	0.796729	0.662482	0.596526	0.672817	0.777302	0.743544	0.687675	0.67688	0.677921	0.700051	0.737896	0.696793	0.633614	0.59554	0.520245	0.521127	0.583788	0.6711	0.750112	0.673923	0.629579	0.642939	0.706335	0.774106	0.82098	0.847791
LOC107436365	0.0432819	0.0133596	-0.00876337	0.0117367	0.0303655	0.0483096	0.050703	0.0277192	-0.00296393	0.00761588	0.0208535	0.0297828	0.0213128	0.0124455	0.0013524	-0.00288516	0	0	0	0	0	0	0	0	0	0	0	0	0	0	0	0	-0.00236003	-0.00518849	0.00358259	0.0143045	0.0296674	0.0266358	0.00459485	-0.00546436	-1.17896e-05	0	0	0	0	0	-0.00155195	-0.00173214	0.00245152
LOC107436366	0.720501	0.670428	0.584571	0.618796	0.642658	0.709179	0.782602	0.763491	0.691278	0.597848	0.574166	0.588718	0.62956	0.672689	0.71161	0.661505	0.528258	0.344718	0.256649	0.274716	0.478445	0.602531	0.675752	0.638834	0.622154	0.700474	0.711335	0.693769	0.707137	0.720116	0.758189	0.788215	0.778795	0.759604	0.738108	0.69919	0.651405	0.625669	0.635959	0.657909	0.638932	0.635381	0.647991	0.659161	0.622485	0.564406	0.566836	0.600466	0.665095
LOC107436367	0.272446	0.292138	0.369526	0.439181	0.368694	0.326329	0.34788	0.328115	0.328586	0.350271	0.378348	0.388148	0.302197	0.258748	0.254141	0.253065	0.268161	0.267853	0.266528	0.28195	0.364127	0.407486	0.42397	0.372143	0.277629	0.220832	0.308988	0.454908	0.485262	0.477296	0.45013	0.419392	0.410826	0.401002	0.326037	0.239004	0.176486	0.18487	0.231566	0.260481	0.298866	0.262998	0.199705	0.184336	0.298877	0.487329	0.536626	0.470873	0.245006
LOC107436368	-0.00328742	0.0170621	0.0230378	0.0230259	0.0258222	0.00973027	0.00261484	0.0398337	0.0580425	0.0400774	0.0194262	0.00010642	-0.00243877	-0.00281933	-0.00169945	-0.00182657	-0.00364084	0.0110642	0.0218035	0.027592	0.0248126	0.016077	0.000862693	-0.00151288	0	0	0	0	-0.0023791	-0.00107287	0.00812033	0.0201523	0.0365903	0.057796	0.0753431	0.0854463	0.0835762	0.0383882	0.0123377	0.0197197	0.0288282	0.0219459	-0.00243223	0.0144243	0.0233392	0.0315445	0.0354427	0.0330878	0.0303077
LOC107436370	0.242322	0.154953	0.143389	0.156369	0.0957861	0.14892	0.273109	0.263706	0.260515	0.283493	0.296267	0.292236	0.216145	0.17925	0.181138	0.171646	0.155083	0.139358	0.132668	0.132332	0.159393	0.165917	0.144997	0.165955	0.199483	0.188726	0.167336	0.141997	0.168945	0.216572	0.269546	0.313196	0.328817	0.32054	0.24991	0.16598	0.051798	0.0607949	0.189109	0.260713	0.221789	0.160945	0.0848882	0.132412	0.149335	0.16789	0.115577	0.0923842	0.203754
LOC107436371	0.267507	0.247344	0.305557	0.4249	0.464424	0.41648	0.412333	0.469686	0.519062	0.462459	0.348371	0.235017	0.265265	0.294086	0.332662	0.329919	0.26951	0.217672	0.245497	0.319145	0.408878	0.482924	0.551977	0.525549	0.442472	0.365454	0.332996	0.327035	0.272241	0.218036	0.206569	0.223408	0.286761	0.378293	0.407577	0.398104	0.294457	0.27314	0.341398	0.397483	0.326624	0.289864	0.338108	0.358563	0.340147	0.302943	0.329904	0.350055	0.322388
LOC107436372	0.0221868	0.0164566	0.00303324	-0.00444621	0.00403628	0.0446298	0.0514247	0.0168911	-0.00760921	0.0237942	0.0339923	0.0310889	0.0128369	0.00188707	-0.000531239	-0.000638892	0	0	-0.000123489	-0.000504065	-0.00156858	0.00632816	0.0223204	0.0260645	0.0186373	0.00356503	-0.00257891	-0.00476507	0.0135504	0.0297485	0.0320238	0.0285104	0.0144183	-0.00694024	-0.00218553	0.00875536	0.0233752	0.0237299	0.00348617	-0.00462263	0.0440941	0.0637504	0.0679113	0.0625623	0.0481077	0.028388	0.00611547	-0.00699566	-0.000382742
LOC107436375	1.09	0.877298	0.78617	0.93559	1.05778	1.11875	1.01922	0.90009	0.92725	1.11259	1.08448	0.948038	0.774998	0.784831	1.00945	1.13032	1.15087	0.991536	0.881517	0.810517	0.813902	0.761825	0.66582	0.638444	0.712536	0.837075	0.925838	1.03194	1.06665	1.06706	1.01138	0.942453	0.876113	0.806512	0.849039	0.93822	1.14965	1.18765	1.02794	0.966194	0.967048	0.872922	0.754707	0.710363	0.789886	0.959296	1.08467	1.10786	0.90156
LOC107436376	0.302459	0.227986	0.120962	0.147954	0.155589	0.1132	0.143372	0.217068	0.188716	0.194052	0.175559	0.144907	0.121351	0.125465	0.169464	0.180528	0.153705	0.125558	0.105477	0.105246	0.153923	0.155975	0.116911	0.0900519	0.0797192	0.134223	0.250848	0.321441	0.284497	0.234363	0.194436	0.165419	0.188424	0.23279	0.219926	0.20179	0.145468	0.191105	0.277933	0.29693	0.19526	0.188856	0.249504	0.26335	0.240077	0.186561	0.177377	0.150851	0.0495471
LOC107436377	-0.001375	0.0557074	0.0716259	0.0491715	0.0215947	0.025385	0.0647691	0.0750983	0.0370297	0.00762257	-0.00336436	-0.00391592	-0.00394094	0.0132689	0.0491767	0.0702526	0.0796781	0.0608044	0.0521683	0.0540309	0.0781881	0.0870267	0.0852728	0.069041	0.0498984	0.0279982	0.0148255	0.0427487	0.0631486	0.0658061	0.036107	0.005017	0.00142704	0.0123527	0.033172	0.0510257	0.0447624	0.0221621	0.00207243	0.031174	0.0924037	0.113337	0.0803911	0.0337669	0.0170196	0.0170528	0.0160559	0.0360687	0.093412
LOC107436379	0.138141	0.0913295	0.0421525	0.0330076	0.0780564	0.167874	0.162488	0.0800859	0.0653309	0.0980127	0.105366	0.0946887	0.0781765	0.0714578	0.0732861	0.0717369	0.0658305	0.0598739	0.0851394	0.122236	0.150221	0.148825	0.123752	0.130495	0.150773	0.145207	0.102995	0.0626869	0.0603713	0.0697003	0.0879729	0.1122	0.13717	0.16153	0.152622	0.129698	0.0989085	0.0786739	0.0988107	0.104625	0.0628086	0.0147717	-0.02724	0.0246692	0.0700359	0.116717	0.134459	0.133913	0.127664
LOC107436380	0.653292	0.797403	0.925403	0.853031	0.608747	0.582069	0.780693	0.767603	0.6334	0.597576	0.705189	0.859388	0.897787	0.842111	0.653417	0.542101	0.506431	0.574266	0.703662	0.825567	0.863969	0.798284	0.623509	0.602402	0.698983	0.727589	0.651812	0.629691	0.634472	0.667421	0.733889	0.798852	0.828385	0.854085	0.856609	0.860861	0.975238	0.9712	0.842583	0.731344	0.629153	0.573325	0.554566	0.565435	0.572065	0.582178	0.564958	0.551631	0.549172
LOC107436381	0.199283	0.225694	0.330836	0.410507	0.411099	0.337465	0.251638	0.208806	0.20059	0.250193	0.281716	0.284828	0.217708	0.22495	0.31346	0.382341	0.442658	0.434652	0.395933	0.364453	0.406256	0.38472	0.305054	0.265176	0.254297	0.266015	0.242927	0.227537	0.23829	0.260625	0.302213	0.334785	0.330475	0.326051	0.326499	0.317756	0.341308	0.249675	0.166259	0.180872	0.184199	0.255437	0.326813	0.273615	0.21736	0.157666	0.245844	0.371664	0.49978
LOC107436382	0.970191	1.07556	0.962555	0.947235	0.992064	0.791174	0.78134	0.960774	0.939561	0.847049	0.666061	0.484598	0.396677	0.388908	0.495646	0.577995	0.623394	0.639165	0.652731	0.682808	0.758542	0.801472	0.829862	0.806997	0.793229	0.804501	0.66196	0.507316	0.485161	0.512889	0.564991	0.620514	0.657062	0.696152	0.755287	0.79006	0.720244	0.592619	0.529446	0.542504	0.450946	0.370918	0.435649	0.647226	0.694947	0.604876	0.409937	0.310863	0.488143
LOC107436384	0.0592015	0.0750876	0.0659765	0.0228529	0.0306251	0.0510939	0.0270176	0.0286752	0.0815591	0.0939704	0.0778425	0.0629348	0.0887949	0.0908751	0.0723099	0.0438015	-0.00293081	-0.00849441	-0.00695941	-0.00142054	0.00406622	0.0132351	0.0254628	0.0304042	0.0279129	0.0211567	0.0177125	0.00468504	-0.0023591	-0.00495944	-0.00506021	-0.00382665	-0.00616398	-0.00600601	0.0289798	0.065918	0.0948165	0.0664703	0.0206107	0.0333149	0.0454145	0.0426402	0.0391963	0.0500768	0.0412233	0.0199798	0.00182473	-0.00878076	0.000859272
LOC107436385	1.18153	1.245	1.12839	1.12156	1.17371	1.03729	0.918391	0.908012	1.02888	1.13177	1.18291	1.1833	1.14124	1.10644	1.06888	1.08788	1.17686	1.26418	1.27516	1.21919	1.07685	1.02082	1.02077	1.05838	1.13807	1.23087	1.30101	1.30511	1.21366	1.12394	1.09081	1.07461	1.07462	1.08612	1.07427	1.05449	1.01023	1.00596	0.921788	0.883827	0.921766	0.960502	0.998285	1.04326	1.03061	0.973239	0.93223	0.876775	0.829654
LOC107436387	0.0483298	0.109245	0.149499	0.0613446	0.000805832	0.0410753	0.0549498	0.0806843	0.109044	0.0938209	0.0547979	0.0135039	0.0125401	0.0236643	0.0495529	0.060328	0.0550302	0.0638665	0.0660944	0.0613893	0.036111	0.0125467	-0.00771557	-0.00460138	0.0228901	0.062247	0.0780285	0.087012	0.0720922	0.0535931	0.040446	0.032706	0.0451472	0.0715754	0.0898253	0.0966024	0.0587359	0.0281933	0.0204026	0.038648	0.0243493	0.00859351	0.0430315	0.0991173	0.113226	0.0930512	0.0518482	0.0120632	-0.0131982
LOC107436388	0.801767	0.887076	0.949115	0.96631	0.885345	0.828081	0.819162	0.761081	0.728755	0.686073	0.730601	0.799176	0.791672	0.799097	0.797317	0.824695	0.9047	0.967459	0.935091	0.844816	0.705499	0.650313	0.668274	0.744585	0.824673	0.848587	0.791182	0.721723	0.707733	0.704402	0.691197	0.697133	0.756723	0.850986	1.0027	1.11826	1.06146	0.833679	0.639351	0.760726	0.733476	0.489103	0.297668	0.367096	0.405738	0.427974	0.443418	0.523547	0.705392
LOC107436389	0.543727	0.620631	0.634616	0.579132	0.597119	0.617139	0.635998	0.697329	0.820403	0.883336	0.841755	0.740234	0.620366	0.577296	0.628885	0.694419	0.780181	0.820712	0.767966	0.669283	0.565243	0.589811	0.720769	0.805826	0.814035	0.730861	0.654677	0.754556	0.883257	0.949518	0.914881	0.853553	0.830803	0.815685	0.682882	0.53959	0.418208	0.427688	0.555655	0.569737	0.498736	0.385042	0.277282	0.338996	0.447685	0.613759	0.737546	0.801253	0.76036
LOC107436390	0	0	0	-6.10729e-07	-0.00244747	0.000855585	0.032634	0.0524785	0.0924663	0.0994837	0.0802248	0.046855	0.0150721	0.00598223	0.0184697	0.0226095	0.0194942	0.0241003	0.0272278	0.0284474	0.0219009	0.00866172	-0.0100705	0.0064855	0.035217	0.0462231	0.033411	0.0264571	0.0479164	0.0600031	0.0386961	0.0139115	0.00723171	0.00920516	0.0207196	0.0302238	0.0177279	0.00175589	-8.53135e-05	0	0	0	0	0	0	0	0	0	0
LOC107436391	0.458344	0.430268	0.38387	0.401809	0.393497	0.423079	0.494076	0.38679	0.257352	0.182467	0.144308	0.138741	0.159846	0.162262	0.148843	0.14647	0.150825	0.16242	0.167401	0.154306	0.0929493	0.0705297	0.0760408	0.122107	0.182281	0.198102	0.151761	0.0801164	0.0393454	0.044514	0.123046	0.198719	0.1999	0.174855	0.141952	0.124893	0.194944	0.226647	0.224922	0.208494	0.155146	0.135204	0.153072	0.13256	0.131547	0.150429	0.186029	0.203422	0.163535
LOC107436392	0.0517567	0.0238545	0.0170402	0.0246452	0.0253139	0.024265	0.0119903	-0.00361534	-0.00374734	0.0170163	0.0248595	0.0238994	0.0147033	0.0160329	0.0281621	0.0319371	0.027083	0.0109329	-5.13643e-05	-0.0058914	-0.0061095	0.0011447	0.0188025	0.0376047	0.0523309	0.0482852	0.0225741	0.0049554	0.00445031	0.0140332	0.0326423	0.0497289	0.0498941	0.0397965	0.0249119	0.0109982	0.013939	0.0236055	0.0169835	-0.000141898	0.0345841	0.0569673	0.0404323	0.00794946	-0.00399066	-0.000638142	-0.000146666	0	0
LOC107436396	0.897366	0.636011	0.294137	0.321338	0.488836	0.52039	0.522035	0.579068	0.645666	0.675929	0.635434	0.564076	0.541953	0.521785	0.521438	0.551581	0.606144	0.643223	0.674233	0.678878	0.629397	0.576411	0.505908	0.450486	0.408646	0.375761	0.31841	0.295122	0.40807	0.52151	0.614286	0.686399	0.664142	0.597995	0.615887	0.634869	0.726034	0.688426	0.594314	0.695413	0.782192	0.706528	0.493977	0.383154	0.453469	0.638093	0.693484	0.652618	0.473075
LOC107436397	0.000471062	0.0322198	0.0316312	0.000488538	0.000129632	0.019284	0.0176646	0.00230969	-0.00845419	0.036945	0.0525046	0.0500624	0.0427355	0.0403828	0.0447913	0.0421444	0.0286422	-0.00218458	-0.00416499	0.0133442	0.0479683	0.0591672	0.0512933	0.0386383	0.0288182	0.0256457	0.0186873	-9.06381e-05	0.000572285	0.0122891	0.0224915	0.0292806	0.0265581	0.0184283	0.0273566	0.0392476	0.0406819	0.0209404	0.000367628	0.0282427	0.0504198	0.0309008	-0.00828086	0.0125955	0.0284079	0.0406072	0.0375831	0.0342532	0.0501761
LOC107436398	0.695681	0.600947	0.515028	0.472531	0.466908	0.522417	0.646653	0.652786	0.57154	0.40893	0.403722	0.471694	0.516197	0.569991	0.636594	0.687993	0.738162	0.704187	0.681661	0.6674	0.694663	0.673944	0.603667	0.620219	0.689104	0.718168	0.657119	0.609051	0.68826	0.773674	0.813006	0.825721	0.773488	0.678281	0.637619	0.606307	0.588323	0.568772	0.538345	0.560632	0.50353	0.428794	0.313662	0.459041	0.607015	0.750228	0.640494	0.474416	0.38914
LOC107436400	0.0928005	0.0936964	0.1841	0.185486	0.0779463	-0.000531754	0.0134547	0.0546875	0.0457167	0.040577	0.109521	0.19768	0.264911	0.281153	0.240083	0.208023	0.188508	0.153073	0.115489	0.0781625	0.0410732	0.0257733	0.0250723	0.0562247	0.0989279	0.118174	0.105639	0.0794891	0.0621462	0.0632824	0.0932845	0.122917	0.12734	0.123303	0.0869467	0.0532482	0.0787044	0.104398	0.129863	0.122644	0.0775526	0.0375852	0.00111693	0.000979148	0.00576067	0.020112	0.0704571	0.139941	0.235367
LOC107436403	0.266912	0.252724	0.251649	0.293293	0.335929	0.312973	0.357867	0.348023	0.381131	0.393629	0.38397	0.362931	0.354299	0.346307	0.340817	0.335769	0.330817	0.307469	0.303617	0.306877	0.283554	0.315457	0.40558	0.415666	0.38323	0.35668	0.347586	0.365494	0.368315	0.374419	0.375988	0.371617	0.357146	0.339696	0.40768	0.495707	0.578668	0.551962	0.373432	0.182286	0.150162	0.135519	0.095324	0.0980934	0.163038	0.268844	0.283702	0.273584	0.256459
LOC107436405	0.10065	0.126	0.0980846	0.0773135	0.0992574	0.125833	0.0944849	0.0932371	0.0772731	0.0497336	0.0675285	0.107298	0.154774	0.167078	0.140135	0.117809	0.100038	0.0868787	0.0862281	0.0910297	0.106416	0.107431	0.0887338	0.0559763	0.0282549	0.0333699	0.10591	0.178799	0.193933	0.174631	0.111731	0.0463403	0.0193663	0.00903422	0.0356049	0.0788994	0.139266	0.160103	0.160456	0.115136	0.103239	0.0551307	0.00605421	0.00502524	0.0119521	0.024668	0.0219567	0.0224409	0.0418631
LOC107436406	0.389771	0.247443	0.152629	0.195246	0.300309	0.448064	0.437797	0.266202	0.140026	0.106337	0.207562	0.362867	0.462986	0.466357	0.342512	0.271528	0.258243	0.30454	0.342672	0.371294	0.390775	0.375992	0.325119	0.246886	0.199851	0.262809	0.382281	0.384489	0.345256	0.287352	0.228789	0.183365	0.184256	0.204526	0.235113	0.253278	0.151541	0.131953	0.228062	0.339405	0.402977	0.346516	0.250418	0.210811	0.249763	0.32983	0.284868	0.205323	0.129222
LOC107436407	0.0469081	0.0634851	0.220769	0.36762	0.294171	0.193225	0.19193	0.218899	0.258487	0.221748	0.19264	0.177454	0.172298	0.203407	0.282198	0.313418	0.301661	0.286647	0.310884	0.345961	0.427264	0.372671	0.175221	0.0959803	0.141654	0.205721	0.177817	0.0974327	0.0566526	0.0758359	0.175867	0.271856	0.289283	0.265635	0.198729	0.137186	0.135602	0.180098	0.193943	0.0951716	0.15364	0.249371	0.282203	0.219918	0.261021	0.367035	0.405089	0.395887	0.310432
LOC107436408	0.0498196	0.0162021	-0.00625194	-1.43437e-07	0	-2.12485e-06	-0.00474216	0.0152007	0.0304528	0.0218817	0.0162172	0.0166008	0.0318523	0.0341348	0.0217294	0.00967765	-0.00393867	-0.00154031	-0.000461239	0	0	0	0	0	0	0	0	0	0	-0.000216258	-0.00251545	-0.00394495	-1.27929e-05	0.00739079	0.019067	0.0280517	0.0235443	0.00530974	-0.000775123	0	0	0	0	0	0	0	-0.000252299	-0.00123634	-0.00354313
LOC107436409	0.0651027	0.0538362	0.0244474	0.00124197	0.00292827	0.0268467	0.0219094	-0.00338171	0.00622562	0.0288614	0.0295287	0.0191471	-0.00083923	-0.00435804	0.0118192	0.0200019	0.0208859	0.0112683	0.0115755	0.0169047	0.0311415	0.0322909	0.021234	0.0174397	0.0168639	0.0130976	0.0192836	0.0284987	0.0261386	0.0189429	0.00767967	-0.00173854	-0.00408123	-0.00396608	0.000265981	0.00702065	0.023252	0.02554	0.0108234	-0.00540877	-0.0010188	0	0	0	-0.000735677	0.00113792	0.0228826	0.0404511	0.0418161
LOC107436411	0.0669138	0.0361563	0.00101406	-0.0036524	0	0	0	0	0	0	0	0	0	-0.000740702	-0.0035374	-0.00338166	-0.000257555	0.0155671	0.0237546	0.025483	0.0163475	0.00808882	0.000995545	-4.60637e-05	0	0	0	0	0	0	0	0	0	0	0	0	0	0	0	0	0	0	0	0	-0.000518947	-0.0015441	-0.00207258	0.00349174	0.0203098
LOC107436412	0.474164	0.248274	0.19814	0.343194	0.436173	0.583122	0.601002	0.476365	0.375766	0.483507	0.605303	0.69485	0.644222	0.613762	0.588246	0.592473	0.638283	0.638162	0.577963	0.491897	0.384074	0.357621	0.416303	0.484511	0.515359	0.505837	0.481183	0.444577	0.405775	0.381185	0.373348	0.375332	0.390341	0.410834	0.414885	0.421411	0.433712	0.436043	0.394212	0.420561	0.421014	0.44186	0.487942	0.655189	0.681075	0.606234	0.443189	0.35421	0.471563
LOC107436415	0.797512	0.68486	0.631666	0.836177	0.949498	0.890404	0.829896	0.849129	0.962107	1.04263	1.0083	0.9225	0.859353	0.805412	0.75804	0.731197	0.719477	0.722376	0.766333	0.820562	0.857645	0.837768	0.76533	0.695222	0.680945	0.714847	0.660563	0.535438	0.502671	0.535759	0.638734	0.731812	0.730074	0.679524	0.667114	0.664156	0.619976	0.594516	0.601772	0.605948	0.721503	0.723215	0.732864	0.644764	0.54983	0.440156	0.390339	0.434797	0.60103
LOC107436416	0	0	-0.000293447	-0.00212008	0.0225812	0.0750602	0.063397	0.0113116	-0.0127319	0.0218622	0.046302	0.0562004	0.0422104	0.0350181	0.031501	0.0284111	0.027083	0.0109329	-9.32305e-05	-0.00544695	-0.00235539	0.00404864	0.0157345	0.0189319	0.0114153	-0.00137626	0.00981929	0.029664	0.0317135	0.0260317	0.0117299	-0.00187185	-0.00626696	-0.0068203	-0.00331855	0.00802538	0.0535186	0.0742891	0.0507786	4.83949e-05	-0.0077458	-0.000590429	-2.91605e-06	0	0	0	0	-0.00235902	-0.0115939
LOC107436418	0.175494	0.0859541	-0.00306969	-0.00826356	0.00651612	0.042163	0.0413715	0.00886437	-0.00667942	-0.00849942	0.00656846	0.0280149	0.0371705	0.0383305	0.0307458	0.0258652	0.0254352	0.0240162	0.0147107	0.00325627	-0.000738468	-0.00273803	-0.00609393	-0.00625558	0.00992449	0.0399148	0.048698	0.0304322	0.00547284	-0.0116361	-0.0111187	-0.00575291	0.00199494	0.0134562	0.0244091	0.0314141	0.0204065	0.00252252	-0.000105854	0	0	-0.000339141	-0.00112455	0.00168874	0.0145977	0.0307267	0.0287134	0.0177955	-0.00172724
LOC107436419	0.771602	0.855501	0.949528	0.992355	0.988048	1.04518	1.12105	0.953277	0.805264	0.68457	0.690722	0.759235	0.831949	0.949444	1.13137	1.18648	1.12771	0.881977	0.747004	0.74675	1.00674	1.16036	1.23522	1.16841	1.06709	1.06046	1.076	1.00696	1.00343	1.02843	1.05216	1.06403	1.04304	0.998069	1.03729	1.0761	0.944114	0.878877	0.908213	1.09365	1.19278	1.03151	0.856182	0.972593	1.10215	1.25491	1.2492	1.20551	1.19636
LOC107436420	1.62152	1.92932	2.00122	1.82103	1.83459	1.9055	1.97645	1.94004	1.90915	1.74375	1.76805	1.86223	1.9107	1.94304	1.93784	1.98176	2.11253	2.03266	1.8932	1.75757	1.70516	1.79192	2.0213	2.04069	1.90915	1.731	1.65041	1.75035	1.86853	1.93353	1.90731	1.87655	1.89333	1.92732	1.97253	1.97734	1.91057	1.73893	1.58112	1.64748	1.83717	1.78548	1.52465	1.31218	1.29016	1.40737	1.46962	1.51764	1.5491
LOC107436422	-0.00559107	0.0193404	0.0461972	0.0311904	0.0186549	0.0300129	0.0165233	-0.00350762	-0.00234691	-0.000476061	0	-6.48041e-05	-0.00304698	0.000651901	0.0122207	0.0314911	0.061116	0.0671652	0.0554221	0.0313308	-0.0061091	-0.0122162	0.00882897	0.0217457	0.0263198	0.017121	-1.20174e-05	-0.0037092	-0.00187827	0	0	0	0	0	0	-1.43013e-09	-5.30639e-07	-0.00332499	-0.00212874	0.0178424	0.0265082	0.0158154	-0.00226531	0.0231906	0.031782	0.0312337	0.0100989	-0.00633121	0.00609319
LOC107436423	0.0428421	0.0662215	0.0630401	0.0340883	0.0621551	0.0675989	0.065695	0.130039	0.158622	0.113893	0.0668649	0.0279345	0.0237612	0.0188668	0.0152618	0.00811868	-0.00362215	-0.00468942	-0.000538033	0.00998241	0.0317561	0.047279	0.0581709	0.0539436	0.0443366	0.0392876	0.0298294	0.024349	0.029088	0.0296847	0.0223165	0.0131506	0.0040675	-0.00392498	-0.00581334	-0.00390364	0.00832515	0.0194398	0.0283763	0.0338678	0.025207	0.0321505	0.0263539	0.0251612	0.0642613	0.11944	0.129283	0.109599	0.0468102
LOC107436424	0.828789	0.646682	0.399804	0.459088	0.595103	0.62068	0.521729	0.396467	0.311632	0.316778	0.339517	0.380223	0.416798	0.439707	0.454045	0.44243	0.398708	0.399407	0.414135	0.431384	0.447865	0.431901	0.382312	0.401298	0.470353	0.518359	0.438412	0.240382	0.0907956	0.044502	0.189802	0.36675	0.449227	0.490731	0.420758	0.323577	0.241344	0.280588	0.382157	0.422196	0.40841	0.398993	0.425671	0.39881	0.416838	0.440998	0.396798	0.30831	0.156729
LOC107436425	1.34455	1.38149	1.31867	1.1352	1.15159	1.26185	1.26761	1.2456	1.35047	1.29259	1.1855	1.1131	1.24671	1.30718	1.30737	1.30503	1.27517	1.31641	1.39114	1.44745	1.38919	1.33833	1.27159	1.24657	1.30688	1.44922	1.50756	1.43698	1.34473	1.28644	1.32756	1.38661	1.41444	1.4424	1.47884	1.50009	1.47665	1.45292	1.43707	1.48109	1.49138	1.50306	1.52928	1.36037	1.27692	1.23714	1.22655	1.24317	1.24972
LOC107436428	0.108644	0.0769394	0.124488	0.111151	0.0265045	0.0494928	0.126045	0.0997474	0.0655882	0.0321267	0.0151585	0.00950389	-0.00389835	0.0047467	0.0385402	0.0633846	0.0830263	0.0763037	0.0559559	0.029031	-0.00221958	-0.00538103	0.017738	0.0397283	0.0580603	0.0556239	0.0294632	0.00650507	0.00250478	0.0113344	0.0329471	0.0529995	0.0484438	0.0331141	0.0379691	0.0448575	0.0629572	0.0674388	0.0353528	0.0324033	0.0323199	0.0460277	0.0785891	0.0657146	0.072807	0.0898494	0.104703	0.109719	0.0761084
LOC107436429	0.542399	0.5683	0.784348	0.693966	0.330747	0.295305	0.352412	0.359737	0.355961	0.330659	0.287932	0.258242	0.292489	0.344075	0.433705	0.481872	0.478319	0.494965	0.562059	0.623297	0.659294	0.575729	0.358081	0.301986	0.371756	0.414488	0.360401	0.328484	0.35276	0.39737	0.484322	0.569234	0.589573	0.57891	0.525997	0.469339	0.528735	0.579294	0.525883	0.470577	0.47385	0.451191	0.40283	0.401213	0.440539	0.510207	0.518948	0.523788	0.536908
LOC107436430	0.0378884	0.0226471	0.0451429	0.0657957	0.044473	0.0219094	0.0244392	0.0453599	0.0712841	0.0658078	0.0456484	0.0312179	0.0532223	0.0586466	0.0528256	0.0373406	0.00513559	-0.005589	-0.00487919	-1.81793e-05	-0.000132738	-0.00954425	-0.0315846	0.0111915	0.0915157	0.146682	0.124819	0.0724074	0.0497631	0.0355497	0.0123607	-0.00441665	0.00782795	0.037646	0.0538066	0.0626045	0.0407824	0.0227728	0.021308	0.0164574	0.0393027	0.0565826	0.0326652	0.0259542	0.0429805	0.0709074	0.0642317	0.0510991	0.053374
LOC107436431	0.00702166	0.0277551	0.0192823	-0.00302342	-0.000287292	-0.00303444	0.00548352	0.0219757	0.0314566	0.0498836	0.057291	0.0530438	0.0314102	0.0145244	0.00161951	-0.00352602	-2.38387e-08	-4.23523e-09	0	0	0	0	0	0	0	0	0	0	0	0	0	0	0	0	0	0	0	0	0	0	0	0	0	0	0	0	0	0	0
LOC107436434	0.1183	0.117272	0.147846	0.135101	0.066526	0.0820378	0.109927	0.114533	0.142895	0.20702	0.199264	0.154546	0.0792517	0.0783655	0.157639	0.203676	0.2226	0.179901	0.157184	0.147075	0.157741	0.161709	0.163798	0.140611	0.132578	0.120646	0.0845088	0.0669979	0.0535654	0.0652532	0.0974776	0.12698	0.143296	0.155543	0.198838	0.234272	0.180144	0.0754685	0.0324146	0.0830831	0.108145	0.0986018	0.0679746	0.0386374	0.0439394	0.0670459	0.0964661	0.106107	0.0657095
LOC107436441	0	0	0	0	0	0	0	0	0	0	0	0	0	0	0	0	0	0	0	-0.000771266	-0.00538042	-0.000418781	0.0158473	0.0404339	0.056619	0.042856	0.00591548	-0.0093159	-0.00549057	0	0	0	0	0	0	0	0	0	0	0	0	0	0	0	0	0	0	0	0
LOC107436443	-0.00546457	0.0144333	0.034484	0.0162079	-0.00222773	0.0145335	0.0133918	0.001751	-0.00519461	0.00832672	0.0270085	0.0452827	0.0488349	0.0462472	0.0356633	0.0261771	0.0171961	0.0027968	0.00641451	0.0233461	0.0619842	0.0838096	0.0930852	0.0731472	0.0477089	0.029359	0.0183692	0.0428914	0.06767	0.0832071	0.0733277	0.0535932	0.0285744	-0.000144026	-0.00753384	0.00199944	0.0551601	0.0894874	0.07806	0.027092	0.0489032	0.0757901	0.0743742	0.0383386	0.0401185	0.0624704	0.0640566	0.0515799	0.00631521
LOC107436444	0.300276	0.162427	0.0459482	0.0971961	0.130407	0.121286	0.173306	0.145526	0.094258	0.0705736	0.0744234	0.0987337	0.125455	0.155111	0.191107	0.216035	0.229681	0.189116	0.146692	0.104455	0.0501884	0.0451491	0.0877617	0.0860254	0.0672632	0.072584	0.117056	0.128906	0.12117	0.121395	0.135684	0.143344	0.12333	0.0906275	0.108837	0.140304	0.163357	0.128219	0.088051	0.16219	0.204728	0.143879	0.0610103	0.103748	0.172216	0.251205	0.246571	0.20695	0.15675
LOC107436447	0.0802888	0.0857054	0.0646135	0.015959	0.00777275	0.0531774	0.0528974	0.0527736	0.0545472	0.0600043	0.0493617	0.038391	0.0505417	0.0548865	0.0534071	0.0428191	0.0181706	-0.00242373	-0.00618434	0.0031332	0.0246461	0.0361183	0.0425229	0.0276099	0.0111301	0.01493	0.0196164	0.0187304	0.0077314	-0.00173795	-0.00196699	-0.000213837	-1.01952e-07	0	0	0	0	0	0	-0.000123365	-0.00184352	0.0116267	0.0347708	0.0324332	0.0203492	-0.000673141	-0.00253818	0	0
LOC107436448	0.0379293	0.0136003	-0.00397921	-6.8813e-05	-0.00199253	0.00223626	0.0298945	0.0317685	0.0145223	0.0158077	0.0346428	0.0705224	0.09711	0.1065	0.0940005	0.0808857	0.0615598	0.0857883	0.0999343	0.113842	0.13072	0.133035	0.130637	0.109698	0.0708557	0.0382959	0.0146786	-0.00404686	-0.00862114	-0.0006189	0.0272752	0.0553057	0.0640162	0.0632623	0.0380247	0.00859666	-0.0110702	-0.00372134	0.0278084	0.0446645	0.0268237	-4.99999e-05	-0.00564846	-0.00200681	0.00138144	0.00931946	0.0242672	0.0330769	0.0254195
LOC107436450	0.0780322	0.140274	0.279922	0.346639	0.303795	0.246353	0.259365	0.191807	0.146259	0.172295	0.167616	0.153947	0.1255	0.109432	0.111797	0.170676	0.282409	0.35629	0.409608	0.422736	0.341688	0.299187	0.282116	0.225313	0.176031	0.158324	0.135235	0.12629	0.180266	0.245204	0.287413	0.30424	0.269894	0.206213	0.179926	0.18086	0.210707	0.270576	0.323358	0.290904	0.199251	0.170876	0.171735	0.202751	0.238566	0.295462	0.351877	0.373049	0.322241
LOC107436453	0	-0.000631516	-0.00363842	0.0150062	0.0358041	0.0172617	-0.00434524	-0.000403684	-8.13515e-09	0	0	-0.000109624	-0.00471523	0.00690246	0.0375343	0.0506452	0.0476417	0.0367185	0.0250831	0.0165238	0.0243953	0.015486	-0.0104925	-0.000779836	0.0281459	0.0453337	0.033884	0.0057818	-0.00530039	-0.00747049	-0.000607068	0.0094696	0.0182349	0.0267123	0.0229693	0.0135573	-0.00205943	-0.00154318	0	0	0	0	0	0	0	0	0	0	0
LOC107436457	0	-0.000631516	-0.00363842	0.0150062	0.0358041	0.0172617	-0.00434524	-0.00488526	0.0134597	0.0273614	0.0249282	0.01423	-0.000355563	-0.00615056	-0.00197495	0	0	0	0	0	0	0	0	0	0	0	0	-0.006081	0.0148493	0.0365929	0.0392926	0.0371786	0.0373371	0.0339115	0.0404172	0.0462289	0.0190184	0.0156477	0.0238987	0.0147128	-0.000958795	-0.00657859	-0.00216349	0.0510368	0.0685132	0.064657	0.0257994	-0.00334321	0.0240448
LOC107436458	0.0475602	0.0180439	0.0148741	0.0211854	0.00508682	-0.00192273	0	0	0	0	0	0	0	0	0	0	0	0	-0.000701447	-0.000876764	0.00112096	0.0102702	0.0261233	0.027348	0.0158515	6.52278e-05	-0.00163596	-0.000101711	-0.00144346	-0.000100326	0.0155988	0.0325493	0.0376274	0.0371246	0.0166146	-0.00397623	0.0135158	0.0358481	0.0409351	0.0335013	0.0243166	0.0163546	0.00293976	-0.00243154	-0.00327068	-0.000976988	-0.0025992	-0.000482289	0.00725853
LOC107436460	0.00702166	0.0277551	0.0192823	-0.00302342	-0.000287292	-0.00303444	0.00548352	0.0247761	0.0263972	0.0116786	0.00198595	-0.00359575	-0.00564386	0.00690378	0.0375408	0.0514482	0.0509736	0.0313575	0.00975147	-0.00653997	-0.00126194	0	0	-0.000980325	-0.00260235	0.00361329	0.0203191	0.0261484	0.0181537	0.00867776	0.00676081	0.00922637	0.0174318	0.0267123	0.0229693	0.0135573	-0.00205943	-0.00154318	-0.00190436	-5.86893e-05	0.0226276	0.0291417	0.0178464	0.00124695	-0.00412689	-0.00139551	-0.00193446	0.00246164	0.0167843
LOC107436461	0	-0.000814812	-0.00410939	0.0167748	0.0304118	0.011232	-0.00407867	-0.000208733	0	0	0	0	0	0	0	0	0	0	0	0	0	0	0	0	0	0	0	0	0	0	0	0	0	0	0	0	0	0	0	0	0	-0.00101518	-0.00330148	0.0050579	0.0315231	0.0633512	0.0577809	0.0337078	-0.00711092
LOC107436462	0.131182	0.133839	0.130086	0.139802	0.202386	0.176013	0.0795379	0.151377	0.217084	0.223615	0.236572	0.245328	0.236995	0.22121	0.193695	0.186835	0.206999	0.223063	0.223722	0.22243	0.245451	0.235978	0.198668	0.173328	0.171488	0.178961	0.148573	0.157379	0.193509	0.224579	0.185748	0.142039	0.167517	0.223684	0.296481	0.354275	0.21986	0.187292	0.222141	0.252546	0.194469	0.169467	0.175128	0.163928	0.196586	0.247221	0.234889	0.187745	0.0968903
LOC107436464	0.353762	0.253174	0.130986	0.134206	0.0992065	0.0738705	0.212494	0.235279	0.160323	0.247723	0.329143	0.375039	0.289259	0.273815	0.335744	0.367559	0.375509	0.29017	0.221582	0.188523	0.248352	0.29769	0.349465	0.368661	0.345753	0.308966	0.323853	0.345367	0.395867	0.430653	0.430792	0.411149	0.351552	0.2632	0.223341	0.212008	0.248308	0.314717	0.364271	0.331914	0.266189	0.240604	0.217353	0.179197	0.208801	0.269406	0.344777	0.390543	0.36485
LOC107436465	0.0357813	0.0106963	0.0139937	0.0213355	0.00508682	-0.00192273	0	0	-0.00454749	0.0324031	0.0472488	0.0458974	0.0239329	0.00855871	5.91216e-05	-0.00220343	0	0	0	0	0	0	0	0	0	0	0	0	0	-0.000547265	-0.00589876	-0.00709062	0.0126011	0.0410532	0.052948	0.0562743	0.0236318	0.0170874	0.0246649	0.0142007	-0.00150422	-0.0033197	-1.68788e-05	0	0	0	0	-0.00176325	-0.00910857
LOC107436467	0.0185412	0.0334604	0.0168061	-0.00564195	0.0161857	0.0265032	0.0119998	-0.00361534	-0.00132216	-0.000264302	0	0	0	0	0	0	-4.9958e-05	-0.00248661	-0.0046573	-0.000123249	0.018628	0.0292747	0.0381884	0.0435757	0.0388615	0.0306353	0.0109713	-0.00685875	-0.00496347	-6.93636e-05	-3.93649e-05	-3.55834e-06	0	0	0	0	0	0	0	0	0	0	0	0	0	0	0	0	0
LOC107436472	0.0208215	0.0810392	0.114783	0.142403	0.102914	0.00135558	0.0242595	0.120396	0.138126	0.102086	0.0854568	0.0809451	0.0763219	0.0700942	0.0641827	0.0856704	0.138789	0.172127	0.152646	0.100209	0.0157222	-0.00412074	0.0310268	0.0784331	0.119619	0.117272	0.0749723	0.0512643	0.0615491	0.0826436	0.101938	0.11726	0.124039	0.12956	0.135914	0.136006	0.111907	0.0679053	0.0479109	0.0437019	0.0230384	0.028726	0.0415047	0.0495185	0.0471932	0.0365078	0.0269798	0.0218949	0.0378819
LOC107436476	0.204068	0.24759	0.186119	0.11603	0.0865382	0.031003	-0.00506055	-0.0028858	-9.22878e-06	-0.00381842	0.00220355	0.0154875	0.0266169	0.0319279	0.0326398	0.0293967	0.0216006	0.0179651	0.00815015	-0.00108951	0.00184367	0.0140001	0.0343295	0.0353471	0.0197121	-0.000561105	-0.00189645	-9.39267e-05	0	0	0	0	0	0	0	0	0	0	0	0	0	0	0	0	0	0	0	0	0
LOC107436478	0.077815	0.152193	0.209387	0.148202	0.165021	0.255107	0.176237	0.0714686	0.116175	0.192574	0.188186	0.16417	0.205526	0.245656	0.295258	0.28516	0.202077	0.114389	0.0818082	0.0970204	0.161626	0.194515	0.215845	0.214362	0.20885	0.22091	0.182105	0.149657	0.117521	0.0892334	0.076164	0.0751289	0.0935826	0.12416	0.106619	0.0915117	0.134336	0.208537	0.223613	0.110244	0.136686	0.193257	0.159584	0.0892149	0.0676056	0.0950483	0.134173	0.169346	0.18247
LOC107436479	0.0124298	0.03264	0.0277243	0.0464837	0.0519231	0.021596	0.00931229	-0.00146429	-0.0020548	-0.000424947	-0.00174361	-0.00269611	0.00553847	0.0156061	0.0319051	0.0527176	0.0781502	0.0765709	0.0770426	0.0703531	0.0485487	0.0304288	0.00612381	-0.00133427	0.0120892	0.0329117	0.0425746	0.0302147	0.0132484	0.000274567	-0.00428148	-0.00471197	-0.000272345	0.0079192	0.0208237	0.0308029	0.0235632	0.000813164	0.0022321	0.0338693	0.0452549	0.0257047	-0.00479291	0.00426306	0.0236066	0.0532449	0.0590396	0.0493897	0.0238995
LOC107436481	0.317766	0.344962	0.478102	0.464402	0.366166	0.294995	0.261621	0.250184	0.252277	0.289032	0.330894	0.37499	0.443864	0.445207	0.3673	0.326355	0.313961	0.291858	0.306039	0.353199	0.421016	0.451127	0.463616	0.403739	0.330243	0.328347	0.340416	0.341671	0.339583	0.357757	0.379451	0.389151	0.387289	0.379559	0.34196	0.31504	0.268505	0.3337	0.446842	0.397896	0.32091	0.35402	0.382726	0.31665	0.299428	0.319031	0.314573	0.288459	0.260983
LOC107436482	0.0719768	0.274528	0.395287	0.25361	0.202996	0.23107	0.289665	0.420683	0.536247	0.45982	0.375484	0.291143	0.233848	0.244248	0.329254	0.374901	0.396024	0.374084	0.341562	0.32503	0.386899	0.363762	0.2726	0.182261	0.122757	0.154443	0.219674	0.279151	0.32662	0.362153	0.403075	0.42129	0.367136	0.279169	0.21968	0.183703	0.282281	0.263057	0.174612	0.266598	0.378916	0.408534	0.366542	0.378297	0.370171	0.337878	0.276093	0.235672	0.23996
LOC107436483	0.0200784	0.0290772	0.0129594	-0.00609375	-0.0029648	0.0138945	0.02525	0.0138518	-0.00150243	-0.00222939	-0.00137511	0	0	0	0	0	0	0	0	-0.000424786	-0.00289626	0.000511536	0.0100981	0.0181936	0.0208918	0.0127482	-0.000643137	-0.00263366	-0.00125866	-0.000247524	-0.00284622	-0.00431145	0.00110703	0.010304	0.0204971	0.0274926	0.0195597	0.00297027	-0.000135332	0	0	-0.00213276	-0.00499808	0.0181124	0.0280801	0.0303806	0.0155811	-0.000506077	-0.00012837
LOC107436484	0.191981	0.131871	0.0502939	0.0501749	0.0878092	0.0986635	0.105389	0.107698	0.0946444	0.0983017	0.106779	0.115218	0.104506	0.116641	0.157587	0.183772	0.198139	0.167818	0.138108	0.112591	0.103897	0.107854	0.123315	0.121677	0.113162	0.097835	0.0807557	0.0970826	0.158427	0.202034	0.190699	0.162248	0.127006	0.0881253	0.126004	0.171543	0.166303	0.138067	0.11591	0.111867	0.0424003	0.0165628	0.0827991	0.150294	0.172842	0.164384	0.147676	0.148882	0.188741
LOC107436486	0.354256	0.259585	0.279109	0.509442	0.501691	0.36734	0.425664	0.481215	0.464279	0.36563	0.342218	0.368995	0.450232	0.487219	0.467	0.4293	0.372633	0.359174	0.364791	0.373369	0.343808	0.33782	0.362766	0.373363	0.391403	0.438352	0.453883	0.409341	0.376626	0.349941	0.350062	0.358087	0.344485	0.323108	0.38332	0.455771	0.512652	0.541172	0.533664	0.501096	0.443191	0.350948	0.297085	0.278583	0.292358	0.332395	0.319962	0.343391	0.443628
LOC107436487	0.0917859	0.027644	-0.00442472	0.0405808	0.0465348	0.0395791	0.0493817	0.0476027	0.0334807	0.0128066	0.00185935	-0.00263276	-0.00391913	0.00209859	0.0175155	0.0250252	0.0250452	0.0133703	0.0267709	0.0492134	0.082281	0.0786558	0.0356883	0.0181269	0.0318887	0.042138	0.0290026	0.0119795	-0.00150504	-0.00872301	-0.00544372	-0.000510145	-0.00106482	-0.00262897	-0.00463682	-0.00122412	0.0205361	0.0468028	0.0635397	0.0382879	0.0117994	-0.00356834	-0.00825662	0.00430467	0.0220866	0.0428649	0.0477018	0.0445478	0.0360641
LOC107436488	0.0166306	0.0231988	0.00930818	0.000227726	0.0480256	0.0772485	0.0365554	0.0214706	0.0297287	0.0270493	0.01406	-0.00171706	-0.00124751	-0.00162652	-0.0049473	-0.00265475	0.00586846	0.0172531	0.0212675	0.0190762	0.00573359	-0.00143977	-0.00366008	-0.0026721	0.00565727	0.01842	0.0205225	0.0112435	0.000915369	-0.00550275	-0.00356608	-0.000338584	0	0	0	0	0	-0.00191906	-0.00407066	0.0142421	0.0271116	0.0209882	0.00296394	-0.00243154	-0.00301603	-0.000210115	0	0	0
LOC107436489	0.306293	0.377583	0.430488	0.394759	0.315865	0.336997	0.340739	0.391178	0.400467	0.34029	0.300876	0.294024	0.377994	0.399606	0.35326	0.300187	0.232094	0.208627	0.204811	0.22298	0.253797	0.285986	0.338022	0.318227	0.250764	0.200386	0.177392	0.173343	0.172982	0.198511	0.272648	0.345154	0.367009	0.354224	0.280657	0.199598	0.140294	0.197461	0.27361	0.252798	0.209012	0.173841	0.176897	0.172775	0.194374	0.253528	0.284659	0.271024	0.166706
LOC107436490	1.00385	0.880076	0.76583	0.71992	0.595114	0.565547	0.82119	1.00898	1.06683	0.987378	0.855999	0.725423	0.678102	0.702906	0.829282	0.873899	0.82756	0.696815	0.665219	0.698897	0.813289	0.821853	0.727069	0.662058	0.680232	0.779527	0.841902	0.833027	0.748868	0.689474	0.702939	0.739173	0.807125	0.903728	0.980614	1.01217	0.865542	0.679005	0.574192	0.778114	1.0404	1.01785	0.818223	0.727454	0.740271	0.835979	0.865662	0.842546	0.772023
LOC107436492	0.0595418	0.0532844	0.125578	0.225388	0.20845	0.131398	0.0968342	0.0926924	0.0834193	0.094632	0.0928762	0.083029	0.072431	0.0841014	0.118655	0.12998	0.117302	0.0797415	0.0761284	0.0925246	0.118164	0.125776	0.125739	0.145275	0.176323	0.189789	0.1636	0.160546	0.141452	0.110443	0.0645433	0.0308184	0.0492053	0.0943447	0.125578	0.146951	0.0956474	0.115187	0.171121	0.230843	0.223411	0.216886	0.30324	0.321172	0.265646	0.15663	0.120819	0.139348	0.206396
LOC107436493	0.93614	1.16508	1.43144	1.29759	1.04837	0.955285	1.12461	1.20391	1.19454	1.14549	1.06815	0.99476	0.897231	0.929407	1.12751	1.22008	1.20741	1.13454	1.04961	0.982411	0.999213	1.04343	1.11277	1.1619	1.19088	1.1834	1.14192	1.08354	1.07848	1.0735	1.0974	1.13202	1.14661	1.15477	1.13795	1.10898	1.12083	1.1936	1.22821	1.24002	1.11392	1.10867	1.21677	1.13491	1.03949	0.9153	0.927134	0.989011	0.986887
LOC107436494	0.0905156	0.0640005	0.0504769	0.155424	0.214441	0.140261	0.109144	0.108058	0.0864314	0.0775422	0.0661547	0.0601424	0.07319	0.0708159	0.0579055	0.0534125	0.0509607	0.0786533	0.109133	0.123032	0.0847746	0.0525279	0.0167952	0.0452718	0.101675	0.115584	0.068974	0.0272018	0.0169809	0.0165301	0.0240631	0.0416732	0.0734457	0.115589	0.125268	0.121615	0.123296	0.135033	0.115401	0.0517906	0.0486466	0.0824815	0.0871956	0.0564208	0.0528193	0.0693486	0.0761046	0.0771632	0.0742064
LOC107436495	0.0792257	0.0615032	0.034179	0.02714	0.0422698	0.0208785	-0.00540978	0.010152	0.0293288	0.0240696	0.039418	0.0553814	0.0572859	0.0486636	0.0238066	0.0143642	0.0258286	0.026186	0.0187608	0.00666267	-0.00713828	-0.00092821	0.020463	0.036747	0.0493822	0.0488179	0.0317642	0.0169817	0.00295611	-0.00578596	-0.0044679	-0.000875939	-0.0019287	-0.00262145	0.00932777	0.0213431	0.0266396	0.0142453	0.00495509	0.0200515	0.0171155	0.00459587	-0.00370889	-0.000847184	-0.00216389	-0.0052547	0.00862273	0.0240125	0.0355991
LOC107436497	0.585603	0.579677	0.50453	0.432314	0.457582	0.564465	0.527948	0.470096	0.509612	0.671457	0.664966	0.568913	0.444306	0.425316	0.529329	0.628101	0.724935	0.729445	0.718827	0.680719	0.608162	0.565834	0.537095	0.541399	0.614229	0.65504	0.555584	0.515115	0.580158	0.635091	0.608823	0.571774	0.580439	0.613883	0.763809	0.906277	0.831195	0.714597	0.568416	0.536993	0.642062	0.57314	0.459697	0.437149	0.444227	0.467073	0.448669	0.446113	0.494079
LOC107436498	0.266718	0.228428	0.159617	0.124501	0.0619601	0.0667438	0.102051	0.0858028	0.0675228	0.0640204	0.0510459	0.0330877	0.0112639	0.00159063	0.0085938	0.0182965	0.0321105	0.030172	0.0208002	0.00737324	-0.00492013	-0.00456439	0.0060163	0.0260446	0.0458572	0.0482389	0.0354997	0.0328208	0.0307245	0.0251662	0.00984038	-0.00374325	-0.00654754	-0.000677312	0.0245904	0.049653	0.0654627	0.0426397	0.0104224	0.0211131	0.0454886	0.0725233	0.0566102	0.0365727	0.0285285	0.0289218	0.0174401	0.00786901	0.0168793
LOC107436503	0	0	0	0	0	0	0	0	0	0	0	0	0	0	0	-0.000113192	-0.000599293	-0.00179374	0.00704729	0.0186204	0.0306779	0.0279488	0.00962869	-0.000404462	-0.000704579	0	-0.000130864	-0.00402734	0.0173089	0.0345069	0.034558	0.0285304	0.0149647	-0.00466834	-0.0042803	-3.66857e-07	-0.00013544	-0.00481573	-4.02296e-05	0.0231558	0.029542	0.0171686	-0.00232477	-0.00216667	-0.00145248	-9.91864e-05	0	0	0
LOC107436506	0	0	0	-0.000782528	0.00395724	0.0232502	0.0200726	-0.000677044	0.0145376	0.0280571	0.0238247	0.011013	-0.0034003	-0.00207787	0.0166751	0.0247612	0.0236872	0.0137218	0.00361674	-0.00352036	-0.000644605	0	0	0	0	0	0	0	0	0	0	0	0	0	0	0	0	0	0	0	0	0	0	0	0	0	0	0	0
LOC107436509	0.0486107	0.0166706	-0.00972511	0.0425398	0.0548336	0.0284089	0.0123535	0.00213841	-0.0035429	-0.000794485	0	-4.60637e-05	-0.00201344	0.00265692	0.0151708	0.020942	0.0209357	0.0130646	0.00421308	-0.00256637	-0.000503503	-9.19794e-05	-0.000352705	-0.0043676	-0.00158065	0.0201237	0.0422161	0.0406882	0.01962	0.000340077	-0.0052329	-0.00419523	0.0040046	0.0169805	0.0427941	0.0650337	0.0655455	0.0443704	0.00457293	-0.00683443	-0.000212991	0	0	-0.00483934	0.00547524	0.0249394	0.0317615	0.0287603	0.00672559
LOC107436511	0.487399	0.527519	0.452709	0.486622	0.544479	0.44766	0.557418	0.711726	0.664911	0.446904	0.412428	0.497082	0.649879	0.689769	0.601225	0.52984	0.469112	0.486338	0.539176	0.612501	0.693364	0.676071	0.577847	0.479284	0.447959	0.516874	0.539805	0.531118	0.550058	0.558833	0.512974	0.482564	0.562416	0.688792	0.784445	0.823268	0.574658	0.460306	0.536742	0.639863	0.589486	0.488374	0.429081	0.541182	0.594116	0.617422	0.540292	0.471488	0.506271
LOC107436512	0.185446	0.21311	0.256112	0.253656	0.255439	0.30027	0.304422	0.296792	0.225371	0.17061	0.137057	0.12184	0.152168	0.203896	0.286352	0.33288	0.343274	0.366638	0.35285	0.316393	0.270112	0.226103	0.174934	0.207518	0.270456	0.284617	0.2363	0.238163	0.246549	0.26232	0.308861	0.350022	0.362896	0.370141	0.297496	0.224919	0.252651	0.331998	0.341684	0.201888	0.105432	0.188182	0.273027	0.246288	0.274651	0.339045	0.372849	0.336787	0.161294
LOC107436514	0.733817	0.644309	0.567225	0.492996	0.426806	0.512014	0.640237	0.616382	0.549752	0.598912	0.599921	0.584347	0.596209	0.631158	0.705272	0.749097	0.754255	0.752457	0.722949	0.663409	0.527328	0.471221	0.480067	0.528701	0.578202	0.602791	0.605129	0.570263	0.586086	0.616938	0.680256	0.727506	0.674702	0.578834	0.541151	0.544038	0.735664	0.804236	0.790216	0.772735	0.716754	0.585058	0.453309	0.468881	0.603968	0.799842	0.818839	0.747945	0.541498
LOC107436515	0.15275	0.182612	0.224018	0.229332	0.254669	0.265378	0.275007	0.303762	0.297843	0.262665	0.224309	0.181286	0.129098	0.123015	0.162243	0.176723	0.173916	0.141657	0.125497	0.134916	0.195518	0.217041	0.215664	0.246719	0.264723	0.253857	0.263958	0.257287	0.284638	0.309803	0.312563	0.318851	0.3343	0.347771	0.35153	0.348284	0.376854	0.390812	0.331044	0.239868	0.171205	0.161988	0.215321	0.189935	0.210189	0.264611	0.393713	0.506677	0.520941
LOC107436516	0.347241	0.202257	0.161967	0.295863	0.284091	0.189042	0.182678	0.159008	0.161101	0.161077	0.137731	0.115203	0.142693	0.166326	0.201666	0.213973	0.196254	0.139118	0.104218	0.0873675	0.0839977	0.0865725	0.0960686	0.096085	0.103037	0.142897	0.152719	0.124079	0.11528	0.112697	0.120877	0.141337	0.182724	0.228319	0.234268	0.211334	0.100547	0.0808906	0.126794	0.242162	0.247897	0.204402	0.167446	0.137636	0.115558	0.0927497	0.171254	0.23607	0.219402
LOC107436518	1.30179	1.29425	1.22567	1.39847	1.61132	1.45063	1.33724	1.18389	1.09265	1.16703	1.19665	1.19716	1.10665	1.11996	1.25567	1.39278	1.53583	1.62969	1.6425	1.60894	1.53686	1.49703	1.50186	1.45734	1.30469	1.13744	1.14502	1.25249	1.263	1.26291	1.25602	1.24363	1.24329	1.24136	1.17308	1.10418	1.02964	0.986906	1.11734	1.38256	1.43676	1.25331	1.08679	1.13002	1.17035	1.22546	1.17661	1.11201	1.05699
LOC107436519	0	-0.000671573	-0.0037579	0.0146231	0.0360038	0.0290807	0.00807228	0.0232249	0.0281617	0.019909	0.0083754	-0.00280417	-0.000975981	-6.56649e-05	-3.82369e-05	-0.000933939	-0.00378737	0.00639538	0.0174983	0.0252873	0.0244841	0.0228263	0.018448	0.0225573	0.0243161	0.0111885	-0.00270662	-0.00167671	-0.000564881	0	0	0	0	-3.46485e-06	-0.00227536	-0.00338058	-0.00164371	0.0143026	0.0275822	0.0207598	0.00136381	-0.0052713	-2.76239e-05	0	0	0	0	0	0
LOC107436520	0.130412	0.157345	0.254938	0.240447	0.230139	0.351406	0.351171	0.249925	0.173227	0.183847	0.130629	0.0690823	0.106639	0.167825	0.271648	0.29965	0.239697	0.133249	0.0950155	0.101008	0.131959	0.150494	0.168366	0.189997	0.191528	0.181756	0.219452	0.242888	0.240066	0.233868	0.223481	0.221999	0.249852	0.27921	0.246311	0.197245	0.133617	0.16887	0.179721	0.108747	0.051814	0.103281	0.118689	0.092455	0.114753	0.164245	0.184056	0.171299	0.121753
LOC107436522	0.722862	0.716369	0.574429	0.598919	0.735945	0.572517	0.533893	0.754033	0.802799	0.867818	0.896614	0.881629	0.812602	0.759844	0.72259	0.703713	0.696498	0.712544	0.709388	0.70201	0.707764	0.698904	0.672083	0.792881	0.965626	1.0502	0.972809	0.845914	0.796228	0.796413	0.812894	0.809918	0.743064	0.651035	0.578548	0.559981	0.678082	0.759333	0.734148	0.694646	0.863743	0.945395	0.781237	0.561748	0.591388	0.787898	0.841195	0.792727	0.570968
LOC107436523	0.261123	0.182629	0.140723	0.176243	0.229724	0.216445	0.128737	0.0815856	0.0985792	0.152356	0.160785	0.149976	0.163774	0.15799	0.137231	0.119181	0.095117	0.0624614	0.0528962	0.0573514	0.062631	0.0918043	0.146398	0.133794	0.0896893	0.0802469	0.109709	0.128949	0.0913891	0.0709271	0.13163	0.198168	0.213354	0.20711	0.162181	0.105654	0.0858358	0.0453971	0.0393818	0.120344	0.133831	0.135787	0.162838	0.240133	0.250339	0.21604	0.171919	0.144289	0.172561
LOC107436524	3.22368	3.05213	2.86773	2.73639	2.61455	2.2909	1.86982	1.61436	1.48687	1.18364	0.874488	0.629822	0.61917	0.661286	0.769561	0.740061	0.563267	0.462741	0.400306	0.363196	0.296134	0.240361	0.208886	0.289512	0.419902	0.520384	0.529173	0.451615	0.389698	0.33783	0.28357	0.236603	0.217144	0.220226	0.280477	0.347421	0.339344	0.31924	0.325975	0.371883	0.393388	0.475272	0.54526	0.48927	0.393616	0.274187	0.285755	0.317841	0.32705
LOC107436525	0.813656	0.843003	1.03784	0.970231	0.752043	0.885468	1.02265	0.902778	0.731925	0.771254	0.868636	0.984601	1.03265	1.03102	0.972471	0.91088	0.834428	0.815255	0.819081	0.836437	0.856718	0.856293	0.847747	0.830708	0.815907	0.830022	0.85064	0.926267	1.00581	1.04546	1.01469	0.954604	0.860524	0.73709	0.699161	0.712704	0.783475	0.944607	1.08027	1.09345	1.03089	0.910844	0.854612	0.845123	0.818494	0.797421	0.823297	0.844571	0.823791
LOC107436527	0.0255331	0.0407999	0.0277656	0.0246757	0.0218331	-2.31649e-05	-0.000967091	-3.07044e-06	-0.00368788	0.026278	0.0383174	0.0372215	0.0194089	0.00694086	4.79459e-05	-0.00178692	0	0	0	0	0	0	0	0	0	0	0	0	0	0	0	0	0	0	0	0	0	0	0	0	0	0	0	0	0	0	0	0	0
LOC107436528	0.494531	0.396588	0.35294	0.408388	0.438091	0.377297	0.377067	0.447843	0.515648	0.562668	0.523361	0.458605	0.409887	0.380052	0.386241	0.391285	0.384355	0.337716	0.346585	0.400809	0.541156	0.563763	0.478988	0.376782	0.34118	0.397539	0.389192	0.29761	0.286908	0.355738	0.499639	0.60303	0.530728	0.3724	0.239292	0.172972	0.297437	0.412075	0.511399	0.532352	0.409104	0.260056	0.178599	0.238477	0.277174	0.294362	0.35349	0.442126	0.571822
LOC107436533	0	-0.00114631	-0.00484792	0.0238245	0.0348478	0.00737889	-0.001528	0.0203821	0.023773	0.012175	0.003182	-0.00298094	-0.000829493	-0.00142359	-0.00657759	-0.0040601	0.00682567	0.0233739	0.0279858	0.0260317	0.014958	0.012191	0.0180432	0.0227364	0.0261979	0.032509	0.0328159	0.0156284	0.0028073	-0.00435021	-0.00331206	-0.000330275	-0.00242036	-0.00526444	0.00406798	0.0152691	0.0304964	0.0267697	0.000219261	-0.00229947	0.0285344	0.0327476	0.0171109	-0.000287747	-0.00492449	-0.00036971	0	0	0
LOC107436534	0.0394009	0.0650621	0.095544	0.0679657	0.00865876	0.0676496	0.176159	0.201804	0.169078	0.131283	0.105187	0.0806114	0.0467852	0.0279277	0.0212611	0.0186079	0.0234517	0.024501	0.0338584	0.0564831	0.109622	0.142844	0.161585	0.130653	0.0763044	0.0472797	0.0463042	0.0560513	0.0762807	0.0934668	0.0987339	0.0958479	0.082851	0.0662922	0.0843027	0.112203	0.139927	0.133882	0.0937525	0.0288422	0.0313856	0.0923821	0.155346	0.12401	0.084119	0.0363155	0.0281628	0.0311814	0.0275836
LOC107436538	0.441427	0.420061	0.408387	0.496308	0.416369	0.242527	0.284873	0.389357	0.406922	0.414006	0.376051	0.309649	0.225198	0.185162	0.18615	0.191573	0.205387	0.249613	0.274413	0.286389	0.283485	0.264836	0.231575	0.307979	0.449381	0.547482	0.475902	0.306362	0.218898	0.180479	0.177632	0.189875	0.194253	0.203104	0.251773	0.308228	0.34227	0.383048	0.396178	0.318967	0.197542	0.211	0.295338	0.301004	0.29445	0.272582	0.272928	0.265231	0.241109
LOC107436539	0.0593666	0.0744783	0.0362414	-0.00525245	0.0178268	0.0151009	0.00792581	0.0306479	0.0453452	0.0376974	0.0353807	0.0309646	0.0254751	0.0149804	-0.00643676	-0.006764	0.0160317	0.054919	0.0782564	0.089203	0.079241	0.0718099	0.0679376	0.0456521	0.0214119	0.0375482	0.0929311	0.123236	0.110396	0.0824537	0.0598005	0.0421616	0.0330195	0.0255053	0.00708077	-0.00495679	0.0150484	0.0855372	0.148282	0.108912	0.0212283	6.70378e-05	0.0885004	0.137237	0.114139	0.0397496	0.00746746	0.00927874	0.0493727
LOC107436542	1.10027	0.886356	0.762381	0.885875	1.01613	0.90262	0.69133	0.759561	0.84215	0.865247	0.849275	0.811792	0.790645	0.775084	0.770799	0.765177	0.756792	0.78461	0.714767	0.607085	0.489808	0.557401	0.786509	0.958803	1.00945	0.951988	0.917395	0.863796	0.874527	0.898134	0.920464	0.933404	0.902173	0.856749	0.893124	0.922835	0.898221	0.809913	0.775438	0.857118	0.85421	0.842479	0.852649	0.781921	0.781016	0.843418	0.953971	1.05566	1.06445
LOC107436544	0.177988	0.211293	0.240551	0.231338	0.248671	0.340993	0.300578	0.311248	0.356136	0.264992	0.186817	0.126561	0.162021	0.21107	0.273687	0.306304	0.318219	0.301599	0.285755	0.275418	0.276232	0.327669	0.425846	0.503276	0.544652	0.525119	0.487569	0.427439	0.36627	0.313002	0.26075	0.230079	0.246226	0.281096	0.341191	0.389654	0.338467	0.34998	0.34908	0.305118	0.261861	0.35431	0.430822	0.309672	0.229071	0.166468	0.163639	0.177717	0.186684
LOC107436546	0	0	-4.63304e-05	-0.000135635	0.00802491	0.0193561	0.0121094	-0.00420505	0.00401907	0.0300155	0.0331127	0.0241641	0.00178476	-0.00231847	0.0158088	0.0254057	0.0269938	0.0183748	0.00724836	-0.00214142	-0.000501268	0	0	0	0	0	0	0	0	0	0	0	0	0	0	0	0	0	0	0	-0.000221669	0.00325428	0.0213675	0.0412004	0.0383526	0.0200828	0.00283334	-0.0061805	-0.000312458
LOC107436548	0.0972779	0.0775404	0.1201	0.138206	0.0624808	0.0389024	0.0578719	0.0476843	0.0464103	0.0710472	0.0819557	0.0780236	0.039973	0.0421055	0.0855905	0.10679	0.112561	0.080245	0.0343849	0.00724769	0.047192	0.0978647	0.171017	0.160572	0.0927234	0.0375133	0.0443531	0.0472368	0.0508058	0.0476332	0.0295196	0.0123052	0.00844197	0.0130807	0.0549298	0.0949721	0.100638	0.0603984	0.00258601	-0.0199228	0.054889	0.122582	0.143715	0.0787682	0.0775848	0.112142	0.132873	0.125717	0.055471
LOC107436551	0	0	0	0	0	0	0	0	-0.000797373	0.00681345	0.0181953	0.0282731	0.0404989	0.0409023	0.0284487	0.0181781	0.00903709	-0.00209198	-0.0031574	-6.58826e-05	-9.92739e-06	0	0	0	0	0	0	0	0	0	0	0	0	0	0	0	0	0	0	0	0	0	0	0	0	0	0	0	0
LOC107436552	0.950972	1.00195	1.0927	1.14186	1.02128	0.871145	0.741935	0.577439	0.618982	0.64654	0.69631	0.753864	0.792796	0.851581	0.937446	0.934921	0.850541	0.678147	0.605188	0.640341	0.891481	1.01911	1.03457	0.97985	0.855624	0.758739	0.829476	0.885192	1.01751	1.13233	1.14584	1.13409	1.15836	1.19293	1.29235	1.34439	1.09501	0.831837	0.829683	0.951873	0.947062	0.930139	1.02651	1.09342	1.05736	0.945384	0.887501	0.893039	1.01644
LOC107436553	0.416308	0.388688	0.290687	0.267362	0.255768	0.230788	0.286821	0.291651	0.288234	0.227381	0.188468	0.171914	0.168341	0.181337	0.208557	0.249675	0.309939	0.396858	0.429496	0.424839	0.373265	0.3116	0.240104	0.197676	0.216325	0.331408	0.405791	0.334438	0.218272	0.164237	0.272439	0.386664	0.387057	0.340827	0.253167	0.189348	0.274769	0.308744	0.342566	0.334449	0.273109	0.224532	0.248686	0.353477	0.378491	0.358732	0.372558	0.381613	0.373258
LOC107436554	-0.00637281	0.0162492	0.0635151	0.0443028	-0.000146781	-0.00506715	0.00452278	0.0222595	0.0241427	0.0110565	-8.1685e-05	-0.00653804	0.00571278	0.0210945	0.0423992	0.0478381	0.0363047	0.0319746	0.0308138	0.0309048	0.0295819	0.0192305	0.0011914	-0.00158028	-0.00139239	-0.00442215	0.00463938	0.0236223	0.02992	0.0278201	0.0128357	-0.00238304	-0.00575493	-0.00139938	0.0189259	0.0382722	0.0466676	0.0241432	-0.00577131	-6.54479e-05	0	0	0	0	0	0	0	-0.00109077	-0.00558945
LOC107436562	0.571476	0.59996	0.544142	0.489438	0.446953	0.531045	0.524431	0.456687	0.454922	0.484617	0.418513	0.343918	0.403825	0.433249	0.452519	0.434178	0.35977	0.300233	0.229092	0.16421	0.116319	0.160434	0.287598	0.35306	0.356942	0.342716	0.351488	0.330082	0.333141	0.329549	0.325567	0.327067	0.335849	0.35109	0.384228	0.402333	0.372385	0.325425	0.271032	0.30467	0.448048	0.559263	0.607342	0.454842	0.347626	0.271137	0.287798	0.339246	0.359003
LOC107436566	0.0347534	0.0653614	0.113139	0.139947	0.113881	0.14512	0.204865	0.197371	0.174695	0.177257	0.223849	0.265558	0.222465	0.173745	0.104067	0.077334	0.105109	0.131491	0.141411	0.138568	0.129284	0.132427	0.135746	0.149817	0.161278	0.153123	0.169748	0.156423	0.127744	0.0973314	0.0698572	0.0548786	0.065643	0.0911652	0.12021	0.145589	0.1725	0.182388	0.191275	0.182696	0.16442	0.176098	0.151694	0.184283	0.182572	0.163175	0.107228	0.0596177	0.0823585
LOC107436567	0.116333	0.207658	0.213789	0.182863	0.243341	0.191681	0.138941	0.189163	0.230621	0.151939	0.107596	0.0902086	0.0895646	0.0895192	0.0953396	0.117302	0.162333	0.166858	0.142301	0.111203	0.108176	0.130933	0.167352	0.163109	0.175386	0.223978	0.278634	0.307798	0.298898	0.260551	0.175522	0.0899799	0.0644564	0.0786865	0.133254	0.190143	0.205353	0.148585	0.0856373	0.0852493	0.0980654	0.0937971	0.0916947	0.130131	0.17312	0.21054	0.186352	0.147244	0.108354
LOC107436569	0.00800814	0.0216013	0.0256328	0.0288604	0.0191997	-0.00173119	-0.000465851	0	0	-0.00395207	0.00749008	0.0231619	0.0263972	0.028662	0.0284092	0.0262947	0.0250288	0.0179964	0.00724836	-0.00214142	-0.000501268	-8.78481e-05	-0.000337035	-0.00254639	0.000269414	0.0126121	0.0213047	0.0180869	0.00687741	-0.00228981	-0.00221141	-0.000233297	-0.000832072	-0.00206539	-0.00264964	0.000309605	0.0199936	0.0305371	0.0237321	-0.000117577	-0.00431956	0	0	0	-0.000368205	-0.0010999	-0.00193446	0.00246164	0.0167843
LOC107436570	0	-7.62587e-05	0.0108823	0.0345392	0.0308532	0.0155356	0.0261147	0.0250438	0.0181901	0.00286875	-0.00279246	-0.00227234	-0.000550324	0	0	0	0	0	0	-0.000563053	-0.00364416	0.00201067	0.0160834	0.0215866	0.0235787	0.0234994	0.0187707	0.0164231	0.00630271	-0.00228981	-0.00221141	-0.000233297	0	0	0	0	0	0	0	0	0	-0.000102837	-0.000346154	-8.69374e-05	0.0105302	0.0250936	0.0248797	0.0168038	-0.000966079
LOC107436571	0	0	0	0	0	0	0	0	0	0	0	0	0	0	0	0	0	0	0	0	0	0	0	0	0	0	0	0	-0.00271955	0.000639721	0.0161202	0.0310853	0.0384392	0.0420498	0.0314535	0.0187818	0.00705195	-0.00542357	-0.000339945	0.0265781	0.0343548	0.0202282	-0.00249946	-0.0025522	-0.00176683	-0.000120727	0	0	0
LOC107436573	0.0171088	0.110604	0.157657	0.0602991	0.00246909	0.0168009	0.0126835	-0.00134089	-0.00218587	-0.000771745	0.00764015	0.0260938	0.0798068	0.114798	0.131285	0.129735	0.107068	0.0730285	0.0524681	0.0443504	0.0361592	0.0574967	0.116747	0.137739	0.11222	0.0572013	0.0115135	0.0181311	0.0665186	0.110806	0.105319	0.0888087	0.0827662	0.077842	0.120016	0.159757	0.112093	0.0634935	0.0316745	0.0617724	0.0569484	0.06164	0.100782	0.118091	0.115467	0.0988666	0.128792	0.150862	0.138465
LOC107436574	0.253114	0.352695	0.548289	0.535851	0.303923	0.271367	0.498526	0.66992	0.728946	0.687666	0.596241	0.490842	0.409006	0.382071	0.416214	0.462469	0.524834	0.596107	0.582007	0.525975	0.436099	0.417574	0.471139	0.462007	0.397397	0.38551	0.480854	0.574294	0.568175	0.520118	0.459677	0.399024	0.361517	0.331995	0.255187	0.198178	0.241186	0.378507	0.517388	0.394275	0.277079	0.368992	0.485707	0.441134	0.442585	0.451174	0.471967	0.452429	0.367066
LOC107436575	0.381689	0.284049	0.171317	0.142133	0.111801	0.167159	0.201287	0.261406	0.365935	0.435113	0.407603	0.332764	0.304356	0.2659	0.218496	0.193029	0.184853	0.15617	0.176833	0.222089	0.29022	0.324885	0.318903	0.264156	0.214403	0.207568	0.262283	0.311444	0.290927	0.251088	0.197168	0.150512	0.158423	0.192878	0.164707	0.137172	0.0889124	0.207788	0.408581	0.457344	0.285864	0.174776	0.253794	0.309459	0.314245	0.28169	0.30042	0.322887	0.296865
LOC107436576	0.0782805	0.0966096	0.0852907	0.046867	0.00583402	0.00298803	0.0985025	0.179925	0.150848	0.0817202	0.0609991	0.0628576	0.0582087	0.0475663	0.0273666	0.0138325	0.00709707	0.0428468	0.0874015	0.129396	0.164716	0.151744	0.0905271	0.070969	0.072889	0.0723387	0.088731	0.101128	0.0824522	0.055656	0.0299348	0.0154626	0.0332946	0.0659121	0.0719442	0.0679742	0.0487209	0.0675008	0.0888239	0.0599013	0.0178889	-0.0117365	0.00454656	0.0609626	0.106573	0.142842	0.118601	0.0918234	0.0961024
LOC107436577	-0.00418176	0.0120917	0.0255712	0.0373722	0.0604232	0.0583102	0.0174999	0.013294	0.0290799	0.0204592	0.0207838	0.0229713	0.0279575	0.0245789	0.00872219	-0.000573329	-0.00123659	-0.000232454	0	0	0	-0.000998774	-0.00378534	-0.00852149	0.00574839	0.0459064	0.0668607	0.0505151	0.0153876	-0.0112307	-0.00876892	-0.000881922	-1.36404e-06	0	0	-2.2464e-07	-8.29753e-05	-0.00361727	-0.00291235	0.019267	0.0453327	0.0401129	0.0129638	-0.00159488	-0.00507303	-0.000375844	-0.00396433	-0.00299454	0.0112392
LOC107436578	0	0	0	0	0	0	-0.00521919	0.0123415	0.0293289	0.0269147	0.0155352	0.000915932	-0.00374443	9.20576e-05	0.0133963	0.0200499	0.0211996	0.0143395	0.00557935	-0.0017601	-0.000403746	0	0	0	0	0	0	0	0	0	0	0	0	0	0	0	0	0	0	0	0	0	0	0	0	0	0	0	0
LOC107436579	-0.00334068	0.00622981	0.030251	0.0207001	0.00808916	0.0315444	0.0250518	0.00036421	-0.00489137	-0.00104824	0	0	0	0	0	0	0	0	0	-0.000206255	-0.00147461	-0.00403414	-0.00846403	0.0154694	0.0543688	0.0750711	0.0497802	0.0085802	-0.00692525	-0.0106908	-0.00658885	-0.000614697	0	-4.61626e-06	-0.0030167	-0.00439756	-0.00468378	0.0169337	0.0439188	0.055507	0.032182	0.00860452	-0.000757766	-0.00223512	-0.00195643	-0.000134793	-0.00155249	-0.0022374	0.00057255
LOC107436581	0	0	0	0	0	0	0	0	0	0	0	0	0	0	0	0	-7.91787e-05	-0.00386971	-0.00379537	0.00308408	0.0224746	0.02969	0.0292299	0.0152107	-0.00173574	-0.00196095	0	0	0	0	0	0	0	-1.76536e-06	-0.00117629	-0.0018666	-0.00545231	0.00810661	0.0259778	0.0253691	0.00490073	-0.000281591	0.0288925	0.0359011	0.0274879	0.00668659	-0.00158998	-0.00199835	0.00248945
LOC107436583	1.70397	1.7248	1.73892	1.68082	1.62081	1.55897	1.49711	1.48373	1.45648	1.54158	1.58537	1.57584	1.488	1.44996	1.45258	1.46584	1.49823	1.50358	1.49671	1.48836	1.4839	1.47582	1.46767	1.5196	1.56715	1.58426	1.60739	1.59386	1.53972	1.48476	1.39166	1.31938	1.34959	1.43161	1.58387	1.71211	1.5797	1.45427	1.43034	1.47597	1.53699	1.53615	1.49446	1.43944	1.51025	1.68549	1.7506	1.70532	1.50528
LOC107436584	0.109005	0.124058	0.110564	0.140123	0.167367	0.0917546	0.0542536	0.117873	0.176724	0.156559	0.13308	0.11126	0.146325	0.14827	0.10875	0.105209	0.138266	0.191578	0.209287	0.192569	0.0880173	0.11585	0.270111	0.332781	0.288329	0.16901	0.090525	0.14324	0.160089	0.167453	0.163162	0.161166	0.182857	0.215366	0.246341	0.277071	0.295018	0.276671	0.237304	0.196726	0.241316	0.244588	0.154483	0.0859761	0.0811573	0.114125	0.103371	0.103648	0.153339
LOC107436585	0.848606	0.846428	0.787935	0.758036	0.740709	0.719419	0.69817	0.792633	0.829458	0.696973	0.650823	0.64346	0.71855	0.722985	0.623359	0.546284	0.498763	0.547692	0.604503	0.668465	0.708019	0.74758	0.79646	0.889065	0.928643	0.875364	0.852885	0.847497	0.866896	0.8621	0.813162	0.76615	0.741006	0.72454	0.692409	0.655822	0.670374	0.696038	0.694148	0.766862	0.768098	0.656351	0.632121	0.761916	0.797278	0.787001	0.761148	0.731084	0.701673
LOC107436586	0.217878	0.218584	0.170215	0.162445	0.297378	0.414774	0.30566	0.20064	0.196045	0.212603	0.18215	0.132309	0.133061	0.125081	0.100728	0.101017	0.12379	0.199043	0.246248	0.262477	0.20336	0.195195	0.23897	0.261548	0.237272	0.191871	0.220958	0.271007	0.321099	0.35404	0.334983	0.298694	0.256164	0.200488	0.185646	0.180599	0.16001	0.124351	0.166524	0.276211	0.34606	0.318703	0.240599	0.204696	0.16057	0.119333	0.0993658	0.114268	0.19671
LOC107436587	0.0182548	0.0853998	0.119675	0.115412	0.205697	0.185901	0.133272	0.11184	0.0640541	0.0238847	0.0670507	0.144054	0.196128	0.199834	0.145636	0.125744	0.144096	0.148763	0.15631	0.155063	0.125203	0.110257	0.102118	0.136266	0.206304	0.242403	0.190209	0.126565	0.128764	0.134996	0.122597	0.110851	0.0939951	0.0787151	0.125383	0.177041	0.23337	0.2197	0.124416	0.050511	0.0732479	0.156414	0.203208	0.15535	0.135937	0.131213	0.139457	0.133529	0.0871821
LOC107436588	0.0564422	0.0518152	0.0683179	0.0395205	0.0220724	0.0710484	0.0641486	0.0118689	-0.0134296	0.0381836	0.0751852	0.093413	0.069106	0.0570604	0.0548689	0.050454	0.0445866	0.0192621	0.021279	0.0411421	0.0897717	0.101753	0.0801047	0.0726997	0.0790182	0.0936131	0.113852	0.117014	0.118445	0.110338	0.0861051	0.065034	0.0636208	0.0710937	0.102727	0.123908	0.0882363	0.0408166	-0.00643423	-0.0123687	0.0386687	0.0815132	0.112912	0.128269	0.129673	0.120836	0.0886468	0.0570339	0.0391616
LOC107436589	0.0342862	0.0339554	0.0207603	0.00886092	0.0319164	0.0542994	0.0649822	0.0780697	0.0617358	0.0190761	0.0133584	0.0247549	0.0322907	0.0457005	0.0680425	0.0809878	0.087435	0.0929849	0.0888644	0.075053	0.0560754	0.0859811	0.153733	0.193324	0.190228	0.120228	0.0592798	0.0773377	0.0717415	0.058864	0.0464195	0.0360031	0.0374105	0.0490823	0.0667475	0.0792376	0.0635682	0.0178085	0.00923988	0.0394453	0.0374971	0.017561	0.0248357	0.0790101	0.0813365	0.0510587	0.00695035	-0.0147485	0.0216995
LOC107436590	0.31263	0.385073	0.365808	0.360018	0.385694	0.228215	0.121256	0.163903	0.307478	0.351302	0.340135	0.297794	0.255703	0.233761	0.225121	0.227542	0.240527	0.296347	0.37877	0.471608	0.549759	0.543876	0.467858	0.403791	0.365301	0.374565	0.352368	0.30113	0.246687	0.215481	0.184565	0.170243	0.215789	0.293832	0.39408	0.48752	0.488801	0.401215	0.347189	0.313959	0.34612	0.317395	0.26954	0.286604	0.299399	0.303073	0.260655	0.261169	0.357633
LOC107436591	0.263294	0.294897	0.25045	0.212176	0.255433	0.215458	0.183694	0.181232	0.171033	0.126124	0.109927	0.111543	0.121066	0.143387	0.181009	0.204997	0.218174	0.20903	0.212321	0.222607	0.247947	0.276385	0.309123	0.332115	0.339734	0.29126	0.234665	0.282055	0.308824	0.304078	0.239758	0.18283	0.213707	0.283011	0.289866	0.275056	0.183606	0.213386	0.259353	0.213981	0.152783	0.1714	0.177725	0.198288	0.256804	0.3212	0.318732	0.283431	0.240697
LOC107436592	1.82038	1.71128	1.48869	1.45409	1.60334	1.60275	1.62345	1.62398	1.54128	1.55706	1.59657	1.63093	1.5315	1.46135	1.40947	1.38859	1.39538	1.54387	1.61562	1.64452	1.63085	1.672	1.76383	1.81956	1.78415	1.67145	1.63873	1.61968	1.69153	1.77354	1.83167	1.87271	1.88446	1.86952	1.84876	1.81123	1.65711	1.64281	1.75448	1.82146	1.71656	1.63408	1.61154	1.62624	1.61126	1.56358	1.46241	1.41792	1.52425
LOC107436593	0	0	0	0	0	0	0	0	0	0	0	0	0	0	0	0	0	0	0	0	0	0	0	0	0	0	0	0	0	0	0	0	0	0	0	0	0	0	0	0	0	0	0	0	0	0	0	0	0
LOC107436595	0	0	0	-0.000545323	0.00191652	0.0119383	0.0244007	0.0362327	0.0327012	0.0798579	0.125384	0.147247	0.106269	0.079673	0.0570995	0.0900785	0.187355	0.273031	0.293807	0.256055	0.136949	0.0725811	0.0459282	0.0460748	0.0499435	0.022706	-0.0055524	-0.00404327	0.00307885	0.0235997	0.0498371	0.0662126	0.0537947	0.0249421	0.0076048	-7.17694e-06	-9.12922e-07	0	0	0	0	0	0	0	0	0	0	0	0
LOC107436597	-0.000238402	0.0372165	0.0440284	0.00651433	-0.00595226	0.0211503	0.019259	0.0453593	0.070715	0.0640343	0.0339539	-0.00211073	0.00734916	0.0281329	0.0604901	0.0676845	0.0495386	0.00923725	0.00296588	0.0189991	0.0573702	0.0646033	0.0463156	0.0228077	0.00498297	-0.00258363	-0.00112308	-0.0020554	0.0145746	0.0305279	0.0401026	0.0449182	0.0413484	0.032715	0.0305342	0.0279889	0.019176	0.00235838	-0.000101026	0	0	0	0	-3.31178e-07	-6.0057e-05	0.00314341	0.0224578	0.0371348	0.0359548
LOC107436602	0.517601	0.418402	0.332075	0.30504	0.277178	0.362132	0.574227	0.707511	0.727074	0.656253	0.525532	0.386324	0.378996	0.404793	0.473686	0.530462	0.57178	0.613975	0.664681	0.673276	0.543603	0.459976	0.399081	0.459365	0.563177	0.576088	0.515018	0.466412	0.531203	0.553802	0.493023	0.450436	0.503421	0.596805	0.661891	0.666525	0.516823	0.42606	0.43038	0.379955	0.407252	0.405665	0.31538	0.237355	0.311352	0.480608	0.531428	0.49989	0.367695
LOC107436604	0	0	0	0	0	0	0	0	0	0	0	0	0	0	0	0	0	0	0	0	0	0	0	0	0	0	0	0	0	0	0	0	0	-2.12451e-08	-1.43949e-05	-4.64097e-05	-0.00781691	-0.00237998	0.022876	0.0360666	0.0227169	0.0336667	0.0659617	0.0581665	0.0330462	-0.00604211	-0.000240757	0.017237	0.0338103
LOC107436605	0.0255831	0.0195236	0.00375423	-0.00283962	0.0121793	0.0174863	0.00671983	-0.00260631	-0.000540293	-0.000106794	0	-0.00011679	-0.00549128	0.00386082	0.0315896	0.0457863	0.0486483	0.0331152	0.011981	-0.00510579	0.00125322	0.0141549	0.0343559	0.0353471	0.0197121	-0.000561105	-0.00189645	-9.39267e-05	0	0	0	0	0	0	0	0	0	0	0	-1.17051e-05	-0.0034001	0.0128069	0.0662932	0.0976073	0.0824356	0.033064	0.00199135	-0.00915336	0.00892258
LOC107436612	0	0	0	0	0	0	0	0	0	0	0	0	0	0	0	0	0	0	0	0	0	0	0	0	0	0	0	0	0	0	0	0	0	0	0	0	0	0	0	0	-0.000221669	0.00325428	0.0213675	0.0412004	0.0383526	0.0200828	0.00283334	-0.0061805	-0.000312458
LOC107436614	0	0	0	0	0	0	-0.0049464	0.00966587	0.0374663	0.0617521	0.0912255	0.110798	0.0940597	0.078357	0.0586139	0.0465484	0.0472641	0.0327123	0.0195896	0.0127367	0.0293743	0.0315297	0.0206456	0.00534156	-0.00307164	0	-0.000130864	-0.00402734	0.0173089	0.034491	0.0348224	0.0310235	0.0258197	0.0164789	0.0177948	0.0182188	-0.00050028	-0.00185825	0	-0.00373383	0.0115171	0.0326649	0.0334031	0.0138954	-0.000679681	-0.0115466	0.000337651	0.0281587	0.0778363
LOC107436615	0.0859647	0.0912863	0.0612344	0.0401803	0.0631104	0.033955	0.0510289	0.122096	0.129235	0.143867	0.152356	0.155772	0.148276	0.123428	0.0809874	0.070931	0.087362	0.138931	0.162055	0.163869	0.137265	0.13243	0.14223	0.144138	0.114266	0.0750342	0.0985343	0.0910052	0.102207	0.106982	0.110064	0.118856	0.125813	0.128013	0.130116	0.117328	0.0977705	0.0671792	0.0346484	0.109013	0.140736	0.104169	0.0606732	0.0760909	0.0923266	0.107671	0.0761774	0.0522465	0.0567834
LOC107436617	0	0	0	-0.000615391	-0.00352927	0.0111625	0.0337456	0.0257038	0.000751746	0.0181075	0.0281684	0.0308642	0.0157407	0.00534351	-1.94437e-05	-0.00138427	-1.63e-06	-8.27882e-05	-0.00301616	-0.00217003	0.0100312	0.0233577	0.039919	0.034994	0.0126154	-0.00464402	-0.000654516	0	0	0	0	0	0	0	0	0	0	0	0	0	0	0	0	0	0	0	0	0	0
LOC107436618	0.0120685	0.0217589	0.0106211	-0.00131467	0.0314276	0.0618139	0.0379653	0.0139319	0.0550615	0.0849558	0.0777484	0.0520353	0.0221445	0.0242823	0.0614054	0.0735962	0.0642828	0.0353767	0.00879395	-0.00871922	-0.00161204	0	0	0	0	0	0	0	0	0	0	0	0	0	0	0	0	0	0	0	0	-0.000102837	-0.000346154	-0.00240353	0.0124117	0.0393247	0.0531205	0.056831	0.0425256
LOC107436619	1.49481	1.51263	1.4035	1.50073	1.8411	1.89768	1.76688	1.70947	1.71933	1.77242	1.67689	1.52775	1.4456	1.41572	1.4451	1.42115	1.3218	1.26951	1.31349	1.42026	1.55941	1.67127	1.78115	1.8341	1.81364	1.71053	1.6401	1.65832	1.68407	1.69933	1.61795	1.50648	1.39538	1.28286	1.3021	1.40372	1.59343	1.76237	1.77506	1.73792	1.69513	1.64647	1.65891	1.77419	1.72182	1.55752	1.36262	1.22078	1.22874
LOC107436620	0	0	0	-3.32172e-05	-0.00197917	0.00372922	0.0275084	0.0272237	0.00966845	-0.00353314	-0.00480875	-0.000105023	-2.39173e-05	0	0	0	0	0	0	0	0	-0.000970995	-0.00362198	-0.00276506	0.00608232	0.0193686	0.0213915	0.0115559	0.000835048	-0.00576927	-0.00372667	-0.000353442	0	0	0	0	0	0	0	0	0	0	0	0	0	0	-0.00155195	-0.00173214	0.00245152
LOC107436622	0.0539917	0.0369447	0.0503435	0.0480285	0.007989	0.00538472	0.0229624	0.0162139	0.00135827	-0.00619455	0.00726986	0.026291	0.0243011	0.0271556	0.0361543	0.0524495	0.0812762	0.0923036	0.0822605	0.061529	0.0436317	0.0328522	0.0283462	0.0394831	0.0623874	0.0872363	0.090375	0.0881037	0.0793385	0.0804534	0.105337	0.132337	0.145471	0.146411	0.0987866	0.0414603	-0.00314431	0.0126544	0.0210585	0.00896653	0.0551755	0.0902152	0.0939265	0.0604106	0.0382615	0.0269969	0.0379741	0.0588975	0.0833852
LOC107436623	-0.0125663	0.0281033	0.0789019	0.124323	0.172535	0.134359	0.0806419	0.104254	0.0823941	0.0312549	0.0479895	0.0909909	0.113432	0.118107	0.105558	0.135864	0.217862	0.271414	0.260049	0.199636	0.0950812	0.0518777	0.0448877	0.0593664	0.106291	0.164772	0.168207	0.140994	0.125026	0.11079	0.10257	0.100416	0.10678	0.114449	0.111725	0.100944	0.0620172	0.0722137	0.1132	0.120862	0.0858137	0.0250498	-0.00591406	0.0746005	0.136173	0.183248	0.191355	0.178371	0.163778
LOC107436625	1.40886	1.59566	1.88891	1.83238	1.47828	1.30649	1.29149	1.20297	1.0859	0.872558	0.73142	0.651236	0.672253	0.65093	0.589233	0.525206	0.454372	0.420261	0.456889	0.517539	0.566412	0.607598	0.636703	0.659282	0.639054	0.507134	0.385966	0.329123	0.356713	0.402138	0.447473	0.483375	0.46541	0.415981	0.377865	0.350358	0.365632	0.397508	0.481971	0.564216	0.499255	0.379576	0.313272	0.376383	0.420218	0.44637	0.363243	0.288314	0.275599
LOC107436628	0.209142	0.253656	0.299751	0.323946	0.347651	0.30514	0.236519	0.178022	0.219784	0.295078	0.297615	0.267901	0.233271	0.230768	0.27541	0.277672	0.230807	0.16342	0.171775	0.227801	0.348014	0.387271	0.355407	0.338716	0.35061	0.344444	0.25501	0.205451	0.237237	0.268724	0.318299	0.361288	0.33212	0.274202	0.238577	0.205922	0.278446	0.315948	0.250252	0.239104	0.272909	0.254379	0.192575	0.164276	0.184776	0.239743	0.166288	0.0961454	0.104227
LOC107436632	0.0252184	0.0743051	0.12793	0.101715	0.0722963	0.0432865	0.0375472	0.0238495	0.00864355	0.0135862	0.0374778	0.0628331	0.0669945	0.0584681	0.0299622	0.0246385	0.0437213	0.076144	0.0890131	0.0846663	0.0465106	0.0287568	0.0281067	0.0474607	0.0737807	0.0938656	0.0906346	0.0585854	0.076042	0.098886	0.110534	0.113857	0.0911788	0.0561127	0.0727022	0.0942137	0.0822932	0.07615	0.0932746	0.104773	0.0820018	0.0573499	0.0786753	0.0685885	0.0690283	0.0737663	0.0569568	0.0567187	0.0911031
LOC107436635	0.0885388	0.0688907	0.0937787	0.0791994	0.0656534	0.0601884	0.0240829	0.0186279	0.0166564	0.0235689	0.0497914	0.0819559	0.104462	0.103748	0.0757317	0.0545185	0.0396413	0.0311757	0.0359831	0.0542776	0.0943213	0.104829	0.0919314	0.0670748	0.0469429	0.0578503	0.0637547	0.07	0.0841692	0.09755	0.111069	0.118356	0.109775	0.0990405	0.112408	0.127433	0.152482	0.107189	0.0408779	0.0375867	0.0414674	0.035519	0.00612093	-0.00439983	-0.00591573	-0.001162	-0.00971472	-0.00478546	0.0337706
LOC107436641	0.291692	0.541177	0.700066	0.473685	0.295222	0.279574	0.240945	0.147468	0.158105	0.154779	0.115379	0.0650104	0.02214	0.0281996	0.0930857	0.124088	0.125981	0.0857922	0.0418923	0.00464544	-0.00632239	-0.000890782	0.0222161	0.0285199	0.0210795	-0.000623285	-0.0103095	0.0407105	0.116875	0.161139	0.149573	0.120829	0.0900449	0.0566955	0.0368354	0.0203302	0.0126836	0.0270587	0.0637991	0.0653739	0.0430552	0.0170169	0.00863878	0.0102118	0.0260587	0.0552732	0.0537225	0.0411533	0.023051
LOC107436642	0.21423	0.139791	0.10542	0.203971	0.224215	0.142574	0.1314	0.11618	0.133383	0.129544	0.183051	0.264485	0.325146	0.30432	0.179697	0.0975057	0.0545684	0.10959	0.165831	0.202574	0.173197	0.154902	0.14195	0.127069	0.147098	0.194475	0.20526	0.162722	0.0709151	0.0142404	0.0432472	0.0856346	0.106711	0.120882	0.0888611	0.0646101	0.0852952	0.154738	0.162113	0.0806889	0.0954544	0.145828	0.148703	0.116832	0.124393	0.161592	0.182996	0.183737	0.142806
LOC107436643	0.533793	0.561918	0.59614	0.565372	0.518814	0.513068	0.511339	0.499732	0.618793	0.652981	0.637068	0.600317	0.565261	0.536019	0.517262	0.479858	0.424386	0.360392	0.344284	0.355741	0.383349	0.39823	0.40258	0.349748	0.284271	0.237818	0.244445	0.315301	0.358402	0.399459	0.436198	0.464331	0.477493	0.486775	0.516422	0.549769	0.608228	0.574138	0.474374	0.519275	0.486815	0.478526	0.449725	0.379915	0.447786	0.572196	0.622447	0.610195	0.470597
LOC107436644	0.145357	0.125826	0.0956157	0.0807651	0.125668	0.124182	0.0858858	0.135609	0.179878	0.165447	0.169189	0.169086	0.143001	0.106082	0.0422654	0.0457343	0.126405	0.225287	0.275533	0.271618	0.181613	0.123795	0.0795163	0.0849007	0.123715	0.135092	0.0991843	0.0739769	0.0854643	0.087153	0.0679106	0.0545083	0.0672899	0.0899818	0.118944	0.134477	0.0760688	0.0791306	0.0654198	0.032246	0.060759	0.0690451	0.0861671	0.0678195	0.0440123	0.0164746	-0.0110756	-0.0108359	0.0371927
LOC107436645	0.391438	0.352183	0.318835	0.440338	0.372403	0.197425	0.244063	0.305504	0.342958	0.35	0.324758	0.284366	0.245328	0.260097	0.337935	0.409383	0.483474	0.45702	0.399082	0.319257	0.205081	0.192208	0.273572	0.345783	0.414585	0.412843	0.309329	0.292269	0.250592	0.201973	0.17021	0.15846	0.188473	0.249686	0.252915	0.236309	0.249201	0.223571	0.189771	0.189821	0.219537	0.221783	0.201612	0.193622	0.232897	0.300682	0.265275	0.215515	0.165852
LOC107436646	0	-0.00129852	-0.00372251	0.0304313	0.0391791	0.0211171	0.00960979	0.00162904	-0.00268591	-0.00509969	0.0105859	0.0305049	0.0374431	0.0325968	0.0118293	0.00841376	0.0254429	0.0348849	0.0310075	0.0198253	0.00229241	0.00490688	0.0241653	0.0235878	0.00967388	-0.00261725	-0.000599136	0	0	-0.000422484	-0.00458797	-0.00568567	0.00889154	0.0301438	0.0415463	0.0453848	0.0171052	0.000373789	-3.49141e-05	0	0	0	0	0	0	0	0	0	0
LOC107436647	0	0	0	0	0	0	0	0	0	0	0	0	0	0	0	0	0	0	0	0	0	0	0	-0.00108542	-0.00273736	0.00403719	0.021625	0.0275896	0.0189833	0.00861099	0.00279492	-0.000676485	-0.00106802	-0.000655248	-0.00322091	-0.00281184	0.00628044	0.0269257	0.0449363	0.0311428	0.00753943	-0.00333614	-0.00186797	-0.000369878	0	0	0	0	0
LOC107436652	0.296637	0.279247	0.361493	0.437057	0.411173	0.310587	0.284666	0.30559	0.357588	0.424905	0.411106	0.352499	0.283367	0.269893	0.325973	0.365314	0.387684	0.417255	0.466921	0.509164	0.524424	0.456918	0.301727	0.26926	0.3372	0.427697	0.43458	0.360842	0.270522	0.22477	0.248352	0.289489	0.336069	0.393096	0.406249	0.404498	0.354602	0.343666	0.367965	0.319376	0.284307	0.291415	0.281449	0.268396	0.288445	0.34213	0.313066	0.262577	0.223077
LOC107436653	0.540668	0.68584	0.724156	0.525508	0.336812	0.351337	0.45384	0.487366	0.457835	0.452631	0.454335	0.488589	0.577265	0.6316	0.665127	0.641243	0.543775	0.471254	0.435119	0.430685	0.467075	0.474516	0.457707	0.448482	0.487648	0.587405	0.663414	0.592612	0.47077	0.390231	0.431451	0.489098	0.492575	0.475614	0.431134	0.380274	0.33904	0.309363	0.322981	0.463314	0.518848	0.403924	0.375489	0.454092	0.500693	0.548478	0.604025	0.620003	0.516564
LOC107436654	1.02681	0.982454	0.786917	0.720914	0.608648	0.404086	0.398965	0.58732	0.761393	0.720151	0.605092	0.483612	0.516306	0.550004	0.585304	0.598634	0.586051	0.585967	0.57779	0.569371	0.534086	0.554278	0.636785	0.68131	0.664315	0.629659	0.602725	0.470882	0.466694	0.506331	0.544086	0.577657	0.568696	0.524678	0.571624	0.629613	0.588148	0.58547	0.567551	0.558431	0.569978	0.481481	0.426495	0.383199	0.354828	0.35171	0.465697	0.563284	0.568763
LOC107436656	0.399978	0.572576	0.809352	0.701192	0.422481	0.379145	0.507863	0.512232	0.481931	0.389541	0.433055	0.541849	0.627326	0.660586	0.628555	0.572667	0.497838	0.464621	0.434312	0.407967	0.385044	0.379754	0.393818	0.499764	0.645451	0.759646	0.815911	0.760689	0.636368	0.55056	0.539438	0.535534	0.494788	0.428051	0.321097	0.246759	0.269683	0.378526	0.499567	0.601561	0.565631	0.471883	0.422168	0.571657	0.648276	0.67389	0.584025	0.48187	0.4369
LOC107436657	0.0518646	0.0536777	0.0152559	0.00296793	0.0236858	0.064825	0.109187	0.0863808	0.0747147	0.076872	0.091776	0.107177	0.108246	0.0976344	0.067778	0.048765	0.0428906	0.0543437	0.0677097	0.0799874	0.07672	0.0838356	0.101938	0.108442	0.100715	0.0686966	0.0452795	0.0647928	0.0938212	0.121725	0.138037	0.144753	0.140685	0.132057	0.0981784	0.0685127	0.0807696	0.081773	0.120406	0.194458	0.167595	0.0873992	-0.0106721	-0.0163693	-0.00028562	0.0356404	0.0691973	0.0862442	0.0651681
LOC107436658	0	-0.000250181	0.0149208	0.0247398	0.0319354	0.0546171	0.0346223	0.0142495	0.0234468	0.0244163	0.0139512	-0.00024388	-0.00119797	-0.00103943	-0.000312518	-0.000812795	-0.00344881	0.00254834	0.0175819	0.03481	0.0530148	0.0555377	0.0410663	0.027477	0.0137975	-0.0010668	-0.00133876	-4.55607e-05	0	-0.000260734	-0.00279503	-0.00328326	0.00637745	0.0202549	0.0259127	0.0270467	0.00428308	0.00809193	0.0259641	0.0253691	0.00651161	-0.00545137	-0.000361207	-6.56421e-05	2.66477e-06	0.00438238	0.0295108	0.0484856	0.0466381
LOC107436659	0.158078	0.20121	0.270863	0.297904	0.302192	0.296322	0.260664	0.177854	0.135005	0.166485	0.180607	0.189259	0.198048	0.216393	0.247445	0.227747	0.150132	0.0794925	0.0818713	0.13145	0.235534	0.259926	0.213269	0.179373	0.159092	0.138423	0.158543	0.16341	0.140487	0.112948	0.0708379	0.043994	0.085517	0.162058	0.23239	0.285835	0.238577	0.207706	0.199042	0.163539	0.141323	0.178695	0.245706	0.26298	0.242237	0.187304	0.185023	0.186672	0.185046
LOC107436660	0.0188225	0.0691677	0.146607	0.105343	0.0381975	0.0786145	0.133914	0.135193	0.0920517	0.0512182	0.0790512	0.129482	0.149194	0.157652	0.148375	0.139627	0.139191	0.140426	0.1091	0.0704553	0.0607604	0.0479687	0.0303553	0.0244314	0.0319468	0.0595842	0.0708462	0.0592412	0.0613172	0.0686376	0.0837794	0.0928716	0.0839509	0.0660983	0.0466488	0.0321375	0.0100138	0.0270967	0.0719507	0.0946047	0.0707373	0.0501165	0.0329255	0.0662822	0.0866116	0.099603	0.121161	0.139566	0.16065
LOC107436661	0.451444	0.494572	0.468937	0.454566	0.395717	0.379471	0.41619	0.444845	0.4832	0.510354	0.450748	0.365929	0.314679	0.341524	0.46938	0.512088	0.469193	0.441991	0.423189	0.444839	0.603237	0.657375	0.621119	0.588724	0.517941	0.438438	0.477064	0.495883	0.51125	0.538758	0.557247	0.568856	0.568496	0.555518	0.543583	0.55172	0.626816	0.705901	0.67208	0.477697	0.426416	0.482618	0.53189	0.531374	0.544434	0.569595	0.540453	0.476362	0.393693
LOC107436663	0.0501869	0.0927954	0.0894766	0.0898011	0.0924975	0.0648106	0.0545306	0.0855611	0.120863	0.133941	0.120922	0.0916079	0.0910768	0.109465	0.147138	0.171271	0.186333	0.154015	0.130313	0.114364	0.107795	0.0838628	0.0446442	0.0303385	0.0690534	0.155754	0.183647	0.145433	0.0777353	0.0262652	0.0154783	0.0161916	0.0173325	0.0310471	0.0864171	0.144787	0.186504	0.15918	0.103537	0.0846754	0.0841124	0.080188	0.0808831	0.0867241	0.093415	0.102162	0.0593264	0.0266605	0.0479205
LOC107436669	0	0	0	0	0	0	0	0	0	0	0	0	0	0	0	0	0	0	0	0	0	0	0	0	0	0	-0.000599181	-0.00224761	0.0166594	0.0304694	0.0286595	0.0219335	0.0096602	-0.00699375	-0.00543601	0.00178526	0.0180272	0.0248496	0.0169459	-0.00208997	-0.00294881	0	0	0	0	0	0	0	0
LOC107436671	0.0866895	0.053237	0.0162407	0.051737	0.0721826	0.0243211	-0.00249797	-0.00226428	-0.00233208	0.0348512	0.0575097	0.0633899	0.040344	0.0208723	0.00280776	-0.00416492	-2.38387e-08	-4.23523e-09	0	0	0	-0.000127165	-0.000486604	-0.00378286	-0.00208051	0.0151333	0.0398025	0.0557277	0.064854	0.0614473	0.0437567	0.0283382	0.0308126	0.040181	0.0623109	0.0766966	0.0476174	0.0252176	-0.00460209	0.0146343	0.0243734	0.0372799	0.0465241	0.0327343	0.0240083	0.0184646	0.0308061	0.0424794	0.036845
LOC107436673	0	0	0	0	0	0	0	0	0	0	0	0	0	0	0	0	0	0	0	0	0	0	0	0	0	0	0	0	0	0	0	0	0	0	0	0	0	0	0	0	0	0	0	0	0	0	0	0	0
LOC107436675	0.129938	0.0971255	0.055083	0.0641987	0.131273	0.148063	0.101567	0.0891445	0.113918	0.161216	0.20486	0.225451	0.198513	0.16435	0.117027	0.0964441	0.106563	0.0794994	0.0740781	0.0839623	0.115745	0.125925	0.115898	0.119989	0.133794	0.137366	0.0986814	0.0910131	0.122256	0.14587	0.136078	0.118387	0.11039	0.10697	0.0988041	0.0904918	0.0277954	0.0508118	0.174975	0.28392	0.255728	0.163257	0.0790791	0.0503644	0.0365125	0.0357368	0.0293684	0.0434758	0.105043
LOC107436676	0.134405	0.121591	0.0626299	0.0564599	0.0811221	0.0764938	0.0695253	0.089472	0.116483	0.125196	0.11414	0.111372	0.164472	0.198788	0.223674	0.218219	0.172953	0.114352	0.0836858	0.0721077	0.0683195	0.0692768	0.0761214	0.0690167	0.0589378	0.0669611	0.0930841	0.0864333	0.0546428	0.027073	0.0358187	0.058858	0.0848381	0.109922	0.0727731	0.0261353	0.0228096	0.0989511	0.147785	0.0882055	0.00752105	-0.0191332	-0.00195054	-0.00268647	-0.00225842	0.00537654	0.049151	0.0981084	0.140617
LOC107436677	0.0053921	0.1134	0.155442	0.0680742	0.0713887	0.140209	0.14065	0.114322	0.110633	0.122594	0.131496	0.133689	0.113969	0.111868	0.122804	0.121224	0.111566	0.0922886	0.0860284	0.0883282	0.0949471	0.117374	0.159516	0.187596	0.196959	0.160841	0.107575	0.117662	0.12115	0.118142	0.111565	0.0999073	0.0758298	0.052105	0.0621646	0.0831119	0.131891	0.120885	0.049054	0.0380021	0.0870908	0.091971	0.0887834	0.12004	0.127046	0.117896	0.100617	0.100966	0.150858
LOC107436678	0.123872	0.212921	0.257491	0.210174	0.172118	0.125437	0.0880303	0.108037	0.129919	0.10416	0.119125	0.138569	0.118913	0.120022	0.137294	0.153706	0.184486	0.17142	0.151473	0.132953	0.152134	0.135424	0.0801653	0.109688	0.189985	0.22611	0.156756	0.071062	0.124393	0.203653	0.252478	0.27797	0.243654	0.173151	0.122729	0.0986298	0.140702	0.246112	0.324107	0.222862	0.0857149	0.0438716	0.0994048	0.179187	0.205252	0.195267	0.138426	0.0899754	0.0947529
LOC107436679	0	0	-0.000321478	0.00127873	0.0267797	0.0373485	0.0157132	0.0145411	0.0225875	0.0112673	0.00805518	0.0130149	0.0287353	0.0311324	0.0191364	0.00812036	-0.00353377	-0.00126289	-0.000336297	-7.46465e-05	-0.000541236	-0.00109119	-0.000910386	0.011631	0.025415	0.0258858	0.0102494	-0.00468085	-0.00151239	0.0166102	0.0484473	0.0749644	0.0705112	0.0494848	0.0261883	0.00796926	0.0239271	0.0274343	0.0126256	-0.00554417	-0.00138299	0	0	-0.00346621	0.00252252	0.0156032	0.0230207	0.0224962	0.00453691
LOC107436681	0.366143	0.438779	0.437492	0.458722	0.397735	0.283911	0.360601	0.395945	0.338948	0.293769	0.298388	0.340499	0.406683	0.436462	0.437155	0.403316	0.319974	0.273551	0.304248	0.373961	0.46696	0.480888	0.430072	0.44423	0.471253	0.449989	0.403467	0.457981	0.550675	0.613318	0.611568	0.586089	0.554849	0.510951	0.445699	0.391419	0.392313	0.401767	0.327644	0.201097	0.194262	0.298938	0.473935	0.490676	0.454317	0.371717	0.370412	0.408395	0.439689
LOC107436683	1.16801	1.32483	1.63102	1.58487	1.37934	1.35519	1.48953	1.48071	1.36094	1.17959	1.17119	1.28216	1.40032	1.4319	1.3828	1.34757	1.31307	1.36158	1.40232	1.42712	1.43981	1.39703	1.29229	1.35902	1.53717	1.66226	1.60482	1.44687	1.32755	1.28558	1.33691	1.40763	1.44758	1.48276	1.45162	1.4174	1.45363	1.46678	1.51009	1.51364	1.45587	1.39555	1.32586	1.34829	1.38917	1.43982	1.36889	1.30203	1.32056
LOC107436684	-0.00104306	0.00208538	0.0333404	0.0316389	0.00491046	-0.00268384	0	0	0	0	0	-4.50035e-05	-0.00177149	0.0040965	0.0185881	0.0247612	0.0236872	0.0137218	0.00361674	-0.00356517	-0.000970293	-0.00147417	-0.00326896	0.00470137	0.0213585	0.0442613	0.0543705	0.0396453	0.0184482	0.00191363	-0.0015505	-0.000819026	-0.000543492	0	0	0	0	0	0	0	0	0	0	0	0	0	0	0	0
LOC107436685	0.255479	0.140036	0.0865922	0.195919	0.239409	0.151678	0.10991	0.146554	0.185593	0.165906	0.130701	0.119103	0.186564	0.204309	0.183365	0.144536	0.0685342	0.067172	0.117626	0.188385	0.256661	0.257134	0.196621	0.177485	0.213623	0.265456	0.2145	0.156826	0.115923	0.088678	0.0629201	0.0490618	0.0730582	0.126477	0.195728	0.27205	0.33844	0.363377	0.31824	0.195321	0.151513	0.151563	0.133251	0.123647	0.139556	0.18113	0.226002	0.254644	0.252999
LOC107436686	0.0292335	0.0159407	0.0209184	0.0229802	0.0151512	0.0312471	0.0447651	0.0446432	0.0359342	0.0172616	0.00440487	-0.00310962	-0.00104622	-6.15319e-05	-1.7984e-05	0	-0.000144535	-0.00713192	-0.0120488	0.00138873	0.0540292	0.083024	0.100862	0.0758126	0.0317855	0.0257543	0.0257386	0.00971982	-0.00257225	-0.00769608	0.00193216	0.018903	0.0415608	0.0713856	0.10792	0.132584	0.129087	0.077437	0.0306346	0.0137484	0.00474348	0.0107066	0.0297978	0.0187964	0.0289278	0.0479288	0.0548885	0.057587	0.0465019
LOC107436687	1.00011	0.96145	0.841403	0.935862	1.07482	1.04386	1.01683	1.01201	1.0412	1.12067	1.17664	1.21481	1.22779	1.22151	1.20206	1.19264	1.19101	1.09129	1.06514	1.06737	1.08329	1.03683	0.918918	0.846533	0.89904	1.09012	1.26279	1.35076	1.38898	1.37864	1.314	1.24236	1.20295	1.16446	1.13732	1.1023	1.00536	1.00832	1.04012	1.11585	1.17341	1.17568	1.20375	1.1836	1.14694	1.10389	1.12531	1.14927	1.13531
LOC107436688	-0.0050203	0.0431035	0.0541261	0.0418167	0.0518999	0.0240485	0.0189584	0.0507929	0.0415537	0.010665	-0.00246164	-0.00445933	-0.00337183	0.00248959	0.0148544	0.026625	0.0395198	0.0340934	0.0285431	0.0239335	0.0253681	0.0288228	0.0341352	0.0238818	0.00917865	-0.00148616	-0.00896985	0.015495	0.0505623	0.0715088	0.069519	0.0578153	0.0401996	0.0202325	0.00606127	-0.00424087	-0.00527689	0.00449952	0.017843	0.0361251	0.033103	0.0153975	-0.000771822	0.00329427	0.0223231	0.0501398	0.0636408	0.0599807	0.0331318
LOC107436689	0	0	0	0	0	0	0	0	0	0	-0.00630913	-0.00737082	0.029385	0.0493275	0.0577892	0.0508945	0.0224875	-0.00913221	-0.00473176	0.0156622	0.0351173	0.0361078	0.0203106	0.00402958	-0.00292804	0	0	0	0	0	0	0	-0.00185438	-0.00436618	-0.00186019	0.00486689	0.0285439	0.0426231	0.0318862	0.0047651	-0.00275279	-0.00234548	-1.18508e-05	0	0	0	0	-0.00134995	-0.00680637
LOC107436691	0.169945	0.171699	0.182386	0.188742	0.262089	0.297816	0.304938	0.417282	0.420124	0.516502	0.581106	0.623986	0.66409	0.643807	0.548752	0.46385	0.363465	0.460538	0.614724	0.7809	0.904228	0.944698	0.908612	0.994151	1.15191	1.33173	1.53686	1.71768	1.88322	1.93275	1.79853	1.62874	1.51611	1.43415	1.61436	1.81801	1.88228	1.70763	1.65596	1.82129	1.84724	1.79604	1.93764	2.11323	2.14973	2.07502	1.95873	1.8919	1.91841
LOC107436692	-0.00435098	0.00971331	0.0425617	0.0454971	0.0531763	0.0488226	0.0148391	-0.00655202	-0.00752607	0.0384164	0.0565307	0.0612585	0.0623962	0.0529957	0.0361925	0.0212229	-0.000696967	-0.00179421	0.017416	0.0398289	0.0525245	0.0562417	0.0463156	0.0379613	0.043515	0.0549882	0.0605894	0.0456053	0.0195281	0.00660728	0.0193138	0.031753	0.023674	0.00617748	-0.00258126	-0.00343859	0.00693894	0.0264675	0.0416483	0.042201	0.0267029	0.011742	-0.00022302	-0.00444907	0.000179776	0.0148632	0.03084	0.0384162	0.0255319
LOC107436693	0.379093	0.411359	0.590075	0.565084	0.524818	0.632897	0.558668	0.532046	0.56869	0.52346	0.462976	0.421917	0.512423	0.549173	0.535604	0.479288	0.364926	0.319416	0.311675	0.316681	0.301039	0.334553	0.407565	0.472561	0.494975	0.468611	0.524057	0.549793	0.514254	0.458032	0.388533	0.343771	0.38975	0.480089	0.582026	0.650278	0.584135	0.393706	0.319306	0.478804	0.620194	0.625	0.504402	0.433908	0.384402	0.354707	0.402139	0.451554	0.464111
LOC107436694	0.029269	0.015883	0.000157116	-0.00142097	0	0	0	0	0	-0.00131901	0.000552187	0.0111602	0.0344759	0.0404822	0.0303405	0.0174619	-0.00261454	-0.0035014	-0.00197313	0	0	-0.000114384	-0.000438163	-0.00244375	0.000542649	0.0123051	0.0200039	0.0165273	0.00595652	-0.00252959	-0.00225507	-0.000233859	0	0	0	0	0	0	0	0	0	-0.00213276	-0.00499808	0.0181124	0.0280801	0.0303806	0.0153288	-0.00174242	-0.0036715
LOC107436695	-0.00435098	0.00991577	0.0278673	0.0194206	0.0354591	0.0439659	0.0126738	-0.0150458	0.0252154	0.0588393	0.0552551	0.0328338	-0.00324832	-0.0127398	0.0108608	0.0258349	0.0336978	0.0280189	0.016114	0.00190017	-0.00778707	0.00321467	0.0321779	0.0472919	0.0454274	0.0210069	-0.00498805	-0.0031801	-0.00108692	0	0	0	0	0	0	0	0	0	0	0	0	0	0	0	-0.00025465	-0.000766873	-0.0025992	-0.000637757	0.00667027
LOC107436697	0.0255978	0.0149171	-0.00583206	0.026859	0.111111	0.107997	0.0509431	0.0251223	0.0593999	0.0795918	0.0698747	0.0488122	0.0418875	0.0550692	0.0925471	0.104121	0.0887633	0.0670733	0.0609414	0.0583587	0.042201	0.0344979	0.0321066	0.050613	0.0676676	0.047757	0.00694629	0.0183238	0.0404563	0.0607942	0.0746716	0.0784832	0.0607412	0.0370525	0.0260055	0.025325	0.0494338	0.0730308	0.090535	0.104516	0.0963537	0.0798707	0.0677992	0.0367765	0.0290945	0.0369044	0.0520169	0.0618777	0.0564798
LOC107436699	1.60964	1.69085	1.7726	1.84835	1.75388	1.54944	1.43417	1.48004	1.66587	1.77414	1.70707	1.56494	1.47933	1.50926	1.69096	1.79321	1.81914	1.69648	1.64043	1.64414	1.75291	1.77646	1.72307	1.68789	1.7303	1.82223	1.73577	1.6269	1.57912	1.53157	1.49321	1.47907	1.49632	1.54092	1.60191	1.63157	1.63173	1.54908	1.37632	1.43701	1.70596	1.91198	1.83915	1.64752	1.53029	1.47169	1.53791	1.61553	1.65512
LOC107436700	0	0	0	0	0	0	0	0	0	0	0	-5.42943e-05	-0.00219539	0.00449273	0.0212859	0.0285164	0.0272827	0.0129341	0.0101797	0.0148915	0.0335715	0.0327122	0.0139743	0.000953393	-0.00154354	0	0	0	0	-6.30061e-05	-0.000747811	-0.00124195	-0.00187511	-0.000951329	0.0105989	0.0227992	0.0327992	0.0304747	0.0182078	0.0137749	-0.00237493	0.000762132	0.0258866	0.0417615	0.0528872	0.0538931	0.0408521	0.0221024	-0.00285925
LOC107436701	0.681333	0.836991	0.889738	0.763474	0.828695	0.90617	0.857262	0.781586	0.839234	0.85211	0.843925	0.844921	0.842191	0.849886	0.864469	0.859171	0.826085	0.918012	0.959265	0.990397	1.02614	1.06278	1.12935	1.14047	1.07813	1.0053	0.924404	0.830844	0.809988	0.806962	0.797354	0.799196	0.827866	0.865989	0.93259	0.987662	0.919459	0.879333	0.92	1.06124	1.03599	0.944005	0.862491	0.8786	0.833806	0.746801	0.753116	0.821119	0.955723
LOC107436706	0.345632	0.246298	0.0891833	0.0429294	0.130357	0.184416	0.155537	0.150908	0.181559	0.14269	0.133707	0.143245	0.172396	0.176073	0.147339	0.132208	0.13274	0.160537	0.185751	0.200905	0.180379	0.183786	0.206647	0.220528	0.204449	0.135338	0.0804722	0.0901395	0.0971833	0.108768	0.130903	0.150411	0.156279	0.156907	0.122049	0.0839928	0.0794047	0.0606231	0.0564305	0.131137	0.172073	0.140768	0.108724	0.119122	0.111016	0.0868049	0.0979418	0.123544	0.153919
LOC107436707	0.710983	0.518603	0.382844	0.480171	0.579718	0.518517	0.524463	0.69612	0.689589	0.56344	0.504397	0.535075	0.735109	0.819631	0.809969	0.752854	0.623876	0.544243	0.491801	0.464789	0.46076	0.466396	0.490674	0.569136	0.682239	0.78173	0.770523	0.71375	0.640116	0.589395	0.558965	0.543175	0.548241	0.572578	0.627385	0.682975	0.716319	0.663278	0.579652	0.674127	0.763715	0.691158	0.578667	0.561663	0.573708	0.603972	0.57632	0.562216	0.584915
LOC107436709	1.28423	1.38301	1.43813	1.25816	1.20888	1.44179	1.46744	1.19608	0.948494	0.878882	0.948038	1.11493	1.36195	1.51651	1.58454	1.52208	1.30657	1.1626	1.15193	1.23026	1.3931	1.46368	1.46865	1.45989	1.43374	1.41172	1.41405	1.32513	1.22276	1.21212	1.36309	1.51254	1.54244	1.50985	1.40943	1.3185	1.24293	1.21089	1.31527	1.39558	1.45285	1.5284	1.52672	1.43756	1.34643	1.25269	1.28355	1.34857	1.40596
LOC107436710	0	0	0	0	0	0	0	0	0	0	0	0	0	-0.00101827	-0.00480837	-0.00385924	0.00214332	0.018036	0.0252534	0.0253387	0.0131289	0.00482445	0.000517227	0	0	0	0	0	0	0	0	0	0	0	0	0	0	-0.00113742	-0.0051323	0.00874172	0.0438303	0.0547867	0.0322815	0.00570922	-0.00378565	-0.000605285	-0.000146666	0	0
LOC107436711	0	0	0	0	0	0	0	0	0	0	0	0	0	0	0	0	0	0	0	0	0	0	0	0	0	0	0	0	0	0.000563719	0.00770632	0.0174044	0.0265025	0.0343126	0.0262594	0.0114521	-0.0011484	-0.000828196	0	0	0	0	0	0	0	0	0	0	0
LOC107436715	0.0314604	0.171617	0.333411	0.263271	0.176364	0.123945	0.173797	0.287987	0.308741	0.293634	0.296633	0.313225	0.334299	0.318717	0.269219	0.22419	0.171235	0.144628	0.146473	0.169645	0.222498	0.230691	0.200467	0.191908	0.19262	0.186427	0.17291	0.20176	0.249595	0.275559	0.262429	0.243188	0.221978	0.19908	0.178718	0.16417	0.2365	0.276668	0.261306	0.291687	0.314717	0.219448	0.0887778	0.093411	0.210349	0.402263	0.4757	0.445602	0.260981
LOC107436722	0.676147	0.644815	0.637995	0.721524	0.651544	0.596134	0.613787	0.578643	0.711567	0.782293	0.717115	0.594124	0.493611	0.476046	0.549095	0.602612	0.640689	0.696743	0.735243	0.777964	0.852156	0.835773	0.750174	0.645	0.552977	0.560561	0.596036	0.640669	0.703673	0.735757	0.683894	0.623655	0.635379	0.680954	0.770452	0.839313	0.70203	0.556171	0.536954	0.647134	0.572511	0.470956	0.348747	0.278472	0.401531	0.652779	0.837259	0.892783	0.695663
LOC107436724	0.170362	0.121847	0.10335	0.0894557	0.0689884	0.173976	0.196368	0.15355	0.0922083	0.0720521	0.0407883	0.0114567	0.0169478	0.033457	0.070332	0.103982	0.1332	0.122674	0.132262	0.150088	0.181719	0.184825	0.157129	0.135473	0.135225	0.148044	0.133909	0.117586	0.0889015	0.0676545	0.0723975	0.090814	0.121507	0.159664	0.162022	0.165692	0.202769	0.306459	0.324009	0.198997	0.0942803	0.11608	0.197514	0.216933	0.221964	0.213401	0.210924	0.185063	0.117847
LOC107436727	0	0	0	0	0	0	0	0	0	0	0	0	0	0	0	0	0	0	0	0	0	-2.8673e-05	-0.000110381	-0.00217061	-0.000347264	0.0103211	0.0192082	0.0173378	0.0066462	-0.000622818	0.0145532	0.0338557	0.0421693	0.0453357	0.027306	0.00295641	-0.000302222	0	0	0	0	0	0	0	-0.000175203	-0.000530199	-0.0030159	0.00094065	0.0183146
LOC107436728	0.00829617	0.0267728	0.0265458	0.013186	0.0079722	-0.0011865	-9.51921e-05	0	0	-0.00750353	0.00709661	0.0331158	0.0478341	0.0577343	0.0655082	0.0689379	0.068901	0.0698147	0.054466	0.0482412	0.0865659	0.139886	0.212995	0.206423	0.131037	0.0510172	0.0293472	0.0274564	0.0375571	0.064029	0.0968566	0.121998	0.127323	0.121721	0.121262	0.124602	0.11637	0.095248	0.0919939	0.0696831	0.0252071	0.0443771	0.0990963	0.0955692	0.0661424	0.0211489	0.0472042	0.087748	0.111296
LOC107436731	0.0419663	0.0122733	0.00284215	0.0162684	0.00570423	-0.00203937	0.0487319	0.0878014	0.0682483	0.0192884	-0.00447617	-0.0102179	0.00581714	0.0177486	0.0262776	0.0297431	0.0278628	0.021659	0.0185108	0.0158561	0.00442412	-0.00119343	0.00086828	0.0106694	0.0198416	0.0184655	0.00580178	-0.00362701	-0.00262476	-0.000221004	-0.0021763	-0.0034355	-0.00108507	0.00409331	0.0143051	0.0254524	0.03524	0.0348618	0.0358458	0.0405604	0.0489448	0.0367879	0.00964636	0.00253132	0.0292635	0.073215	0.0671082	0.0461091	0.0185655
LOC107436732	0.803916	0.812971	0.736161	0.766067	0.724308	0.609154	0.658602	0.667777	0.669746	0.621583	0.576933	0.546669	0.573478	0.639063	0.739804	0.787272	0.781924	0.878411	0.974603	1.04339	1.03274	0.966713	0.85596	0.821792	0.787908	0.694017	0.641622	0.645641	0.645803	0.629614	0.582272	0.549336	0.594477	0.677201	0.750224	0.808975	0.764363	0.717846	0.69024	0.671737	0.675845	0.724368	0.738093	0.721776	0.782805	0.871959	0.861336	0.792993	0.642231
LOC107436735	0.473602	0.587229	0.62204	0.423964	0.296183	0.485328	0.589645	0.375491	0.346456	0.573342	0.639044	0.601897	0.390661	0.330316	0.45112	0.525405	0.558248	0.526445	0.455791	0.402386	0.46849	0.526965	0.584202	0.646511	0.67828	0.668446	0.639606	0.597955	0.591783	0.566112	0.471887	0.401165	0.454056	0.566405	0.683314	0.761246	0.586301	0.576982	0.720974	0.736288	0.59635	0.494228	0.548331	0.501617	0.415273	0.333296	0.359546	0.446565	0.582438
LOC107436736	0.0769308	0.103074	0.07891	0.105466	0.196833	0.181766	0.0871458	0.0456168	0.0730358	0.0605873	0.051369	0.0627279	0.141642	0.203343	0.254299	0.238168	0.147116	0.0714763	0.0374984	0.036198	0.0713407	0.111313	0.162584	0.194845	0.182504	0.11417	0.0751043	0.0886208	0.104148	0.100862	0.0607622	0.0183329	-0.00170708	-0.0100354	-0.0204294	-0.0134268	0.0527205	0.135985	0.178877	0.136061	0.113499	0.0999337	0.049485	0.0686812	0.10043	0.147724	0.166442	0.168202	0.175545
LOC107436737	0.416234	0.368124	0.38333	0.333096	0.24937	0.341559	0.380724	0.281602	0.227347	0.19611	0.204494	0.22669	0.224304	0.245281	0.286717	0.280384	0.232805	0.13353	0.121728	0.16487	0.276595	0.280742	0.185973	0.164139	0.248878	0.345635	0.292071	0.189182	0.159115	0.162099	0.1843	0.20971	0.224081	0.235894	0.271538	0.296645	0.238215	0.204648	0.185364	0.205917	0.215812	0.206496	0.174887	0.192401	0.237618	0.293985	0.29236	0.270014	0.238794
LOC107436738	0.234539	0.333976	0.422196	0.278726	0.168764	0.18778	0.197845	0.25294	0.191259	0.10271	0.122401	0.21351	0.366769	0.402748	0.322305	0.227639	0.101714	0.0689354	0.0814177	0.117584	0.158307	0.204066	0.25693	0.279556	0.264939	0.202004	0.149196	0.16418	0.165681	0.179567	0.218655	0.24438	0.212355	0.159849	0.135539	0.129505	0.187822	0.215974	0.184145	0.189909	0.202142	0.172484	0.173944	0.16959	0.215194	0.300876	0.330265	0.321784	0.255636
LOC107436740	0.463853	0.403957	0.361399	0.399209	0.406078	0.355975	0.408098	0.380702	0.32296	0.332813	0.344593	0.348173	0.279849	0.300375	0.423754	0.516067	0.592352	0.548501	0.489643	0.43423	0.424918	0.452576	0.506054	0.558375	0.593364	0.539212	0.446159	0.407543	0.39337	0.383938	0.332977	0.28925	0.319601	0.387271	0.452975	0.510691	0.447561	0.412085	0.369461	0.319018	0.394573	0.465607	0.488548	0.455798	0.415487	0.371887	0.339387	0.320477	0.321474
LOC107436744	0.0691478	0.0859444	0.132516	0.102473	0.0336803	0.0348081	0.115395	0.138187	0.0776876	0.00235855	-0.00575919	0.0201753	0.0353944	0.061167	0.0991453	0.119813	0.128666	0.122032	0.109805	0.0938154	0.0815977	0.0590554	0.0257281	0.0103712	0.024348	0.0621404	0.0891505	0.0765249	0.0456319	0.0266582	0.0289987	0.0350184	0.0401607	0.0436364	0.049859	0.0572216	0.0266791	0.0488718	0.106696	0.0864984	0.0654538	0.0618122	0.0540446	0.0827257	0.105303	0.127224	0.0843063	0.040349	0.0594364
LOC107436745	0	-0.00106499	0.0106899	0.0439779	0.0600704	0.0265736	-0.00151963	-0.00261304	-0.00184279	0.0213334	0.028917	0.0263672	0.0119398	0.00281563	-0.00026685	-0.000786378	0	0	0	0	0	0	0	0	0	0	0	0	-0.00144346	-0.000100326	0.0155988	0.0325493	0.0381768	0.0384969	0.0197429	-0.00245823	-0.00413287	0.0087412	0.0225339	0.0196751	0.00081974	0.0255067	0.0781635	0.070451	0.04341	-0.00124691	-0.0052562	0	0
LOC107436746	0.357378	0.403503	0.428128	0.333329	0.220643	0.21597	0.262734	0.203559	0.204524	0.228518	0.260091	0.313652	0.371998	0.396461	0.394676	0.391189	0.375971	0.395143	0.411196	0.43644	0.485615	0.492451	0.466254	0.402965	0.352686	0.400016	0.426921	0.345208	0.316576	0.334743	0.436526	0.533142	0.550171	0.528794	0.459464	0.383907	0.290856	0.296555	0.397497	0.407744	0.318552	0.38338	0.556037	0.590258	0.504507	0.331753	0.253448	0.249083	0.34624
LOC107436747	0	0	0	0	0	0	0	-0.00274939	0.00598365	0.0322667	0.0354075	0.0261684	0.0055074	-0.00448891	-0.00176685	-1.57401e-07	0	0	0	0	0	-0.0015869	-0.00564065	-0.000341126	0.0119604	0.0216417	0.0171193	0.00232297	0.0145082	0.0259432	0.0259396	0.0216821	0.0105881	-0.00471627	-0.00377801	0	0	0	0	0	0	0	0	-0.00385569	0.0051298	0.0215026	0.0265278	0.0232751	0.00447331
LOC107436751	0	-0.000303507	0.0189123	0.0284164	0.011524	-0.00229699	-0.000672879	-0.00298696	0.0186967	0.0289817	0.0206689	0.00659702	0.0111949	0.0188689	0.0323827	0.0329876	0.0188238	-0.00178053	-0.00851901	-0.00134116	0.0199682	0.0305188	0.0360094	0.0233995	0.00119405	-0.0066182	-0.000960628	0.0156386	0.0254944	0.0270432	0.0154983	0.00234617	-0.00131194	-7.19502e-05	-4.31662e-05	0	0	0	0	0	0	-3.20742e-05	-0.000109116	-0.00152188	0.0118772	0.0315521	0.0327727	0.0235631	-0.000374113
LOC107436752	0.0574562	0.0716755	0.137615	0.147904	0.133063	0.112003	0.073145	0.0955454	0.177568	0.158026	0.148104	0.149529	0.179213	0.198516	0.203943	0.180125	0.129397	0.116758	0.114294	0.12556	0.164399	0.169956	0.148486	0.146402	0.152944	0.145688	0.11951	0.0861799	0.0510093	0.0278294	0.0330125	0.0460512	0.0550539	0.0668985	0.0464576	0.029952	0.0644032	0.13797	0.172653	0.177449	0.197246	0.20709	0.190789	0.184653	0.180257	0.183993	0.191463	0.205145	0.233298
LOC107436753	0.557819	0.356687	0.212347	0.321622	0.36909	0.261443	0.277561	0.41677	0.428308	0.405693	0.426949	0.448577	0.461458	0.4389	0.371924	0.322663	0.295043	0.218485	0.20565	0.213644	0.213515	0.163062	0.0531979	0.0673333	0.170559	0.278232	0.381785	0.463079	0.518498	0.536938	0.479288	0.420079	0.44734	0.501944	0.489497	0.456284	0.348535	0.330276	0.387268	0.364051	0.273407	0.216816	0.175938	0.232923	0.231127	0.198161	0.147722	0.112114	0.139422
LOC107436759	0.466382	0.478677	0.499671	0.49943	0.475211	0.451885	0.545872	0.594251	0.574722	0.463339	0.452915	0.531268	0.710966	0.77483	0.721815	0.620633	0.445934	0.391835	0.450545	0.54275	0.604803	0.576192	0.452427	0.448213	0.545123	0.61648	0.593495	0.57251	0.57248	0.588829	0.637412	0.68054	0.681348	0.658489	0.599734	0.537028	0.469524	0.529384	0.570621	0.600876	0.542314	0.493523	0.533955	0.649535	0.654523	0.58724	0.528759	0.498225	0.534668
LOC107436760	0.0449166	0.0583418	0.0443333	0.0150984	0.0287787	0.0681462	0.064964	0.0152298	-0.00694605	-0.0176631	0.0203373	0.0732109	0.0889191	0.0937768	0.0801402	0.071081	0.0731917	0.0739847	0.0742003	0.0784307	0.104706	0.110094	0.0956083	0.0890204	0.0850528	0.0711047	0.0657934	0.0711808	0.069875	0.0743704	0.0794718	0.0804275	0.0672507	0.0469729	0.0424431	0.0485075	0.0939366	0.105639	0.0520029	0.0276266	0.0485131	0.0711424	0.0702123	0.0821137	0.088322	0.0858179	0.0513777	0.0186246	0.0159604
LOC107436761	0.0834966	0.101689	0.125451	0.0717547	0.0746979	0.0861132	0.0442637	0.0411997	0.0777743	0.0688034	0.0564724	0.0489191	0.0719414	0.0797725	0.0695578	0.0693013	0.0762961	0.116992	0.130388	0.123549	0.0747352	0.062371	0.0839363	0.105176	0.0986069	0.0763557	0.101966	0.132718	0.137641	0.143079	0.138138	0.124055	0.0993017	0.0699384	0.0752304	0.107279	0.207276	0.222038	0.159836	0.056748	0.0951273	0.17811	0.200286	0.132931	0.0752967	0.0249014	0.00741006	-0.00628159	-0.0249159
LOC107436762	0.487328	0.375881	0.183326	0.073799	0.110176	0.268839	0.368931	0.275296	0.221597	0.235293	0.282264	0.315914	0.271598	0.269675	0.298015	0.32289	0.363144	0.308205	0.233992	0.17452	0.158954	0.255454	0.469439	0.501055	0.371825	0.206885	0.215128	0.272289	0.284199	0.256567	0.186147	0.135746	0.180489	0.265717	0.309516	0.321513	0.229761	0.229929	0.296372	0.248975	0.286459	0.316101	0.303368	0.248106	0.253851	0.298995	0.264568	0.218634	0.196568
LOC107436763	0.0486105	0.0175932	0.0203982	0.0569613	0.0750171	0.0583469	0.0356173	0.00925867	0.019591	0.0344218	0.0314859	0.0194645	-0.000586756	-0.010215	-0.00996888	-0.0020652	0.0137666	0.0454176	0.0629412	0.0648553	0.0390339	0.0188519	0.000376761	-0.00485001	-0.000931131	0.00916531	0.0193527	0.0186822	0.0089064	9.53532e-05	-0.000701791	0.00234351	0.0107805	0.0210081	0.0187297	0.0143156	0.00796031	0.0223973	0.0284046	0.00659987	0.015189	0.0334107	0.0293931	0.0078975	-0.000998835	-0.000255795	-5.85564e-05	-0.00164677	-0.00817878
LOC107436764	0.0371399	0.0764098	0.120439	0.0756404	0.00900086	0.0420445	0.110882	0.125274	0.104417	0.091693	0.0630133	0.0392492	0.0717213	0.0895363	0.100668	0.0963983	0.0684843	0.038001	0.0440696	0.0613459	0.0614536	0.0637456	0.0681632	0.0727026	0.0785351	0.0733299	0.068595	0.10606	0.128284	0.12695	0.0964737	0.0652243	0.0600857	0.0654507	0.0635519	0.0614466	0.0618929	0.0718906	0.0606902	0.0248596	0.0134753	0.024641	0.0523033	0.0502521	0.0315138	-0.00213603	-0.00360862	0.0112685	0.0376741
LOC107436765	0.1135	0.124506	0.0777992	0.0787824	0.220274	0.223055	0.115012	0.0626917	0.0493652	0.0446031	0.0602863	0.0812036	0.0785367	0.083193	0.096038	0.110325	0.13008	0.105897	0.0842946	0.0652736	0.069452	0.0654934	0.0497976	0.0797828	0.135423	0.157378	0.140493	0.123276	0.132377	0.142708	0.159605	0.190462	0.24684	0.307834	0.258222	0.180564	0.127271	0.166447	0.187865	0.14869	0.128496	0.105208	0.0920572	0.115105	0.114823	0.0997474	0.0976992	0.100888	0.10271
LOC107436766	0.333116	0.278219	0.201426	0.351698	0.504258	0.444972	0.37021	0.41679	0.425259	0.369875	0.34001	0.319432	0.363992	0.415315	0.472517	0.470895	0.413193	0.321296	0.263703	0.251965	0.300942	0.35629	0.438745	0.462385	0.461754	0.484102	0.501457	0.565365	0.550774	0.514275	0.498187	0.494555	0.53401	0.598981	0.579723	0.529021	0.436618	0.438447	0.451855	0.432349	0.487516	0.489882	0.380988	0.243566	0.280066	0.427959	0.469177	0.416952	0.220572
LOC107436767	0.496846	0.576433	0.559887	0.473951	0.448642	0.551217	0.622103	0.531747	0.407836	0.351722	0.44607	0.570479	0.573168	0.56522	0.517342	0.475632	0.461343	0.432606	0.421374	0.450013	0.586929	0.66426	0.694098	0.736234	0.770733	0.721835	0.58966	0.407286	0.278666	0.217298	0.26544	0.360122	0.48138	0.631375	0.683056	0.694787	0.663598	0.692196	0.711787	0.62868	0.508357	0.449846	0.437966	0.487534	0.462437	0.39576	0.401284	0.470162	0.667257
LOC107436768	0.0403219	0.0569484	0.0541532	0.0425127	0.0575789	0.0521934	0.0714536	0.0726372	0.0261828	0.0169626	0.0426998	0.0733284	0.0569401	0.0424027	0.0238665	0.0171535	0.0255135	0.0320809	0.0294808	0.0221135	0.0104041	0.00833601	0.0166883	0.0281712	0.0429713	0.0576864	0.0571575	0.0413424	0.0115615	-0.00130596	0.0235128	0.0500707	0.0502227	0.0427311	0.0551967	0.0701262	0.0850661	0.0568081	0.0191694	0.0231249	0.0134553	-0.00290783	-0.00225656	-0.00378259	0.010714	0.0382852	0.0581886	0.0699949	0.0639067
LOC107436769	0.46427	0.498672	0.521643	0.486311	0.494796	0.40988	0.327256	0.383009	0.452418	0.37341	0.278467	0.203022	0.233092	0.297284	0.41858	0.501476	0.548617	0.492864	0.440895	0.404543	0.398371	0.464729	0.607646	0.622404	0.555729	0.48017	0.482418	0.562356	0.54247	0.496519	0.44331	0.401396	0.402534	0.429053	0.469179	0.507202	0.524081	0.508305	0.502896	0.649174	0.71616	0.546313	0.347305	0.416578	0.534036	0.687069	0.626319	0.52008	0.473288
LOC107436770	0.64792	0.653279	0.809804	0.81805	0.768819	0.618596	0.406048	0.465094	0.57281	0.537986	0.543233	0.578723	0.73946	0.782462	0.69733	0.599625	0.477212	0.432391	0.468989	0.533769	0.558894	0.557585	0.528561	0.562378	0.652595	0.704489	0.627151	0.590284	0.546846	0.54327	0.591235	0.637231	0.667447	0.705541	0.731819	0.745311	0.698421	0.547663	0.401132	0.513078	0.659337	0.687427	0.524238	0.525199	0.551236	0.608797	0.556598	0.492033	0.489365
LOC107436771	0.0575641	0.0365267	0.0295373	0.0432398	0.0283215	0.0301447	0.0267429	0.00535041	-0.00564441	-0.00131409	-8.84317e-06	0	0	0	0	-0.000163645	-0.000857915	-0.00229281	0.00971308	0.0252997	0.0413843	0.036473	0.00860086	-0.00569749	0.00587511	0.0309254	0.0397215	0.0264233	0.00515987	-0.0080296	0.0082662	0.0292563	0.0344144	0.033939	0.0225368	0.00900618	0.0203859	0.0304969	0.0348091	0.0366208	0.0237977	0.0098545	0.021654	0.0344812	0.0365083	0.0264327	0.0237505	0.0309591	0.0517082
LOC107436772	0.150435	0.16531	0.0858139	0.0689989	0.100852	0.0891235	0.109373	0.17665	0.186044	0.180572	0.159586	0.13189	0.115424	0.116273	0.142279	0.152321	0.145484	0.115309	0.0957433	0.078852	0.0633417	0.0710818	0.0978916	0.161153	0.222457	0.198863	0.115627	0.10478	0.141286	0.158327	0.122618	0.0776031	0.0450356	0.0204577	0.0308884	0.0489261	0.0518585	0.0405609	0.0584297	0.0974407	0.178712	0.189885	0.205182	0.171116	0.15147	0.1499	0.179333	0.207779	0.181818
LOC107436778	-0.00328742	0.0174382	0.0246632	0.0179604	0.0259211	0.0167154	-0.00302088	-0.000636327	-2.68273e-08	0	0	0	0	-0.00266598	-0.0124491	-0.00872942	0.00951696	0.0398255	0.0550325	0.0611249	0.0511454	0.0402296	0.0329824	0.016002	-0.00249258	-0.00171966	0	0	0	-0.000292125	-0.00330899	-0.00477806	0.00270763	0.0145851	0.024445	0.0302158	0.0148673	-0.00157217	0.00850607	0.0201049	0.0156509	0.0034416	-0.00347751	-0.000769288	-1.97713e-07	-1.32378e-08	0	0	0
LOC107436780	0.0847914	0.138024	0.177412	0.130807	0.150486	0.178899	0.127365	0.0606808	0.045665	0.0497079	0.0737897	0.0942062	0.0880155	0.0812889	0.067024	0.0708828	0.0981534	0.116045	0.111969	0.099544	0.0811173	0.0737353	0.0774361	0.0919779	0.0935875	0.0841332	0.0598605	0.0435785	0.0736876	0.096029	0.0916899	0.0791918	0.0568924	0.0338206	0.0463085	0.0648368	0.0725082	0.0852316	0.0996103	0.197282	0.210343	0.179715	0.175639	0.143693	0.09803	0.0390295	0.0339665	0.0517568	0.0681303
LOC107436781	0.26036	0.38606	0.401989	0.297712	0.431312	0.541122	0.461959	0.369098	0.473787	0.524776	0.47015	0.376504	0.310392	0.279821	0.293109	0.263522	0.181739	0.139824	0.15255	0.181559	0.202623	0.212315	0.20425	0.277248	0.357513	0.351926	0.337636	0.362542	0.37437	0.383514	0.401429	0.405572	0.362222	0.295382	0.255526	0.245077	0.324779	0.32739	0.270481	0.311671	0.347157	0.29986	0.238499	0.305783	0.290895	0.234123	0.196224	0.198509	0.288011
LOC107436782	0.551846	0.695574	0.763709	0.635697	0.70404	0.80484	0.826005	0.724257	0.607772	0.653613	0.668137	0.669806	0.662924	0.6869	0.75932	0.798789	0.797617	0.779857	0.732283	0.665018	0.567262	0.516594	0.499065	0.578159	0.694889	0.745135	0.714295	0.715279	0.759715	0.821536	0.87227	0.889595	0.84983	0.782239	0.670764	0.574793	0.532873	0.568533	0.61073	0.671178	0.719523	0.775966	0.708973	0.608008	0.586683	0.623034	0.631226	0.621643	0.603629
LOC107436783	0.303741	0.306689	0.321402	0.502806	0.786447	0.921749	1.01503	0.869384	0.63098	0.480904	0.534951	0.665187	0.682021	0.72281	0.780297	0.819262	0.861754	0.888414	0.844531	0.770339	0.727775	0.625462	0.458278	0.366525	0.296907	0.240394	0.291109	0.370054	0.467307	0.499888	0.441894	0.369762	0.322373	0.291066	0.299184	0.308433	0.372758	0.362483	0.346047	0.316012	0.420264	0.464131	0.414795	0.447552	0.570941	0.753765	0.771335	0.708306	0.593495
LOC107436784	0	0	-0.000439804	-0.000137465	0.0339158	0.0531272	0.0130492	0.0163897	0.0554426	0.0530107	0.0311896	0.00237019	-0.00482052	-0.000956408	0.0140986	0.020942	0.0209357	0.0130646	0.00421308	-0.00315587	-0.00430575	0.00228971	0.0174014	0.0226939	0.0193164	0.0207021	0.0423631	0.0556333	0.0455185	0.0367797	0.0343552	0.0310288	0.0200701	0.00321611	0.0022132	0.010445	0.0364854	0.0487675	0.0316429	0.00229514	0.0164724	0.031783	0.026918	0.00628415	-0.00272738	-0.00308513	-0.00140046	0.00669518	0.0256917
LOC107436785	0	0	0	0	0	0	0	0	0	0	0	-6.02086e-05	-0.00303404	0.000626294	0.0136561	0.0220327	0.026805	0.0210623	0.0110001	3.61446e-05	-0.00568302	0.000635196	0.0187639	0.0389682	0.0494709	0.0343415	0.00351599	-0.00650385	-0.0038257	-3.66805e-05	-2.08168e-05	-1.88171e-06	0	0	0	0	0	0	0	0	0	-0.0010303	-0.00334977	0.00579625	0.0253992	0.0472065	0.041183	0.0228458	-0.00282299
LOC107436786	0.0359549	0.0839203	0.153148	0.165551	0.127997	0.0483726	0.0375099	0.0820761	0.105093	0.108164	0.0921723	0.0716786	0.0656538	0.0614664	0.0683258	0.068448	0.0585939	0.0477394	0.0367692	0.0314958	0.0435686	0.0546931	0.0658098	0.0728708	0.0748506	0.0735242	0.0456717	0.0256453	0.029656	0.0318245	0.0178741	0.00793909	0.0206339	0.0463345	0.0755393	0.103624	0.11868	0.133862	0.119936	0.0946264	0.0572673	0.0545901	0.065325	0.082789	0.0713969	0.0364364	0.0321555	0.0386169	0.0524425
LOC107436787	0.0620642	0.177144	0.28483	0.324032	0.300663	0.285481	0.262313	0.235959	0.22037	0.399279	0.430727	0.366822	0.260486	0.18934	0.151542	0.126017	0.099886	0.113004	0.133884	0.151728	0.134011	0.126038	0.126862	0.110772	0.0853697	0.134554	0.307973	0.432263	0.454827	0.407018	0.313789	0.227795	0.203039	0.197705	0.191074	0.181545	0.197695	0.20649	0.174601	0.115275	0.141025	0.179614	0.19404	0.22883	0.277841	0.331272	0.328976	0.296659	0.220931
LOC107436788	0.250213	0.330998	0.473569	0.484507	0.43201	0.403694	0.331881	0.227216	0.158372	0.212399	0.266681	0.322778	0.369044	0.419176	0.463786	0.483662	0.475159	0.475237	0.434975	0.373903	0.265074	0.241587	0.309657	0.425583	0.526326	0.557777	0.517527	0.461855	0.437967	0.431024	0.455926	0.481577	0.479452	0.473869	0.47131	0.466094	0.477091	0.426834	0.41082	0.448997	0.430253	0.415758	0.410704	0.412434	0.358207	0.271384	0.315876	0.423391	0.606914
LOC107436790	0.330646	0.336038	0.264158	0.203209	0.212843	0.253349	0.356954	0.398585	0.295373	0.226552	0.228346	0.262802	0.278071	0.278437	0.250186	0.250097	0.280215	0.370043	0.398231	0.376166	0.274795	0.207758	0.167446	0.193729	0.23943	0.255919	0.226658	0.186927	0.171405	0.157472	0.138861	0.122563	0.103331	0.0865592	0.0888628	0.0955905	0.111512	0.134502	0.227004	0.301339	0.218053	0.153143	0.186504	0.151009	0.132934	0.143378	0.274049	0.384474	0.350799
LOC107436792	0.266901	0.214062	0.120572	0.125425	0.186381	0.206318	0.163247	0.163754	0.159178	0.256754	0.273674	0.253895	0.215483	0.20059	0.214788	0.216466	0.197184	0.207157	0.182749	0.148089	0.119045	0.123265	0.159069	0.207477	0.239868	0.22621	0.161306	0.0770512	0.0291026	0.0218955	0.0566913	0.103552	0.148501	0.201897	0.263103	0.303757	0.272514	0.167962	0.0855622	0.0871379	0.104348	0.123195	0.135128	0.115086	0.144145	0.193318	0.212837	0.183987	0.0554126
LOC107436795	0.0124385	0.0233199	0.0120897	-0.004345	0.00219484	0.014456	0.00846191	0.0202966	0.052884	0.0570442	0.0356852	0.00596225	0.0032231	0.010693	0.0297001	0.0480298	0.066397	0.084499	0.10059	0.105694	0.0851861	0.0568038	0.017127	0.0127546	0.0341437	0.0519766	0.0389844	0.0129192	0.000696382	-0.0044141	-0.00337675	-0.000337163	0	0	0	-1.69379e-05	-0.00608851	-0.00783365	0.0184994	0.0453961	0.0361848	0.00824414	-0.00938678	0.000199937	0.0191276	0.0451599	0.0621365	0.0609195	0.0276423
LOC107436796	0.029269	0.015883	-0.000506766	-0.00325524	0.0457347	0.131651	0.178148	0.115813	0.0513991	0.0174604	0.0402923	0.0908614	0.114142	0.112079	0.07836	0.0476936	0.0200749	0.0222111	0.0217301	0.0203874	0.0155146	0.00718458	-0.00238052	-0.00441638	0.00284696	0.0250877	0.04234	0.0379216	0.058654	0.0762229	0.0880967	0.0921749	0.0690223	0.0291121	0.00555052	-0.00481825	0.0387929	0.0802481	0.0867271	0.0259581	0.0171877	0.0336604	0.0433709	0.0661555	0.0661111	0.0546826	0.040046	0.0242384	0.0165342
LOC107436797	0.0699019	0.051375	0.0490207	0.027465	-0.000705957	0.0182	0.0114134	0.0457845	0.0694832	0.0512242	0.0238256	-0.00412331	-0.0116203	0.004985	0.0500655	0.0740734	0.0808041	0.0661714	0.046086	0.0296425	0.0397481	0.0337627	0.0154371	0.00281911	-0.00208194	0	0	0	-0.000834879	3.74893e-05	0.0115124	0.0263333	0.0403236	0.0534821	0.0417843	0.0227149	0.00594327	0.0149819	0.0356629	0.0589253	0.0945968	0.0826856	0.0399495	-0.00940511	-0.00499378	0.0378466	0.0535284	0.0510674	0.0119946
LOC107436798	0.341654	0.389503	0.366864	0.327375	0.343316	0.379796	0.285866	0.241122	0.237159	0.25635	0.248648	0.217443	0.173049	0.163008	0.189484	0.220498	0.264923	0.294974	0.283679	0.269058	0.305117	0.307342	0.277484	0.256545	0.241441	0.26167	0.254992	0.249818	0.291212	0.318863	0.320677	0.315288	0.316682	0.324708	0.305409	0.274853	0.233537	0.210399	0.266683	0.283075	0.316291	0.310563	0.264612	0.227307	0.235251	0.275986	0.24595	0.212659	0.19973
LOC107436800	0.44031	0.50768	0.590568	0.643991	0.585602	0.635381	0.723551	0.818682	0.897761	0.949766	0.967253	0.960677	0.952284	0.855597	0.649593	0.47151	0.310511	0.259927	0.273159	0.309177	0.327461	0.359363	0.409723	0.440001	0.457458	0.440966	0.38949	0.340905	0.278502	0.22496	0.239583	0.281609	0.328533	0.377523	0.377942	0.336656	0.220903	0.136091	0.120455	0.147686	0.199303	0.305238	0.420768	0.364464	0.252848	0.0941031	0.0722783	0.097629	0.118238
LOC107436801	0.0496635	0.0209147	0.000957668	0.0316044	0.0452269	0.0157693	0.0300899	0.0506628	0.0384607	0.00725872	-0.00666331	-0.00101506	0.0322428	0.0433156	0.0363797	0.0298629	0.0180853	0.0138798	0.0233021	0.0342006	0.0352277	0.0396298	0.0443271	0.0318203	0.0143032	0.00129094	0.0248071	0.0772939	0.127274	0.141575	0.0953528	0.0416743	0.0182054	0.00656864	0.0238859	0.0492216	0.0829898	0.0951696	0.0549725	-0.00425678	-0.00978252	-0.00236593	-0.00125694	0.0346596	0.0641376	0.0931017	0.089823	0.0776735	0.0727742
LOC107436802	0	0	0	0	0	0	0	0	0	0	0	-4.90685e-05	-0.00253089	0.000222901	0.0111186	0.0194285	0.0260401	0.0220881	0.0131182	0.0029037	-0.000658511	-0.00103546	-0.00017722	0	0	0	0	0	0	2.76417e-05	0.00156789	0.0082266	0.0296431	0.0579005	0.0703926	0.0691213	0.0329991	0.00604995	0.0161404	0.0205754	0.0091594	-0.00244795	-0.00142815	-0.000282398	0	0	0	0	0
LOC107436803	0.260302	0.258812	0.312728	0.302809	0.21604	0.207826	0.207928	0.258432	0.296376	0.332695	0.334591	0.307331	0.285024	0.304892	0.370709	0.401514	0.405293	0.290238	0.244939	0.239762	0.298283	0.29083	0.213144	0.206144	0.259037	0.286313	0.287543	0.266543	0.304369	0.36089	0.363319	0.355111	0.389693	0.429402	0.458772	0.461809	0.238499	0.0947111	0.113822	0.191722	0.267586	0.26642	0.257574	0.336447	0.374073	0.381849	0.290119	0.195586	0.160442
LOC107436808	0.0256188	0.0141606	-0.000542671	0.00649177	0.040294	0.0298815	-0.000464177	-0.00272926	-1.72957e-07	0	0	0	0	0	0	0	0	0	0	0	0	-0.00486274	-0.0169837	0.000872451	0.0402442	0.0702564	0.0563611	0.0141246	-0.00651795	-0.0139749	-0.0131496	-0.00789816	0.000905818	0.0142867	0.0353569	0.0562827	0.0734925	0.0523387	0.0294554	0.0259738	0.0431068	0.0281474	-0.00229274	-0.00350141	-0.00358028	-0.00267613	-0.00681427	0.00344262	0.0439839
LOC107436811	-0.00264011	0.00453713	0.0451991	0.0488227	0.0122764	-0.00334787	-0.00010571	0	0	0	0	0	0	0	0	0	0	0	0	0	0	-0.00156902	-0.00575118	-0.00234941	0.010327	0.0243706	0.0234812	0.00975031	-0.00098924	-0.00656132	-0.00406874	-0.000380428	0	0	0	0	0	-0.00113742	-0.0051323	0.0126797	0.0296289	0.0251532	0.00592348	-0.00258659	-0.00394325	-0.000277651	0	0	0
LOC107436812	0.895206	0.997475	0.998334	0.717062	0.636791	0.795746	0.796093	0.84658	0.979533	0.834778	0.689849	0.578681	0.590002	0.662608	0.813883	0.892787	0.910066	0.926175	0.878535	0.814434	0.79376	0.867662	1.02202	1.0949	1.06118	0.926642	0.820116	0.692819	0.598649	0.583658	0.72542	0.88027	0.911354	0.89478	0.861128	0.82764	0.914312	0.929672	0.886191	0.842728	0.848975	0.903112	0.952838	0.905415	0.879011	0.849249	0.800906	0.766971	0.765905
LOC107436813	0	0	0	0	0	0	0	0	0	0	0	0	0	0	0	0	0	0	0	0	0	0	0	0	0	0	0	0	0	0	0	0	0	0	0	0	0	0	0	0	0	0	0	0	0	0	0	0	0
LOC107436815	-0.000561482	0.00125329	0.0327663	0.033518	0.00675032	-0.00297303	0	0	0	0	0	0	0	0	0	0	0	0	0	-0.000589493	-0.00380224	0.00228972	0.0174014	0.0253763	0.0243161	0.0111885	-0.00270662	-0.00167671	-0.000564881	0	0	0	0	0	0	0	0	0	0	0	0	0	0	0	0	0	-0.000265007	-0.000998692	-0.00243611
LOC107436816	0.163248	0.187664	0.193488	0.217028	0.225328	0.171093	0.217821	0.270048	0.264945	0.174387	0.233258	0.356791	0.434517	0.44314	0.357887	0.274728	0.200263	0.154542	0.142511	0.154894	0.199265	0.214794	0.207458	0.180698	0.181743	0.2351	0.299708	0.330488	0.295054	0.255065	0.24404	0.238391	0.228469	0.216659	0.241043	0.272483	0.308165	0.28272	0.18927	0.160456	0.302081	0.307238	0.203599	0.104876	0.111349	0.180431	0.161387	0.1447	0.157711
LOC107436817	-0.00334068	0.00592631	0.0491728	0.0490888	0.0067923	0.00701116	0.0426175	0.0374493	0.00728058	0.0114487	0.0204693	0.0277615	0.0150932	0.0249658	0.0592968	0.0734624	0.0695964	0.0375549	0.00848441	-0.0109542	-0.00482886	0.00344161	0.0180827	0.0237887	0.0202602	0.00716917	-0.00279569	-0.000776341	-0.000134916	-0.000299907	-0.00314188	-0.00332376	0.0091114	0.0266193	0.0342198	0.035358	0.00994001	-0.00048672	-6.37301e-06	0	0	0	0	0	0	0	0	-0.00109289	-0.00575489
LOC107436818	0	0	0	0	0	0	0	0	0	0	0	0	0	-0.0010264	-0.00482469	-0.00365317	0.00286492	0.0175809	0.0239782	0.0235412	0.0112116	0.00180625	-0.00539464	0.00158053	0.014989	0.0229015	0.016322	0.00127758	0.000897458	0.0147239	0.0340032	0.0465641	0.0373284	0.016198	0.00464779	-2.80226e-20	-3.53951e-21	0	0	0	0	0	0	-3.31178e-07	-0.00273696	-0.00391041	0.0291388	0.0615662	0.0785129
LOC107436820	0.479313	0.441403	0.380234	0.381507	0.404555	0.478837	0.696802	0.695569	0.435285	0.166681	0.190599	0.341947	0.450766	0.452357	0.318048	0.236561	0.214603	0.283978	0.336902	0.386982	0.431027	0.44462	0.447777	0.415746	0.339067	0.301468	0.294421	0.317883	0.36829	0.398351	0.406337	0.399099	0.364703	0.315166	0.272598	0.234083	0.199999	0.213946	0.30665	0.328841	0.303942	0.275045	0.197344	0.16297	0.24864	0.412614	0.434967	0.364489	0.191705
LOC107436825	0.0786074	0.15127	0.202012	0.133357	0.0734056	0.0757516	0.0474771	0.0330128	0.0125801	0.0361208	0.0510596	0.0551145	0.0565737	0.050777	0.0362057	0.0241741	0.0106796	0.016171	0.0401755	0.0645207	0.0698833	0.0603301	0.0314644	0.0320915	0.0455673	0.0486608	0.058205	0.0789968	0.0798715	0.0777309	0.0727931	0.0661073	0.063323	0.0604128	0.043644	0.0320886	0.0306227	0.0749843	0.138758	0.139375	0.136472	0.134543	0.110964	0.0657262	0.0693558	0.0982211	0.0793446	0.0515182	0.0287777
LOC107436829	0.279838	0.299629	0.257538	0.230089	0.223233	0.298096	0.353907	0.371045	0.320914	0.325442	0.294513	0.241096	0.153154	0.0968377	0.0704192	0.0967999	0.177394	0.286082	0.364089	0.403782	0.386891	0.319264	0.196216	0.121935	0.127048	0.216988	0.297773	0.297529	0.244094	0.201581	0.212948	0.23412	0.250717	0.265267	0.236826	0.202254	0.158244	0.170008	0.239409	0.283912	0.225694	0.168521	0.178973	0.248048	0.27571	0.280345	0.235281	0.18552	0.158339
LOC107436834	0.493486	0.279823	0.202629	0.377389	0.584801	0.702608	0.697449	0.710791	0.664297	0.615565	0.560879	0.507135	0.5041	0.526289	0.571765	0.609213	0.640852	0.654013	0.652759	0.631922	0.564322	0.532299	0.533957	0.541484	0.516577	0.447263	0.458783	0.506362	0.588799	0.65544	0.662123	0.652435	0.646608	0.637714	0.721292	0.793641	0.742558	0.565423	0.423431	0.440693	0.519402	0.608566	0.595523	0.576855	0.578659	0.577299	0.486347	0.384118	0.34871
LOC107436836	0.658321	0.591116	0.523551	0.403835	0.482464	0.688501	0.620981	0.603283	0.569995	0.568576	0.501881	0.403332	0.350558	0.374051	0.476709	0.544677	0.580933	0.566524	0.570461	0.589797	0.632178	0.657404	0.667124	0.661892	0.642792	0.602492	0.593996	0.595184	0.581705	0.559219	0.496104	0.44674	0.515813	0.639353	0.711158	0.72956	0.43754	0.255791	0.356757	0.511248	0.528314	0.428735	0.370183	0.375075	0.405939	0.438898	0.415778	0.380441	0.337332
LOC107436838	0	0	0	0	0	0	0	0	0	0	0	0	0	0	0	0	0	0	0	-0.000114643	-0.000824911	-0.000657894	0.00115229	0.0106678	0.0170373	0.0155103	0.0199585	0.0242253	0.0238117	0.0195711	0.00829575	-0.00172136	-0.00256475	0	0	-7.00351e-06	-0.00252426	-0.00377546	0.00783059	0.0207335	0.0171155	0.00459587	-0.00370889	-0.000847184	-8.14233e-06	-5.46175e-07	0	0	0
LOC107436840	0.659801	0.594901	0.637933	0.622713	0.564246	0.697728	0.825366	0.741323	0.585546	0.470037	0.505388	0.612715	0.742184	0.822231	0.853473	0.886424	0.929982	0.850302	0.819443	0.831933	0.911658	0.992435	1.08669	1.01727	0.878531	0.758315	0.681781	0.686063	0.722448	0.742576	0.719355	0.680064	0.61971	0.553878	0.547765	0.590941	0.787749	0.89607	0.83412	0.668709	0.649858	0.637076	0.582967	0.591496	0.644886	0.718847	0.731903	0.71423	0.683004
LOC107436841	0.36919	0.251854	0.124393	0.0488791	0.102588	0.22865	0.161011	0.0667908	0.0674684	0.0906578	0.143006	0.210703	0.275443	0.277014	0.209711	0.166107	0.142465	0.129524	0.122454	0.110436	0.0892152	0.0854856	0.0859608	0.0867481	0.117704	0.167998	0.202107	0.207374	0.183027	0.162123	0.160139	0.159922	0.147702	0.134827	0.166692	0.20563	0.241064	0.236944	0.223735	0.246418	0.160015	0.048397	0.0165972	0.0710465	0.0928177	0.095302	0.104154	0.132081	0.188087
LOC107436843	0	0	0	0	0	0	0	0	0	0	0	0	0	0	0	0	-1.25627e-07	-6.39633e-06	-0.00166889	-0.00134829	0.005234	0.0139797	0.0258096	0.0235878	0.00967388	-0.00261725	-0.000599136	0	0	-0.000290168	-0.0033339	-0.00503775	0.00137755	0.0122107	0.0217228	0.0286398	0.0208918	0.0176402	0.0274375	0.0207598	0.00136381	-0.0052713	-2.76239e-05	0	0	0	0	0	0
LOC107436844	0.0528498	0.0495681	0.0453969	0.0311598	0.0302052	0.0249354	0.0285335	0.0598031	0.0595839	0.0845891	0.0803721	0.0597972	0.0212426	0.00223132	0.00924289	0.0355674	0.0808829	0.0954952	0.0923066	0.0736222	0.0387343	0.0666257	0.145628	0.160093	0.120289	0.0432164	0.00999817	0.0178479	0.0112137	0.00242596	-0.00518322	-0.00710618	0.00571795	0.0271171	0.0607951	0.0866587	0.0683106	0.029179	0.00823878	0.0220654	0.0164133	0.0192301	0.0434595	0.0441046	0.0281679	-0.00169002	-0.00534023	0.00111169	0.00997789
LOC107436845	0.76686	0.895178	1.19809	1.33144	1.2136	1.09174	1.08629	1.05591	1.16078	1.28779	1.25563	1.16749	1.15856	1.1138	1.04218	1.00899	0.987256	1.11644	1.23703	1.30547	1.19922	1.1376	1.11646	1.23184	1.35315	1.28886	1.02777	0.952336	1.1118	1.26625	1.25163	1.1994	1.16153	1.12885	1.21748	1.34213	1.47265	1.52775	1.31354	1.02049	0.942872	0.937332	0.980036	1.02892	1.15657	1.32141	1.36045	1.35768	1.28396
LOC107436847	0.432254	0.327024	0.21185	0.164503	0.143913	0.133586	0.0876726	0.0387895	0.067881	0.0707756	0.0670677	0.0575049	0.0349414	0.0270648	0.0303099	0.0355778	0.0461176	0.0642466	0.0770627	0.0891832	0.095953	0.141957	0.227349	0.333777	0.440423	0.510056	0.620487	0.941534	1.34083	1.66854	1.83178	1.92111	1.95517	1.95386	2.02573	2.14077	2.40674	2.49338	2.49805	2.48495	2.64735	2.65045	2.41889	2.029	1.81443	1.68532	1.6325	1.53367	1.25305
LOC107436849	1.31248	1.22758	1.05061	1.10161	1.18458	1.1766	1.27743	1.39064	1.38079	1.24372	1.13502	1.07774	1.14965	1.20918	1.26346	1.30704	1.33286	1.38145	1.43235	1.46357	1.43149	1.4045	1.37543	1.3398	1.3412	1.38346	1.36215	1.24197	1.16106	1.13348	1.22042	1.31159	1.29628	1.22813	1.1359	1.06679	1.12394	1.23779	1.31182	1.22009	1.27655	1.4671	1.53596	1.38996	1.26941	1.16995	1.25375	1.36262	1.43702
LOC107436851	0.191379	0.134086	0.142321	0.187405	0.20684	0.26774	0.296597	0.306078	0.224749	0.215393	0.187021	0.148043	0.111442	0.104138	0.130578	0.145029	0.1485	0.13049	0.101534	0.0759817	0.0781558	0.0823325	0.0900194	0.0961733	0.115195	0.147619	0.138465	0.0820386	0.0590423	0.0529924	0.0718853	0.096657	0.116346	0.131435	0.119025	0.0982746	0.0461236	0.0633357	0.0807123	0.0953161	0.11866	0.124414	0.0753779	0.0709278	0.0705626	0.0753892	0.0849314	0.101663	0.144702
LOC107436857	0.374615	0.356129	0.292221	0.305612	0.340426	0.322985	0.323751	0.397624	0.421605	0.433168	0.407126	0.378211	0.391981	0.445348	0.568852	0.633919	0.635508	0.555504	0.494557	0.466131	0.531243	0.561045	0.557137	0.508842	0.445963	0.448075	0.555574	0.585723	0.516395	0.438512	0.381921	0.335879	0.298111	0.257095	0.242622	0.257867	0.329678	0.433165	0.450084	0.398408	0.354561	0.366085	0.412247	0.434235	0.44078	0.425543	0.494192	0.570707	0.629501
LOC107436861	0.0560106	0.0578954	0.093076	0.111793	0.0774601	0.0610765	0.047146	0.0535535	0.0704722	0.104291	0.121446	0.12384	0.126523	0.11721	0.0919824	0.0651477	0.0340799	-0.000523423	-0.0102711	-0.001553	0.0214009	0.0265054	0.0198399	0.0186685	0.0351716	0.0703687	0.064017	0.0301117	0.0362508	0.0513258	0.0761202	0.0964108	0.0893249	0.0681823	0.0453769	0.0211861	0.00165565	0.00772025	0.0206316	0.0352701	0.036397	0.0222623	0.00864565	-0.00805171	0.00171028	0.032078	0.0493854	0.0625674	0.0648333
LOC107436862	0.0372734	0.0562893	0.061105	0.022448	0.00575767	0.0293066	0.0361297	0.0363877	0.0289238	0.00824547	0.00239842	0.00982999	0.0347255	0.0501095	0.0544149	0.0547993	0.0503012	0.05164	0.0526697	0.052451	0.0427321	0.0465092	0.0669223	0.0660881	0.054108	0.0404401	0.0231987	0.0176056	0.00435976	-0.00127441	0.0112374	0.0259684	0.0353989	0.0425313	0.0339047	0.0236462	0.00603089	0.00831136	0.0331321	0.0545981	0.0403145	0.0181234	0.0174193	0.0347885	0.0493888	0.0637882	0.07296	0.0702063	0.0408678
LOC107436866	0.121051	0.107572	0.101415	0.0894536	0.108596	0.266214	0.321166	0.240568	0.246167	0.258571	0.211855	0.154286	0.134468	0.123391	0.127584	0.116865	0.0822759	0.0895083	0.11046	0.1311	0.13041	0.14697	0.177104	0.212217	0.231111	0.181372	0.102098	0.0774819	0.0842643	0.0929652	0.0740166	0.0573615	0.0724866	0.105468	0.145287	0.179822	0.160854	0.14898	0.161129	0.132213	0.0893861	0.0876354	0.1254	0.130319	0.129169	0.121199	0.162524	0.219506	0.276878
LOC107436870	0.0818405	0.05928	0.0128373	0.0560151	0.123144	0.108595	0.0406648	0.039335	0.0549562	0.0708555	0.105111	0.134655	0.145409	0.122863	0.0516925	0.0134396	0.0124929	0.0280988	0.0546015	0.0841902	0.106019	0.114397	0.107082	0.104474	0.124219	0.158699	0.148814	0.0923844	0.0927763	0.124294	0.179548	0.218173	0.187536	0.122565	0.0878153	0.0695813	0.077696	0.0826904	0.0987435	0.0678051	0.0691798	0.0669428	0.0466959	0.0357765	0.0478034	0.07419	0.0707302	0.0570498	0.0471199
LOC107436871	0	0	0	0	0	0	0	0	0	0	0	0	0	0	0	0	0	0	0	0	0	-0.000243734	-0.000927858	-0.00228801	0.00152848	0.0122537	0.0175311	0.0130347	0.00371986	-0.00326246	-0.00245776	-0.000244371	0	-1.35626e-06	-0.000906981	-0.00146645	-0.00664802	0.00659905	0.0269795	0.0284874	0.00901813	-0.00545376	-0.000912185	-0.00137665	0.0107778	0.0282791	0.0292235	0.0208717	-0.000435489
LOC107436872	0.154546	0.178166	0.159824	0.0905512	0.116039	0.175586	0.184215	0.250593	0.290943	0.23461	0.193784	0.163416	0.14146	0.144012	0.178401	0.210523	0.248859	0.261052	0.229497	0.196531	0.23409	0.272246	0.312274	0.306215	0.260684	0.236484	0.279268	0.281833	0.331344	0.382116	0.407272	0.4165	0.389377	0.329703	0.290709	0.258482	0.242197	0.238253	0.22988	0.259615	0.3241	0.311971	0.247332	0.190514	0.175048	0.188929	0.263783	0.345829	0.394453
LOC107436873	0.611915	0.481613	0.375791	0.581568	0.813021	0.748981	0.650326	0.597626	0.58683	0.601501	0.605476	0.612055	0.62208	0.613272	0.585358	0.561372	0.533558	0.545527	0.559212	0.580165	0.595067	0.644695	0.746115	0.699164	0.564421	0.4654	0.421093	0.486952	0.520159	0.549186	0.633391	0.708996	0.706567	0.666699	0.574441	0.490005	0.540901	0.625941	0.694433	0.68312	0.628985	0.567438	0.537726	0.550043	0.597335	0.667831	0.631034	0.590512	0.582725
LOC107436874	0.162181	0.155119	0.141167	0.131066	0.196887	0.285599	0.213267	0.131649	0.186374	0.247822	0.242122	0.206229	0.187405	0.165079	0.133505	0.0923796	0.0357924	0.0497475	0.0764239	0.103905	0.103587	0.105247	0.112356	0.171759	0.224674	0.192534	0.127732	0.155391	0.202317	0.23505	0.260004	0.286817	0.315389	0.347572	0.290983	0.219646	0.292026	0.313904	0.24405	0.124394	0.0934097	0.100131	0.103607	0.101399	0.113689	0.144098	0.183857	0.221763	0.222929
LOC107436875	0.229197	0.329529	0.414665	0.289052	0.259665	0.449866	0.489226	0.388612	0.28312	0.264897	0.24587	0.238774	0.246341	0.223905	0.176176	0.137931	0.0961493	0.118376	0.128049	0.119912	0.0701014	0.0447275	0.0391549	0.111063	0.2024	0.230596	0.214072	0.246777	0.251053	0.223594	0.142943	0.0763512	0.1091	0.200326	0.284593	0.343978	0.312179	0.21033	0.19954	0.329779	0.364539	0.386826	0.415066	0.451615	0.425445	0.341185	0.260349	0.207591	0.209034
LOC107436876	0.0368841	0.0879427	0.151712	0.0873594	0.0167588	0.0120164	0.0477047	0.104612	0.104852	0.0504696	0.0138565	-0.00834063	-0.0037949	-0.00222358	-0.00159651	0.00798715	0.0275458	0.0317662	0.0241163	0.0188443	0.025879	0.0537672	0.106364	0.101879	0.0588493	0.0250668	0.0281703	0.0600793	0.0659219	0.0561767	0.0284771	0.00101897	-0.00963286	-0.0090887	0.015184	0.0413069	0.0567521	0.0410835	0.0236131	0.0375424	0.061584	0.0721396	0.0583003	0.0245875	0.00475739	-0.00255748	-0.00831911	-0.00171589	0.0315428
LOC107436877	0.619312	0.48731	0.406672	0.361354	0.275318	0.377162	0.664287	0.75633	0.630209	0.401785	0.364045	0.401842	0.394722	0.40386	0.419033	0.435715	0.47637	0.478178	0.445366	0.423722	0.479968	0.542075	0.618028	0.631041	0.545324	0.442091	0.486482	0.474537	0.44949	0.437405	0.427714	0.430296	0.481448	0.54613	0.601057	0.625689	0.442729	0.284608	0.259325	0.46262	0.592207	0.504118	0.376099	0.409728	0.520642	0.675042	0.69353	0.624176	0.443841
LOC107436878	0.0560009	0.0391063	0.0670821	0.128319	0.153002	0.0718762	0.043987	0.0580142	0.0420488	0.0281293	0.0211225	0.0346247	0.0814808	0.096524	0.0881323	0.0835687	0.072005	0.0760702	0.0765825	0.0625885	0.00168503	-0.00638494	0.0308409	0.0595347	0.072854	0.0577118	0.0322149	0.0246888	0.0164613	0.00862748	0.00126884	0.00147186	0.0218761	0.0505641	0.0594977	0.062703	0.04984	0.0658142	0.0774606	0.0631901	0.0326046	0.0133639	0.0156918	0.0368408	0.038202	0.0338774	0.0577796	0.0761528	0.0658569
LOC107436880	-0.00328742	0.0177918	0.0268833	0.00763082	-0.00413347	0	0	-0.00274939	0.00598365	0.0322667	0.0354075	0.0261667	0.00541838	-0.00564441	-0.00533469	0.00571561	0.0277383	0.0468698	0.0495289	0.0387524	0.00836231	-0.0045204	-0.00455788	-0.00276506	0.00608232	0.0193686	0.0213915	0.0115559	-5.49428e-05	-0.000105128	0.0236482	0.0477614	0.0541316	0.0517162	0.0299125	0.00777836	0.00873066	0.0221435	0.0243272	0.00718152	-0.00375061	-0.00102817	0.0100064	0.0551093	0.0576272	0.037054	0.0328119	0.0569093	0.143168
LOC107436881	0.0419663	0.0124101	-0.00617594	0	0	0	0	0	-0.00290717	0.028792	0.0320898	0.0285387	0.0561026	0.0877564	0.131616	0.134983	0.0907319	0.0249392	-0.00675036	-0.0136743	7.87321e-05	0.0104182	0.0213028	0.0336949	0.0502705	0.0617888	0.0616319	0.0412119	0.0391997	0.0625164	0.11805	0.166232	0.172966	0.157665	0.112778	0.064222	0.0241762	0.0104936	0.0223972	0.0201044	0.00378022	-0.00474795	-9.59419e-05	-1.3502e-05	0	0	0	-0.0011484	-0.00607218
LOC107436888	0.403038	0.448544	0.413011	0.367308	0.374708	0.388494	0.315723	0.239877	0.215737	0.283308	0.380967	0.460657	0.430822	0.39126	0.330873	0.297947	0.301848	0.269424	0.25237	0.255941	0.332145	0.365463	0.355108	0.316956	0.277522	0.231505	0.191972	0.145584	0.102027	0.0853107	0.122094	0.173366	0.215722	0.257083	0.243261	0.217358	0.206616	0.244787	0.294102	0.267295	0.182808	0.10692	0.102806	0.211216	0.260723	0.276358	0.271834	0.244913	0.212625
LOC107436893	0.0681551	0.0953945	0.148067	0.11106	0.076908	0.122988	0.117381	0.141397	0.140464	0.102792	0.0798915	0.0630069	0.0883792	0.130113	0.189159	0.20983	0.198863	0.112844	0.0446858	0.00792055	0.0321615	0.061917	0.10907	0.105748	0.0718677	0.0554588	0.0864908	0.109118	0.0896764	0.070198	0.0514295	0.0371216	0.0493231	0.0700772	0.0701381	0.0667288	0.0129572	0.0176143	0.0735915	0.115481	0.085636	0.0435261	0.0607875	0.0881817	0.0690157	0.0171357	0.00705023	0.0286702	0.0836644
LOC107436894	0.504875	0.426439	0.339824	0.46702	0.756501	0.763441	0.495723	0.38056	0.383462	0.530434	0.665037	0.817328	1.07107	1.22023	1.27277	1.30278	1.29219	1.25953	1.2488	1.20088	0.997036	0.968415	1.08674	1.18742	1.22	1.07364	0.941908	0.958934	1.05125	1.14732	1.20294	1.25665	1.35045	1.44545	1.4609	1.42401	1.16734	1.10565	1.23959	1.25395	1.21674	1.26957	1.44657	1.41273	1.30114	1.14368	1.28212	1.43937	1.4656
LOC107436899	0.287104	0.177436	0.167243	0.195533	0.162042	0.268338	0.293067	0.350807	0.448615	0.556037	0.574151	0.534654	0.519684	0.489469	0.437641	0.417754	0.425069	0.499356	0.526507	0.498833	0.368433	0.284111	0.223384	0.243836	0.27372	0.270223	0.326075	0.377219	0.41638	0.452719	0.460508	0.447261	0.415962	0.369545	0.357192	0.359885	0.338856	0.340214	0.33065	0.328474	0.353085	0.371807	0.349581	0.239178	0.20442	0.217463	0.231876	0.253039	0.270853
LOC107436900	0.16527	0.254404	0.293245	0.230711	0.235292	0.261603	0.193122	0.140869	0.122455	0.0987398	0.101952	0.12968	0.171498	0.184893	0.174107	0.175098	0.187576	0.176983	0.127483	0.0622859	-0.0068553	0.0158115	0.120825	0.20035	0.231147	0.188977	0.127906	0.126574	0.182818	0.227793	0.246658	0.257256	0.255027	0.245765	0.227727	0.203622	0.20209	0.162354	0.125684	0.147564	0.144188	0.0538323	-0.02226	0.0253469	0.0808608	0.141577	0.11946	0.0775214	0.0404985
LOC107436901	1.14361	0.841884	0.659587	0.681741	0.654861	0.688351	0.682516	0.737707	0.809088	0.85441	0.812275	0.759453	0.794291	0.803001	0.796477	0.770926	0.70417	0.689951	0.767318	0.864144	0.924569	0.886447	0.746556	0.755883	0.84988	0.869409	0.753562	0.603116	0.623149	0.64444	0.61748	0.602958	0.617897	0.647684	0.715388	0.772159	0.761156	0.790051	0.786086	0.834578	0.797763	0.770379	0.867236	0.891748	0.809654	0.632412	0.576559	0.561034	0.540507
LOC107436903	0.19511	0.315002	0.386275	0.324586	0.222678	0.164941	0.19332	0.222269	0.179464	0.13956	0.185865	0.251108	0.236603	0.241299	0.260338	0.271453	0.29047	0.282557	0.235107	0.18669	0.21405	0.180886	0.0919176	0.043974	0.0308528	0.0578733	0.113022	0.143537	0.134796	0.120286	0.111101	0.105788	0.108341	0.114252	0.111461	0.100818	0.0926723	0.0817991	0.0605898	0.0771945	0.0848377	0.104276	0.122717	0.105583	0.0899831	0.0686669	0.0621935	0.054172	0.036203
LOC107436904	0.257391	0.268412	0.206793	0.116197	0.127012	0.209832	0.209893	0.161786	0.160258	0.207796	0.213309	0.204602	0.199366	0.188056	0.181056	0.194039	0.221011	0.193359	0.171489	0.143866	0.100362	0.110927	0.16086	0.16849	0.170015	0.170035	0.175639	0.169807	0.13339	0.119095	0.137702	0.160249	0.169782	0.172817	0.196985	0.234655	0.303171	0.267086	0.18549	0.200814	0.297207	0.266703	0.143274	0.141234	0.145214	0.165628	0.187465	0.186288	0.154258
LOC107436905	0.548078	0.528165	0.435053	0.359062	0.363251	0.474982	0.543012	0.574583	0.559868	0.466553	0.326746	0.211652	0.286961	0.335887	0.3789	0.470284	0.600164	0.75315	0.814829	0.7941	0.617646	0.563297	0.610788	0.602903	0.541284	0.498794	0.515294	0.571142	0.65024	0.712733	0.691717	0.648263	0.644153	0.649522	0.664497	0.681967	0.581928	0.510103	0.585517	0.601465	0.647492	0.667108	0.605884	0.481568	0.448243	0.480653	0.552933	0.59857	0.564935
LOC107436906	0	0	-2.0897e-05	-0.000218701	0.00707609	0.0139353	0.0339293	0.0471699	0.0841437	0.102332	0.0896633	0.065851	0.0360302	0.0172023	0.0131893	0.00556053	-0.00992711	0.00461069	0.038138	0.0747972	0.107962	0.0947058	0.0347431	0.00214425	-0.00406366	-0.00195068	-0.00162945	0.0141691	0.0245486	0.0264423	0.0129605	-0.000251095	0.00520325	0.0193612	0.0191798	0.0202758	0.029011	0.0534621	0.0717596	0.0487151	0.0146052	0.00541661	-0.00327422	-0.00136319	-0.000769452	-0.000801772	-0.0025992	0.00161106	0.0179598
LOC107436909	0.357077	0.363528	0.418572	0.398818	0.312442	0.437622	0.484386	0.30375	0.358566	0.499163	0.490025	0.412162	0.349181	0.370113	0.500913	0.533661	0.460051	0.31339	0.245893	0.254862	0.38196	0.416154	0.381082	0.291351	0.172407	0.123397	0.196902	0.289155	0.284503	0.256865	0.239437	0.240157	0.285064	0.347408	0.34491	0.330898	0.398027	0.436664	0.309081	0.123079	0.103005	0.103568	0.0843972	0.098171	0.122301	0.158667	0.192657	0.235729	0.312497
LOC107436910	-0.000908242	0.00181585	0.0290311	0.0275496	0.00427579	-0.00233696	0	0	0	-0.00131901	0.000552187	0.0111602	0.0344759	0.0404822	0.0303405	0.0174619	-0.00261454	-0.0035014	-0.00197313	0	0	0	0	0	-0.00157142	-0.00334466	0.0060946	0.0188953	0.0213697	0.0184773	0.00864405	-0.00103845	-0.00283638	-0.00137104	-0.00234627	-0.000485219	0.00980686	0.022826	0.0356322	0.0258804	0.0112423	-0.00254248	-0.0096937	0.0176159	0.0308508	0.0359015	0.0204251	0.00204757	-9.19774e-05
LOC107436911	0.250503	0.440011	0.554891	0.383728	0.297169	0.356604	0.482956	0.504611	0.437431	0.330086	0.285255	0.296328	0.344031	0.417022	0.539127	0.608463	0.626623	0.598456	0.498234	0.362334	0.214869	0.171837	0.222558	0.311407	0.390521	0.385117	0.306316	0.24797	0.262507	0.286888	0.295416	0.313586	0.360128	0.416323	0.433899	0.427572	0.375951	0.365174	0.314348	0.271371	0.279888	0.275275	0.207106	0.197355	0.226661	0.279946	0.259942	0.235258	0.258742
LOC107436912	0.201786	0.245433	0.296354	0.302276	0.234943	0.19984	0.22817	0.251477	0.198157	0.18925	0.171548	0.173572	0.264013	0.339068	0.411245	0.4126	0.324731	0.247758	0.261509	0.299857	0.299834	0.238439	0.111266	0.125173	0.212756	0.25758	0.257839	0.216376	0.22901	0.259626	0.298753	0.343773	0.37708	0.399822	0.444227	0.463951	0.435929	0.311092	0.206806	0.160805	0.0970305	0.0912964	0.139928	0.179609	0.158327	0.100389	0.122931	0.155069	0.169923
LOC107436913	0.0121919	0.0626234	0.10041	0.0661394	0.010829	0.00487846	0.018007	0.0376186	0.0352249	0.012166	0.0140409	0.0336638	0.0634383	0.0726413	0.0598474	0.0817426	0.140644	0.175684	0.168467	0.131781	0.0607761	0.033235	0.0385096	0.0194474	0.00236401	0.0163755	0.0393268	0.0369633	0.0446327	0.0476051	0.0385902	0.0264501	0.0116384	-0.00694987	-0.0085508	-0.00179504	0.0205395	0.037363	0.0280859	0.0498412	0.0919917	0.0824978	0.0254899	-0.0064091	-0.0127787	-0.000917754	-0.00197592	-0.00158024	0.00530642
LOC107436917	0.0737164	0.0714768	0.0923573	0.0523386	0.0129871	0.0710267	0.0865488	0.0646628	0.0724286	0.0778847	0.0919497	0.104444	0.0946779	0.0741894	0.0395666	0.0259509	0.0368348	0.0530968	0.0473303	0.0308688	0.010231	0.0205704	0.0570151	0.0613926	0.0474313	0.0388602	0.05846	0.0863161	0.0786266	0.0652221	0.0496563	0.0357892	0.0356562	0.0418414	0.0472678	0.0576614	0.0666623	0.115216	0.140866	0.0821047	0.0176778	0.0306475	0.120828	0.175606	0.163888	0.109502	0.0549174	0.0151521	0.00302705
LOC107436918	-1.8773e-07	-0.00028811	0.0293684	0.0392594	0.0137329	-0.00602815	0.00217092	0.0332418	0.0414747	0.02379	0.00778341	-0.00476595	-0.00139825	-4.55845e-08	-1.32772e-08	0	-4.9958e-05	-0.00248661	-0.0046573	9.35434e-05	0.020188	0.0305188	0.0360094	0.0233995	0.00134061	-0.00428336	0	-0.00351978	0.00875648	0.0275648	0.0403153	0.0451766	0.0321322	0.00741279	-0.000577564	-0.00146645	-0.00664802	0.00371341	0.0227024	0.0421998	0.0595441	0.0731329	0.0604804	0.024237	0.00449963	-0.002908	-0.0018628	-0.000989033	-0.00517355
LOC107436921	0	0	0	0	0	0	0	0	0	0	0	0	0	0	0	0	0	0	0	0	0	0	0	0	0	0	0	0	0	0	0	0	0	0	0	0	0	0	0	0	0	0	0	0	-0.00229672	-0.00487761	0.0141998	0.0322484	0.0395289
LOC107436925	0.0240774	0.181379	0.271847	0.219711	0.219809	0.18615	0.160942	0.191603	0.219534	0.239317	0.189943	0.123205	0.115326	0.152109	0.252016	0.307548	0.313209	0.312368	0.301335	0.276273	0.220086	0.159543	0.0933849	0.0661373	0.0597579	0.0660422	0.0809861	0.0990036	0.123525	0.145576	0.16391	0.184121	0.21253	0.242208	0.248796	0.237027	0.210124	0.145558	0.127864	0.170384	0.183229	0.222651	0.287862	0.355547	0.344698	0.269752	0.252411	0.253228	0.280788
LOC107436926	0.0667874	0.14395	0.176466	0.143142	0.153008	0.177005	0.143349	0.152102	0.171236	0.129833	0.0646554	0.00515982	0.0289036	0.0618335	0.1083	0.119488	0.0912229	0.0932928	0.122507	0.154213	0.16806	0.139158	0.0693487	0.0838271	0.13217	0.127546	0.0756355	0.0582073	0.0713237	0.0879857	0.0989733	0.108171	0.107989	0.102445	0.0920433	0.0799278	0.077276	0.0778509	0.0747321	0.0727566	0.0507668	0.0781361	0.13151	0.143	0.146825	0.141188	0.127625	0.101539	0.0604412
LOC107436929	0.819893	0.831257	0.723407	0.608067	0.715594	0.782219	0.686823	0.609269	0.51164	0.533086	0.613982	0.731992	0.845837	0.879975	0.834331	0.771442	0.674871	0.67513	0.688002	0.695588	0.665155	0.628768	0.582528	0.62091	0.720571	0.803848	0.795925	0.851586	0.893209	0.887925	0.827996	0.758954	0.712911	0.685809	0.702735	0.737295	0.843316	0.89897	0.825037	0.683132	0.633105	0.67863	0.695813	0.71595	0.718061	0.715258	0.699678	0.716359	0.814012
LOC107436936	-0.00328742	0.0177918	0.0268833	0.00763082	-0.00413347	-0.0031847	0.00760292	0.0237094	0.0229241	0.00816792	0.000141581	-0.00305413	-0.000833695	-0.000142301	0.000745956	0.00731935	0.0201317	0.0239923	0.0211273	0.0127552	-0.00230578	-0.00584039	-0.00104398	0	0	0	0	0	0	0	0	0	0	0	0	0	0	0	0	0	0	-0.00148377	-0.00456506	0.00852353	0.0210241	0.0313649	0.0210088	0.00948515	0.0121414
LOC107436937	0	0	0	-0.000286883	-0.00211472	0.00626602	0.0219076	0.0177262	0.00340961	-0.00283561	-0.00286342	0	0	0	0	0	0	0	0	0	0	0	0	0	0	0	0	0	0	0	0	0	0	-2.56624e-06	-0.00169647	-0.00260598	-0.0067971	0.00576194	0.0361419	0.0497094	0.0264162	0.000875805	-0.0051393	-0.00115756	-7.18141e-06	-4.81537e-07	0	0	0
LOC107436938	0.254135	0.197238	0.185888	0.212207	0.268397	0.223743	0.14524	0.145082	0.202245	0.168458	0.17803	0.21025	0.238355	0.238367	0.207853	0.179639	0.156603	0.150208	0.134229	0.114281	0.0923434	0.110383	0.165767	0.186345	0.173328	0.149151	0.155516	0.174916	0.165966	0.149664	0.125974	0.113903	0.15771	0.231911	0.30935	0.359716	0.27733	0.138873	0.0977597	0.141496	0.147956	0.168896	0.193701	0.148439	0.0884993	0.0252653	0.0877275	0.171015	0.218947
LOC107436940	0.175654	0.125483	0.0827647	0.0581267	0.0571711	0.1724	0.15207	0.0571274	0.0869634	0.144896	0.203233	0.235708	0.20485	0.176624	0.137441	0.137658	0.191308	0.218873	0.208122	0.169067	0.105802	0.0884839	0.101431	0.134094	0.150435	0.123673	0.13252	0.135667	0.120304	0.120094	0.154124	0.192215	0.202848	0.195619	0.162023	0.121314	0.128205	0.11064	0.0708958	0.0666968	0.132492	0.182111	0.207002	0.168269	0.126234	0.0773479	0.0859562	0.123433	0.174244
LOC107436941	0.109158	0.119354	0.12587	0.111685	0.0843866	0.0534245	0.0334191	0.0236691	0.0216457	0.0277875	0.0730401	0.120654	0.14479	0.143402	0.104081	0.0852292	0.0917902	0.10987	0.118544	0.124254	0.128318	0.107857	0.0584471	0.0371153	0.0630132	0.152925	0.232517	0.229637	0.155022	0.0931787	0.0878823	0.0953678	0.103238	0.120272	0.141049	0.15341	0.146946	0.0838824	0.0334839	0.0621054	0.0816668	0.0566692	0.031664	0.0222685	0.0640552	0.130988	0.140967	0.112866	0.0209952
LOC107436942	0.469744	0.593175	0.531188	0.428945	0.546439	0.535234	0.43551	0.369801	0.351891	0.363697	0.44153	0.551848	0.645537	0.687754	0.68341	0.663965	0.623975	0.569346	0.561926	0.581728	0.634896	0.623231	0.546246	0.450291	0.4034	0.472547	0.609403	0.739404	0.721632	0.667555	0.599531	0.543372	0.575388	0.647956	0.617169	0.568055	0.479905	0.557021	0.667094	0.661457	0.668019	0.661195	0.63462	0.495602	0.434699	0.423885	0.392384	0.387337	0.407366
LOC107436943	0.123189	0.13152	0.111406	0.0706994	0.0582357	0.0907357	0.103934	0.109422	0.0839153	0.0703758	0.0889759	0.118734	0.142334	0.132924	0.0762924	0.0567095	0.0723348	0.182451	0.251342	0.273492	0.202529	0.164545	0.153519	0.167357	0.186831	0.203337	0.196514	0.180695	0.117224	0.0534526	0.0330956	0.0366691	0.0658257	0.105969	0.125281	0.131707	0.114834	0.11371	0.094818	0.0761348	0.106395	0.129576	0.11648	0.144799	0.164634	0.172848	0.119503	0.0495139	-0.00442481
LOC107436944	0.163666	0.188407	0.187513	0.218356	0.245128	0.333813	0.418523	0.400539	0.304248	0.19257	0.13367	0.114466	0.167887	0.236501	0.324267	0.351328	0.318805	0.209168	0.171972	0.183791	0.251011	0.279951	0.278948	0.209977	0.11755	0.0757268	0.15515	0.245491	0.257799	0.239881	0.225027	0.221228	0.238973	0.26481	0.285087	0.292919	0.321587	0.326539	0.287951	0.243101	0.239734	0.213251	0.158344	0.08344	0.105137	0.17635	0.218892	0.221807	0.144684
LOC107436945	-0.0112632	0.0250371	0.0952803	0.0619674	-0.00447975	-0.00267704	-8.01084e-07	-0.0089973	0.0254838	0.0708701	0.0667194	0.0414583	0.0209059	0.0135616	0.0254424	0.0315803	0.0287651	0.0177951	0.0248446	0.034695	0.0298793	0.0281439	0.0268422	0.0226484	0.0202925	0.0105867	-0.00217689	-0.00171131	-0.00207708	-0.000147883	0.0149027	0.0311723	0.0349878	0.0343669	0.0295383	0.0210079	0.026299	0.0151923	0.00575463	0.0193357	0.013947	0.00903433	0.0308259	0.0445702	0.0361024	0.0109656	0.000228157	-0.00282039	-0.00517257
LOC107436950	1.40145	1.34346	1.0766	0.965594	1.24566	1.36165	1.32118	1.49585	1.58717	1.33514	1.14334	1.05326	1.25617	1.3723	1.40517	1.36463	1.2279	1.20499	1.29326	1.41497	1.49421	1.46118	1.32621	1.3526	1.44827	1.46312	1.38504	1.30763	1.31239	1.32441	1.2961	1.27599	1.31846	1.40002	1.46393	1.49621	1.3855	1.26601	1.30604	1.40145	1.41938	1.41619	1.34687	1.27381	1.22181	1.18524	1.22164	1.28006	1.36248
LOC107436951	0	0	0	0	0	-0.0031847	0.00760292	0.0237094	0.0229241	0.00816792	-0.00190354	-0.00618021	0.00758459	0.0192595	0.0305707	0.0313987	0.0207004	0.0035388	-0.00290129	-0.0026883	-0.000417743	0	0	0	0	0	0	0	0	0	0	0	0	0	0	-1.29029e-05	-0.0045747	-0.00290441	0.0132808	0.0236473	0.021211	0.0290345	0.0316751	0.0195553	0.00803441	-0.00251149	-0.00362627	-0.00152659	0.00456795
LOC107436953	0.141031	0.208503	0.19275	0.0873104	0.0703304	0.136094	0.160921	0.161443	0.165672	0.140045	0.11062	0.0791162	0.0509163	0.0465279	0.0668988	0.0985974	0.148405	0.197455	0.19417	0.157874	0.0916985	0.0680236	0.0754393	0.133816	0.208915	0.240428	0.215141	0.1423	0.0865992	0.0712432	0.113396	0.161151	0.174958	0.174183	0.13638	0.108112	0.144135	0.212101	0.218046	0.13321	0.0851144	0.128226	0.183876	0.173534	0.14963	0.117474	0.116746	0.117668	0.1056
LOC107436956	0.274846	0.161076	0.0347515	0.0273866	0.0229507	0.0603249	0.0895709	0.0724113	0.0332037	0.0172826	0.0235824	0.0390076	0.0757793	0.112558	0.142672	0.144573	0.12072	0.0900415	0.0773341	0.0787227	0.0819363	0.0693031	0.051092	0.0784157	0.120479	0.141774	0.115145	0.0921775	0.113978	0.137244	0.138277	0.131948	0.122529	0.111273	0.0996523	0.0921486	0.102615	0.108431	0.0867475	0.0406838	0.0869908	0.149455	0.141446	0.10532	0.0835251	0.0747149	0.106798	0.126976	0.124901
LOC107436958	0.574462	0.644386	0.796544	0.651985	0.496387	0.628716	0.755773	0.818762	0.918976	1.05458	0.99012	0.847335	0.742151	0.719524	0.805305	0.842062	0.815198	0.762957	0.755901	0.773259	0.812026	0.823326	0.819112	0.812176	0.843954	0.917168	0.942596	0.900777	0.853055	0.801755	0.751787	0.711285	0.673343	0.635992	0.699649	0.778569	0.851138	0.814786	0.675994	0.622372	0.708948	0.769909	0.751114	0.805057	0.850507	0.893402	0.859879	0.798497	0.774486
LOC107436959	0.0809428	0.0629141	0.0661364	0.0658266	0.0326304	0.000133494	0.0160822	0.0596743	0.104519	0.0934173	0.113888	0.137444	0.141131	0.132014	0.101099	0.0768328	0.0672725	0.0489867	0.0343009	0.0228653	0.00929993	-0.00162904	-0.0110835	-0.00133139	0.0201332	0.0527631	0.109218	0.148288	0.154393	0.143484	0.104393	0.0598799	0.0321384	0.00910101	-0.00426459	-0.00347253	0.0189278	0.050871	0.0712302	0.0506714	0.0429381	0.0541499	0.0581792	0.0326288	0.0131573	-0.00251882	-0.00712911	-0.00244703	0.0139162
LOC107436962	0	-0.00102274	0.010858	0.0583197	0.0629001	0.0320437	0.0136299	-0.00338552	-0.00612652	0.0438828	0.0605152	0.0555661	0.0256003	0.00645145	-0.00049971	-0.00181399	-5.57984e-05	-0.00276421	-0.00420942	0.000854277	0.0195879	0.0283357	0.0316764	0.019363	0.000123946	-0.00337366	0	0	0	0	0	0	0	-1.87509e-08	-1.27049e-05	-4.13021e-05	-0.00702512	-0.00901228	0.0129832	0.0706041	0.116091	0.08937	0.0276042	-0.00289826	-0.000168584	0.0242883	0.0248797	0.0168038	-0.000966079
LOC107436963	0.0514942	0.0969827	0.105912	0.0348384	0.0194385	0.0670114	0.0648687	0.0194619	0.0261298	0.0301302	0.0358596	0.0429776	0.0500155	0.0468571	0.0330367	0.0253247	0.0232321	0.0191187	0.0331147	0.0519641	0.0646772	0.0577714	0.0305866	0.0153455	0.019191	0.030633	0.0196643	0.0399848	0.0815566	0.0988456	0.0684281	0.0319542	0.0200661	0.0190904	0.0249746	0.0275705	-0.00207048	-0.000457905	0.018764	0.0393973	0.0761269	0.095616	0.0893093	0.0439308	0.0316873	0.0401878	0.0402974	0.0412026	0.0327479
LOC107436964	0.314054	0.19589	0.0873217	0.174593	0.306884	0.232505	0.113933	0.103366	0.182255	0.205327	0.213063	0.215844	0.241538	0.274823	0.320297	0.330147	0.306261	0.228785	0.176223	0.148175	0.146212	0.150308	0.165981	0.168418	0.186618	0.241805	0.261057	0.232118	0.190675	0.159501	0.146184	0.138319	0.12045	0.101337	0.145279	0.203323	0.263012	0.295722	0.257351	0.225962	0.148807	0.0675326	0.0175484	0.0061687	0.0612869	0.162223	0.221032	0.248447	0.223866
LOC107436965	0	0	-9.46907e-06	-0.00054484	0.00891298	0.0325782	0.0250518	0.00036421	-0.00489137	-0.00522931	0.0114092	0.031498	0.0379372	0.0332551	0.0125704	2.35544e-05	-0.00200532	-0.000380621	0	0	0	0	0	0	0	0	0	0	0	0	0	0	0	0	0	0	0	0	0	0	0	0	0	0	0	0	-0.00188547	-0.00182815	0.00396177
LOC107436966	0.368994	0.389961	0.399616	0.44499	0.457645	0.427488	0.325584	0.367162	0.41963	0.447785	0.462593	0.460086	0.468196	0.466367	0.443678	0.496274	0.63539	0.730854	0.713177	0.606924	0.381927	0.293595	0.30844	0.314518	0.359743	0.444239	0.457218	0.428101	0.443254	0.479362	0.546335	0.583831	0.514825	0.393651	0.311939	0.280107	0.360147	0.525067	0.655754	0.558595	0.392516	0.25644	0.200368	0.283145	0.350154	0.425793	0.426211	0.42714	0.492259
LOC107436968	0.151585	0.183313	0.149961	0.163199	0.166142	0.13346	0.174414	0.193483	0.150286	0.133985	0.146918	0.181103	0.210878	0.216814	0.200842	0.197694	0.201862	0.238152	0.262313	0.267484	0.249598	0.231699	0.204443	0.196013	0.186302	0.15032	0.141494	0.182285	0.267783	0.328567	0.287555	0.222093	0.176806	0.137076	0.19594	0.279312	0.328702	0.320486	0.239857	0.161424	0.139132	0.150984	0.11788	0.0882661	0.119289	0.185838	0.201155	0.196131	0.169487
LOC107436969	0.194997	0.152289	0.228853	0.270376	0.215205	0.325539	0.413394	0.335178	0.330451	0.420653	0.397499	0.322115	0.250427	0.213111	0.219292	0.236565	0.25953	0.280463	0.309936	0.328897	0.305077	0.305265	0.319282	0.307034	0.31395	0.337878	0.316075	0.277844	0.250192	0.213145	0.170991	0.149017	0.190585	0.27197	0.357537	0.404351	0.2788	0.198684	0.2577	0.395659	0.323874	0.213898	0.219529	0.293774	0.299298	0.264877	0.264473	0.280096	0.313171
LOC107436970	0.000534122	0.0284012	0.0915053	0.117552	0.119728	0.071225	0.0395024	0.0635173	0.0782837	0.0502155	0.0354272	0.0258131	0.0170434	0.0275361	0.0579993	0.077017	0.0883219	0.12601	0.13538	0.123365	0.0961814	0.0675914	0.0306742	0.0360701	0.0567797	0.0697478	0.0860285	0.0872634	0.0550429	0.0221202	-0.00186518	-0.0162192	-0.00265075	0.0278357	0.0602195	0.0849099	0.0662125	0.0360462	0.0456871	0.0331672	0.0283089	0.0511975	0.0785795	0.110233	0.122979	0.12676	0.0871547	0.0395515	0.0104737
LOC107436971	0.136773	0.111112	0.136921	0.198556	0.128615	0.0658799	0.153665	0.218906	0.210329	0.234641	0.217425	0.175549	0.12086	0.113616	0.171195	0.207773	0.221644	0.182883	0.147299	0.124561	0.146307	0.159116	0.163956	0.132208	0.0853343	0.0575814	0.063842	0.0952593	0.10727	0.114849	0.118247	0.120486	0.133724	0.149724	0.145762	0.135418	0.110078	0.0871676	0.0993137	0.0643599	0.0718886	0.083616	0.072735	0.0643339	0.0685699	0.0836879	0.154128	0.210518	0.225794
LOC107436972	0.23376	0.269394	0.255261	0.207783	0.18183	0.129351	0.204432	0.218909	0.155905	0.133959	0.218771	0.320937	0.300999	0.262589	0.181214	0.163225	0.223205	0.260547	0.271568	0.261217	0.225239	0.17888	0.121021	0.0911877	0.100281	0.130794	0.118244	0.067475	0.0258198	0.00138672	-0.00534156	0.00394916	0.0320987	0.0800215	0.18944	0.298829	0.391678	0.338226	0.18362	0.10191	0.124726	0.11577	0.0711051	0.0326519	0.0543875	0.111362	0.116998	0.110945	0.0945583
LOC107436974	0.531673	0.523964	0.550397	0.578497	0.492812	0.35018	0.3326	0.459276	0.588768	0.549293	0.434222	0.314942	0.348191	0.411745	0.521395	0.588975	0.607641	0.641995	0.61663	0.549545	0.421235	0.421487	0.530551	0.628107	0.636034	0.529879	0.474224	0.451263	0.40663	0.392848	0.423674	0.458621	0.489778	0.526822	0.518256	0.499898	0.47848	0.383798	0.296239	0.207857	0.200367	0.280881	0.404937	0.502206	0.552321	0.561553	0.538273	0.499009	0.452894
LOC107436978	0.323264	0.252088	0.214198	0.281959	0.197675	0.108052	0.187896	0.327215	0.388781	0.379689	0.268175	0.127289	0.0605348	0.0996614	0.277841	0.36046	0.345602	0.220336	0.169764	0.187155	0.32366	0.388525	0.399245	0.312126	0.206987	0.173929	0.201494	0.256553	0.251941	0.257958	0.316653	0.369663	0.362934	0.330162	0.281562	0.254137	0.360392	0.45529	0.479706	0.424052	0.289965	0.197043	0.169505	0.184727	0.163579	0.127689	0.102352	0.0731965	0.0220642
LOC107436979	0.18422	0.0867072	-0.00554983	0.0325541	0.0514348	0.019151	0.0170875	0.0632642	0.0642786	0.0635997	0.0479384	0.0257419	0.0062429	0.00288877	0.0179719	0.0341165	0.0510851	0.0859386	0.0992469	0.0958301	0.0771475	0.0514202	0.0141234	0.0234963	0.0492968	0.0538671	0.0286241	0.0165994	0.0494834	0.0870446	0.108859	0.117358	0.100759	0.0715194	0.0504349	0.0319642	0.00979988	-0.00828657	0.038873	0.103111	0.0890998	0.0302009	-0.013364	-0.0034598	0.0100237	0.0274873	0.0569441	0.0727307	0.0572411
LOC107436980	0.172122	0.178912	0.135395	0.106462	0.122137	0.0746291	0.0344708	0.101095	0.120478	0.166991	0.171962	0.15031	0.124273	0.10231	0.0795714	0.0846954	0.113555	0.156016	0.200946	0.232641	0.213537	0.186702	0.151768	0.132117	0.110914	0.0894496	0.0946019	0.0888715	0.0837914	0.0869721	0.0956852	0.102985	0.105992	0.101611	0.0644936	0.0397348	0.053359	0.125643	0.177298	0.133057	0.076572	0.0854327	0.091777	0.0624971	0.0490678	0.055795	0.109671	0.15841	0.16433
LOC107436981	1.25004	1.06206	0.997939	1.03618	1.01439	1.0732	1.07101	0.874996	0.785756	0.82836	0.919189	1.02234	1.05834	1.08687	1.10344	1.0689	0.978134	0.902822	0.956274	1.08493	1.26821	1.31142	1.25451	1.13288	1.01985	0.977007	0.901776	0.900085	0.932963	0.97416	0.965896	0.926776	0.858522	0.776123	0.887563	1.01716	0.918396	0.716852	0.62575	0.763152	0.668772	0.564677	0.736282	1.10021	1.17832	1.05832	0.935039	0.852658	0.880951
LOC107436982	-0.00546457	0.0144333	0.034484	0.0167533	-0.00442257	-8.59535e-05	0	0	0	-0.00318186	-0.00442582	0.015178	0.0911317	0.122211	0.114507	0.0855246	0.022376	-0.00754131	-0.0133465	-0.00402189	0.008279	0.0252259	0.0483031	0.0547966	0.0476712	0.0392561	0.0351041	0.0158543	-0.00134066	-0.00541599	0.0138983	0.0332209	0.0338929	0.0272372	0.0114084	-0.00281216	-0.000439421	0	-0.00432077	0.00429107	0.0303169	0.0314065	0.0114777	0.0173104	0.0228707	0.0299939	0.0155811	-0.000506077	-0.00012837
LOC107436984	0.488377	0.599132	0.678346	0.520102	0.398038	0.381657	0.368557	0.26388	0.240204	0.286701	0.356635	0.407163	0.353401	0.29763	0.212552	0.188078	0.23235	0.34906	0.453623	0.536273	0.565618	0.511015	0.37711	0.362949	0.41202	0.463873	0.505537	0.448893	0.402175	0.381549	0.389042	0.417488	0.484185	0.565784	0.576822	0.550461	0.44734	0.360246	0.302069	0.341279	0.343008	0.407338	0.497896	0.48882	0.492537	0.49711	0.525471	0.498414	0.306339
LOC107436985	0	0	0	0	0	0	0	0	0	0	0	0	0	0	0	0	0	0	0	0	0	0	0	0	0	0	0	0	0	0	0	0	0	-3.74945e-06	-0.0024303	-0.00340286	0.00151102	0.0154966	0.0239277	0.0147128	-0.000958795	-0.00356899	-1.82476e-05	-0.00415255	0.00298061	0.0211214	0.0372491	0.0417029	0.0184186
LOC107436987	0.085248	0.0838774	0.0534364	0.0220804	0.0377494	0.0553267	0.0956766	0.168711	0.200221	0.148374	0.11375	0.0929472	0.0863109	0.0763839	0.063141	0.0703699	0.0993346	0.152458	0.158205	0.13008	0.0660259	0.048423	0.0677444	0.108309	0.132109	0.117361	0.103499	0.0812012	0.0912013	0.103758	0.125838	0.150936	0.157102	0.15081	0.135576	0.110527	0.11382	0.0890865	0.0461509	0.027761	0.0142334	0.0130741	-0.00501341	0.0161112	0.0262241	0.0302528	0.0126362	-0.00316123	0.00670663
LOC107436991	1.66751	1.83016	1.79001	1.48503	1.17642	1.21042	1.57489	1.80415	1.70998	1.49807	1.44559	1.49517	1.61281	1.66688	1.65547	1.64322	1.63172	1.61575	1.57305	1.52209	1.46489	1.5405	1.74003	1.87452	1.93228	1.8556	1.66325	1.52605	1.58404	1.67311	1.70416	1.69774	1.59721	1.45552	1.50658	1.62228	1.80351	1.86608	1.76713	1.69921	1.69501	1.7978	1.88423	1.72276	1.56498	1.42139	1.56239	1.74572	1.80085
LOC107436992	0.000471062	0.0322198	0.0316312	0.00120786	-0.00276551	0	0	0	0	0	0	0	0	0	0	0	0	0	0	0	0	0	0	0	0	0	0	0	0	-0.000184323	-0.00215548	-0.00343361	-0.000535683	0.00546571	0.0175593	0.0273703	0.0249931	0.00692421	-0.00148526	0	0	0	0	0	0	0	-0.00285605	-0.00178918	0.00932334
LOC107436993	0.346244	0.363033	0.355783	0.416251	0.334406	0.20581	0.208894	0.272829	0.299078	0.272305	0.203911	0.126386	0.104864	0.129775	0.22434	0.28324	0.309544	0.251583	0.217401	0.197786	0.210742	0.225011	0.23258	0.227769	0.231145	0.241153	0.247741	0.230906	0.193098	0.174509	0.197663	0.231316	0.264877	0.300127	0.323915	0.335207	0.304372	0.263862	0.225945	0.182861	0.227352	0.319577	0.433297	0.360211	0.320962	0.297971	0.303154	0.297681	0.224359
LOC107436994	0	0	0	0	0	0	0	0	0	0	0	0	0	0	0	0	0	0	0	0	0	0	0	0	-0.00139239	-0.00590779	0.00143618	0.0370348	0.0571598	0.0593191	0.0337504	0.00510804	-0.00291017	-0.000800756	-0.000490868	0	0	0	0	0	0	0	0	0	0	0	0	0	0
LOC107436995	1.26354	1.15477	1.03385	1.1673	1.29169	1.19277	1.16819	1.12402	1.09592	1.13907	1.16178	1.17387	1.12886	1.08004	1.03276	1.01642	1.02134	1.02117	1.04723	1.09892	1.18037	1.21031	1.19002	1.1771	1.18524	1.22943	1.20036	1.09503	1.13338	1.19148	1.21507	1.22288	1.20186	1.1612	1.15368	1.15622	1.10205	1.17292	1.28533	1.3213	1.17246	1.04813	1.10676	1.22816	1.24162	1.1728	1.01738	0.892789	0.871594
LOC107436996	0.102015	0.106203	0.107323	0.136773	0.278721	0.303735	0.16887	0.110319	0.122658	0.214253	0.234211	0.200983	0.134492	0.0928005	0.0682432	0.0749292	0.112586	0.147702	0.181542	0.209438	0.213143	0.209542	0.201732	0.186269	0.160994	0.117546	0.079207	0.0478492	0.11121	0.176468	0.206834	0.216953	0.174619	0.106592	0.128102	0.160733	0.1903	0.161299	0.115869	0.161365	0.158999	0.117437	0.110357	0.137738	0.16596	0.200082	0.22447	0.215103	0.142061
LOC107436997	0.0912977	0.0750636	0.0628474	0.131545	0.225507	0.22651	0.204303	0.202915	0.140383	0.0373601	-0.000623278	0.0195657	0.0984449	0.130636	0.119647	0.124409	0.137541	0.188772	0.204754	0.20185	0.177158	0.179227	0.203251	0.206699	0.179768	0.142071	0.108299	0.0753161	0.109485	0.132286	0.097358	0.0603813	0.0556612	0.0662454	0.117836	0.167889	0.156076	0.161618	0.152736	0.132155	0.0894712	0.0719545	0.057436	0.0835721	0.1148	0.15219	0.177197	0.176192	0.15576
LOC107436998	0.93342	1.07638	1.08202	0.965988	1.09007	1.00908	0.941676	0.96751	1.08971	1.01532	0.961612	0.94568	1.00244	0.995769	0.925165	0.836656	0.71332	0.701692	0.771341	0.867698	0.923696	0.956212	0.965875	1.02214	1.10122	1.10823	1.0128	0.965284	1.00802	1.10877	1.24241	1.33929	1.30938	1.21382	1.11921	1.04161	0.959519	1.02796	1.17146	1.30552	1.14234	1.05669	1.10919	1.17191	1.11114	0.970555	0.936382	0.930461	0.95067
LOC107436999	0	0	0	-0.000545323	0.00219484	0.0146194	0.0133918	0.001751	-0.00268591	-0.00455438	0.00749008	0.0232267	0.0294442	0.0265197	0.0108809	0.000888917	-0.00196493	-0.00037836	0	-0.000114643	-0.000824911	-0.000657909	0.00115223	0.00806931	0.0180584	0.0297261	0.0323052	0.023245	0.0111994	0.00130815	-0.00351346	-0.00452554	0.00101924	0.010304	0.0204971	0.0274926	0.0195597	0.00297027	-0.000135332	-0.00066406	0.00252159	0.0256435	0.0365894	0.022987	0.0100454	-0.00295105	-0.00422722	-0.00158024	0.00530642
LOC107437000	1.05103	0.994177	0.864494	0.916291	1.06851	1.07361	1.14981	1.11404	0.880559	0.644698	0.621809	0.71857	0.822228	0.884926	0.899942	0.888473	0.854579	0.852406	0.801117	0.755209	0.777567	0.821881	0.899402	0.956373	0.96671	0.960515	0.969615	1.01621	1.12745	1.17783	1.08286	0.962621	0.892263	0.847734	0.91712	1.02504	1.1628	1.16014	1.09074	1.05028	1.0083	1.03686	1.01539	1.00543	0.945181	0.84815	0.834717	0.842108	0.87027
LOC107437001	0.0879726	0.118875	0.140069	0.157376	0.179567	0.158822	0.104529	0.0379358	-0.000888898	0.0296022	0.0459314	0.0566932	0.0507889	0.0594031	0.0849704	0.0936954	0.0835041	0.0664151	0.0563319	0.0494474	0.041442	0.064797	0.121789	0.145927	0.130729	0.0691229	0.0168831	0.0200482	0.010216	0.00751038	0.0352124	0.0647569	0.0678041	0.0588047	0.0304969	0.00538476	0.0304169	0.0519656	0.0659161	0.0767843	0.0602142	0.0254528	0.0060097	0.0361012	0.0490115	0.0500441	0.0314138	0.0149272	0.0174341
LOC107437002	1.26996	1.17432	0.854385	0.780521	1.04897	1.08594	1.03907	1.14099	1.06817	1.07436	1.14273	1.19475	1.21436	1.30372	1.44661	1.6641	1.98356	2.06696	2.11611	2.18369	2.31563	2.49809	2.7604	2.80218	2.69027	2.65099	2.78654	3.00571	3.16007	3.23813	3.21373	3.17412	3.18929	3.2218	3.26064	3.30492	3.3732	3.41536	3.42225	3.46177	3.5411	3.50355	3.36058	3.28304	3.17687	3.06883	3.01138	2.99024	3.01787
LOC107437003	0.296982	0.30155	0.239437	0.310312	0.354811	0.205461	0.143826	0.221636	0.246101	0.275942	0.230624	0.151837	0.084754	0.0550967	0.0693472	0.123802	0.216658	0.354417	0.421289	0.41472	0.298005	0.210485	0.127466	0.205547	0.343238	0.377561	0.297331	0.193147	0.199758	0.213693	0.193713	0.177827	0.180211	0.191578	0.204489	0.208878	0.183189	0.191764	0.213793	0.243168	0.252439	0.200955	0.162684	0.196094	0.244236	0.289131	0.200179	0.0836128	-0.0317371
LOC107437005	-0.00315857	0.00581648	0.030658	0.0221542	-0.000446727	-0.00117486	0	0	0	0	0	0	0	0	0	0	0	0	0	0	0	-0.00205322	-0.00686372	0.00314101	0.0201621	0.0289839	0.0194515	0.00128871	-0.00377811	-0.00371535	-0.00218087	-0.000199786	0	0	0	0	0	0	0	0	0	0	0	0	0	0	0	0	0
LOC107437006	0.619715	0.664186	0.68008	0.522733	0.42902	0.438905	0.456573	0.389169	0.351667	0.414375	0.435735	0.418523	0.340282	0.303936	0.304103	0.347705	0.439175	0.484421	0.519214	0.539194	0.526255	0.49467	0.442668	0.392392	0.369642	0.396588	0.44613	0.456608	0.410859	0.359198	0.295318	0.240915	0.235459	0.262459	0.335026	0.419901	0.487574	0.463592	0.42198	0.372232	0.320315	0.340163	0.357959	0.325554	0.315668	0.322714	0.322882	0.305391	0.256473
LOC107437007	0.546288	0.720168	0.815631	0.720668	0.783472	0.834197	0.73307	0.671243	0.743026	0.833954	0.800671	0.716234	0.684958	0.671722	0.68694	0.652695	0.552696	0.459536	0.437175	0.480158	0.582464	0.678468	0.794418	0.802148	0.718905	0.667188	0.712292	0.742394	0.639288	0.564699	0.603199	0.672007	0.749642	0.823086	0.744292	0.644102	0.57037	0.628814	0.733201	0.647915	0.56847	0.549557	0.568694	0.497705	0.470966	0.481811	0.560811	0.631151	0.623171
LOC107437008	0.465482	0.537974	0.516532	0.515418	0.47003	0.528753	0.759303	0.735434	0.487719	0.339666	0.478306	0.704951	0.797906	0.763432	0.552881	0.460615	0.505862	0.577147	0.597155	0.577114	0.489061	0.485666	0.557029	0.60923	0.616248	0.594057	0.609992	0.606809	0.540046	0.487732	0.501185	0.550238	0.626402	0.714288	0.758046	0.782637	0.813985	0.876677	0.857151	0.828262	0.824679	0.734853	0.571142	0.564553	0.573733	0.619331	0.604165	0.582908	0.600135
LOC107437009	0.514049	0.58879	0.690774	0.673587	0.500851	0.474501	0.534125	0.569372	0.52337	0.443876	0.467397	0.51688	0.532095	0.53733	0.515803	0.536079	0.619793	0.636593	0.585842	0.509764	0.444256	0.439863	0.493627	0.529558	0.556566	0.610372	0.652343	0.627126	0.57637	0.526684	0.493327	0.477414	0.495303	0.532596	0.572948	0.623389	0.690477	0.769364	0.753064	0.670313	0.653936	0.80077	0.862089	0.756801	0.625909	0.476454	0.449116	0.505364	0.649651
LOC107437013	0	0	0	0	0	0	0	-0.00274939	0.00598365	0.0322667	0.0354075	0.0261207	0.00363039	-0.000148391	0.0179285	0.026236	0.024991	0.00963459	0.00277197	0.00575289	0.0287468	0.0432206	0.0543406	0.0534415	0.0402013	0.0218797	0.0156034	0.0172755	0.0173192	0.0167043	0.0201544	0.0278182	0.0417649	0.0573845	0.0458279	0.0280566	0.0194933	0.0213503	0.0341972	0.0272716	0.0141406	0.000776116	-0.00747532	0.00492841	0.0337446	0.0669505	0.0606553	0.0358523	-0.00385618
LOC107437014	0	0	0	0	0	0	0	0	0	0	0	-6.72556e-05	-0.00345018	0.000383134	0.0151285	0.0258349	0.0335867	0.0230064	0.0168734	0.015532	0.0302759	0.0320408	0.0207341	0.00534156	-0.00307164	0	0	0	0	-0.000197442	-0.00212815	-0.00255815	0.00454624	0.0148126	0.0200451	0.0215943	0.00761729	6.57286e-05	-1.26252e-05	-0.00100959	0.00383242	0.0249593	0.0327101	0.0189684	0.00757339	-0.00235628	-0.00171613	0	0
LOC107437019	0.105595	0.0980534	0.0728986	0.0609078	0.0886923	0.161719	0.166071	0.101023	0.0414656	0.088601	0.111772	0.121122	0.148671	0.151953	0.13511	0.136383	0.148086	0.161339	0.16982	0.158139	0.0822039	0.0374905	0.0100016	0.0118739	0.0370431	0.0662734	0.0702352	0.090383	0.129723	0.148517	0.129455	0.0996172	0.0717498	0.0450485	0.0287706	0.0205491	0.0371747	0.0807685	0.106172	0.0502728	0.046076	0.0984736	0.144915	0.144367	0.121395	0.0809712	0.0429974	0.0269387	0.0645462
LOC107437020	1.03221	1.14715	1.00157	0.784487	0.93718	0.987322	0.807758	0.814744	0.887002	0.787148	0.724774	0.707961	0.842384	0.910773	0.924011	0.888628	0.793442	0.708034	0.7225	0.788909	0.885926	0.953439	0.991096	0.933679	0.806074	0.671632	0.663621	0.667255	0.698402	0.707954	0.683274	0.65943	0.644728	0.628499	0.630585	0.610726	0.523851	0.513359	0.535014	0.540464	0.431252	0.349383	0.364993	0.385952	0.401883	0.42959	0.432022	0.410321	0.361981
LOC107437024	-0.00274568	0.014065	0.0402346	0.0516954	0.0270949	0.000486264	-0.00493151	0.0198491	0.0287416	0.0330292	0.0500316	0.0706447	0.0846048	0.0744096	0.0338847	0.0135054	0.0127706	0.0236559	0.0245606	0.0175059	-0.00145567	-0.00838849	-0.00678601	0.00272697	0.0166238	0.023663	0.0157169	0.000887281	-0.00310448	-0.00294157	-0.00172507	-0.000157975	0	0	0	0	0	0	0	0	-0.000335911	0.00345851	0.0225668	0.0411121	0.0363017	0.0150605	-0.00194076	0.0023731	0.0446988
LOC107437025	0.107751	0.0426258	-0.00776319	0.0439082	0.0874097	0.0853039	0.041889	0.0528845	0.0836941	0.081743	0.0500787	0.00852419	-0.00508034	-0.00431872	0.0129535	0.020942	0.0209357	0.0130646	0.00421308	-0.00256637	-0.000503503	-0.00158718	-0.00528316	0.00259913	0.0158445	0.0225538	0.0149802	0.000845687	-0.00295895	-0.00280368	-0.0016442	-0.00015057	0	0	0	0	0	0	-1.2017e-05	-0.00449611	0.018923	0.0327415	0.0228475	0.0261624	0.0282413	0.0323701	0.0313807	0.0269419	0.0316494
LOC107437027	0.0435261	0.0512363	0.0430655	0.0128978	-0.00453557	-0.00191698	0.00148148	0.013569	0.0553841	0.0776743	0.0860642	0.0844726	0.0828569	0.0671313	0.0335294	0.0193245	0.0246394	0.0425412	0.0477784	0.0441494	0.0211038	0.0298937	0.0687866	0.0779974	0.0588865	0.0374595	0.0466028	0.0450363	0.028888	0.0146094	0.0172542	0.0290671	0.0487515	0.0715693	0.06934	0.0593084	0.0522752	0.0763988	0.0885402	0.0869331	0.073695	0.0531218	0.0421487	0.0145046	0.0196923	0.0478349	0.101566	0.135416	0.108244
LOC107437029	0.292634	0.25995	0.284099	0.313665	0.241347	0.215544	0.240548	0.23297	0.219139	0.237367	0.267252	0.293109	0.270284	0.254034	0.241727	0.222424	0.199298	0.178836	0.146382	0.142984	0.2286	0.296537	0.364107	0.417346	0.414373	0.381872	0.388974	0.339137	0.296178	0.265545	0.238046	0.228343	0.254233	0.30319	0.348383	0.388156	0.44009	0.448341	0.394137	0.366794	0.353649	0.403272	0.412922	0.31473	0.295887	0.335468	0.438078	0.481803	0.364989
LOC107437030	0.430356	0.510036	0.726777	0.805731	0.768958	0.765947	0.749373	0.611202	0.587672	0.727721	0.782638	0.783553	0.659601	0.576401	0.540451	0.558713	0.630772	0.752455	0.78186	0.734564	0.594975	0.576675	0.652958	0.76615	0.844343	0.814285	0.819552	0.796169	0.685857	0.617604	0.625247	0.648958	0.670722	0.691885	0.629985	0.592785	0.686744	0.797257	0.858176	0.763209	0.691236	0.637053	0.513873	0.438113	0.48004	0.616923	0.69031	0.706372	0.631773
LOC107437031	0.423128	0.363174	0.325175	0.305056	0.278108	0.332899	0.330739	0.309478	0.343445	0.316857	0.261017	0.202494	0.226286	0.258555	0.300943	0.335762	0.366155	0.377766	0.394052	0.392698	0.33692	0.34171	0.386736	0.492534	0.614344	0.606756	0.494702	0.464155	0.546221	0.636502	0.664139	0.656935	0.587279	0.495267	0.539486	0.619229	0.779893	0.687446	0.494129	0.477404	0.493669	0.446533	0.451465	0.479647	0.404386	0.275336	0.312316	0.386014	0.435409
LOC107437032	0.0128819	0.017985	0.0368497	0.0706362	0.0680575	0.0374564	0.0138879	0.0101162	0.0184577	0.0186669	0.0215805	0.0233223	0.0247576	0.0209434	0.00806761	1.61538e-05	-0.00137527	-0.000261034	0	-0.000563053	-0.00364416	0.00174226	0.0150658	0.0211552	0.0255548	0.0270338	0.0200767	0.0102422	0.0157102	0.0237312	0.0289346	0.0299807	0.0163586	-0.00466796	0.00285889	0.0169683	0.025467	0.0338986	0.0418636	0.0697197	0.0706081	0.0688813	0.0641484	0.0511842	0.0325861	0.0109259	-0.000197597	-0.00530753	-0.00702392
LOC107437033	0.289613	0.413053	0.443547	0.281081	0.142892	0.104274	0.130349	0.192235	0.317335	0.456318	0.429438	0.333769	0.253351	0.251545	0.352844	0.368696	0.28539	0.217437	0.184609	0.182322	0.226976	0.22181	0.183287	0.210878	0.256429	0.262527	0.199657	0.157931	0.12171	0.0893518	0.0663192	0.0669443	0.127576	0.225377	0.278573	0.302904	0.246915	0.201662	0.26287	0.289472	0.219265	0.184131	0.250599	0.282745	0.217891	0.0987107	0.0861947	0.131241	0.216731
LOC107437034	0.298619	0.32746	0.454034	0.573396	0.492831	0.484278	0.512522	0.433632	0.434987	0.524912	0.553751	0.537993	0.507101	0.499171	0.508823	0.522205	0.542297	0.566667	0.582904	0.600058	0.60621	0.607261	0.612224	0.599929	0.565955	0.551517	0.530512	0.481117	0.443959	0.430105	0.427881	0.426579	0.427141	0.433561	0.449405	0.467723	0.414789	0.415092	0.521772	0.573859	0.400672	0.284562	0.38643	0.457557	0.448694	0.386273	0.383001	0.407919	0.438692
LOC107437035	0	-0.000726685	0.0290559	0.0826298	0.0501396	0.0336241	0.0529684	0.0653918	0.0484443	0.075972	0.0807126	0.0695685	0.0582793	0.0498346	0.0450752	0.0463474	0.0530825	0.051592	0.0443009	0.0324073	0.0132254	0.000806205	-0.00771632	0.0125401	0.0399529	0.0537091	0.0492864	0.0274848	0.0161041	0.00932287	0.00574874	0.0113002	0.0352602	0.0675852	0.0890446	0.0964654	0.0650871	0.0203826	0.0357394	0.105153	0.107361	0.0419508	-0.0177196	-0.00816272	0.000997288	0.0232191	0.072263	0.112562	0.118249
LOC107437036	0	-0.000222808	0.0146835	0.0269558	0.0131932	-0.00200728	-0.00351032	0.0151497	0.0267089	0.0211594	0.010594	-0.00105324	-0.000926242	-0.000504786	-0.000148363	0	0	0	0	0	0	0	0	0	0	0	0	0	0	0	0	0	0	0	0	0	0	0	0	0	0	0	0	0	-0.00304865	-0.00658427	0.01528	0.0432006	0.0710486
LOC107437037	0	0	0	0	0	0	0	0	0	0	0	0	0	-0.000314507	-0.00152511	-0.0025842	-0.00431007	0.0149021	0.0282437	0.0349511	0.0303396	0.0192305	0.0011914	-0.00158028	0	0	0	0	0	-0.000148345	-0.00124838	0.000250092	0.0101769	0.0230731	0.0307606	0.0349501	0.0269537	0.0255097	0.0126256	-0.00554417	-0.00225055	0.00625207	0.0407551	0.0658395	0.0649497	0.0453251	0.041333	0.0489896	0.0646097
LOC107437038	0.0359119	0.0793171	0.051408	-0.00964477	0.00716185	0.0608365	0.0889458	0.0553282	0.0291608	0.0483884	0.0467335	0.0346713	0.00460104	-0.00222916	0.0214717	0.0390221	0.0502	0.0474452	0.0412595	0.0318324	0.0254423	0.0141835	-0.00713604	-0.00417352	0.0224485	0.0516439	0.0630176	0.053015	0.029102	0.0155867	0.0476186	0.0865	0.102534	0.109052	0.0634346	0.00561494	-0.00591997	-0.00561946	0.0103742	0.0334806	0.0657194	0.0847831	0.073934	0.0559663	0.0686999	0.0944413	0.0902311	0.0768837	0.0583749
LOC107437039	0.256502	0.290073	0.341234	0.334048	0.24563	0.160147	0.148689	0.162033	0.161269	0.135766	0.148156	0.164453	0.188841	0.212374	0.227662	0.258193	0.313339	0.321215	0.289912	0.231267	0.121314	0.0985371	0.153594	0.242922	0.348333	0.403972	0.329359	0.234191	0.186636	0.184621	0.276851	0.366926	0.349089	0.291729	0.213692	0.151805	0.26802	0.334106	0.34536	0.320984	0.28699	0.250477	0.223494	0.190022	0.201879	0.232409	0.230584	0.221186	0.198813
LOC107437040	0.120545	0.0607197	0.010837	0.0176147	0.0259211	0.0167154	-0.00621016	0.00106767	0.023941	0.0295377	0.0214304	0.00682102	-0.00828011	0.00199824	0.0436959	0.0682641	0.0777417	0.0598769	0.064845	0.0840157	0.136281	0.125083	0.0510072	0.0114734	0.0301802	0.0884611	0.0915545	0.0583963	0.0364068	0.0200891	0.0139456	0.0145472	0.02269	0.037969	0.0595954	0.0785693	0.0698381	0.10232	0.127049	0.12227	0.104505	0.090266	0.0855973	0.0764754	0.109197	0.163733	0.171613	0.161194	0.134711
LOC107437041	0.237542	0.18093	0.132909	0.383618	0.529951	0.347264	0.212338	0.25687	0.345656	0.365299	0.309285	0.211718	0.143786	0.149741	0.234791	0.302194	0.361301	0.348798	0.314325	0.283359	0.281708	0.291952	0.319446	0.295596	0.236856	0.193636	0.153137	0.160061	0.21556	0.276548	0.316621	0.333903	0.313464	0.278416	0.251543	0.246572	0.310287	0.332031	0.344891	0.318377	0.300717	0.346674	0.307015	0.255856	0.250432	0.268846	0.242936	0.197764	0.131402
LOC107437042	0.437018	0.651283	0.677205	0.456086	0.326595	0.437327	0.558934	0.571802	0.560245	0.521991	0.452599	0.400553	0.436863	0.480436	0.553732	0.596721	0.603226	0.567447	0.52705	0.492866	0.47429	0.526649	0.648769	0.645617	0.574399	0.498759	0.43991	0.459616	0.541106	0.601834	0.583654	0.543844	0.493245	0.432991	0.467802	0.51919	0.543875	0.565654	0.605631	0.575054	0.455765	0.369511	0.411721	0.439573	0.412199	0.363033	0.461345	0.553216	0.542019
LOC107437043	0.522636	0.569693	0.442895	0.240583	0.352449	0.523259	0.441168	0.353709	0.398663	0.366283	0.44671	0.539154	0.524994	0.492185	0.395531	0.348215	0.382694	0.379742	0.363658	0.369464	0.443846	0.495843	0.550746	0.459763	0.304571	0.215594	0.231419	0.35307	0.451569	0.469138	0.396086	0.322192	0.305344	0.310999	0.303082	0.290934	0.3373	0.427133	0.477344	0.447149	0.374451	0.267996	0.244177	0.337551	0.352989	0.305725	0.172509	0.106018	0.212164
LOC107437044	0.621988	0.491509	0.566428	0.716687	0.626713	0.446078	0.513181	0.511885	0.507771	0.442769	0.429764	0.42739	0.383933	0.375569	0.399444	0.4336	0.490332	0.502436	0.499076	0.499628	0.503656	0.536439	0.610225	0.690745	0.702163	0.613045	0.504271	0.4096	0.444432	0.528103	0.59495	0.649118	0.67626	0.685108	0.682611	0.681268	0.629016	0.627235	0.704597	0.589358	0.498808	0.566615	0.705839	0.655274	0.606699	0.536762	0.385246	0.263036	0.226297
LOC107437045	0.326624	0.434552	0.374086	0.304157	0.380885	0.380249	0.35862	0.341557	0.316812	0.351804	0.408703	0.46232	0.498896	0.542023	0.59436	0.62909	0.653276	0.503863	0.403277	0.364826	0.430252	0.529797	0.67659	0.66469	0.603652	0.570088	0.53185	0.584697	0.614934	0.63497	0.63527	0.626793	0.651833	0.696398	0.69851	0.674477	0.531124	0.407354	0.412082	0.396014	0.414489	0.328154	0.245603	0.209617	0.183589	0.175364	0.128115	0.123542	0.208736
LOC107437046	0.221999	0.302478	0.36104	0.351235	0.31323	0.296416	0.294757	0.251843	0.148992	0.245562	0.340649	0.415093	0.383356	0.316329	0.217428	0.199256	0.254815	0.314849	0.322349	0.295265	0.243774	0.278199	0.378356	0.421611	0.413631	0.358509	0.289436	0.243864	0.210837	0.199493	0.211682	0.226255	0.219739	0.209082	0.220032	0.256473	0.355004	0.468372	0.52578	0.485167	0.433678	0.406512	0.345825	0.258831	0.259995	0.333548	0.390599	0.397237	0.280003
LOC107437047	0.00382638	0.0337621	0.0485331	0.0631246	0.0614834	0.0531602	0.0634131	0.07156	0.0542983	0.0413722	0.0357075	0.0382835	0.0432597	0.0366014	0.0178256	0.0134056	0.02105	0.0306341	0.0365808	0.0361841	0.0231702	0.0128127	0.00150994	0.00852212	0.0409693	0.0751333	0.0597949	0.0534124	0.0752015	0.0955536	0.117529	0.130666	0.110819	0.0776822	0.0402464	0.0151514	0.0675339	0.126612	0.153831	0.120078	0.08362	0.0516165	0.0430057	0.0393963	0.041051	0.0452337	0.0485331	0.0452331	0.0246376
LOC107437048	0	0	0	0	0	0	0	0	0	0	0	0	0	0	0	0	-7.91787e-05	-0.00386971	-0.00379537	0.00308408	0.0224746	0.02969	0.0292299	0.0152107	-0.00173574	-0.00196095	0	0	0	0	0	0	0	0	0	0	0	0	0	-0.003938	0.0142014	0.0296335	0.026358	0.00829581	-0.0010604	-0.00386645	-0.00105064	0.00844592	0.0282654
LOC107437050	0.0875435	0.161496	0.257907	0.442475	0.373995	0.196832	0.150871	0.158397	0.272748	0.43275	0.489865	0.475952	0.365147	0.286542	0.237441	0.203192	0.184584	0.221455	0.224322	0.203298	0.165171	0.139335	0.122746	0.153857	0.18299	0.167803	0.177412	0.175092	0.219244	0.265488	0.2906	0.307801	0.308201	0.288523	0.236945	0.176269	0.138035	0.151924	0.200047	0.176315	0.207298	0.224751	0.158767	0.101601	0.153597	0.281641	0.303628	0.271848	0.190704
LOC107437051	0.0989568	0.141911	0.240747	0.257372	0.24805	0.257283	0.213423	0.179243	0.244865	0.290151	0.316757	0.32609	0.302409	0.281503	0.260977	0.229852	0.190554	0.139547	0.105695	0.0950561	0.124466	0.158372	0.20138	0.229022	0.243742	0.228384	0.204105	0.183801	0.161268	0.165937	0.209013	0.24191	0.219152	0.176821	0.118405	0.0930995	0.210292	0.324041	0.365408	0.261654	0.150121	0.118271	0.158106	0.187311	0.201271	0.21516	0.221967	0.228789	0.234517
LOC107437052	0	0	0	0	0	0	0	0	0	0	0	-5.84983e-05	-0.00291872	0.000783108	0.0134998	0.0212764	0.0251344	0.019228	0.00956845	0.000156993	-0.000312936	-0.000154787	-2.6306e-05	0	0	0	0	0	-0.00257432	0.00139786	0.0150514	0.0291307	0.0430201	0.0562026	0.0520811	0.0429257	0.01674	0.000373789	-3.49141e-05	0	0	-0.00221044	-0.00605189	0.0133404	0.0383228	0.0636153	0.0520092	0.0267	-0.000641776
LOC107437053	0.144529	0.069666	0.0503602	0.107449	0.112371	0.0622613	0.0554068	0.0686765	0.0707241	0.0918879	0.113901	0.134193	0.148826	0.130399	0.0761525	0.0549631	0.0622751	0.094996	0.111109	0.1057	0.0461596	0.0393762	0.0765482	0.115944	0.136293	0.119749	0.0822855	0.0407494	0.024787	0.0279702	0.071498	0.124722	0.164949	0.199937	0.168734	0.122634	0.0944631	0.138803	0.200701	0.203826	0.126946	0.052154	0.0200863	0.0605311	0.0871131	0.109897	0.095284	0.0768128	0.0749843
LOC107437055	-0.00328742	0.0177918	0.0268833	0.00652746	-0.00760944	0.014489	0.0287591	0.0125629	0.0187517	0.0255331	0.0314193	0.0359596	0.0309588	0.0241499	0.0148224	0.0120134	0.0167014	0.0232627	0.0211088	0.0119015	-0.00777588	-0.00393187	0.0191574	0.0382485	0.052076	0.0463845	0.0214028	0.00563409	-0.00233548	0.00123943	0.0128888	0.0246057	0.0331308	0.0410828	0.0553081	0.0668853	0.0428702	0.022803	0.0180114	0.0242724	0.0112582	7.01397e-05	0.0175778	0.0328176	0.02963	0.0138458	0.0016049	-0.00394802	-0.000197657
LOC107437056	0.400113	0.336237	0.223771	0.23171	0.309472	0.275713	0.253956	0.337546	0.329859	0.317314	0.310852	0.309119	0.295978	0.302771	0.336764	0.364572	0.387745	0.393245	0.378411	0.357065	0.347517	0.341072	0.32739	0.315082	0.292575	0.284614	0.353614	0.37316	0.347792	0.317179	0.286482	0.256191	0.237673	0.227649	0.260268	0.301879	0.280541	0.280045	0.327449	0.361144	0.27905	0.164	0.179353	0.256779	0.322287	0.385395	0.42294	0.432439	0.395305
LOC107437057	0.00334636	0.0238208	0.0301353	0.0574844	0.0534771	0.0220222	0.0232184	0.0382937	0.0498909	0.036049	0.0156944	-0.00174522	0.0111468	0.0191808	0.0241343	0.0215791	0.00903851	-0.00209172	-0.0031574	-6.58826e-05	-9.92739e-06	0	0	-0.00154141	-0.0024413	0.00608055	0.0222003	0.026044	0.0163083	0.00598379	0.00578089	0.0137419	0.0375246	0.0654753	0.0634528	0.0469086	-0.00514867	-0.01041	-0.00273689	0.0247575	0.0505706	0.0556176	0.0445107	0.0270769	0.00872607	-0.0121967	-0.00486918	0.0258994	0.0869867
LOC107437058	0.0303155	0.0282661	0.0275647	0.013385	-0.0030196	-0.000199344	0	0	0	0	-0.000383304	-0.000676248	0.00179366	0.0182485	0.0491821	0.0592617	0.0499397	0.0181652	-0.00241849	-0.00668675	0.0175439	0.0268481	0.0284199	0.0388557	0.0557071	0.0719441	0.0699834	0.0625409	0.0506266	0.0364497	0.0141484	-0.00470341	-0.003078	0.0102817	0.0204838	0.0274926	0.0195597	0.00297027	-0.000135332	-0.00373383	0.0115171	0.0281539	0.0222114	0.0488454	0.062094	0.0740825	0.0663153	0.046992	0.0370074
LOC107437061	1.08697	1.18089	1.1083	0.89352	0.914721	1.01763	1.01149	0.974101	1.01967	1.2254	1.23961	1.15336	1.00432	0.938764	0.97305	0.976311	0.93343	0.878595	0.842577	0.831786	0.864995	0.862742	0.840089	0.90192	0.962112	0.955751	0.935069	1.01933	1.05837	1.06029	1.04869	1.04865	1.09912	1.17596	1.11341	1.02392	1.00311	1.04264	1.08482	1.10126	1.09873	1.04969	1.01421	0.963686	0.922101	0.893643	0.92416	0.98637	1.06662
LOC107437062	0	0	-0.000484044	0.00212259	0.0320067	0.0325634	0.00595283	-0.00470364	-3.61574e-05	-6.89332e-06	0	0	0	-0.00163958	-0.00762441	-0.00507624	0.00675126	0.0270673	0.0351192	0.0330201	0.0129411	0.00084663	-0.00455308	-0.00311202	0.00769003	0.0229757	0.0247234	0.0127859	0.000561155	-0.0067671	-0.00433138	-0.000409511	0	0	0	0	0	0	0	0	0	0	0	0	0	0	0	0	0
LOC107437063	0.613463	0.430212	0.340408	0.468623	0.495005	0.517038	0.481386	0.408502	0.487074	0.48196	0.496708	0.510257	0.48457	0.446743	0.374896	0.357926	0.410463	0.495383	0.556179	0.583303	0.566546	0.517206	0.424234	0.421981	0.510977	0.5821	0.490974	0.353807	0.298091	0.296899	0.400144	0.510433	0.527503	0.512	0.453	0.398508	0.471362	0.542239	0.579404	0.480208	0.349432	0.285841	0.352365	0.417095	0.480901	0.524215	0.534104	0.513012	0.444182
LOC107437064	0.49853	0.478024	0.248783	0.138475	0.239823	0.366509	0.425506	0.303886	0.265581	0.235118	0.25843	0.295516	0.280699	0.244891	0.172921	0.143709	0.167361	0.213993	0.221104	0.2127	0.186659	0.227151	0.340029	0.396989	0.394375	0.343153	0.271516	0.292412	0.357803	0.376514	0.326097	0.279945	0.292239	0.328534	0.332994	0.310302	0.240316	0.233772	0.229757	0.191904	0.189395	0.217935	0.184883	0.227938	0.226681	0.209174	0.182062	0.171064	0.254712
LOC107437065	1.50778	1.80308	1.70389	1.47371	1.54348	1.60273	1.55248	1.4916	1.57427	1.62322	1.53412	1.37914	1.25318	1.25896	1.41366	1.49663	1.51648	1.42733	1.41749	1.4158	1.38704	1.27708	1.06326	1.08085	1.30967	1.54334	1.58989	1.44328	1.33555	1.27192	1.23568	1.21389	1.18633	1.16835	1.35001	1.57053	1.73514	1.72473	1.59661	1.47373	1.43082	1.33404	1.15033	1.11652	1.32422	1.70073	1.73098	1.66634	1.59347
LOC107437066	-0.00114919	0.00214836	0.0603187	0.0653885	0.015311	-0.0114747	0.0229117	0.0501445	0.0422898	0.00403176	0.00526099	0.0255207	0.0381563	0.0403704	0.0297671	0.0296138	0.0425278	0.0635542	0.0635555	0.0648986	0.0883942	0.104467	0.119661	0.0950392	0.0521447	0.0564259	0.0905112	0.0778191	0.0484052	0.0329378	0.0330612	0.0404993	0.064289	0.0952843	0.121337	0.13754	0.0944108	0.0600308	0.0488488	0.0634664	0.0871557	0.101732	0.0655429	0.0406468	0.0276009	0.025477	0.0102262	-0.00348025	0.00194798
LOC107437067	0.0132762	0.0470436	0.0558847	0.0143268	-0.00846316	0.0178146	0.0259295	0.0627044	0.065412	0.0679092	0.0538627	0.0300661	0.0182917	0.0110469	0.0106676	0.01756	0.0321105	0.030172	0.0208002	0.00751286	-0.00398441	-0.00579899	-7.19307e-05	0.0284219	0.0578616	0.0572875	0.0216053	-0.00888871	-0.00806544	-0.00163419	-0.00414651	-0.00507521	0.00199494	0.0134562	0.0244091	0.0314141	0.0204065	0.00252252	-0.000108911	-0.00514372	0.0207031	0.0396327	0.0336033	0.000721913	0.00903543	0.0444932	0.054993	0.0495249	0.0154354
LOC107437068	0.0380938	0.0124759	-0.00251803	0.0223772	0.0196606	-0.000911803	-0.00104745	0.020604	0.058893	0.0905228	0.0853536	0.0620786	0.0392448	0.0286205	0.032178	0.0281386	0.0150466	0.000829578	0.00457374	0.0163285	0.0303216	0.026543	0.00517193	0.0035324	0.0159215	0.0217277	0.0090831	0.00365663	0.0224085	0.0410703	0.0508828	0.0575243	0.0646081	0.0722807	0.0755945	0.0723788	0.047511	0.0186456	0.0256406	0.039982	0.123936	0.163348	0.126681	0.0553372	0.021842	0.0230597	0.0381994	0.0594665	0.0801803
LOC107437069	0.10242	0.107958	0.140155	0.0809809	0.013159	0.0387135	0.0602427	0.0306625	0.0209837	0.0262917	0.031336	0.0514753	0.10886	0.144967	0.16916	0.153623	0.0896483	0.0270202	-0.00762898	-0.0105705	0.0300591	0.0600966	0.0912757	0.103158	0.0967568	0.0892066	0.0644695	0.0780692	0.12698	0.150669	0.100774	0.0495	0.0613153	0.104636	0.177926	0.240278	0.22268	0.16183	0.0955597	0.0302636	0.0135597	0.0458316	0.0454891	0.0402246	0.0382816	0.044274	0.0713858	0.0984185	0.11914
LOC107437070	0.953616	1.04679	0.912493	0.754516	0.807734	0.759257	0.79953	0.964275	1.01873	0.878873	0.746921	0.651854	0.657484	0.714469	0.84644	0.915057	0.92384	0.810527	0.6774	0.576198	0.578215	0.680531	0.897725	0.950272	0.871429	0.741175	0.679958	0.71836	0.785876	0.835254	0.816868	0.784445	0.772014	0.772966	0.850255	0.920886	0.898495	0.728177	0.622555	0.695306	0.775791	0.851019	0.950659	0.94382	0.864979	0.73758	0.806305	0.902945	0.957933
LOC107437072	0.268822	0.340473	0.324851	0.259454	0.291017	0.33075	0.3897	0.483795	0.416728	0.289589	0.255803	0.278877	0.335701	0.38975	0.446603	0.470009	0.464531	0.426485	0.370263	0.337515	0.388456	0.480974	0.626029	0.598832	0.442772	0.331706	0.40977	0.479085	0.46108	0.426597	0.39001	0.359034	0.353561	0.361352	0.438865	0.516335	0.513382	0.423327	0.331703	0.424694	0.50156	0.563992	0.59766	0.628698	0.613836	0.57143	0.520569	0.469934	0.437513
LOC107437074	0.757735	0.792363	0.855064	0.789975	0.610963	0.52936	0.690923	0.87113	0.838935	0.854952	0.979485	1.09215	0.966772	0.799292	0.540955	0.455906	0.562565	0.690577	0.769307	0.806957	0.805484	0.836875	0.892435	0.867039	0.81155	0.727465	0.622814	0.57346	0.547032	0.549958	0.589174	0.629108	0.625196	0.606216	0.64957	0.697381	0.765397	0.67353	0.478553	0.442935	0.724655	0.948013	0.982952	0.851407	0.822521	0.839833	0.910698	0.945866	0.871624
LOC107437075	0	0	0	-0.000286883	-0.00211472	0.00626602	0.0219076	0.0177262	0.00340961	-0.00283561	-0.00286342	0	0	0	0	0	0	0	0	0	0	-3.42457e-06	-1.32303e-05	-0.0020311	-0.000931131	0.00916531	0.0193527	0.0126012	0.0237557	0.036518	0.0364742	0.0355695	0.0448615	0.0544141	0.0696143	0.079747	0.0423871	0.0236724	0.0236627	0.00728646	-0.00362073	-0.00238144	-0.0045695	0.0085221	0.0210873	0.0359313	0.0519624	0.0564888	0.0463368
LOC107437076	0.0576369	0.119784	0.199656	0.241753	0.269982	0.219067	0.103641	0.0837345	0.155369	0.186411	0.17074	0.143384	0.1668	0.18609	0.201047	0.233256	0.283007	0.306362	0.29785	0.252675	0.13475	0.100766	0.132666	0.155553	0.172901	0.143595	0.062914	0.0298213	0.059213	0.0927546	0.118193	0.136986	0.138051	0.134274	0.123126	0.110356	0.120894	0.12596	0.11977	0.0904683	0.0816186	0.0988543	0.0882165	0.103879	0.127252	0.158387	0.122545	0.0889822	0.095277
LOC107437077	0.144358	0.0944908	0.0596266	0.030978	0.00992695	0.0210751	0.0202406	0.021664	0.0707446	0.0988209	0.0956944	0.072494	0.0330593	0.0346094	0.0759867	0.103222	0.122436	0.105291	0.0981765	0.1008	0.121466	0.106345	0.0637897	0.0294476	0.0294414	0.0662834	0.0885786	0.102163	0.0924749	0.0782562	0.0580675	0.0384369	0.0296699	0.0258566	0.0304241	0.0391973	0.0532992	0.0508253	0.0183434	0.0278967	0.081532	0.119297	0.141043	0.112917	0.0973892	0.086173	0.11516	0.140626	0.125683
LOC107437082	0.136565	0.115356	0.126019	0.229039	0.277132	0.181343	0.124396	0.155661	0.180071	0.214	0.225001	0.20974	0.144634	0.118765	0.131834	0.144115	0.160652	0.14724	0.109529	0.085447	0.130041	0.163035	0.194182	0.178758	0.128412	0.109049	0.14155	0.152272	0.15917	0.149748	0.111106	0.0802924	0.108152	0.160532	0.182092	0.179109	0.0662123	0.0287691	0.0733934	0.110437	0.11441	0.150071	0.257251	0.293008	0.271986	0.218448	0.265157	0.310645	0.288995
LOC107437083	0	-7.62587e-05	0.0109253	0.0331641	0.0200088	0.0180401	0.0250357	0.0328686	0.0304297	0.0246405	0.0124592	-0.00133296	-0.00117223	-0.000638847	-0.000187766	0	0	0	0	0	0	0	0	0	0	0	0	0	0	-1.82543e-06	-2.18525e-05	-3.71387e-05	-0.00209703	-0.00409846	0.00618143	0.0173903	0.0282616	0.0212509	-0.000295594	-0.00266094	0	0	0	-0.000137606	0.000803101	0.00658144	0.0260856	0.0395782	0.0349094
LOC107437086	0.106648	0.123965	0.119041	0.204695	0.278331	0.199313	0.183475	0.214107	0.215468	0.225674	0.21603	0.192268	0.147407	0.123997	0.123597	0.146697	0.194886	0.235633	0.254531	0.241353	0.169728	0.112062	0.0584362	0.0245087	0.014218	0.0224562	0.0412329	0.0446459	0.0268513	0.0298039	0.0772739	0.127178	0.150295	0.159008	0.15146	0.140192	0.132043	0.120404	0.0682847	0.0571741	0.0769184	0.103069	0.0937836	0.0505102	0.0240706	0.0109306	0.013745	0.0409851	0.100592
LOC107437087	0.18486	0.154904	0.114296	0.123079	0.150033	0.122446	0.0908071	0.062994	0.0429274	0.0325259	0.0333736	0.0385931	0.0329649	0.0339693	0.0413185	0.046829	0.0527997	0.0419612	0.043778	0.0598086	0.0972102	0.110948	0.107369	0.0847476	0.0637285	0.0846794	0.124572	0.118058	0.0706891	0.0258366	0.010983	0.0144008	0.0468246	0.0917985	0.0871231	0.0729704	0.0623184	0.108955	0.149267	0.110208	0.0506185	0.041377	0.0476976	0.0429944	0.0514872	0.0680518	0.122716	0.165371	0.164785
LOC107437088	0.0750444	0.0595747	0.034099	0.0664452	0.0847465	0.0785656	0.0625261	0.0581251	0.0563262	0.0356069	0.0489285	0.0787893	0.116306	0.129285	0.112718	0.108334	0.118443	0.103185	0.118559	0.15198	0.21053	0.215266	0.168146	0.124441	0.106787	0.108423	0.081328	0.0627707	0.0639676	0.0647393	0.0676703	0.0780884	0.100703	0.130707	0.13111	0.116096	0.0935635	0.092216	0.0995307	0.125469	0.171111	0.169544	0.176083	0.186851	0.170039	0.134583	0.101382	0.0991182	0.156437
LOC107437090	0	0	0	0	0	0	0	0	0	-0.00368685	0.00489306	0.0176902	0.0239857	0.0223237	0.0100718	0.00170125	-0.00210179	-0.00521638	-0.00406486	0.00456367	0.0269927	0.0346841	0.0326744	0.016002	-0.00249258	-0.00171966	0	0	0	0	0	0	0	0	0	-2.01601e-06	-0.000738715	-0.00454213	0.00302406	0.0209373	0.0224923	0.0105825	-0.00337756	-0.00135754	-0.000482187	-3.26714e-05	-0.00197592	-0.00158024	0.00530642
LOC107437091	0.0825406	0.0547655	0.0300372	0.0304867	0.0477952	0.0721435	0.0422134	0.00277259	-0.00920489	-0.00201553	0	0	0	0	0	0	0	0	0	-2.10188e-05	-0.000153401	-0.00116516	-0.00265839	0.00787404	0.0209508	0.0233817	0.0111186	-0.00276319	-0.00330828	-0.000809767	-0.000465232	-4.2262e-05	0	0	0	0	0	0	0	0	0	0	0	0	0	0	0	0	0
LOC107437092	0	0	0	0	0	0	0	0	-0.000797373	0.00681345	0.020941	0.0312592	0.0242861	0.0186763	0.0123482	0.0201189	0.0457151	0.0508923	0.041948	0.0239762	-0.000755713	-0.00798339	-0.00151492	0	0	0	0	0	0	0	0	0	0	0	0	0	0	0	0	0	0	0	0	-3.31178e-07	-6.0057e-05	0.00314341	0.0224578	0.0371348	0.0359548
LOC107437098	0	-7.83573e-05	0.0111786	0.0290095	0.0338745	0.0130354	0.00683096	0.0193691	0.0249957	0.0399562	0.0373215	0.0258338	0.00901506	0.00789611	0.0251787	0.0320523	0.0280259	0.0106104	0.00489862	0.00773171	0.0239785	0.0242836	0.0114703	0.00133229	-0.0014431	0	0	-0.00351978	0.00875648	0.0275648	0.0403153	0.0451766	0.0321322	0.00741415	0.000329416	0	0	0	0	0	0	0	0	-0.00346621	0.00252252	0.0156032	0.0230415	0.0236846	0.00973468
LOC107437099	0	0	0	0	0	0	0	0	0	-0.000793233	0.0121409	0.0264081	0.0284863	0.0219206	0.000627008	-0.00401069	0.011182	0.0260419	0.0302402	0.0248733	0.000965579	-0.00107081	0.0169424	0.0253562	0.0237266	0.0104202	-0.00281115	-0.00146879	-0.000454847	0	0	0	0	0	0	0	0	0	0	0	0	-0.00213276	-0.00499808	0.0181124	0.0280801	0.0303806	0.0155811	-0.000506077	-0.00012837
LOC107437100	1.49158	1.39341	1.37479	1.30481	1.20291	1.26704	1.28146	1.23794	1.24626	1.35741	1.35053	1.23723	0.977479	0.894431	0.986608	1.06604	1.15947	1.1471	1.12893	1.14765	1.2828	1.35455	1.38588	1.31853	1.20971	1.14439	1.14799	1.20157	1.1977	1.19653	1.22908	1.26681	1.30261	1.35648	1.43904	1.49692	1.52339	1.30904	1.17373	1.24099	1.2803	1.1947	1.00333	1.03669	1.17231	1.39104	1.39496	1.34376	1.31452
LOC107437101	0.0390375	0.0206225	0.0123124	0.0301313	0.0192345	-0.00173119	-0.000647473	-0.00464229	0.0195728	0.0335941	0.028841	0.0147176	-0.00142137	-0.00746405	-0.00234192	0	0	0	-0.000701447	-0.000876764	0.00112096	0.0102702	0.0261233	0.027348	0.0127877	-0.0104338	0.008231	0.0556363	0.0767348	0.087121	0.070895	0.0459525	0.0302417	0.016198	0.00464779	-2.80226e-20	-3.53951e-21	0	0	0	0	0	0	0	0	0	0	0	0
LOC107437106	0	0	0	0	0	-0.0031847	0.00760292	0.0237094	0.0229241	0.00816792	0.000141581	-0.00305318	-0.000782001	0	0	0	0	0	0	0	0	0	0	0	0	0	0	0	0	0	0	0	0	0	0	0	0	0	0	0	0	0	0	0	0	0	0	0	0
LOC107437108	0	-1.95764e-07	-0.000390971	0.0030751	0.0283709	0.0255747	0.00273197	-0.00328278	-2.30523e-07	0	0	0	0	0	0	0	0	0	0	0	0	-0.00108538	-0.00406014	-0.00520881	0.00662497	0.0316737	0.0413954	0.0280832	0.00679156	-0.00829886	-0.00598174	-0.000587301	-9.47725e-08	-5.3569e-06	-0.00329115	-0.00445751	0.00373021	0.0214927	0.0305797	0.0169661	-0.00215798	-0.00387595	-1.96559e-05	0	0	0	0	0	0
LOC107437110	0.791351	0.767582	0.738852	0.679438	0.683137	0.565713	0.374883	0.387155	0.530406	0.638716	0.693	0.72837	0.799844	0.831424	0.819916	0.793088	0.742858	0.642121	0.603752	0.607391	0.619495	0.650817	0.72061	0.705308	0.648495	0.616694	0.611141	0.638278	0.681614	0.700482	0.701327	0.703866	0.721205	0.73107	0.654126	0.551057	0.463438	0.405162	0.396163	0.453666	0.653433	0.749319	0.687186	0.711839	0.745826	0.778563	0.723727	0.626261	0.512727
LOC107437112	0.186875	0.21227	0.117448	0.00483394	0.0300002	0.0652972	0.0859251	0.072105	0.0326225	-0.000553119	-0.0136171	-0.0104141	0.0197968	0.0388505	0.0420527	0.0462004	0.0469698	0.0919047	0.156327	0.222504	0.260116	0.22953	0.139617	0.0897908	0.0637396	0.0637816	0.0548039	0.0599183	0.0869081	0.102084	0.0999049	0.0916422	0.0778619	0.0640137	0.0495865	0.0334604	0.0238168	0.0281618	0.0597319	0.0775428	0.0412412	0.00857498	0.0213937	0.0462903	0.0780598	0.106052	0.120807	0.135303	0.157094
LOC107437113	0.686196	0.566967	0.583026	0.663898	0.466746	0.34802	0.532382	0.674622	0.582378	0.436941	0.359345	0.358836	0.483289	0.565936	0.620315	0.617954	0.540857	0.472581	0.437883	0.44289	0.487949	0.560583	0.680168	0.707188	0.642971	0.541481	0.482988	0.463288	0.432314	0.430906	0.469417	0.510336	0.527141	0.52775	0.437202	0.352605	0.385085	0.457534	0.474247	0.332627	0.346877	0.484243	0.568237	0.540439	0.507068	0.478351	0.506555	0.527358	0.512928
LOC107437114	0.0613869	0.0258975	0.00479067	0.0121048	0.0348584	0.123016	0.159406	0.0785677	0.0129314	0.0113694	0.0148578	0.0309165	0.0528263	0.0670489	0.0831767	0.0978814	0.106501	0.0966955	0.0742502	0.040815	-0.00770788	-0.0113444	0.0220885	0.028529	0.0310845	0.0509446	0.0942944	0.126385	0.112446	0.0850704	0.0731767	0.0685787	0.0723761	0.0791359	0.0607722	0.0329266	0.00664937	0.00699303	0.0592835	0.100861	0.0909446	0.101009	0.120966	0.0952773	0.0559718	0.00702032	-0.00655765	-0.00795399	-0.00387157
LOC107437115	0.821999	0.753474	0.656444	0.667585	0.718152	0.624246	0.520485	0.741281	1.05347	1.21811	1.24006	1.19349	1.20357	1.23324	1.28961	1.34731	1.40258	1.5105	1.61977	1.70498	1.74598	1.72246	1.63013	1.57651	1.53282	1.49518	1.45927	1.44937	1.35767	1.27754	1.26632	1.27805	1.29836	1.3347	1.33232	1.31213	1.32191	1.22234	1.1281	1.05936	1.08072	1.10819	1.1902	1.17352	1.11944	1.04962	1.0531	1.05372	0.996884
LOC107437116	0	0	0	0	0	0	0	0	0	0	0	0	0	0	0	0	0	0	0	0	0	-0.000243734	-0.000927858	-0.00476785	-0.00078371	0.0226117	0.0451255	0.0424037	0.0199272	5.04872e-05	-0.00236346	-0.000514614	-0.000194825	0	0	0	0	0	0	0	0	0	0	0	0	0	0	0	0
LOC107437122	0.435414	0.480064	0.481498	0.35011	0.234514	0.309024	0.33537	0.34304	0.382571	0.414701	0.413059	0.382282	0.37387	0.370945	0.371394	0.351712	0.316532	0.234554	0.180935	0.169095	0.230469	0.284785	0.345179	0.346837	0.319271	0.333182	0.367784	0.374944	0.397446	0.401901	0.34948	0.294766	0.296851	0.320756	0.388865	0.44614	0.335536	0.253315	0.231428	0.225168	0.32032	0.401153	0.491083	0.423584	0.346521	0.257861	0.271886	0.322409	0.361817
LOC107437124	0.0492314	0.0677604	0.103536	0.110378	0.058132	0.0187171	0.0949344	0.207424	0.250482	0.19091	0.123529	0.0598781	0.0530874	0.0743243	0.133811	0.160983	0.158738	0.105831	0.0570858	0.0176855	-0.00304386	0.0368826	0.130137	0.214009	0.271114	0.247592	0.202386	0.195766	0.196933	0.199075	0.195966	0.197532	0.223278	0.266545	0.279402	0.267337	0.213508	0.123254	0.126269	0.156876	0.178605	0.154561	0.102148	0.0662507	0.0455769	0.0381612	0.0426007	0.0948014	0.23513
LOC107437125	0.187929	0.201948	0.276281	0.202047	0.101695	0.079629	0.0649954	0.0943634	0.110638	0.0988056	0.0904841	0.0795112	0.0654395	0.0727038	0.0954331	0.10655	0.11019	0.115664	0.139293	0.170197	0.208803	0.210534	0.178699	0.206504	0.239241	0.192353	0.100497	0.0593115	0.109935	0.179548	0.202617	0.206532	0.194991	0.169007	0.174497	0.186621	0.159017	0.108275	0.0874718	0.0836707	0.17184	0.186676	0.11806	0.0704207	0.0999569	0.18145	0.189946	0.167366	0.106019
LOC107437126	0.155717	0.110483	0.102788	0.108403	0.0736596	0.0500849	0.0531997	0.0274202	0.00781575	-0.01184	0.0201286	0.0671942	0.0760639	0.0725922	0.0527017	0.0436078	0.0522414	0.0359961	0.0299046	0.0331864	0.0643349	0.068536	0.0472243	0.0280013	0.0204841	0.0226603	0.0168155	0.0155956	0.0161246	0.0142372	0.00499058	-0.00298451	-0.00355219	0.000276533	0.0140156	0.026687	0.0224113	0.00743734	0.0206411	0.0497512	0.035809	0.00336792	-0.0139297	0.0104215	0.0306709	0.0461994	0.0559072	0.0667343	0.0904565
LOC107437127	0	0	0	-0.000719317	0.00289514	0.019284	0.0176646	0.00182358	-0.00268471	0.0277876	0.0493088	0.0585952	0.0410927	0.0246363	0.00657196	-0.00221822	-0.00062971	-0.000115933	0	0	0	-0.000243734	-0.000927858	-0.00236743	-0.00158063	0.010565	0.0354774	0.0437896	0.0306967	0.0150479	0.00496546	-0.00192485	-0.00249178	-0.000443487	-0.0030652	-0.00289198	0.0111066	0.024535	0.0254136	0.00695674	-0.00402192	-0.00375189	-0.00747363	0.0237331	0.0382031	0.0427119	0.0229871	0.000698822	-0.000126126
LOC107437128	0.850237	0.878873	0.961651	0.900564	0.808213	0.891994	0.957859	0.758054	0.719409	0.791146	0.896882	0.996025	0.959664	0.931278	0.90282	0.885704	0.886867	0.943512	0.938654	0.897189	0.824875	0.764992	0.714444	0.820329	0.998395	1.11556	1.08403	0.983197	0.870487	0.840302	0.950194	1.06642	1.08792	1.06518	0.934016	0.819226	0.871949	0.96125	0.957198	0.840768	0.868828	0.979075	1.06662	0.954944	0.825694	0.686144	0.669488	0.717784	0.797148
LOC107437132	1.06551	1.04461	0.958194	0.874848	0.867364	0.89029	0.997759	0.936028	0.885119	0.999147	1.15583	1.26628	1.0874	0.944356	0.799276	0.765518	0.860423	0.994908	1.04405	1.04757	1.014	1.05827	1.16964	1.20902	1.17219	1.08576	1.08576	1.00857	0.9876	0.99606	0.960552	0.936542	0.98841	1.06747	1.24378	1.39508	1.23978	1.11134	1.03307	0.984848	1.01365	1.13403	1.2296	1.22869	1.13052	0.992634	1.02579	1.1227	1.28251
LOC107437133	0.00123398	0.0324314	0.0412386	0.00997936	0.0236186	0.057723	0.0384197	0.0253096	0.097268	0.14552	0.120765	0.0619223	0.00766073	-0.00736777	0.0187191	0.0332654	0.0372507	0.0470419	0.0436413	0.0380272	0.0307758	0.0370973	0.061976	0.0951511	0.115664	0.105995	0.0640271	0.00877624	0.00793889	0.0167912	0.0172875	0.017177	0.0126365	0.00780162	0.0245207	0.0418379	0.0305937	0.0385819	0.0527876	0.0647777	0.0433761	0.0141588	0.00309026	0.0151301	0.0208704	0.0264312	0.0322956	0.0344575	0.0400242
LOC107437136	0.0235964	0.0222819	0.0273133	0.0213064	0.00620402	-0.00284609	0.0212629	0.0271173	0.0148593	-0.00128493	-0.00455469	-0.000837001	-0.000194858	0	0	-0.00144718	-0.00619094	0.00888384	0.0285857	0.0448344	0.0519376	0.0370397	-0.00401819	-0.00713942	0.0129339	0.0330888	0.0567324	0.0656668	0.0482793	0.0370607	0.0456295	0.0530488	0.0475412	0.0377321	0.0231492	0.013393	0.0276653	0.0212509	-0.000295594	-0.00266094	-0.000474487	0.00488529	0.0318765	0.0580724	0.0524184	0.0245325	-0.0021739	-0.00375649	0.0402243
LOC107437138	0.0247281	0.0225485	0.00634935	-0.00365943	0	0	-0.000625753	-0.00298696	0.0186967	0.0289817	0.0213741	0.0128297	0.0274813	0.0330558	0.0337722	0.0256114	0.00341958	-0.00519333	-0.00414891	0	0	0	0	0	0	0	0	0	-0.00220994	0.00145302	0.0165862	0.0295248	0.0290215	0.022278	0.00903666	-0.00212886	-0.000317585	0	0	0	0	0	0	0	0	0	0	0	0
LOC107437139	0.0345855	0.0183326	-9.62438e-05	-0.00154895	0	0	0	0	0	0	0	0	0	0	0	0	0	0	0	0	0	0	0	0	0	0	0	-0.00442726	0.0135504	0.0295085	0.0293741	0.0250112	0.0201959	0.0123539	0.0185765	0.024943	0.0110151	0.000544272	-3.37444e-05	0	0	0	0	0	0	0	0	0	0
LOC107437141	0	0	0	0	0	0	0	0	0	0	0	0	0	0	0	0	0	0	0	0	0	0	0	0	0	0	0	0	0	-1.58837e-05	0.000264383	0.00249304	0.010855	0.0211472	0.0220752	0.0182188	-0.00050028	-0.00185825	0	0	0	0	0	0	0	0	0	0	0
LOC107437144	0.58481	0.65888	0.786879	0.643343	0.489444	0.664781	0.729602	0.686495	0.666517	0.723913	0.777288	0.809455	0.763985	0.741984	0.743909	0.722648	0.68294	0.56051	0.455785	0.412787	0.530257	0.625589	0.724265	0.704913	0.619117	0.551039	0.499654	0.558051	0.635985	0.686206	0.705687	0.720121	0.733295	0.752137	0.807296	0.840722	0.873651	0.740311	0.539321	0.560142	0.57419	0.606637	0.650248	0.753438	0.742633	0.645118	0.583253	0.572091	0.667595
LOC107437145	0.0212825	0.0745574	0.106172	0.0662111	0.0394594	0.0475067	0.0908848	0.0877135	0.0395981	0.0178987	0.0188478	0.0370371	0.0574782	0.0825364	0.113821	0.120361	0.0991958	0.0811244	0.0669404	0.0686268	0.0998521	0.103238	0.0912047	0.0720293	0.0488317	0.0507786	0.0637305	0.0440156	0.0232906	0.00966929	0.0136186	0.0282809	0.0567699	0.0916568	0.0900433	0.0773127	0.0744026	0.0750378	0.0555231	0.00164307	0.0135753	0.0372187	0.0710606	0.109036	0.132655	0.150261	0.131619	0.102863	0.0618637
LOC107437146	0	0	0	0	0	0	-0.000181622	-0.00464229	0.0195728	0.0335941	0.0260953	0.0115837	0.00729582	0.0148946	0.0433375	0.0585342	0.0586095	0.0527028	0.0583536	0.0673135	0.0819844	0.0872248	0.078771	0.0725015	0.0684648	0.0767361	0.105895	0.103018	0.0768276	0.0536253	0.0643467	0.082047	0.0752329	0.0543009	0.0324504	0.0208436	0.0950052	0.150828	0.131632	0.0665658	0.0553321	0.0952861	0.149432	0.212938	0.218986	0.189305	0.178313	0.156904	0.136314
LOC107437147	0.540914	0.401633	0.321301	0.357417	0.360493	0.41084	0.535964	0.471901	0.438103	0.491475	0.510655	0.481893	0.343075	0.26124	0.229979	0.233695	0.279594	0.345513	0.411456	0.463792	0.476489	0.482277	0.476454	0.524501	0.57951	0.570049	0.476236	0.314883	0.293521	0.346806	0.494081	0.636733	0.635751	0.566049	0.507579	0.455376	0.551654	0.544261	0.444823	0.469683	0.642559	0.696017	0.600994	0.54212	0.53275	0.566812	0.606763	0.633908	0.63843
LOC107437149	0.040427	0.0490657	0.130943	0.128363	0.0601355	0.0371496	0.0239916	-0.0104346	0.00830924	0.0486521	0.0549144	0.0439157	0.0309004	0.0218576	0.019475	0.0233571	0.0311537	0.0352686	0.0346276	0.0341616	0.0300962	0.0433048	0.0757851	0.0667928	0.0295414	0.0160924	0.0410795	0.0527045	0.0345585	0.0134143	0.00279194	-0.00273441	-0.00464304	-0.00387361	0.0152499	0.0354657	0.0541113	0.0380118	0.00390094	-0.00532141	-0.0003853	0	0	0	-6.0455e-05	-0.000184041	-0.00255419	-0.00132905	0.00662137
LOC107437152	0.39957	0.464943	0.44358	0.273548	0.265013	0.363268	0.379058	0.436006	0.45543	0.439525	0.38331	0.311761	0.275009	0.285771	0.359309	0.438637	0.528806	0.561114	0.584447	0.57271	0.511722	0.422288	0.280539	0.241353	0.295703	0.345967	0.324995	0.279648	0.256892	0.272996	0.322267	0.366216	0.367504	0.351343	0.391318	0.440752	0.470999	0.398376	0.304563	0.372569	0.559254	0.630784	0.533377	0.409966	0.363021	0.374179	0.370911	0.359505	0.341826
LOC107437153	0.347701	0.290206	0.127241	0.12535	0.21796	0.16542	0.0877084	0.0919762	0.147947	0.219577	0.252018	0.241006	0.173689	0.127911	0.0882773	0.0747081	0.0950534	0.117991	0.127049	0.14044	0.172951	0.209774	0.260857	0.260666	0.198625	0.0974102	0.0313839	0.0223451	0.0641792	0.0973633	0.109058	0.12178	0.148362	0.180752	0.166135	0.13009	0.0841354	0.05358	0.0873755	0.139361	0.174456	0.157912	0.0702389	0.10361	0.159774	0.237738	0.22103	0.174253	0.136755
LOC107437154	0.0986666	0.0919848	0.210686	0.275707	0.143074	0.0653962	0.0925352	0.0816077	0.045608	0.0523878	0.101263	0.176005	0.246866	0.278287	0.279732	0.267911	0.237855	0.190129	0.123208	0.0519165	-0.00330694	0.0305364	0.141535	0.203925	0.213276	0.173083	0.166529	0.208057	0.187676	0.155256	0.142746	0.144596	0.167488	0.201657	0.194733	0.175181	0.190016	0.205297	0.166234	0.119515	0.121736	0.121164	0.146506	0.207146	0.237842	0.248703	0.21281	0.1794	0.180234
LOC107437155	0.606627	0.515667	0.502153	0.535187	0.576625	0.51169	0.390917	0.371077	0.456992	0.577095	0.63518	0.639985	0.624454	0.642806	0.689614	0.715014	0.721058	0.706625	0.697207	0.705876	0.743532	0.737992	0.705194	0.638902	0.539823	0.517442	0.629128	0.703219	0.73413	0.744335	0.709499	0.662245	0.636128	0.610715	0.600952	0.630242	0.728372	0.81634	0.858847	0.770964	0.702823	0.674121	0.608191	0.646772	0.643189	0.627585	0.632833	0.689073	0.854137
LOC107437156	0.788463	1.04719	1.3038	1.27767	1.26491	1.12513	0.89374	0.844926	0.926234	0.928103	0.93234	0.931846	0.939661	0.994115	1.09062	1.12143	1.09741	1.06706	1.04639	1.04758	1.0852	1.10789	1.13491	1.14247	1.10863	1.04813	1.05986	1.13912	1.16175	1.13098	0.98364	0.831444	0.789671	0.806508	0.916036	1.05843	1.14148	1.12911	1.09312	1.05735	1.14083	1.11515	1.01771	0.995227	1.10774	1.29264	1.27196	1.18655	1.05594
LOC107437165	0.0754027	0.0357257	-0.00232515	-0.00358262	-0.00276481	0.0103193	0.0233184	0.0124028	0.00584911	0.0354195	0.0557094	0.0619904	0.0345246	0.0216803	0.0239446	0.0385522	0.0692829	0.0840349	0.0845928	0.0723702	0.0492553	0.0267886	-0.00138614	0.00322325	0.0293516	0.0496278	0.0618179	0.0636987	0.0550804	0.0417552	0.0186843	-0.00224759	-0.0147471	-0.0194247	0.0118989	0.055448	0.12876	0.136599	0.105574	0.0982277	0.075055	0.0229188	-0.0148469	-0.00441875	-0.00234615	0.00109927	0.0347173	0.069865	0.0955478
LOC107437169	0.110208	0.0858227	0.051136	0.095592	0.123494	0.108753	0.0646584	0.0148331	0.0137926	0.0112332	0.0360726	0.069356	0.0944774	0.108467	0.103711	0.0868106	0.0629503	0.0315401	0.00541541	-0.0106186	-0.00704084	0.00889268	0.0407172	0.0541018	0.0550671	0.0551189	0.0652823	0.102708	0.114047	0.111931	0.125103	0.134995	0.119732	0.0952103	0.0585617	0.0226932	0.054927	0.0554795	0.0217668	-0.0057411	0.0338737	0.0883294	0.0959275	0.0747124	0.0604729	0.049971	0.0563834	0.0814481	0.149189
LOC107437170	0.189147	0.200326	0.161953	0.12296	0.107622	0.0904074	0.0940011	0.106068	0.121472	0.116462	0.0934927	0.0594714	0.0225983	-0.00210039	-0.0188844	-0.00623393	0.0391283	0.0891782	0.0949358	0.0807157	0.0451685	0.0887486	0.211509	0.236262	0.163193	0.058347	0.0448714	0.0995023	0.159534	0.194188	0.177785	0.149014	0.128108	0.104332	0.0745088	0.0449125	0.027291	0.0291353	0.0330682	0.0566223	0.203277	0.267273	0.218079	0.160367	0.157487	0.193194	0.17346	0.13775	0.0998406
LOC107437171	0.0482338	0.135931	0.166592	0.139205	0.107627	0.0906934	0.164682	0.193639	0.225682	0.238483	0.220086	0.182039	0.133285	0.118678	0.140434	0.151979	0.154509	0.143591	0.130656	0.119978	0.113421	0.128963	0.164367	0.192289	0.203199	0.22416	0.305734	0.324387	0.24752	0.186952	0.187564	0.203371	0.230832	0.267106	0.261642	0.255479	0.257605	0.286391	0.288328	0.243828	0.172533	0.149143	0.167957	0.15457	0.151437	0.156271	0.172193	0.188242	0.178049
LOC107437172	0.0612576	0.0824173	0.111235	0.123731	0.142073	0.121823	0.0880761	0.0682304	0.085985	0.13673	0.143592	0.119839	0.0701405	0.0557801	0.0813342	0.0928549	0.0913585	0.0791896	0.0639195	0.0484441	0.0358979	0.0345103	0.0440155	0.0591349	0.0696921	0.0646418	0.0425977	0.0244369	0.0575098	0.0866759	0.0796511	0.0652148	0.0575582	0.0505934	0.0837153	0.115739	0.0834067	0.0301361	0.0384799	0.124609	0.195335	0.163226	0.0633023	0.0462094	0.0450357	0.0606814	0.0448631	0.0364668	0.0602613
LOC107437173	0.173018	0.161394	0.132275	0.126971	0.166099	0.191874	0.176736	0.146478	0.168118	0.197255	0.229698	0.246671	0.219025	0.181832	0.117059	0.0946419	0.123563	0.200355	0.23537	0.23087	0.159893	0.127221	0.124627	0.131464	0.139288	0.133525	0.147536	0.149082	0.167693	0.17621	0.160517	0.13758	0.101145	0.0579923	0.0995629	0.150723	0.184142	0.149539	0.0838176	0.088845	0.110988	0.12666	0.152285	0.137552	0.155563	0.194617	0.212283	0.198678	0.108631
LOC107437174	0.273453	0.236882	0.206869	0.163178	0.175977	0.223793	0.195447	0.188903	0.271304	0.290257	0.240037	0.16031	0.116251	0.121205	0.180417	0.216305	0.231176	0.225281	0.237758	0.255238	0.260517	0.27619	0.30502	0.297191	0.257982	0.206919	0.208782	0.278561	0.314197	0.338856	0.37179	0.397057	0.407125	0.404194	0.326743	0.235917	0.176516	0.152085	0.186287	0.254136	0.318292	0.311964	0.251912	0.204826	0.173463	0.152302	0.14852	0.177427	0.250984
LOC107437176	0.0925644	0.130375	0.166377	0.150733	0.129395	0.0805712	0.0363938	-0.00934499	0.0822991	0.163796	0.16248	0.117473	0.0529399	0.0184361	0.0144779	0.0127008	0.012185	0.0415454	0.0638118	0.0743868	0.053469	0.0465825	0.0474995	0.0634118	0.101482	0.140102	0.148942	0.129379	0.0925235	0.0677453	0.0590556	0.0597115	0.077906	0.110682	0.171692	0.225823	0.228819	0.18698	0.122783	0.0871217	0.10091	0.103444	0.0890079	0.115904	0.143974	0.17553	0.162367	0.135437	0.123556
LOC107437177	-0.00114906	0.00233987	0.0407976	0.0392928	0.00630344	-0.00632079	0.0141229	0.0263847	0.020376	0.00332189	-0.00635591	-0.00659857	0.0155406	0.0275168	0.0328758	0.0293155	0.0135646	-0.00199587	-0.00406801	-0.000448508	-0.00130263	-0.00100593	0.00176186	0.0163137	0.0303381	0.028234	0.00887099	-0.00554574	-0.0054583	-0.000182208	0.0151303	0.0316053	0.0369609	0.0371314	0.0190383	-0.00239716	-0.0105164	0.0052022	0.0392586	0.0501773	0.0229606	-0.000578235	0.0161805	0.0307448	0.0291764	0.0182489	0.0394058	0.0664602	0.0861617
LOC107437182	0.0189106	0.0350689	0.0229742	0.0226638	0.0226899	-2.31649e-05	-0.000967091	-0.00548204	0.0148137	0.039893	0.0461705	0.04331	0.0544546	0.0606592	0.0642022	0.0552773	0.0308488	0.000697311	-0.00691971	-0.00310552	-0.00048457	0	0	-0.00162083	-0.0055504	0.00439181	0.0401466	0.0554195	0.0476355	0.0403066	0.0362262	0.0308872	0.0221751	0.00847284	0.00177774	0	0	-0.00191906	-0.00407066	0.0142421	0.0271116	0.0209882	0.00296394	-0.00243154	-0.0102914	-0.0178265	0.0299415	0.0822521	0.120832
LOC107437183	0	0	0	0	0	0	0	0	0	0	0	0	0	0	0	-0.000796825	-0.00340877	0.00489149	0.0157395	0.0246861	0.0285971	0.021112	0.000179782	-0.00607124	0.000867462	0.0128157	0.0286274	0.0396579	0.0324174	0.0205536	0.00552549	-0.00644121	-0.000807306	0.0142877	0.026486	0.034437	0.0229066	0.00298481	-0.000120683	0	0	0	0	0	0	0	0	-0.0012599	-0.00611666
LOC107437190	0.491757	0.449352	0.371556	0.396707	0.389256	0.384487	0.563753	0.511893	0.441385	0.382265	0.355144	0.35039	0.301298	0.303164	0.371341	0.423055	0.461932	0.465224	0.473789	0.47683	0.479012	0.495938	0.513125	0.513005	0.508558	0.469257	0.450137	0.481747	0.502664	0.537192	0.619545	0.69024	0.698719	0.672052	0.531918	0.389101	0.354423	0.427064	0.58284	0.620756	0.465671	0.316876	0.249451	0.323442	0.344948	0.343618	0.343901	0.339806	0.344353
LOC107437191	0.112979	0.165444	0.231317	0.196755	0.1182	0.0575401	0.102023	0.187966	0.272133	0.335821	0.346118	0.317743	0.237447	0.20711	0.230262	0.225499	0.197077	0.112386	0.0562035	0.0439387	0.123543	0.144989	0.124229	0.0970782	0.0790646	0.0921195	0.113763	0.09952	0.10519	0.135441	0.181712	0.213041	0.200164	0.169298	0.163652	0.171456	0.187439	0.13976	0.131492	0.139528	0.134232	0.132378	0.145291	0.190777	0.227884	0.254729	0.250073	0.228421	0.210876
LOC107437192	0.3423	0.37027	0.351682	0.352309	0.35464	0.459871	0.646317	0.56821	0.434108	0.359843	0.280821	0.228103	0.214145	0.232486	0.302525	0.364517	0.413921	0.425354	0.413887	0.369954	0.272626	0.217809	0.184583	0.147869	0.177324	0.28362	0.399147	0.401219	0.334392	0.255582	0.193907	0.143763	0.116947	0.112765	0.217835	0.326651	0.357185	0.26192	0.147299	0.215086	0.341673	0.357714	0.292894	0.240776	0.240425	0.266436	0.236777	0.204553	0.196991
LOC107437193	0.0413865	0.0322371	0.0167069	0.0344913	0.05804	0.0342041	0.018911	0.0233943	0.0151563	-0.00101359	-0.00478595	-0.00155712	-0.00103889	0.0122012	0.0416778	0.0696731	0.0994911	0.0896225	0.0641945	0.030552	-0.00570044	-0.0152242	-0.00277292	0	0	-0.00224118	-0.00588656	0.0171086	0.0668032	0.0938624	0.0735351	0.04388	0.0266441	0.0126672	0.0100011	0.0105247	0.00440577	0.0343263	0.0537343	0.0315284	-0.00286795	-0.00743766	-3.79246e-05	0	-0.00359774	-0.0099406	0.00474059	0.0273598	0.0551413
LOC107437194	1.91449	1.78633	1.47558	1.41451	1.74685	1.84792	1.73437	1.71046	1.73407	1.71339	1.75731	1.81846	1.82428	1.86054	1.9158	1.90942	1.85693	1.81122	1.73449	1.67793	1.70915	1.69903	1.6793	1.69269	1.72757	1.80751	1.85454	1.81147	1.75247	1.73266	1.78442	1.84639	1.87978	1.90207	1.90218	1.88247	1.797	1.72817	1.8292	1.9921	1.78541	1.56959	1.5112	1.45434	1.52998	1.68908	1.85952	1.94456	1.75884
LOC107437196	0.0381739	0.040865	0.0272444	0.0223623	0.014752	-0.00458362	0.00878193	0.0251807	0.0232891	0.00737701	-0.00525726	-0.0102276	0.0184134	0.041155	0.0563557	0.0646043	0.0650375	0.0542457	0.0490838	0.0495788	0.0390415	0.0429278	0.0681495	0.0603951	0.0267971	0.00490347	0.0153483	0.0288531	0.0240229	0.0197475	0.0242738	0.0303373	0.0375581	0.0434253	0.0311118	0.01609	-0.000817866	-0.00185825	-0.00150954	-0.00105408	0.0233762	0.0310324	0.0184368	0.00576965	0.0117014	0.0280712	0.0246044	0.0135093	-0.00168755
LOC107437197	0.0299684	0.180809	0.256515	0.230209	0.243483	0.15946	0.140283	0.193835	0.195978	0.182542	0.20184	0.219877	0.181522	0.155588	0.130696	0.11634	0.120885	0.0876982	0.050858	0.0329964	0.0605114	0.11594	0.21212	0.221785	0.191475	0.192238	0.207012	0.197749	0.186722	0.189828	0.20292	0.205233	0.16129	0.0938639	0.118267	0.160825	0.203544	0.145335	0.0379616	0.0882944	0.153863	0.165133	0.103494	0.0888929	0.131595	0.197564	0.199487	0.161766	0.0784997
LOC107437199	0.130154	0.144317	0.21695	0.165592	0.101746	0.0747452	0.0225672	0.0576521	0.0928611	0.0810087	0.0521371	0.0242801	0.0420374	0.0758087	0.137331	0.165852	0.160708	0.101571	0.0674166	0.0511884	0.0766375	0.0721233	0.0384516	0.0542921	0.105872	0.150769	0.149708	0.11409	0.09815	0.0919114	0.0941573	0.1032	0.111125	0.119078	0.14953	0.16808	0.153671	0.0910348	0.036759	0.0376092	0.0240167	0.0233237	0.040779	0.102546	0.140116	0.164385	0.176336	0.163664	0.129125
LOC107437200	0.556173	0.618533	0.565525	0.496078	0.521759	0.603898	0.623817	0.613474	0.515485	0.452963	0.451764	0.493028	0.565153	0.567472	0.498602	0.433479	0.361805	0.341828	0.342078	0.357721	0.394247	0.391031	0.351491	0.349014	0.379514	0.397056	0.370585	0.337603	0.243602	0.195435	0.228488	0.274778	0.310899	0.356912	0.358691	0.377127	0.483062	0.513602	0.490981	0.472866	0.509892	0.493901	0.415194	0.347182	0.291664	0.248395	0.257301	0.298475	0.386308
LOC107437203	0.0357501	0.0374481	0.0417563	0.0778272	0.0531157	0.0261162	0.0335352	0.0168436	-0.0023807	-0.00310811	-0.00195003	0	0	-0.000231321	-0.00112133	-0.00190728	-0.0033158	0.00833491	0.0253397	0.0406434	0.0491609	0.0395171	0.0110393	-0.000840414	-0.000962188	0	0	0	0	0	0	0	-0.000138567	-0.000354317	-0.00244889	-0.0023105	0.00887345	0.0196019	0.0203038	0.00439717	-0.00138379	0.0375054	0.0829704	0.106738	0.087306	0.0378	0.0197992	0.0208413	0.0534175
LOC107437204	0.0639805	0.109806	0.127234	0.0933301	0.0768298	0.0706397	0.0247221	0.0644726	0.127552	0.122911	0.0962262	0.0634074	0.0528179	0.0659957	0.100234	0.111843	0.105263	0.13313	0.127475	0.103221	0.0619896	0.0520203	0.0789975	0.119202	0.138728	0.10324	0.0455122	0.0378455	0.0341755	0.0384563	0.0491418	0.0602216	0.0655731	0.0692663	0.080476	0.0930323	0.101307	0.0957531	0.0704582	0.0389089	0.0101392	0.00598692	0.0274153	0.0450385	0.0769816	0.113867	0.110979	0.0905471	0.0464883
LOC107437205	0	0	0	0	0	0	0	0	-0.00242518	0.0172806	0.0251979	0.0244699	0.0123745	0.00463311	0.00354673	0.0107084	0.0255383	0.0267951	0.0304448	0.0303051	0.0218508	0.0218074	0.0263056	0.0453345	0.0680025	0.0679256	0.0419905	0.0208664	0.00924012	0.00197438	-0.000676235	-0.000340292	-0.000194825	0	0	0	0	0	0	0	0	0	0	0	-0.000735677	0.00113792	0.0228826	0.0404511	0.0418161
LOC107437210	0.306057	0.389125	0.393138	0.361378	0.364262	0.451942	0.514237	0.404835	0.312232	0.324529	0.372181	0.425354	0.391226	0.346378	0.274426	0.225225	0.201559	0.224821	0.221422	0.207275	0.204228	0.192351	0.166863	0.196454	0.266239	0.332781	0.375665	0.34303	0.234532	0.149369	0.144752	0.166023	0.1947	0.23899	0.236221	0.243334	0.35282	0.467975	0.491934	0.368569	0.17597	0.0632117	0.0499831	0.0603263	0.0986119	0.166649	0.225456	0.239434	0.153219
LOC107437211	0.0693418	0.0811354	0.0369618	0.0122574	0.0276463	0.00804733	0.00352425	0.0235007	0.0229241	0.00168421	0.00848105	0.0275774	0.0410397	0.0390484	0.017772	0.00204742	-0.00828463	0.00508114	0.024261	0.0413205	0.0516374	0.0378832	-0.00441228	-0.00600179	0.022196	0.0454466	0.0402957	0.0126875	0.00889069	0.0213164	0.0566011	0.0866839	0.0816649	0.0616964	0.0478769	0.0388571	0.0489872	0.0400272	0.0281168	0.0147678	0.0515325	0.0762937	0.0805405	0.0459126	0.020848	0.00289762	-0.00419119	0.000967429	0.0183972
LOC107437212	-3.57065e-05	0.0269074	0.0271725	0.00132361	-0.0042945	0.00136841	0.0288239	0.0420001	0.0273104	0.00478065	-0.00338803	-0.00310594	-0.00264913	0.00434052	0.0196953	0.0262361	0.0249746	0.00912753	0.00631155	0.013044	0.0365575	0.03837	0.0218284	0.00444853	-0.00316138	0	0	-0.00073938	0.00374309	0.0180331	0.0346319	0.0467717	0.0474032	0.0405054	0.0412532	0.0450817	0.0282357	0.0379347	0.0564681	0.061972	0.0266259	-0.00219479	-0.00559444	-0.00121706	-0.000780669	0.000186117	0.0172165	0.0313089	0.0332309
LOC107437214	0.497176	0.543346	0.533938	0.618154	0.725348	0.748054	0.756218	0.604605	0.444517	0.300966	0.22795	0.214083	0.235448	0.270696	0.329815	0.373088	0.40452	0.353106	0.294283	0.236759	0.190631	0.220008	0.326936	0.355056	0.328863	0.244521	0.150661	0.221135	0.314962	0.351135	0.324092	0.299901	0.31324	0.342244	0.327549	0.285281	0.277555	0.30055	0.224189	0.181098	0.209232	0.237071	0.204752	0.217913	0.25535	0.308877	0.286448	0.250755	0.232476
LOC107437215	0.687624	0.77368	0.746012	0.902663	1.05793	0.851182	0.678185	0.713485	0.767846	0.797429	0.746847	0.646457	0.511904	0.489626	0.596058	0.652601	0.672285	0.628942	0.611576	0.612915	0.673901	0.71794	0.74513	0.735753	0.707836	0.637693	0.618393	0.720297	0.779474	0.825756	0.8732	0.891626	0.839513	0.743379	0.638766	0.558568	0.563633	0.631541	0.623926	0.638626	0.659716	0.603521	0.461947	0.334457	0.328507	0.435347	0.609891	0.731035	0.704745
LOC107437216	0.0892407	0.0459443	0.0558668	0.0490642	0.0365683	0.101916	0.0894556	0.0485522	0.0418808	0.0408814	0.0324238	0.0251637	0.0529606	0.0665117	0.0687544	0.0600989	0.0370234	0.00405052	-0.0101728	-0.00242924	0.0349531	0.0578585	0.0758241	0.073636	0.0630827	0.0738434	0.0694026	0.0551701	0.040765	0.0257886	0.0084211	-0.00358431	-0.00096021	0.0120903	0.0455092	0.0823095	0.114129	0.11476	0.0935965	0.0481445	0.0700398	0.105462	0.129291	0.0763144	0.0355581	0.00168681	0.0406022	0.0898699	0.120081
LOC107437217	-0.00559107	0.017995	0.0420814	0.089604	0.132613	0.0687805	0.00461102	0.0182114	0.0170896	0.0461265	0.0896779	0.121456	0.112578	0.0992333	0.0735869	0.0551919	0.0475665	0.0147908	0.0158316	0.0323206	0.0562879	0.0680545	0.068998	0.0792181	0.1001	0.0905242	0.0331931	0.0278879	0.0910751	0.139777	0.138334	0.115285	0.0652774	-0.000616633	-0.0167649	-0.0128671	0.00558173	0.0534722	0.0963408	0.0774017	0.0455886	0.0726963	0.0941792	0.138055	0.152622	0.142372	0.0900293	0.045694	0.0627511
LOC107437218	0.404104	0.253324	0.210916	0.375501	0.362501	0.290682	0.257104	0.29492	0.360291	0.519417	0.50285	0.385511	0.220674	0.169203	0.236916	0.275405	0.281584	0.317304	0.323437	0.315684	0.294245	0.249328	0.196014	0.254305	0.329483	0.342363	0.292836	0.265281	0.260342	0.287542	0.347713	0.39148	0.352696	0.277817	0.216587	0.178027	0.226196	0.270356	0.306345	0.352363	0.28084	0.235053	0.277596	0.317944	0.338965	0.354298	0.413986	0.443447	0.393599
LOC107437221	0.346564	0.313615	0.281318	0.314253	0.364772	0.302096	0.313414	0.392407	0.344136	0.178865	0.208561	0.341556	0.472517	0.505551	0.427891	0.353655	0.282484	0.304364	0.324801	0.33255	0.323204	0.288331	0.215612	0.241654	0.328015	0.386812	0.389552	0.365566	0.337159	0.315295	0.309048	0.30181	0.277311	0.252098	0.263183	0.292681	0.363462	0.431512	0.40867	0.300031	0.201687	0.185099	0.250527	0.270699	0.288372	0.293812	0.257812	0.240533	0.273773
LOC107437223	0.337947	0.473424	0.442311	0.213726	0.206794	0.413064	0.489452	0.408274	0.297918	0.384719	0.530958	0.652224	0.622985	0.589009	0.526921	0.48909	0.489258	0.397403	0.334393	0.285511	0.246631	0.240907	0.258372	0.311387	0.398906	0.43019	0.357292	0.310659	0.320695	0.336667	0.336557	0.332673	0.33411	0.340653	0.351364	0.371434	0.401283	0.451477	0.408664	0.296771	0.219307	0.19434	0.155532	0.199739	0.272494	0.359053	0.357108	0.339543	0.331943
LOC107437224	0.0408899	0.0117152	-0.00633751	0	0	0	0	0	0	-0.00186285	0.000923558	0.0115233	0.0305381	0.0348752	0.0249576	0.0134961	-0.0029201	-0.00257147	-0.00129624	-1.81575e-05	-0.000132735	-0.00164715	-0.00416653	0.00973369	0.0275624	0.0315526	0.0156778	-0.00328201	-0.00445313	-0.00133882	-0.000773553	-7.52071e-05	-0.00274545	-0.00565161	0.00666273	0.0205209	0.0329293	0.0252439	0.00983347	0.0156604	0.0156509	0.0034416	-0.00347751	-0.000769288	-1.97713e-07	-1.32378e-08	0	0	0
LOC107437226	0.0318595	0.0755286	0.0853932	0.0549118	0.0839405	0.0810208	0.0551102	0.089502	0.119405	0.107237	0.0959826	0.0846056	0.0996402	0.105539	0.0965448	0.0860672	0.0749392	0.0535928	0.045955	0.0544646	0.0756167	0.0934325	0.119952	0.0980552	0.05872	0.0534343	0.0545991	0.0807823	0.0997808	0.100102	0.0769081	0.0505006	0.0431109	0.0466995	0.0491936	0.0530207	0.0449878	0.0499055	0.0792371	0.0884245	0.113596	0.133754	0.126478	0.132136	0.13639	0.13715	0.1021	0.0617367	0.0396106
LOC107437228	0.0207859	0.0328911	0.0337456	0.0108587	-0.00478883	-0.0021149	0.00286745	0.0205669	0.023773	0.012175	0.003182	-0.00298094	-0.000829493	0	0	0	0	0	0	0	0	0	0	0	0	0	0	0	0	0	0	0	0	0	0	0	0	0	0	0	0	-0.000339141	-0.00112455	-0.00697846	0.0230179	0.0747281	0.091722	0.0810884	0.0228068
LOC107437231	0.600702	0.612067	0.638744	0.684915	0.726837	0.720482	0.753528	0.669858	0.611418	0.588987	0.603152	0.640186	0.618458	0.628704	0.683424	0.724703	0.759733	0.731612	0.638294	0.554523	0.568183	0.641607	0.791944	0.748821	0.619604	0.568398	0.566831	0.548579	0.527456	0.502693	0.53041	0.580316	0.631051	0.686783	0.684199	0.644194	0.593738	0.617745	0.648447	0.687426	0.619318	0.683507	0.811728	0.807022	0.762038	0.660301	0.618599	0.583547	0.534273
LOC107437232	0.069858	0.0542715	0.0516778	0.0823569	0.0528282	0.020152	0.0238275	0.0030937	0.0255323	0.0886327	0.0967211	0.0815541	0.0650904	0.0520082	0.0482823	0.0372503	0.0121422	0.0025179	0.0168145	0.0436488	0.0728001	0.0981007	0.121944	0.103305	0.0642338	0.0385891	0.0570023	0.0661368	0.0657534	0.0591557	0.0430833	0.0253544	0.00609315	-0.0142104	-0.00248418	0.0235435	0.0847076	0.115749	0.0797653	0.0185407	-0.00872499	-0.00129594	0.0290651	0.0507979	0.0561708	0.0467102	0.0274464	0.00948278	-0.00686776
LOC107437234	0.308377	0.208965	0.229415	0.323287	0.271532	0.344784	0.349303	0.175048	0.168448	0.247592	0.298804	0.33872	0.359065	0.331506	0.249664	0.216912	0.22368	0.375876	0.44823	0.447044	0.329607	0.26933	0.24554	0.263446	0.266079	0.222245	0.17357	0.145852	0.192332	0.249266	0.304931	0.3489	0.340758	0.305055	0.303781	0.308205	0.357141	0.334716	0.265019	0.208135	0.249879	0.309053	0.310039	0.239716	0.213155	0.207107	0.225787	0.228159	0.176014
LOC107437237	1.37384	1.23909	0.997943	1.03724	1.26045	1.53985	1.68575	1.59871	1.45195	1.47168	1.5033	1.5079	1.41318	1.38229	1.41141	1.43672	1.4766	1.44945	1.40104	1.34106	1.28207	1.33648	1.48344	1.51732	1.48768	1.42191	1.48244	1.56771	1.41919	1.28819	1.2779	1.2961	1.33407	1.39775	1.43676	1.48046	1.53659	1.54596	1.53014	1.52308	1.48369	1.43792	1.364	1.26749	1.32749	1.48181	1.59709	1.6421	1.55327
LOC107437238	0.1046	0.141113	0.0936106	0.0263647	0.0459577	0.041464	0.0296885	0.01508	0.00860104	-0.00234858	-0.00732536	-0.00339261	0.0200841	0.0420461	0.065434	0.0673221	0.0444514	0.0233081	0.0244089	0.036475	0.0517035	0.0492985	0.0340043	0.0172324	0.0185197	0.0422927	0.06569	0.113167	0.117943	0.0975656	0.0564032	0.0174253	0.010863	0.0223006	0.0300392	0.0382196	0.0432041	0.0600942	0.0909223	0.112793	0.0937932	0.0570452	0.00781739	0.0117062	0.0405938	0.0833431	0.0722231	0.05621	0.0601659
LOC107437240	0.103132	0.0435847	-0.00661383	-0.00284439	0	0	-0.00430941	0.00807509	0.0230798	0.0225576	0.013756	0.00171346	-0.00164914	-0.00179465	0.00296187	0.0119967	0.0261376	0.0285888	0.0233976	0.0125801	-0.00278143	-0.00600926	-0.00105883	0	0	0	0	0	0	-0.000864234	-0.00904322	-0.009512	0.0252594	0.0754853	0.104988	0.117705	0.0652243	0.027578	0.0193792	0.000356614	-0.0035776	-5.54621e-07	-2.69907e-09	0	0	0	0	0	0
LOC107437241	0.361284	0.304256	0.249751	0.252709	0.31242	0.327202	0.370144	0.252985	0.174835	0.154894	0.221625	0.310834	0.286277	0.27426	0.265814	0.261661	0.26857	0.328439	0.392228	0.445947	0.496687	0.452561	0.302497	0.25365	0.281303	0.303041	0.297487	0.26108	0.202553	0.184595	0.252407	0.328117	0.342133	0.3433	0.356343	0.368608	0.462967	0.468722	0.401514	0.457182	0.459455	0.414203	0.390333	0.289077	0.273881	0.306645	0.351082	0.371181	0.289794
LOC107437244	0.140572	0.200692	0.20024	0.110993	0.10093	0.173557	0.222332	0.145445	0.086262	0.134411	0.155751	0.15682	0.0900687	0.0670565	0.0960257	0.112563	0.115749	0.0722165	0.0416974	0.0340843	0.0807932	0.116707	0.149155	0.149321	0.123591	0.103466	0.121622	0.131398	0.132367	0.11779	0.0928847	0.0749979	0.0782427	0.0886464	0.0671266	0.0405315	0.0306065	0.0884214	0.145212	0.145347	0.0848564	0.040776	0.0577306	0.0725691	0.0689105	0.0529154	0.0605028	0.0787047	0.102781
LOC107437245	1.00416	1.23849	1.31448	1.08596	0.971426	0.875095	1.04318	1.28968	1.19388	1.04353	1.05109	1.12771	1.15314	1.15872	1.13791	1.22102	1.41618	1.60598	1.69798	1.70175	1.59679	1.50619	1.38954	1.3071	1.30426	1.40097	1.56691	1.59433	1.49843	1.38144	1.32774	1.29254	1.27223	1.2745	1.22448	1.19566	1.37276	1.49892	1.45683	1.24931	1.06752	0.868685	0.659456	0.747483	0.931085	1.19296	1.30691	1.28972	1.13099
LOC107437247	0.098635	0.0769465	0.0712927	0.0457261	0.0142531	0.0595418	0.06088	0.0346948	0.0461568	0.08743	0.0969333	0.0839854	0.045228	0.0247035	0.0229827	0.0218373	0.0229464	0.00859339	0.00437616	0.00815054	0.0248288	0.0368559	0.0473961	0.0428565	0.0294319	0.0125403	0.00444443	0.0497389	0.100234	0.119124	0.100174	0.0772443	0.0692928	0.0650429	0.0425751	0.0135681	0.0104495	0.0375287	0.0473864	0.0161896	0.00804086	0.0302854	0.0329808	0.0124395	0.00194484	-0.00074541	-0.000443303	0	0
LOC107437252	-0.00210249	0.0466866	0.052719	0.00998138	0.0281069	0.0455568	0.0348104	0.0484496	0.0791687	0.0720749	0.0467698	0.01567	-0.00224701	-0.00892089	-0.00285341	-6.8814e-05	-0.000463581	-0.00503296	0.00880521	0.0290607	0.0529257	0.0479593	0.012288	-0.00356248	0.014004	0.0437392	0.0448728	0.0213062	-0.00104418	-0.00723016	0.0118731	0.0299766	0.0275647	0.0172339	-0.000478146	-0.00890759	0.0117177	0.0484378	0.076166	0.0520358	0.0102482	-0.00352602	-0.00377593	-0.00163478	0.00138144	0.00931946	0.0242672	0.0319862	0.01983
LOC107437253	0.21575	0.22394	0.281506	0.21149	0.0988786	0.156549	0.27152	0.295247	0.297882	0.286084	0.238573	0.16925	0.088005	0.0654647	0.10773	0.15394	0.211819	0.197644	0.194397	0.209511	0.266952	0.26996	0.23016	0.182654	0.159312	0.188616	0.248177	0.308282	0.341115	0.340008	0.283656	0.224851	0.227528	0.253956	0.217836	0.172498	0.115317	0.115679	0.16177	0.141116	0.0884827	0.0646809	0.0826301	0.148198	0.211509	0.278462	0.337654	0.345633	0.249402
LOC107437256	0.0693773	0.0594444	0.0929064	0.122263	0.130815	0.127872	0.0771026	0.0357339	0.0571269	0.0751649	0.0841785	0.0805618	0.0528893	0.0352007	0.0194999	0.0229645	0.051144	0.0913975	0.134855	0.181434	0.235711	0.245562	0.21866	0.192177	0.177078	0.18307	0.185715	0.18147	0.140319	0.105474	0.119492	0.155359	0.220154	0.297668	0.242663	0.156717	0.0686129	0.145047	0.240711	0.212668	0.0825021	0.0276302	0.0398173	0.0656844	0.084697	0.117174	0.173789	0.223379	0.252356
LOC107437257	0.27738	0.292185	0.355924	0.275764	0.141543	0.113945	0.0977253	0.086644	0.156975	0.239671	0.250516	0.238726	0.214996	0.222049	0.277986	0.308659	0.311339	0.283312	0.224128	0.158599	0.118411	0.133939	0.1979	0.206186	0.191652	0.179278	0.180631	0.19451	0.197659	0.197136	0.175671	0.151363	0.153295	0.165909	0.174914	0.186383	0.143481	0.170722	0.246147	0.233731	0.173739	0.144817	0.195037	0.24098	0.204856	0.117352	0.110435	0.152738	0.269344
LOC107437258	0.107159	0.114634	0.120361	0.110945	0.0807133	0.0494404	0.0780563	0.0850286	0.0789041	0.0858426	0.102788	0.115085	0.0797759	0.0553013	0.0408079	0.0408269	0.0586858	0.0530862	0.0422469	0.0304179	0.0288126	0.0252973	0.0179377	-0.00436818	-0.0032401	0.0471544	0.086324	0.0692134	0.0509587	0.0527671	0.0933266	0.12864	0.105749	0.0524041	0.0378179	0.0427509	0.104341	0.143804	0.13917	0.0949247	0.0558287	0.031965	0.0393247	0.0422054	0.030105	0.0227451	0.0950569	0.17237	0.226546
LOC107437261	0.0130458	0.0357366	0.033769	0.00688085	0.0127402	0.0150807	0.0560295	0.116087	0.117968	0.100887	0.093457	0.0834873	0.0551926	0.0482659	0.060868	0.0631644	0.0570577	0.0534104	0.0542463	0.0659301	0.103376	0.123755	0.136038	0.12834	0.0940451	0.0469301	0.0118078	0.00273659	0.0110349	0.036552	0.0831613	0.121581	0.119762	0.0948403	0.0654841	0.0404735	0.0155937	0.0220057	0.0269604	0.014773	0.0299545	0.0394614	0.0376335	0.0134085	-0.00226884	-0.00938648	0.0149064	0.0374386	0.0386217
LOC107437262	0.0495616	0.0268948	0.000266047	-0.00490886	-0.00129534	0.0346712	0.0694456	0.0619006	0.0451959	0.0538327	0.0527031	0.0435447	0.021448	0.00633753	-0.000715182	-0.00288516	0	0	0	0	0	0	0	0	-0.000940213	-0.00462426	0.00235595	0.0259446	0.0362302	0.0357162	0.0188578	0.000681173	-0.00309088	0	0	0	0	0	0	-0.000123365	-0.00184352	0.0112876	0.0336462	0.0341219	0.0349468	0.0300535	0.0261752	0.0162766	-0.00945842
LOC107437266	0.0255978	0.0161283	0.00144939	-0.00204867	0.0146124	0.0254146	0.0122621	-0.00601863	0.00448367	0.0301024	0.0313135	0.0300982	0.0564288	0.0759515	0.0937857	0.0850016	0.0420205	0.00170265	0.00693866	0.0322429	0.0598542	0.0531364	0.0128588	0.00211122	0.0151574	0.0215804	0.0125955	-0.00224702	0.0108912	0.0308273	0.0592675	0.0823173	0.077309	0.0573756	0.0293876	0.00147157	-0.000489403	-1.51578e-05	0	0	0	0	0	0	0	0	0	-0.00128462	-0.00625091
LOC107437267	0	0	0	0	0	0	0	0	0	0	0	0	0	0	0	0	-0.000103515	-0.0049488	-0.0026696	0.00658997	0.0266532	0.0321224	0.0269911	0.00939565	-0.00534619	0.00661983	0.0233252	0.026484	0.0159286	0.00489092	0.00103475	-0.000346117	-0.000347724	0	0	0	0	0	0	0	0	-0.00200453	-0.00463702	0.0173028	0.0266306	0.0286251	0.0145368	-0.000662599	-0.000129041
LOC107437269	0.0737274	0.0699161	0.0857472	0.0479837	0.0203932	0.071071	0.0834086	0.0881541	0.10829	0.0862646	0.0743515	0.0666119	0.0673072	0.0544722	0.0243562	0.00456366	-0.00393871	-0.00154032	-0.000461239	-0.000256538	-0.00183092	-0.00171201	0.000504007	0.0118292	0.0345923	0.058228	0.0525992	0.0285348	0.00634405	-0.00825346	-0.00920358	-0.00443313	0.00597615	0.0202601	0.0279239	0.0305039	0.0114967	0.00025123	-0.000580892	-0.0072473	0.0374345	0.0752067	0.0900103	0.0771826	0.0740391	0.0820669	0.0956305	0.114207	0.146327
LOC107437274	0	0	0	-0.000286883	-0.00211472	0.00446074	0.0233903	0.04028	0.0315491	0.0133053	0.00241743	-0.00323358	-0.000948677	-3.0928e-08	-9.00826e-09	0	0	0	0	0	0	0	0	0	0	0	0	0	-0.00257432	0.00182035	0.0196394	0.0348164	0.0341285	0.0260588	0.0105349	-0.00245915	-0.000365207	-0.00367223	-0.00434874	0.01905	0.0464877	0.0544039	0.0305798	0.00899469	-0.000597238	-0.00117938	-0.00060424	0	0
LOC107437276	0.189719	0.185605	0.272561	0.33596	0.362422	0.318838	0.279237	0.442141	0.566143	0.550104	0.468653	0.364047	0.334213	0.341352	0.393789	0.420026	0.421988	0.355695	0.307819	0.281574	0.305122	0.311722	0.308224	0.236719	0.140158	0.0623508	0.0454338	0.0962277	0.112928	0.103855	0.0587667	0.0205315	0.0434762	0.102681	0.163484	0.20197	0.172348	0.0696873	0.00810819	0.0142739	0.0214267	0.04987	0.0836337	0.124597	0.132887	0.115019	0.0902146	0.0600025	0.0269514
LOC107437278	0	0	0	-0.000336895	-0.00280408	0.0080733	0.0294489	0.0219246	0.0239582	0.0250464	0.0197345	0.011058	-0.00162881	-0.00617438	-0.00191296	0	0	0	0	0	0	0	0	0	0	0	0	0	0	0	0	0	0	0	0	0	0	0	0	0	0	0	0	-0.000137606	0.000803101	0.00658144	0.0260856	0.0395782	0.0349094
LOC107437279	0.233306	0.229981	0.211941	0.105196	0.0721733	0.143182	0.220986	0.290944	0.334695	0.268101	0.265771	0.290474	0.312373	0.27712	0.163639	0.111417	0.123228	0.187481	0.257178	0.325334	0.37216	0.394903	0.398809	0.328542	0.234988	0.204018	0.231195	0.227616	0.211559	0.189209	0.171747	0.15577	0.136688	0.116442	0.131051	0.158968	0.199665	0.200871	0.198086	0.164744	0.110668	0.109013	0.193835	0.284411	0.268355	0.183874	0.134747	0.141818	0.234125
LOC107437280	0.0768817	0.0865005	0.0509015	0.0413924	0.0553551	0.0351327	0.0111447	0.0329675	0.0838064	0.12654	0.127669	0.111472	0.106444	0.122942	0.170283	0.186188	0.168859	0.111106	0.0779582	0.071142	0.116247	0.113111	0.0698856	0.0651841	0.100075	0.15144	0.134985	0.0830537	0.099178	0.127634	0.136348	0.142809	0.156736	0.173147	0.20508	0.222027	0.151972	0.0837005	0.0730408	0.0911973	0.111086	0.107661	0.127728	0.139412	0.134636	0.111509	0.0712544	0.052294	0.0842876
LOC107437282	0	0	0	0	0	0	0	0	0	0	0	-9.53184e-07	-5.16938e-05	-0.00106045	-0.0035865	0.00387521	0.0221715	0.0401525	0.0436539	0.0352756	0.00920617	-0.00171276	-0.000610312	-0.00218981	-0.00378782	0.00855826	0.0333454	0.0397691	0.0253944	0.00950491	0.00261466	-0.000690615	-0.000771594	0	0	0	0	0	0	-1.17051e-05	-0.00187071	0.00806429	0.0340189	0.0361404	0.0250781	0.0025623	-0.00163274	-1.72261e-05	-8.31092e-07
LOC107437286	0.26703	0.222426	0.157491	0.229108	0.302342	0.293668	0.223875	0.255314	0.309191	0.324768	0.238667	0.138034	0.138766	0.175246	0.263731	0.306338	0.293589	0.279273	0.23261	0.198331	0.204845	0.255826	0.368119	0.388974	0.374301	0.420298	0.45811	0.380636	0.256868	0.17274	0.151447	0.148667	0.154907	0.173585	0.244326	0.316587	0.30773	0.252047	0.211167	0.202747	0.154045	0.15115	0.235974	0.279677	0.296248	0.289754	0.339857	0.365354	0.277578
LOC107437288	0.204802	0.235962	0.198021	0.156384	0.220541	0.229923	0.142005	0.203907	0.210735	0.25249	0.250116	0.220662	0.23029	0.221434	0.192355	0.154419	0.09937	0.0296181	0.0148592	0.0441989	0.12311	0.151073	0.142915	0.102423	0.0688235	0.0938813	0.113558	0.128384	0.168339	0.188816	0.16121	0.124642	0.102005	0.0852084	0.122379	0.170784	0.194528	0.224379	0.201523	0.104694	0.0847197	0.133146	0.142177	0.0984155	0.0707663	0.0613432	0.0885615	0.113672	0.126051
LOC107437289	1.18942	1.38308	1.62366	1.37389	1.11669	1.20263	1.28887	1.36313	1.49329	1.55031	1.50887	1.43328	1.39341	1.40633	1.48757	1.52016	1.49924	1.52854	1.50396	1.45708	1.40285	1.39784	1.44415	1.46439	1.43444	1.3967	1.43497	1.44232	1.39749	1.36488	1.41202	1.47712	1.50992	1.53247	1.53514	1.52518	1.54516	1.54632	1.57912	1.64277	1.51055	1.42452	1.50914	1.60332	1.58654	1.50063	1.41688	1.3291	1.19907
LOC107437290	0.077311	0.039237	0.0904692	0.159209	0.140007	0.109705	0.140494	0.152913	0.101184	0.0599358	0.0835001	0.136557	0.173587	0.171999	0.117109	0.0894594	0.0880627	0.14414	0.163483	0.157135	0.107835	0.0644458	0.0274513	0.0443816	0.0941669	0.165735	0.219357	0.194246	0.168209	0.138964	0.0975473	0.067928	0.0818128	0.116323	0.173772	0.225989	0.224787	0.192648	0.129493	0.0871668	0.0893135	0.0873101	0.0793915	0.0680867	0.0719194	0.0854161	0.0897227	0.115093	0.167494
LOC107437291	0.379094	0.439787	0.429959	0.355883	0.325719	0.369665	0.486193	0.499614	0.444865	0.387554	0.361997	0.360798	0.378401	0.369797	0.324862	0.286488	0.249261	0.248535	0.273047	0.302769	0.293276	0.294116	0.308208	0.349	0.402632	0.405294	0.336575	0.261079	0.199576	0.174759	0.239285	0.314516	0.330411	0.322592	0.196469	0.0714539	0.133363	0.277594	0.382979	0.321304	0.266273	0.349537	0.426353	0.456105	0.402421	0.30018	0.255579	0.268714	0.410747
LOC107437292	0.134973	0.155999	0.0829339	0.0577504	0.0766447	0.081626	0.12291	0.116753	0.0593897	0.0624384	0.0781726	0.0969403	0.102925	0.0884731	0.0507598	0.0472507	0.076169	0.10276	0.100025	0.0759109	0.0190519	0.0160365	0.0612086	0.0690145	0.0370085	0.000236957	0.0356186	0.0815152	0.103199	0.0994639	0.0545262	0.00962157	0.00296453	0.0116677	0.0360804	0.0627926	0.070771	0.0633454	0.0712138	0.0576752	0.0613701	0.0511429	0.0465809	0.0399633	0.0244304	0.00395484	0.0033844	0.0212483	0.0631815
LOC107437293	0.0234576	0.0122972	0.00895281	0.0155047	0.00810282	-0.0011865	-9.51921e-05	0	0	0	0	0	0	0	0	0	0	0	0	0	0	0	0	0	0	0	0	0	0	0	0	0	0	0	0	0	0	0	0	0	0	0	0	0	0	0	0	0	0
LOC107437302	0	0	0	0	0	0	0	0	0	0	0	0	0	0	0	0	0	0	0	0	0	0	0	0	0	0	0	0	0	0	0	0	0	0	0	0	0	0	0	0	0	0	0	0	0	0	0	0	0
LOC107437303	0.0819842	0.0795064	0.128519	0.256609	0.231227	0.157535	0.225793	0.269642	0.190825	0.0941012	0.100586	0.165035	0.256266	0.285659	0.239014	0.21226	0.203093	0.255942	0.294119	0.296919	0.211652	0.12589	0.0276457	0.043638	0.138152	0.204277	0.181822	0.199003	0.312017	0.413605	0.452421	0.454446	0.403665	0.320911	0.270201	0.222448	0.143688	0.126277	0.212225	0.344826	0.344127	0.201333	0.0599708	0.0994963	0.142654	0.207592	0.214132	0.211914	0.250042
LOC107437304	-0.00756792	0.0130502	0.0790819	0.0953897	0.0519748	0.0256946	0.0194867	0.0384708	0.0445526	0.0339561	0.0291313	0.0241707	0.0215166	0.029004	0.0451333	0.0574681	0.0687388	0.054448	0.0507735	0.0583147	0.088692	0.0907123	0.0672797	0.0537774	0.0559973	0.0681805	0.0537194	0.0316826	0.0318675	0.0376985	0.0381052	0.0355404	0.0314235	0.0304214	0.0449339	0.0616436	0.0689206	0.0437313	0.0261811	0.0258517	0.0182519	0.00949652	-0.00466316	0.000757104	0.0178132	0.0385438	0.0360509	0.0223431	-0.00216863
LOC107437305	1.80087	1.85209	1.77071	1.66885	1.42465	1.05839	0.850894	0.781092	0.651412	0.544718	0.550019	0.631962	0.773744	0.823279	0.783004	0.876139	1.09354	1.30012	1.54788	1.76091	1.86382	1.85819	1.70946	1.68587	1.90143	2.28113	2.42575	2.40597	2.40383	2.42655	2.54749	2.65402	2.62388	2.53468	2.48629	2.45688	2.66011	2.62825	2.23792	1.90278	1.81461	1.77366	1.66954	1.41017	1.14449	0.857798	0.747381	0.667939	0.504389
LOC107437308	0	0	0	0	0	0	0	0	0	0	0	0	0	0	0	0	0	0	0	0	0	0	0	0	0	0	0	0	0	0	0	0	0	0	0	0	0	0	0	0	0	0	0	0	0	0	0	0	0
LOC107437310	0.0712353	0.028249	0.00266823	0.0232552	0.0153304	-0.00387702	0.0148931	0.0236347	0.0226159	0.0470749	0.0573841	0.0549515	0.0257404	0.0133475	0.0194048	0.023096	0.0250981	0.0145392	0.00383218	-0.00402476	-0.00274224	-0.00316961	-0.00391201	0.0202184	0.0476869	0.0559494	0.0529941	0.0419162	0.0339895	0.0253449	0.0072059	-0.00577918	0.00416715	0.023694	0.0285123	0.032997	0.0279173	0.0569061	0.0870095	0.0556186	0.0116942	-0.00113257	0.0398056	0.060243	0.0503722	0.0184081	0.000975757	-0.0053284	-0.00265301
LOC107437312	0.296273	0.300232	0.325326	0.259879	0.311677	0.403672	0.435827	0.444948	0.3542	0.310956	0.317496	0.342087	0.351099	0.36368	0.378946	0.38985	0.395842	0.312494	0.323979	0.370463	0.433179	0.415008	0.306254	0.262724	0.332702	0.396111	0.367751	0.38278	0.410483	0.427101	0.416297	0.402171	0.409693	0.432003	0.456231	0.472123	0.486872	0.423808	0.362605	0.31607	0.338858	0.334539	0.326175	0.329623	0.311795	0.291795	0.407172	0.521486	0.572192
LOC107437313	0.061295	0.0439091	0.0417345	0.0578346	0.0447621	0.0440585	0.0748478	0.0765996	0.0493396	0.0270701	0.0282844	0.0418012	0.0616982	0.0610606	0.0392989	0.0210977	0.00282026	-0.00698707	0.00289838	0.018071	0.0270269	0.0284871	0.0209999	0.0170093	0.0281753	0.0410831	0.0401372	0.0445669	0.0412425	0.0397649	0.0385272	0.0334448	0.0144552	-0.00810297	0.0138811	0.0503029	0.118089	0.121824	0.0566528	0.0150373	0.0368182	0.0461951	0.0268981	0.00428289	-0.0043405	0.000790907	0.0198029	0.034725	0.0342728
LOC107437314	0.240328	0.237166	0.176013	0.132349	0.110772	0.136373	0.152251	0.12986	0.14159	0.146609	0.142826	0.139413	0.14971	0.143481	0.115863	0.0832618	0.0440924	0.0430122	0.063028	0.0952822	0.121872	0.133648	0.140899	0.144148	0.149597	0.159831	0.141315	0.11217	0.101284	0.105724	0.128195	0.147953	0.140712	0.123202	0.129596	0.141081	0.166924	0.139142	0.0626666	0.0208412	0.0400086	0.129289	0.235852	0.219426	0.243636	0.285911	0.322051	0.296244	0.115327
LOC107437315	0.0348275	0.0151035	-0.00721179	0.0211181	0.0474663	0.0297228	0.0309199	0.0737092	0.0941415	0.0673638	0.0356443	0.00638874	-0.00725923	-0.00731232	0.011767	0.0281447	0.0435836	0.0425696	0.0395838	0.0416352	0.0623202	0.083121	0.106199	0.103394	0.0889102	0.0694066	0.025192	0.0316652	0.0986546	0.150051	0.139508	0.111551	0.0862902	0.0579419	0.0594122	0.0696936	0.0540051	0.0682507	0.09864	0.0941937	0.0874515	0.0698271	0.0492566	0.0651996	0.081329	0.0996745	0.0934034	0.0839113	0.0798573
LOC107437319	0.0509011	0.0369021	0.0771878	0.0990313	0.0596389	0.0138783	0.00141708	-0.00262396	-9.22878e-06	-1.73613e-06	0	-5.84983e-05	-0.00291872	0.000783108	0.0134998	0.0212764	0.0251344	0.019228	0.00956845	-0.00128955	-0.00980424	0.000858693	0.029146	0.0688071	0.101365	0.0957006	0.0576859	0.0279528	0.0167008	0.0184473	0.0276679	0.0374556	0.0397773	0.036424	0.0278305	0.0183327	-0.0070307	0.00159353	0.0190101	0.0367087	0.0305455	0.0130045	0.000698828	-0.00346003	-0.0018226	0.0104119	0.043503	0.0685104	0.0656732
LOC107437321	0.00519924	0.0727388	0.100274	0.0296468	0.00455583	0.0694028	0.0752455	0.0295852	0.0669656	0.115519	0.0975871	0.0511809	0.0147292	0.00157506	0.0173735	0.0197525	0.00539604	0.00888968	0.0156299	0.0253561	0.0348339	0.0394346	0.0407817	0.0334811	0.0124688	-0.00697886	-0.00161514	0.0156386	0.0254944	0.0265674	0.0108059	-0.00111874	0.0156306	0.0469729	0.0790758	0.103803	0.102976	0.0787637	0.0388822	-0.000718579	-0.00813537	0.00675108	0.0420508	0.0580236	0.0490285	0.0259685	0.0393799	0.0562043	0.0563248
LOC107437322	0	0	0	0	-2.6384e-05	-0.00405716	0.0142163	0.0263754	0.0427444	0.0397205	0.0283962	0.0144292	-0.0010012	-0.00739851	-0.00239018	0	0	0	0	0	0	0	0	0	0	0	0	0	0	0	0	0	0	-7.61054e-08	-5.14806e-05	-0.000107157	-0.00747462	-0.00101852	0.0222665	0.0331964	0.0184989	-0.00124015	-0.00368738	-0.000752653	0	0	0	0	0
LOC107437323	0	0	-0.000172568	4.77071e-06	0.0121793	0.0163346	0.00336615	0.0310332	0.0509513	0.0365915	0.0164457	-0.0035843	-0.00172658	-0.000517249	-0.000152001	0	0	0	0	-0.000256538	-0.00183092	-0.000811346	0.00386672	0.0150383	0.0291145	0.0373193	0.027186	0.0127399	0.00340133	-0.00230574	-0.00194706	0.00225974	0.010855	0.0211472	0.0220752	0.0182188	-0.00050028	-0.00185825	0	0	0	0	0	0	0	0	-0.00125908	-0.00125492	0.00252571
LOC107437324	0.83878	0.949434	1.02934	0.906212	0.78672	0.905408	1.02601	1.0178	1.04748	1.07162	1.01859	0.977006	1.03838	1.10881	1.21294	1.23248	1.143	1.13678	1.1445	1.14779	1.12175	1.07275	0.995113	1.02269	1.10084	1.15354	1.16071	1.06601	1.05197	1.08787	1.1212	1.1321	1.07438	0.977776	1.00015	1.06938	1.17103	1.15334	1.07742	1.09688	1.11513	1.1097	1.0479	1.17401	1.19775	1.15232	1.0637	1.01078	1.08943
LOC107437325	0.351618	0.435918	0.473423	0.350409	0.268886	0.280566	0.260969	0.260643	0.273395	0.385536	0.406593	0.371404	0.287207	0.262872	0.308792	0.339442	0.353396	0.309523	0.30525	0.330765	0.402398	0.406547	0.351039	0.344759	0.397149	0.447425	0.410225	0.395276	0.406121	0.387076	0.308058	0.228216	0.19169	0.189318	0.240354	0.300868	0.347176	0.410809	0.419857	0.348423	0.291408	0.282104	0.331983	0.301107	0.285692	0.286625	0.263118	0.246663	0.253276
LOC107437326	0.0428356	0.0378519	0.011677	-0.00390901	-3.47976e-05	0	0	0	0	0	-0.000357909	-0.000606474	0.00202144	0.010788	0.0257945	0.0301671	0.0244597	0.0096288	-0.000224043	-0.00459232	-0.000748275	-0.00212651	-0.00674159	0.00595516	0.0251496	0.0328667	0.0197833	-0.000702125	-0.00450016	-0.00325906	-0.00481497	-0.0039795	0.00597615	0.0202601	0.0279239	0.0305039	0.0114967	0.00025123	-2.34663e-05	0	0	0	0	0	-0.000368205	-0.0010999	-0.00193446	0.00246164	0.0167843
LOC107437327	0.0376873	0.0350599	0.0127845	0.0366421	0.0510894	0.0126024	0.0255667	0.0392287	0.0223023	-0.00149147	-0.0065445	-0.00151033	-0.00799243	0.00159662	0.0333553	0.0568684	0.0746782	0.0716275	0.0621026	0.0525508	0.0632544	0.0848836	0.113472	0.105476	0.0647164	0.00146325	-0.00335554	0.0510768	0.0717829	0.0734428	0.0477194	0.0213377	0.0290366	0.0533822	0.0599099	0.0627221	0.0596275	0.0481965	0.0361322	0.0073083	-0.00301136	-0.00551547	-0.00299442	0.0366311	0.0487562	0.0453436	0.0157021	-0.00701521	0.0127969
LOC107437329	0.603582	0.534092	0.411622	0.450736	0.439392	0.428075	0.453503	0.502013	0.502782	0.502601	0.46773	0.427941	0.448061	0.46225	0.468293	0.458244	0.422393	0.475983	0.540762	0.579939	0.539826	0.501642	0.450371	0.452025	0.464487	0.415267	0.395498	0.472384	0.563672	0.613239	0.614803	0.593842	0.533315	0.457174	0.441702	0.453456	0.630185	0.649306	0.491542	0.381484	0.382947	0.329561	0.228889	0.264812	0.340396	0.454326	0.516549	0.546957	0.536059
LOC107437330	0.0688091	0.0998422	0.0681368	0.058561	0.105074	0.121465	0.0890273	0.032745	0.0306175	0.0378784	0.0417294	0.040578	0.0229072	0.0370955	0.0862147	0.111576	0.120211	0.0914446	0.0508328	0.0148748	0.0105857	0.0141451	0.0285375	0.0242269	0.011524	0.0151229	0.0404936	0.0686643	0.108475	0.131594	0.121637	0.105021	0.103175	0.10384	0.111331	0.117528	0.0788672	0.08374	0.11456	0.139593	0.142171	0.123373	0.0870903	0.0376317	0.0414942	0.080506	0.110197	0.12069	0.0827122
LOC107437331	0.344681	0.483678	0.567419	0.494942	0.418405	0.422758	0.479866	0.422855	0.285533	0.252994	0.263706	0.32245	0.396978	0.42833	0.417075	0.398645	0.356807	0.433325	0.462497	0.456499	0.385538	0.385031	0.465303	0.547734	0.556196	0.424724	0.251803	0.243214	0.261993	0.291828	0.33116	0.381831	0.45872	0.557136	0.570374	0.539883	0.468101	0.345939	0.293896	0.361121	0.444907	0.422348	0.352408	0.326452	0.377278	0.478616	0.526445	0.538563	0.500113
LOC107437335	0.307913	0.324469	0.393068	0.429149	0.364531	0.345032	0.394837	0.379955	0.339747	0.287182	0.254563	0.263545	0.339172	0.400661	0.469861	0.474853	0.397909	0.358811	0.412144	0.513592	0.682409	0.690289	0.546964	0.477145	0.469171	0.478955	0.448172	0.351714	0.319326	0.280011	0.215205	0.172073	0.184126	0.217128	0.266265	0.304059	0.260854	0.325061	0.369277	0.315261	0.288436	0.351531	0.433031	0.441107	0.375362	0.25259	0.167881	0.134124	0.200119
LOC107437336	0.697886	0.596974	0.294958	0.177865	0.354487	0.414446	0.408231	0.398932	0.402159	0.444816	0.482321	0.495469	0.423455	0.388171	0.398097	0.422761	0.468736	0.443128	0.41448	0.401598	0.459758	0.498035	0.517418	0.463059	0.36533	0.326581	0.46867	0.652551	0.687894	0.647646	0.52904	0.414007	0.407863	0.450697	0.461634	0.460935	0.446279	0.372797	0.299739	0.22653	0.208283	0.256853	0.324502	0.39241	0.40763	0.37923	0.333635	0.320067	0.384265
LOC107437337	0	0	-0.000299345	-0.000879011	0.0206891	0.0613578	0.0996929	0.0945645	0.102971	0.162745	0.171685	0.154378	0.1085	0.0814523	0.0826087	0.0911686	0.104167	0.110321	0.088904	0.0591768	0.0349696	0.0392535	0.0716245	0.0839398	0.0668474	0.0518734	0.0594651	0.0486171	0.0439133	0.0538702	0.0881573	0.117512	0.114572	0.0961325	0.0688287	0.0429604	0.026395	0.0127956	0.0164957	0.0244987	0.0480495	0.0676584	0.082811	0.0497471	0.0392156	0.0383201	0.0351663	0.024666	-0.00655766
LOC107437338	0.00702166	0.0264566	0.0155598	0.0279532	0.036697	0.00649765	-0.00378196	-0.000121962	0	0	0	-5.50808e-05	-0.00236749	0.00338914	0.019937	0.0348774	0.0500343	0.0446553	0.0302401	0.0115509	-0.00600056	-0.00796167	0.00299453	0.0140441	0.0275711	0.0342133	0.0221088	0.00823719	-0.000935135	-0.00606139	-0.00703566	-0.0051315	1.43618e-05	0.00828052	0.0210687	0.0373103	0.0681433	0.0735345	0.0506245	0.00214613	-0.0075412	-0.000844977	-4.17964e-06	0	0	0	-0.00155249	-0.0022374	0.00057255
LOC107437339	0.0347918	0.0430881	0.0251464	0.00243653	0.0282091	0.0306201	0.0296316	0.0667079	0.0755367	0.0376865	0.0237359	0.0211308	0.0328537	0.0414949	0.0493813	0.0585543	0.0723583	0.0562601	0.0335742	0.0112959	-0.000754047	0.0105482	0.0406607	0.0550449	0.0491455	0.0325977	0.0330379	0.0277849	0.0189946	0.010703	0.00342288	-0.00147637	-0.00168792	0	0	-1.38009e-05	-0.00488707	-0.00290892	0.012274	0.0257303	0.0380083	0.0473499	0.0807643	0.128909	0.159644	0.168653	0.109033	0.0499457	0.0286583
LOC107437340	0.817585	0.946147	1.01828	1.11021	1.15167	1.16973	1.17698	1.21926	1.23738	1.19069	1.18103	1.17595	1.1169	1.11629	1.18784	1.25758	1.34679	1.28487	1.15759	1.02101	0.986685	1.00686	1.05113	1.06332	1.06233	1.08016	1.21012	1.31037	1.26485	1.18224	1.11949	1.07913	1.11245	1.18786	1.16755	1.10098	1.00634	0.904963	0.828832	0.810622	0.883246	1.04082	1.2495	1.1636	1.01071	0.803461	0.807865	0.911898	1.05942
LOC107437342	1.36634	1.41873	1.2531	1.0774	1.07183	1.0606	1.02579	1.05823	1.05201	1.02779	1.11525	1.23652	1.36165	1.35407	1.20069	1.10532	1.06462	1.02496	1.00372	1.01062	1.06188	1.12517	1.21026	1.18215	1.0535	0.92364	0.901066	0.922967	0.891424	0.921663	1.0607	1.20169	1.26099	1.27089	1.19578	1.08995	0.98982	0.889792	0.759188	0.679112	0.791191	0.868545	0.831957	0.660896	0.695441	0.865313	1.01055	1.05016	0.897979
LOC107437344	0.962443	0.996742	1.02973	0.75467	0.513565	0.730724	0.970756	0.928678	0.863471	0.909106	0.968456	1.02316	1.04056	1.05059	1.04995	1.04481	1.03637	1.03569	1.01847	1.00135	1.00472	0.998019	0.983412	0.961958	0.945294	0.938904	0.950241	0.956294	0.922702	0.914049	0.950098	0.979508	0.977555	0.965708	0.935136	0.903795	0.870017	0.804616	0.72009	0.827904	0.961786	0.993363	0.939727	0.884935	0.899307	0.953739	0.980134	0.977897	0.904442
LOC107437346	0.122411	0.0857461	0.0282189	0.043111	0.0931519	0.0713198	0.027507	0.0276802	0.0295496	0.0346113	0.0481734	0.0559508	0.0480954	0.0327885	0.00525007	-0.00645613	-2.97511e-08	-5.28564e-09	0	-0.00231894	-0.0152306	0.00184829	0.0462036	0.0974488	0.142694	0.143462	0.0849594	0.0454927	0.0413311	0.0529113	0.0767299	0.101668	0.117306	0.126637	0.124743	0.110866	0.0590114	0.0198467	0.0165315	0.0559424	0.0767143	0.071508	0.0187591	0.0473251	0.0859788	0.130902	0.110352	0.07189	0.047228
LOC107437347	0.32742	0.430738	0.566081	0.495069	0.216561	0.0808156	0.273257	0.45472	0.504771	0.468578	0.443919	0.424784	0.397648	0.357995	0.298907	0.240598	0.177922	0.174064	0.182363	0.200346	0.233864	0.237101	0.216794	0.221689	0.241365	0.26085	0.254721	0.257019	0.281431	0.271369	0.193266	0.121638	0.119047	0.144141	0.190953	0.240062	0.243874	0.323584	0.315445	0.144764	0.0637624	0.167665	0.336374	0.348328	0.356662	0.351958	0.333746	0.293333	0.200253
LOC107437348	0.22265	0.262388	0.282352	0.274832	0.316064	0.381986	0.286953	0.183086	0.107571	0.142446	0.162618	0.172489	0.17697	0.193077	0.22454	0.248661	0.26399	0.301655	0.311989	0.306506	0.292167	0.275834	0.257095	0.268972	0.263226	0.214474	0.150593	0.105425	0.136395	0.181923	0.236027	0.279771	0.268585	0.232571	0.165191	0.10071	0.127815	0.153577	0.195988	0.325415	0.335989	0.220051	0.0960784	0.14263	0.281622	0.463892	0.453414	0.359805	0.180872
LOC107437350	0.0501993	0.0836204	0.139477	0.135831	0.0459793	0.0205303	0.062283	0.0628152	0.0253206	0.0466006	0.0665111	0.0782545	0.071654	0.0776344	0.0944107	0.0993222	0.0912931	0.0733537	0.0697356	0.0839914	0.128116	0.132662	0.10452	0.0694648	0.0384132	0.0409103	0.0637699	0.0578575	0.0338923	0.0254044	0.0561725	0.0873537	0.0896101	0.080701	0.0600748	0.0445932	0.0746595	0.0851316	0.0587413	0.0256422	0.0378609	0.0952266	0.160867	0.138127	0.0875739	0.0132316	-0.00498352	-0.00574449	-0.00934633
LOC107437351	0.108025	0.153351	0.2662	0.282865	0.258483	0.319001	0.303984	0.236239	0.18183	0.117038	0.0959048	0.104954	0.160223	0.179377	0.151455	0.122624	0.0911942	0.0955398	0.133831	0.186987	0.231394	0.242208	0.229265	0.194529	0.139914	0.106011	0.156724	0.215567	0.219738	0.199122	0.14616	0.0971474	0.100269	0.123452	0.136563	0.151272	0.140534	0.14072	0.157325	0.187641	0.208275	0.214984	0.135442	0.0630092	0.0393136	0.0545549	0.0959557	0.133461	0.151215
LOC107437353	0.0302289	0.0240029	0.0626113	0.0987344	0.0882393	0.100966	0.0735203	0.0345056	0.0186372	0.046711	0.0817347	0.110573	0.113662	0.0977466	0.0509873	0.0254429	0.022274	0.0365928	0.0544336	0.0726341	0.0866365	0.0925414	0.0910434	0.0812294	0.067194	0.0550765	0.0692962	0.079683	0.0723593	0.0712888	0.104873	0.145725	0.182949	0.215559	0.171902	0.108234	0.0532808	0.0423117	0.0536223	0.041066	0.0482261	0.0590967	0.0651333	0.0950823	0.109279	0.110871	0.122536	0.119681	0.109212
LOC107437354	0	0	0	0	0	0	0	0	0	-0.00286743	0.00782454	0.0216017	0.0260178	0.0228067	0.00862095	1.61538e-05	-0.00137527	-0.000261034	0	0	0	0	0	0	0	0	0	0	0	0	0	0	0	0	0	0	0	0	0	0	0	0	0	0	0	0	0	0	0
LOC107437355	0.102288	0.0686156	0.0483715	0.0287758	0.0443448	0.101599	0.118374	0.0817666	0.09799	0.117025	0.111522	0.0980617	0.0831099	0.0762351	0.0790423	0.0669063	0.0336521	0.0861543	0.12709	0.155671	0.162231	0.133671	0.0731925	0.0651243	0.0737133	0.0926635	0.122384	0.126684	0.110955	0.0916664	0.0705808	0.0560336	0.0674852	0.0907078	0.108008	0.119456	0.0975942	0.0719446	0.060053	0.0843668	0.100625	0.0860745	0.0444483	0.0278744	0.0208444	0.0181702	0.034657	0.0596594	0.0950802
LOC107437356	0.140722	0.218954	0.201589	0.172746	0.177684	0.142021	0.165582	0.165789	0.164515	0.134535	0.134461	0.146836	0.149518	0.148022	0.138712	0.177383	0.27287	0.348572	0.361068	0.31506	0.175272	0.0993181	0.0685451	0.0576374	0.0891473	0.15584	0.156418	0.125815	0.10804	0.0949516	0.109569	0.134381	0.154754	0.173849	0.16457	0.150042	0.174084	0.232085	0.247664	0.180626	0.172567	0.181066	0.161845	0.133767	0.152903	0.205036	0.252936	0.291557	0.305792
LOC107437358	0.516665	0.40513	0.339407	0.515047	0.660124	0.599964	0.542837	0.504233	0.527456	0.537727	0.513452	0.493304	0.474744	0.471402	0.487317	0.465358	0.397778	0.350097	0.370243	0.421718	0.507494	0.463405	0.298958	0.213553	0.244661	0.374742	0.477012	0.468427	0.515349	0.577867	0.643812	0.682154	0.619424	0.483128	0.36628	0.284567	0.304784	0.43912	0.532487	0.552567	0.532681	0.48251	0.421593	0.427414	0.409361	0.391271	0.396207	0.394755	0.365599
LOC107437359	0.265979	0.320539	0.28365	0.201543	0.185754	0.214272	0.184695	0.100623	0.0331593	0.124115	0.203397	0.242702	0.183373	0.147277	0.123863	0.134573	0.185958	0.212837	0.227763	0.249153	0.29464	0.316395	0.326597	0.276277	0.188441	0.140714	0.15847	0.230703	0.325359	0.37499	0.345137	0.305022	0.30744	0.328289	0.366508	0.389586	0.359052	0.273832	0.202025	0.2529	0.304794	0.310108	0.240014	0.190933	0.27087	0.411614	0.43385	0.390358	0.234894
LOC107437360	0.0936329	0.182152	0.170681	0.0611058	0.108581	0.228055	0.251909	0.221661	0.179128	0.146314	0.101476	0.0548719	0.00324324	0.0058366	0.0783852	0.1561	0.243115	0.277764	0.270145	0.225776	0.160818	0.118435	0.0736819	0.0960078	0.17056	0.227687	0.222515	0.187407	0.180546	0.171236	0.174916	0.189317	0.211642	0.235522	0.194201	0.13712	0.111621	0.162014	0.257557	0.237897	0.160211	0.172784	0.21657	0.292631	0.305925	0.27796	0.196502	0.131554	0.145965
LOC107437361	0.238788	0.245767	0.297329	0.270647	0.233479	0.264013	0.305735	0.350326	0.397926	0.307561	0.207404	0.129658	0.17011	0.190256	0.193626	0.178026	0.136046	0.171936	0.2041	0.217399	0.154696	0.158732	0.22467	0.250914	0.238942	0.218606	0.22462	0.234843	0.179885	0.125603	0.117027	0.123978	0.141095	0.162875	0.135415	0.10591	0.0964803	0.15239	0.274199	0.29696	0.205606	0.162714	0.202269	0.288493	0.265622	0.162495	0.0957132	0.0894049	0.191422
LOC107437362	0	-0.000385446	0.00412566	0.0321227	0.0566607	0.0305996	0.00230414	-0.00393383	-2.76025e-07	0	0	0	0	0	0	0	0	0	0	0	0	0	0	0	0	0	0	0	0	0	0	0	0	0	0	0	0	0	0	0	0	-1.07887e-05	-3.69005e-05	-0.0077596	0.0170463	0.0637908	0.0974888	0.10385	0.0536265
LOC107437363	0.699989	0.704831	0.625708	0.566777	0.479373	0.413146	0.530491	0.785174	0.791087	0.68499	0.630542	0.622972	0.706848	0.741781	0.723197	0.645224	0.490538	0.491454	0.536295	0.618112	0.742543	0.770903	0.719881	0.746948	0.758242	0.703158	0.677747	0.653954	0.673191	0.697662	0.653973	0.593364	0.553304	0.520691	0.57913	0.656221	0.615096	0.534925	0.58705	0.715128	0.641417	0.507049	0.554808	0.753472	0.765659	0.662	0.708635	0.783877	0.861915
LOC107437364	0.029269	0.014679	0.00681049	0.0575902	0.0557783	0.00358696	-5.34153e-05	0.0221103	0.0241427	0.004008	0.0213604	0.0498869	0.0605741	0.0546201	0.0248217	0.0144286	0.0273697	0.0585589	0.0816608	0.0931696	0.0883996	0.0659619	0.0222836	0.000900997	-0.00312571	-0.00195041	-0.00162945	0.0141691	0.0245486	0.0264129	0.0124216	-0.00200558	0.000478847	0.0120245	0.02149	0.0283921	0.0154485	0.0185462	0.0392188	0.0443855	0.0564033	0.0517952	0.035956	0.0264748	0.0318437	0.0534887	0.0488106	0.0329058	0.0111883
LOC107437365	0.0875861	0.0769793	0.0780283	0.0829595	0.0616096	0.0386685	0.0325944	0.030118	0.0449478	0.0413757	0.0366926	0.0318464	0.0281847	0.0365458	0.0605804	0.0757711	0.0854504	0.0566591	0.041938	0.0479215	0.0964285	0.118175	0.120115	0.0989087	0.0716352	0.0602379	0.0398661	0.000821152	-0.00877555	-0.00740237	-0.00436485	-0.000400559	-0.00112537	-0.002781	-0.00877637	-0.0072438	0.0181472	0.0758488	0.113055	0.0698509	0.00762111	-0.0191794	-0.0104264	0.0508855	0.0734964	0.0741874	0.0343027	-0.010355	-0.0223114
LOC107437366	0.0680898	0.0563704	0.0660866	0.117964	0.126942	0.102793	0.065661	0.0224449	0.0161412	0.0395027	0.05397	0.0642386	0.069357	0.0641694	0.041706	0.0312136	0.0320751	0.0667408	0.0855592	0.0889547	0.0665286	0.0386241	0.00528048	0.000376466	0.0174395	0.0357758	0.0309513	0.0322765	0.0517166	0.071237	0.0890209	0.101296	0.0937789	0.077354	0.0651449	0.0579972	0.105312	0.115402	0.0809681	0.0180301	0.0578842	0.120084	0.148129	0.102759	0.0743878	0.0694803	0.150899	0.219458	0.210805
LOC107437367	1.26008	1.11291	1.2181	1.23046	1.18618	1.23037	1.17187	1.10683	1.2032	1.24543	1.23792	1.21919	1.19747	1.20808	1.26353	1.29671	1.30248	1.35128	1.42541	1.5019	1.58734	1.59312	1.51631	1.44457	1.39915	1.39469	1.42962	1.48167	1.48806	1.44428	1.3371	1.26473	1.34086	1.48445	1.61111	1.69331	1.63265	1.57639	1.53641	1.48327	1.28851	1.15534	1.18993	1.41764	1.55762	1.63607	1.59402	1.48643	1.31301
LOC107437368	0.0622581	0.039522	0.00583772	-0.00451914	0.00289514	0.015555	0.023496	0.0354581	0.0333943	0.0169806	0.00397263	-0.00476544	-0.00129845	0	0	0	0	0	0	-0.000563053	-0.00364416	0.00209852	0.0164204	0.0241329	0.0233093	0.0108873	-0.00253406	-0.00166386	-0.000574705	0	0	0	0	0	0	0	0	0	0	0	0	-0.00091765	-0.00293734	0.00518355	0.0176942	0.0304544	0.0253013	0.0128521	-0.0016771
LOC107437369	0.102903	0.146052	0.163588	0.123691	0.15709	0.180867	0.168133	0.285546	0.388992	0.373475	0.296651	0.217197	0.263428	0.312241	0.369559	0.368211	0.295223	0.295696	0.296729	0.284662	0.234759	0.161301	0.0605925	0.0453876	0.059555	0.0534667	0.0567044	0.0784752	0.0907252	0.09104	0.0802098	0.0672306	0.0578857	0.0516522	0.0331436	0.0210627	0.067678	0.108297	0.0939264	0.0299219	-0.0144766	0.00317221	0.0332901	0.0537254	0.0663224	0.0683274	0.0497509	0.0261912	0.00968187
LOC107437370	0	-0.000671573	-0.0037579	0.0151109	0.0303841	0.0217517	0.039078	0.0659695	0.0495186	0.0284295	0.0272786	0.0307863	0.0262935	0.0170803	-0.0028095	-0.00812909	0.00324864	0.0219043	0.0301341	0.0297998	0.0146092	0.00482566	0.000470549	0	0	0	0	0	-0.0023791	-0.000405112	0.0157677	0.0315914	0.0343149	0.0311882	0.0147784	-0.00270534	-0.000556348	0	0	-4.25557e-05	-0.00196325	0.00978108	0.0362005	0.0365641	0.0244346	0.00121	-0.00216056	0	0
LOC107437371	-0.000172132	0.000429405	0.0194564	0.021146	0.0204089	0.0284163	0.0164677	-0.00329734	-0.00238391	-0.00555884	0.00973549	0.0310945	0.0511859	0.0570758	0.0446321	0.0308538	0.0168513	-0.00274736	-0.00224978	0.0102484	0.0306293	0.0330677	0.0209095	0.00534156	-0.00307164	0	0	0	0	-0.000239984	-0.00264962	-0.00349923	0.00397707	0.015144	0.0219963	0.024943	0.0110151	-0.000710257	-0.00628258	0.0124433	0.0446779	0.0444535	0.0177835	-0.00188135	-0.0065538	-0.000481297	0	0	0
LOC107437372	0.464071	0.375169	0.361609	0.316676	0.362231	0.585942	0.623017	0.534828	0.400761	0.363838	0.352055	0.352762	0.385214	0.409234	0.426239	0.461457	0.51913	0.504276	0.462896	0.390566	0.25706	0.226878	0.273483	0.342608	0.426553	0.449858	0.418073	0.388663	0.360121	0.386086	0.464952	0.523343	0.492121	0.419131	0.372043	0.345585	0.363725	0.326484	0.256647	0.286168	0.419289	0.504765	0.506004	0.473325	0.531093	0.636684	0.652725	0.595555	0.438678
LOC107437373	0.466468	0.341572	0.298905	0.448035	0.353938	0.322458	0.418547	0.423993	0.405014	0.351863	0.34309	0.381514	0.507093	0.549281	0.503156	0.472083	0.449564	0.465863	0.49303	0.501714	0.424641	0.373286	0.348005	0.327609	0.347735	0.378659	0.338478	0.344765	0.349916	0.356352	0.336319	0.314152	0.331736	0.371974	0.437101	0.50124	0.475104	0.411263	0.371097	0.263203	0.267712	0.315163	0.372356	0.398497	0.403098	0.38505	0.392029	0.416089	0.495754
LOC107437377	0.807652	0.527018	0.456148	0.537828	0.503281	0.491809	0.413251	0.415175	0.522937	0.579434	0.569694	0.504899	0.408975	0.368878	0.376938	0.437367	0.565064	0.685056	0.730765	0.71022	0.60717	0.519763	0.433027	0.439935	0.455553	0.391026	0.321345	0.325774	0.425197	0.520497	0.575854	0.61392	0.605434	0.569388	0.536975	0.498002	0.557066	0.484685	0.325883	0.342911	0.453676	0.431255	0.300453	0.303123	0.374682	0.509359	0.519221	0.497921	0.479901
LOC107437379	0.000471062	0.0322198	0.0316312	0.00120786	-0.00276551	0	0	0	0	0	0	0	0	0	0	0	0	0	0	0	0	0	0	0	0	0	0	0	0	0	0	0	0	0	0	0	0	0	0	0	0	0	0	0	0	0	0	0	0
LOC107437381	0.0215696	0.028365	0.0370073	0.0184947	-0.000446727	-0.00117486	0	0	0	0	0	0	0	0	0	0	0	0	0	0	0	0	0	0	0	0	0	0	0	0	0	0	0	-8.89484e-07	-0.000595967	-0.000974585	-0.00576597	0.00447384	0.0217647	0.0195566	0.0273607	0.0307323	0.0273751	0.00941348	0.0133442	0.029704	0.0260556	0.0194066	0.0162326
LOC107437384	0	0	0	0	0	-0.00180528	0.00148263	0.0225538	0.0281395	0.0126315	0.0117538	0.0195538	0.0462102	0.060512	0.0612591	0.0517659	0.031815	0.00721759	-0.00338144	-0.00465816	-0.000757922	0	0	0	0	0	0	0	0	0	0	0	-0.0017011	-0.00403735	-7.94389e-05	0.00666454	0.0242544	0.0274343	0.0126256	-0.00554417	-0.00138299	0	0	0	0	0	0	0	0
LOC107437386	2.56879	2.49865	2.31021	2.03016	2.05739	2.18557	2.21219	2.30841	2.33082	2.21829	2.25913	2.3793	2.49078	2.49266	2.35588	2.27434	2.25123	2.3514	2.37223	2.35486	2.29577	2.31126	2.40088	2.42293	2.37327	2.33126	2.39141	2.4791	2.44309	2.39273	2.36791	2.35341	2.36111	2.38821	2.38926	2.40013	2.49247	2.55181	2.59571	2.51936	2.40451	2.34016	2.37411	2.41557	2.43221	2.42598	2.34929	2.28213	2.25701
LOC107437387	0.582266	0.450664	0.42756	0.477069	0.35256	0.275952	0.404365	0.581847	0.636827	0.54492	0.493146	0.473598	0.520571	0.525319	0.470083	0.405827	0.328141	0.311923	0.367768	0.46585	0.573288	0.588923	0.536252	0.455386	0.401094	0.413971	0.494735	0.604572	0.656539	0.664611	0.608229	0.5403	0.500451	0.476613	0.541258	0.621686	0.712758	0.688452	0.536012	0.447298	0.499684	0.512927	0.46725	0.346576	0.32652	0.371191	0.396126	0.397288	0.351299
LOC107437388	0	0	0	-0.00156927	-0.00152795	0.0222269	0.028688	0.0102053	-0.00604519	0.00646424	0.0161324	0.0203533	0.0126897	0.0108446	0.0149698	0.0179943	0.0210584	0.00811114	0.00800416	0.0166931	0.0414135	0.0433901	0.0252382	0.00541226	-0.00368237	0	0	0	0	0	0	0	0	-2.56624e-06	-0.00169647	-0.00259597	-0.00319261	0.0108889	0.0250424	0.0210755	0.00305201	-0.00517466	-4.44711e-05	-3.2097e-06	0	0	0	0	0
LOC107437391	0.180253	0.163113	0.118167	0.0843168	0.0882702	0.139484	0.127167	0.118343	0.138748	0.160664	0.12587	0.071403	0.078162	0.0891544	0.104588	0.0966334	0.0601944	0.0328752	0.0550081	0.0937425	0.114675	0.0997608	0.0516488	0.0348172	0.0472238	0.0719186	0.0981908	0.0906889	0.0564311	0.0491623	0.0955173	0.140949	0.141885	0.122677	0.0939649	0.0731982	0.107209	0.106258	0.0641193	0.0445641	0.0207433	0.0168943	0.00453913	-0.00727408	0.00117974	0.0229183	0.0276309	0.0255945	0.0115966
LOC107437392	0.0432819	0.0139322	-0.005538	-0.0013401	0.0130785	0.0565898	0.0463356	0.00268264	-0.00916481	-0.00199733	0	0	0	0	0	0	-1.6023e-07	-8.15818e-06	-0.00212859	-0.00171968	0.00667569	0.0161594	0.0272067	0.0290654	0.0255444	0.0308239	0.0420612	0.0284288	0.0139489	0.0156534	0.0439242	0.0711169	0.0720439	0.05839	0.0334198	0.00816838	-0.00652851	0.00287729	0.021561	0.0255171	0.0102635	-0.003712	-0.00138211	-0.000269709	0	0	-2.07599e-05	-0.00118836	-0.00519777
LOC107437394	0.161504	0.17094	0.0878449	0.0522488	0.0897124	0.0383947	0.0291675	0.119354	0.188683	0.168326	0.10901	0.0474658	0.0367872	0.0566322	0.127636	0.172772	0.190142	0.188721	0.173156	0.150102	0.139946	0.134648	0.124933	0.100794	0.0768622	0.064399	0.0608622	0.0940794	0.132527	0.164831	0.178957	0.177351	0.151952	0.113014	0.0974252	0.0888478	0.0710273	0.0742171	0.0832652	0.108779	0.137015	0.100337	0.0380393	0.0128624	0.0181446	0.0463787	0.0412313	0.0354648	0.0484654
LOC107437395	0.0411888	0.0426577	0.049989	0.0815914	0.0723562	0.0800462	0.0884666	0.0301241	0.0226407	0.0764252	0.0752038	0.049229	0.021553	0.0242685	0.059661	0.0784882	0.0799055	0.0889999	0.0950349	0.0948861	0.0686269	0.0653672	0.0869166	0.0890953	0.0641453	0.0294921	0.0539621	0.0882434	0.085908	0.0760549	0.0639457	0.0530483	0.0476706	0.0419308	0.0338179	0.0259954	0.0324921	0.035409	0.0275904	0.0547733	0.0856011	0.0918729	0.0609183	0.022353	0.00253651	-0.00352881	-0.0022513	0	0
LOC107437396	0.172234	0.14539	0.28186	0.487036	0.408039	0.245258	0.282549	0.350662	0.390088	0.389241	0.346672	0.284863	0.226785	0.226333	0.292366	0.315238	0.299088	0.247876	0.215635	0.208482	0.271762	0.267608	0.203055	0.174202	0.203737	0.275095	0.309587	0.295046	0.304078	0.309503	0.314649	0.315235	0.301292	0.275658	0.235553	0.203516	0.208559	0.283308	0.298117	0.150535	0.118103	0.133824	0.16323	0.215625	0.289614	0.387563	0.379108	0.30835	0.18531
LOC107437397	0.0600333	0.145498	0.176603	0.145031	0.0880887	0.0568962	0.13403	0.165455	0.105396	0.130231	0.150982	0.176982	0.198014	0.190655	0.152194	0.139606	0.13963	0.231574	0.283073	0.286279	0.184916	0.133583	0.125814	0.157756	0.18228	0.15984	0.111489	0.0763918	0.0706167	0.0753819	0.085665	0.0956937	0.0947861	0.0922358	0.112698	0.132301	0.12923	0.102926	0.0681852	0.0845822	0.143664	0.199402	0.241605	0.190473	0.132217	0.0625422	0.0529301	0.082224	0.143327
LOC107437398	0.0638545	0.0339654	0.0150753	0.0226572	0.0196335	0.00896848	0.0304731	0.0895898	0.107756	0.0665669	0.073265	0.0951126	0.130135	0.141404	0.11903	0.0914838	0.063552	0.0187259	-0.00439351	-0.0104746	-0.00316281	0.00237769	0.0100225	0.0205125	0.0270352	0.0226814	0.023557	0.0247231	0.0213416	0.0163408	0.00819076	0.0030955	0.0106244	0.0230162	0.0222773	0.0164829	-0.00677633	-0.00764657	0.00812522	0.065595	0.0859811	0.0535999	0.00393309	-0.00669467	-0.00737168	-0.000513819	0	0	0
LOC107437400	1.10337	1.1581	1.13811	1.18011	1.18916	1.10957	1.11266	1.20502	1.29563	1.2511	1.1591	1.03519	0.910017	0.881811	0.970883	1.05772	1.1635	1.09111	0.9672	0.84482	0.823404	0.850325	0.912111	0.92886	0.931023	0.946812	1.00982	1.00136	0.973942	0.987726	1.06497	1.13422	1.1295	1.0751	0.954187	0.846973	0.872557	0.868106	0.889159	1.00054	1.03325	0.908516	0.700951	0.775704	0.819953	0.833862	0.721623	0.630278	0.668688
LOC107437401	0.38241	0.436864	0.545954	0.553466	0.464899	0.332191	0.280523	0.268281	0.322614	0.349352	0.332732	0.277754	0.177582	0.149595	0.215932	0.306476	0.434921	0.392629	0.31042	0.221817	0.189726	0.24951	0.380041	0.375209	0.286962	0.191405	0.163869	0.154722	0.152952	0.18948	0.266087	0.336838	0.37252	0.384688	0.351203	0.309524	0.233605	0.192809	0.228586	0.205478	0.174362	0.177892	0.243686	0.272605	0.250322	0.192273	0.21077	0.225692	0.189088
LOC107437403	0.665396	0.571904	0.428715	0.43598	0.481829	0.597743	0.684946	0.529823	0.416113	0.436821	0.419161	0.411018	0.416989	0.426666	0.465203	0.447577	0.352166	0.314626	0.302875	0.306683	0.315343	0.296569	0.247451	0.297232	0.383158	0.450381	0.467926	0.383438	0.343348	0.355982	0.45592	0.563013	0.611434	0.632816	0.613801	0.569519	0.503652	0.430491	0.372589	0.345569	0.316787	0.218642	0.195491	0.230034	0.314778	0.42201	0.397861	0.33244	0.230044
LOC107437404	0.0536695	0.0700805	0.0496191	0.0150563	0.00735946	0.00173574	0.013928	0.0471428	0.0904067	0.102848	0.0851336	0.0529884	0.0253741	0.00807551	-0.000552806	0.00266833	0.0180267	0.0449581	0.0699132	0.0892069	0.0945923	0.0916302	0.0807466	0.0578153	0.0308988	0.0113985	-0.00829636	0.00221543	0.0277321	0.0412241	0.0297129	0.0161573	0.0173589	0.0255351	0.0454302	0.0603184	0.0414431	0.0279317	0.0211907	0.0138444	-0.00266702	0.0147836	0.03684	0.0233211	0.0234582	0.029032	0.0338334	0.0360987	0.0270244
LOC107437405	0.106119	0.245832	0.224066	0.110506	0.175979	0.18454	0.139371	0.141771	0.189786	0.173557	0.165418	0.171172	0.219975	0.241323	0.237764	0.224277	0.197244	0.173787	0.163463	0.164348	0.178962	0.165435	0.127153	0.0920595	0.0649928	0.0822625	0.125164	0.135757	0.161044	0.192048	0.197078	0.185756	0.154947	0.102274	0.0769457	0.0689318	0.0517402	0.0569194	0.0613957	0.0842054	0.0937187	0.0574628	-0.0109866	0.0101031	0.0478539	0.0941408	0.0820176	0.0692474	0.0907993
LOC107437406	0.404241	0.532461	0.743475	0.731973	0.531028	0.441029	0.493647	0.551009	0.535989	0.521517	0.467794	0.426097	0.49356	0.560888	0.671725	0.686008	0.581943	0.422581	0.356551	0.370589	0.512438	0.574859	0.564969	0.525205	0.507308	0.563245	0.550728	0.484138	0.423091	0.382546	0.429923	0.489362	0.480868	0.452567	0.44083	0.417986	0.454501	0.428782	0.376488	0.371185	0.342233	0.280685	0.186148	0.17342	0.289515	0.500451	0.606733	0.603521	0.440805
LOC107437408	0	0	0	0	0	0	0	0	0	-0.0064837	0.00833947	0.0306305	0.0418217	0.0390497	0.0177785	0.00314629	-0.00355824	-0.000701248	0	0	0	0	0	0	0	0	0	0	0	0	0	0	0	0	0	0	0	0	0	0	0	0	0	0	0	0	0	0	0
LOC107437409	0.056164	0.0332655	0.0032513	-0.00482342	0.00750529	0.0438907	0.0688304	0.0616067	0.037742	0.0111085	-0.00234786	0.000789872	0.0327181	0.0646015	0.101317	0.11583	0.106657	0.0667591	0.0448445	0.0421064	0.070846	0.0988401	0.129948	0.118785	0.0929237	0.0838944	0.0847395	0.0895055	0.101284	0.0969652	0.0684464	0.0360041	0.0114634	-0.00810406	-0.00849905	-0.0036508	-0.0138822	0.00751634	0.068427	0.0938371	0.131682	0.149526	0.125705	0.0933842	0.0748059	0.073623	0.0633001	0.046787	0.0345743
LOC107437411	0.0494613	0.0412802	0.0196675	0.00149202	-0.00256054	0	0	0	0	0	0	-4.60637e-05	-0.00201344	0.00265692	0.0151708	0.020942	0.0209355	0.0130564	0.0011538	-0.00540076	0.00785837	0.030684	0.0648486	0.0617097	0.0285652	0.000859369	0.0171865	0.040777	0.0447802	0.0377105	0.0188217	0.00189732	0.0059201	0.0194455	0.0215055	0.021948	0.00912643	0.0334879	0.0652911	0.0506081	0.0084482	-0.00857988	-0.00189463	-0.000369878	-0.00313637	-0.00754436	0.0106986	0.0363009	0.0671411
LOC107437413	0.142741	0.151405	0.0547675	0.0444954	0.185062	0.209082	0.154444	0.191219	0.202736	0.142603	0.118967	0.121411	0.158578	0.173962	0.161538	0.136404	0.0960777	0.0452022	0.076282	0.156507	0.29605	0.355541	0.343104	0.306079	0.28474	0.262082	0.210502	0.187044	0.155189	0.138499	0.164753	0.198473	0.214538	0.229681	0.220357	0.197517	0.2021	0.115775	0.0526795	0.13214	0.19522	0.155696	0.0691463	0.148789	0.204545	0.243624	0.186911	0.138573	0.17025
LOC107437414	0.135589	0.142084	0.170655	0.190877	0.154675	0.204621	0.313192	0.327365	0.260056	0.149071	0.097074	0.0909311	0.151971	0.17797	0.170285	0.171373	0.178103	0.205034	0.208775	0.20442	0.178765	0.2309	0.353947	0.38405	0.325141	0.252366	0.282967	0.303527	0.320148	0.334516	0.350807	0.365041	0.386533	0.408294	0.382174	0.336884	0.25202	0.227078	0.228319	0.192542	0.161118	0.15937	0.242737	0.327147	0.323344	0.257768	0.26096	0.291496	0.353541
LOC107437415	0.349441	0.265311	0.223102	0.343858	0.352056	0.378879	0.413511	0.319394	0.185504	0.226781	0.261949	0.264688	0.180042	0.12467	0.0890699	0.090762	0.134868	0.216061	0.262377	0.273793	0.248158	0.235274	0.214552	0.232648	0.254363	0.232485	0.224372	0.235579	0.302461	0.364569	0.395627	0.401622	0.367649	0.315082	0.299862	0.295757	0.272104	0.237545	0.38023	0.577068	0.545946	0.385143	0.252072	0.293751	0.361645	0.451652	0.425842	0.374354	0.31072
LOC107437416	0.704698	0.804757	0.804113	0.85507	1.05628	1.03934	0.86018	0.792367	0.804823	0.840195	0.88732	0.953998	1.03035	1.06574	1.05515	1.02383	0.959462	1.03775	1.0707	1.07824	1.08538	0.986072	0.780892	0.740457	0.812133	0.936491	1.07655	1.1368	1.05462	0.983321	0.955959	0.922215	0.886774	0.856138	0.717272	0.611688	0.683677	0.761435	0.801873	0.882457	0.932046	0.882416	0.753959	0.724498	0.722488	0.737224	0.764173	0.795638	0.805981
LOC107437417	0.0715773	0.0691789	0.0305623	-0.00386056	-0.00598112	0.00875594	0.0356078	0.0769015	0.072518	0.0627411	0.0474263	0.0285856	0.0242153	0.043674	0.0855104	0.1018	0.0951543	0.0525145	0.0259775	0.0152584	0.0278259	0.0236561	0.0108336	-0.0030353	-0.0034971	0.016814	0.0428078	0.0603741	0.0473402	0.0301439	0.0293775	0.0324743	0.0340933	0.03576	0.017471	-0.00164924	0.00824379	0.0219577	0.0362933	0.0574587	0.0877506	0.0772045	0.0502383	0.0405826	0.029615	0.0237951	0.0323441	0.0406528	0.0383561
LOC107437418	1.02388	0.987254	1.13563	1.0894	0.72807	0.590841	0.695228	0.767654	0.832392	0.850656	0.88	0.909811	0.94878	1.005	1.09078	1.11953	1.0976	0.993693	0.927018	0.877285	0.863722	0.84858	0.818246	0.892669	1.0222	1.07064	1.03512	0.992911	1.04496	1.08177	1.04961	1.0046	0.973041	0.936494	0.901008	0.877184	0.852531	0.939859	0.95221	0.854629	0.970395	1.01866	0.821912	0.649015	0.675797	0.856647	0.913222	0.901167	0.830356
LOC107437420	0.271467	0.21824	0.195722	0.240381	0.214753	0.132449	0.103266	0.117109	0.156801	0.153211	0.146184	0.13053	0.0954712	0.0943001	0.119503	0.155789	0.213086	0.232838	0.240576	0.254925	0.294125	0.281868	0.231105	0.162862	0.116309	0.141041	0.153431	0.116163	0.107795	0.140385	0.228221	0.307707	0.306253	0.262451	0.205234	0.162527	0.198508	0.28009	0.328671	0.303323	0.266247	0.2241	0.256622	0.195301	0.187506	0.210922	0.31393	0.376945	0.282483
LOC107437425	0.0621364	0.0425598	0.0310351	0.0417923	0.0537433	0.0429446	0.0133666	-0.00684959	-0.000711745	-0.000139244	0	0	0	0	0	0	0	0	0	0	0	-0.00361595	-0.0128354	-0.00111339	0.0249424	0.0473935	0.0558815	0.0430164	0.0274212	0.0145294	0.00152786	-0.00751589	-0.00411463	0.00780132	0.0289476	0.0488098	0.0551209	0.0444279	0.0259632	0.0137549	0.000868924	-0.00462544	-2.41393e-05	0	-0.000368205	-0.0010999	-0.00193446	0.00246164	0.0167843
LOC107437427	0.129574	0.122783	0.108718	0.0800122	0.0817997	0.0763536	0.0440894	0.130822	0.22086	0.23319	0.18232	0.104751	0.073383	0.0613346	0.071929	0.0785129	0.0806166	0.0754805	0.0694106	0.0570189	0.021518	0.0048857	0.0043987	0.0332171	0.0598513	0.0657287	0.0849097	0.125273	0.16199	0.171128	0.138426	0.108664	0.119795	0.152607	0.211399	0.248949	0.222882	0.106231	0.0318605	0.0646728	0.104622	0.0895971	0.048135	0.0573225	0.0694316	0.0884893	0.0887797	0.0865319	0.105219
LOC107437428	0.235254	0.185545	0.195577	0.349792	0.405539	0.290598	0.188585	0.139558	0.0706229	0.112832	0.180201	0.236697	0.240575	0.225802	0.18473	0.172697	0.191101	0.175293	0.190568	0.221336	0.269872	0.315435	0.353843	0.349236	0.32301	0.263839	0.20939	0.219189	0.289172	0.316816	0.252773	0.181417	0.156076	0.14733	0.142035	0.14319	0.147294	0.261175	0.367082	0.283641	0.249858	0.250518	0.229135	0.159971	0.161468	0.206145	0.198507	0.169549	0.118447
LOC107437430	0.301154	0.232684	0.182585	0.165294	0.124156	0.0887853	0.109524	0.095448	0.0774635	0.126423	0.199797	0.265098	0.256025	0.215172	0.134274	0.0883631	0.0756454	0.0746917	0.0917733	0.114264	0.125987	0.157104	0.212706	0.257393	0.263672	0.240913	0.249756	0.298574	0.307127	0.284227	0.233353	0.18246	0.153577	0.135907	0.14878	0.16528	0.179711	0.108669	0.0986504	0.215796	0.225131	0.186195	0.135614	0.160144	0.196105	0.234626	0.204293	0.154915	0.102344
LOC107437432	0.226312	0.218209	0.213769	0.283154	0.291838	0.281211	0.265897	0.213649	0.180643	0.173931	0.165804	0.146575	0.112143	0.0863053	0.0611838	0.0652491	0.102195	0.164239	0.247393	0.314741	0.332315	0.289358	0.178824	0.14118	0.173697	0.236141	0.26535	0.256781	0.245354	0.225166	0.233205	0.254185	0.269152	0.278431	0.261944	0.23677	0.261376	0.300934	0.257817	0.1674	0.161704	0.176211	0.166244	0.170409	0.209477	0.287326	0.327316	0.330056	0.274934
LOC107437433	0	0	0	0	0	0	0	0	0	0	0	0	0	0	0	0	0	0	0	0	0	0	0	0	0	0	0	0	0	0	0	0	0	0	0	-3.70829e-06	-0.00135463	-0.00692969	0.00162045	0.037103	0.0487611	0.0291591	-0.0013846	-0.00348122	-0.00301844	-0.000210247	0	0	0
LOC107437434	0	-0.00129852	-0.00372251	0.0309767	0.0369843	0.00649765	-0.0111451	0.0157916	0.040357	0.0379335	0.0223669	0.00193597	-0.00199944	-0.00262987	-0.000779152	0	0	0	0	-0.000114643	-0.000824911	-0.000657894	0.00115229	0.0106694	0.0198416	0.0184655	0.00580178	-0.00362701	-0.00262476	-3.66805e-05	-2.08168e-05	-1.88171e-06	0	0	0	0	0	0	0	0	0	0	0	0	0	0	0	0	0
LOC107437439	1.0393	0.915368	0.935413	1.07159	1.05329	0.927244	0.880084	0.861634	0.916919	1.04975	1.09037	1.06987	1.00732	1.01484	1.09646	1.14269	1.15408	1.15066	1.14924	1.15051	1.12545	1.08697	1.04703	1.07806	1.14948	1.21191	1.19622	1.1895	1.23259	1.23291	1.14437	1.06436	1.07287	1.13025	1.23509	1.30903	1.28094	1.15764	1.05538	1.03718	1.10602	1.08063	0.985501	0.952036	1.00544	1.11816	1.16047	1.18896	1.2469
LOC107437442	0.0990534	0.0480079	0.0454125	0.085165	0.102827	0.0558805	0.0159968	-0.0016064	0.0651497	0.11923	0.115573	0.0859964	0.0625011	0.0654504	0.106765	0.131974	0.140139	0.137984	0.127997	0.105354	0.0532195	0.0171085	-0.010428	0.0164929	0.0675216	0.0902418	0.0569715	0.0288107	0.0666081	0.0946101	0.0806103	0.0623164	0.0605223	0.0643264	0.0661004	0.0605848	0.0164735	0.0363587	0.0858623	0.0702702	0.038104	0.0693909	0.126693	0.138502	0.122559	0.101418	0.107001	0.108595	0.0924527
LOC107437445	-0.000561482	0.000125618	0.0284944	0.057508	0.0367578	0.00906128	0.0307146	0.0655118	0.0541869	0.0226601	0.00388801	-0.00578743	-0.00529887	0.00811005	0.0367547	0.0484131	0.0444752	0.043163	0.0356926	0.0265977	0.0218473	0.0212029	0.0269293	0.0503581	0.0699451	0.0608805	0.0412053	0.0364368	0.0278985	0.0184147	0.00822858	0.0023978	0.00813602	0.0190479	0.0210425	0.0212222	0.0114739	0.0323388	0.0560561	0.0480955	0.0198047	-0.0023718	0.0220884	0.061283	0.0705552	0.0571582	0.0312462	0.00631328	-0.00472102
LOC107437447	0.338376	0.259236	0.125803	0.14375	0.229932	0.276088	0.256341	0.212993	0.216885	0.288548	0.289956	0.270894	0.311874	0.341951	0.379322	0.37018	0.298964	0.195453	0.147036	0.133792	0.131219	0.157441	0.221548	0.253965	0.232603	0.190748	0.210095	0.262291	0.253081	0.241931	0.235631	0.229338	0.230347	0.233406	0.227605	0.233989	0.285411	0.271399	0.252402	0.261069	0.328051	0.34113	0.268965	0.243964	0.238319	0.257483	0.25585	0.241729	0.23472
LOC107437450	0.16853	0.147494	0.076081	0.0895649	0.129455	0.136039	0.151975	0.150953	0.147173	0.164973	0.176869	0.173652	0.133819	0.136407	0.182541	0.210163	0.227761	0.202039	0.151731	0.110528	0.116425	0.141594	0.193845	0.233251	0.241785	0.225761	0.187213	0.108745	0.0958462	0.1089	0.140708	0.1706	0.1678	0.155083	0.17849	0.206918	0.221538	0.19785	0.213108	0.216326	0.283127	0.331736	0.323251	0.219689	0.167907	0.164992	0.223161	0.292493	0.330972
LOC107437451	0.134867	0.13792	0.171419	0.146123	0.193657	0.239142	0.0983999	0.0769399	0.170213	0.23493	0.209074	0.135391	0.0547921	0.0319337	0.0683034	0.112991	0.174212	0.248823	0.255779	0.217414	0.13903	0.096877	0.0803263	0.120311	0.169787	0.19202	0.21237	0.20794	0.215349	0.220919	0.200757	0.168957	0.128198	0.0781447	0.0631806	0.0792796	0.125478	0.187518	0.23865	0.248368	0.225816	0.18647	0.116028	0.0783541	0.0946829	0.150255	0.224431	0.266977	0.241811
LOC107437453	0	-0.000952795	-0.0014231	0.0266294	0.0283435	0.00343583	-0.00237189	-5.96437e-05	0	0	0	0	0	0	0	0	0	0	0	0	0	0	0	0	0	0	0	0	0	0	0	0	0	0	0	0	0	0	0	0	0	0	0	0	0	0	0	0	0
LOC107437456	0	-0.000729708	-0.0038455	0.0146126	0.0341671	0.035429	0.016687	0.00208837	-0.00415912	-0.000924599	0	-1.643e-06	-8.90236e-05	-0.000129102	0.00125686	0.00936894	0.0248734	0.029289	0.0255507	0.0147864	-0.00574556	-0.00651507	0.00884477	0.0181936	0.0208918	0.0127482	-0.000643137	-0.00263366	-0.00125866	0	0	0	0	0	0	0	0	0	0	0	0	0	0	0	0	0	0	-0.00135951	-0.00682626
LOC107437457	3.45195	3.42472	3.51671	3.63337	3.61496	3.55842	3.46871	3.42242	3.51527	3.64547	3.67927	3.65913	3.64736	3.64852	3.67197	3.69473	3.71322	3.71729	3.7397	3.74034	3.67516	3.616	3.54248	3.57319	3.66867	3.72613	3.68928	3.62832	3.63094	3.64025	3.61156	3.57301	3.52393	3.47575	3.58619	3.72946	3.81526	3.80368	3.76736	3.77551	3.79605	3.83086	3.86479	3.77664	3.72554	3.68677	3.65163	3.66145	3.72268
LOC107437458	0.194621	0.174509	0.142374	0.200579	0.193713	0.0533191	0.0104204	0.138008	0.223126	0.214592	0.21117	0.211247	0.212158	0.201264	0.172978	0.172371	0.202287	0.254048	0.267601	0.263609	0.265818	0.264542	0.258299	0.214193	0.169975	0.177703	0.230999	0.369206	0.452978	0.465382	0.376993	0.267625	0.20116	0.159884	0.197224	0.251409	0.295033	0.255693	0.269552	0.261823	0.1985	0.117985	0.0844018	0.139539	0.219434	0.306504	0.277572	0.209062	0.126944
LOC107437459	0.0416893	0.180495	0.295972	0.236185	0.138707	0.172669	0.277657	0.262484	0.171737	0.131903	0.121391	0.135584	0.165146	0.168407	0.141168	0.129594	0.124359	0.230944	0.31754	0.370735	0.339225	0.271711	0.17668	0.154822	0.16809	0.214417	0.262688	0.240646	0.199305	0.175467	0.167859	0.172799	0.196198	0.223184	0.285342	0.33573	0.284776	0.196897	0.155954	0.207265	0.190138	0.16211	0.229657	0.263813	0.244848	0.173232	0.159234	0.165793	0.169868
LOC107437461	0.211311	0.100164	0.0137173	0.0307469	0.0687155	0.089344	0.0604272	0.0947685	0.110948	0.0755827	0.0297137	0.00316637	0.0717918	0.0973787	0.0851519	0.0620024	0.0157652	0.00585879	0.0105485	0.0176235	0.00641577	0.00975044	0.0255189	0.042785	0.0660319	0.0837673	0.0720075	0.031904	-0.00641659	-0.0106149	0.049321	0.111314	0.13072	0.133166	0.0940313	0.0549115	0.048334	0.0672111	0.108489	0.0945116	0.0358823	-0.00542717	-0.00832545	-0.00593617	0.00211721	0.0185392	0.0278624	0.0429118	0.0661275
LOC107437462	0.0617878	0.0411978	0.018177	0.0229915	0.0228383	0.0175546	0.0343762	0.0264683	0.0125349	-0.00212789	-0.00848997	-0.00544919	0.012856	0.036764	0.0696087	0.09648	0.118131	0.115142	0.107914	0.0975911	0.0809078	0.0627546	0.0400218	0.0393204	0.0672634	0.113075	0.12448	0.0854522	0.0525327	0.0389616	0.0417773	0.0481086	0.0549572	0.0635383	0.0732095	0.0831119	0.0647106	0.0902957	0.110361	0.0942896	0.0781206	0.0721515	0.0489712	0.0240237	0.0173064	0.0257985	0.0145305	0.00755298	0.0260749
LOC107437467	0	0	0	-0.00131087	-0.0031644	0.0166608	0.0281973	0.00995314	0.0111423	0.0250692	0.0236653	0.01423	-0.000355563	-0.00615056	-0.00197495	0	0	0	0	0	0	-8.42819e-05	-0.000323677	-0.00308337	8.9926e-05	0.0151009	0.0261955	0.0226383	0.00890476	-0.00246671	-0.00255382	-0.000273113	0	0	0	-4.7088e-06	-0.00171788	-0.00628209	0.00637274	0.0294638	0.0291942	0.0120321	-0.00517797	-0.00161047	-0.000332367	-2.24442e-05	0	0	0
LOC107437468	0.957617	1.04065	1.0339	0.817719	0.752196	0.809613	0.595911	0.633568	0.837096	0.963824	0.904693	0.764945	0.731765	0.709225	0.697365	0.726795	0.791737	0.894177	1.0209	1.10327	1.0699	0.982297	0.819752	0.806136	0.904655	0.903324	0.689271	0.624537	0.753796	0.876917	0.914953	0.930278	0.94515	0.961834	0.995752	0.995852	0.853872	0.705025	0.63631	0.6663	0.756788	0.771016	0.763583	0.796093	0.83754	0.886651	0.846931	0.800544	0.804382
LOC107437470	-0.00687218	0.0296082	0.0469977	0.0313978	0.0434493	0.0702893	0.03529	0.0118598	0.0374017	0.0599883	0.0585223	0.0537344	0.0789042	0.089911	0.093137	0.0794886	0.0424794	0.015037	0.0104494	0.0156719	0.0248382	0.0207896	0.00360688	0.00741698	0.0252496	0.0380227	0.0311952	0.0127561	0.0209638	0.0285149	0.0263784	0.0213754	0.0103088	-0.00477794	-0.00547139	-0.00261132	-0.00874639	-0.0024045	0.0435852	0.0877165	0.0649479	0.0174078	-0.0116972	-0.00333464	-0.000544487	-3.67988e-05	0	0	0
LOC107437471	0.746588	0.685027	0.711764	0.723997	0.700374	0.692001	0.63472	0.425723	0.45454	0.665722	0.77489	0.803046	0.658099	0.624641	0.719903	0.767004	0.77273	0.653128	0.589381	0.55789	0.588771	0.632975	0.685067	0.724904	0.783136	0.786868	0.730933	0.849769	0.85293	0.758754	0.566532	0.394096	0.386948	0.475331	0.528392	0.58625	0.686592	0.757292	0.878075	0.834885	0.773676	0.799247	0.699078	0.598775	0.590517	0.639077	0.593456	0.476145	0.26689
LOC107437474	0.125601	0.0896609	0.0870264	0.12659	0.0907455	0.0891148	0.184169	0.295554	0.33445	0.299424	0.235987	0.169031	0.141948	0.13246	0.14824	0.146692	0.125183	0.0910445	0.0797101	0.0882032	0.132582	0.148264	0.138423	0.0887644	0.0667718	0.132378	0.195633	0.172368	0.0962746	0.0521227	0.0959323	0.146246	0.146434	0.12876	0.117034	0.115066	0.162222	0.175058	0.121289	0.0687015	0.103406	0.216899	0.250463	0.181364	0.186149	0.219374	0.215464	0.183703	0.119581
LOC107437475	1.64557	1.4735	1.23559	1.16749	1.15718	1.09951	1.12876	1.16982	1.17978	1.08808	1.09782	1.16526	1.26915	1.33694	1.37989	1.37956	1.33815	1.28465	1.2341	1.19631	1.19512	1.1642	1.11003	1.11672	1.16421	1.25065	1.29418	1.2547	1.20011	1.1415	1.13078	1.1537	1.20524	1.27145	1.25834	1.21421	1.23874	1.27366	1.15462	0.949746	0.890987	0.971392	1.09538	1.1728	1.23172	1.28593	1.24313	1.14325	0.977574
LOC107437476	1.31359	1.35203	1.41043	1.56176	1.65189	1.57287	1.47841	1.2125	1.21301	1.2144	1.25639	1.30795	1.26786	1.26195	1.31637	1.37274	1.44544	1.38757	1.31533	1.22751	1.1512	1.16511	1.22751	1.28258	1.32529	1.27473	1.2164	1.18884	1.16405	1.17888	1.18969	1.19456	1.21782	1.25215	1.30306	1.327	1.15529	0.917546	0.813336	1.0804	1.27315	1.38497	1.36076	1.24206	1.16019	1.10287	1.07178	1.0297	0.941883
LOC107437479	0.44936	0.556635	0.546744	0.514674	0.573455	0.56563	0.569344	0.474466	0.367976	0.260561	0.305616	0.427846	0.498367	0.502118	0.417649	0.385725	0.410761	0.563727	0.658259	0.710141	0.693477	0.64338	0.57539	0.563245	0.569995	0.578983	0.49503	0.420955	0.398209	0.384706	0.381412	0.399766	0.450255	0.519622	0.5404	0.529222	0.491017	0.459237	0.465861	0.504745	0.52169	0.519321	0.399482	0.297861	0.322907	0.452236	0.564532	0.582612	0.408532
LOC107437480	0.299071	0.248167	0.310847	0.447302	0.395907	0.336211	0.304548	0.348636	0.468915	0.469688	0.399226	0.314171	0.312046	0.311503	0.3182	0.313718	0.293523	0.248398	0.237093	0.244068	0.26809	0.294736	0.320188	0.284298	0.227591	0.189125	0.221615	0.29639	0.287797	0.268817	0.285467	0.308887	0.332951	0.361467	0.357375	0.341553	0.355497	0.295776	0.184771	0.204361	0.23707	0.277514	0.339486	0.369841	0.353648	0.297454	0.290811	0.301986	0.302227
LOC107437481	0.427706	0.540608	0.576773	0.435794	0.402456	0.439081	0.40817	0.520239	0.741429	0.681109	0.555866	0.451352	0.503485	0.531516	0.545599	0.513501	0.418232	0.458015	0.513937	0.571943	0.616455	0.657816	0.69245	0.680584	0.579377	0.414526	0.443113	0.560605	0.576594	0.555466	0.467625	0.382862	0.384838	0.427207	0.450863	0.49112	0.550813	0.639385	0.706895	0.709093	0.714631	0.704017	0.610237	0.575287	0.637489	0.760316	0.726585	0.630252	0.505947
LOC107437483	0.062155	0.0601566	0.0302303	-7.86414e-05	0.00659601	0.0397121	0.0332004	0.0456476	0.0610973	0.0503054	0.0205653	-0.00744442	0.0217893	0.0530825	0.0983971	0.118434	0.109604	0.0814727	0.0588348	0.0374282	0.0165146	0.00938917	0.00798829	0.0291071	0.0721755	0.115194	0.116922	0.0779853	0.0274818	-0.00318468	0.0243898	0.0713201	0.121345	0.173257	0.165474	0.127017	0.0509606	0.021686	-0.00478779	-0.0120854	0.0483461	0.0949719	0.0820326	0.0158829	0.0150726	0.0557117	0.0800293	0.0885534	0.0631445
LOC107437484	0.0166306	0.022895	0.00748273	0.00594885	0.0474122	0.0732506	0.120485	0.12187	0.0590442	0.000311616	-0.00290537	0.019452	0.0301175	0.0264678	0.00371912	-0.00705079	-0.00506066	0.0364969	0.06242	0.0762743	0.0735168	0.0708567	0.0667045	0.0556168	0.0279398	0.00513484	0.0303405	0.0419301	0.0301091	0.0150666	0.00258857	-0.00494494	0.00413745	0.0202534	0.0249648	0.0257802	0.00865981	0.0133188	0.0248133	0.0181994	0.000868924	-0.00462544	-2.41393e-05	0	0	0	0	0	0
LOC107437485	0	-4.41509e-05	0.00868705	0.0246762	0.0144731	-0.00181261	0.0208378	0.0271173	0.0148593	-0.00128493	-0.00455469	-0.000837001	-0.000194858	-0.00104261	-0.00477581	-0.00265475	0.00586846	0.0172531	0.0212675	0.0190762	0.00573359	-0.000535541	-0.000284008	0	0	0	0	0	0	-1.82543e-06	-2.18525e-05	-3.71387e-05	-0.00236405	-0.00477449	0.00352888	0.0154158	0.040041	0.0441901	0.0216911	0.00168646	-0.00373764	-0.000288619	-1.41829e-06	0	0	0	0	-0.000386868	-0.00206212
LOC107437486	0.177694	0.225851	0.387312	0.325653	0.195998	0.212951	0.212698	0.277672	0.273867	0.306642	0.274769	0.23904	0.285213	0.287251	0.267898	0.250408	0.212288	0.183134	0.19879	0.224334	0.235304	0.23582	0.216356	0.205161	0.232121	0.264898	0.254534	0.245787	0.234016	0.227805	0.234047	0.243107	0.254422	0.268142	0.249145	0.221444	0.201444	0.203921	0.207299	0.196254	0.152934	0.139709	0.12558	0.0546705	0.0890015	0.200358	0.299445	0.337758	0.223547
LOC107437488	0.0688765	0.0996346	0.0830137	0.0261451	0.0165396	0.0346071	0.0777732	0.0989852	0.0689226	0.0494667	0.0521484	0.0712472	0.0963458	0.101328	0.0841761	0.0689118	0.0513555	0.0547389	0.0478446	0.034434	0.00730251	0.0247709	0.0880986	0.122104	0.100383	0.0331174	0.0586654	0.148836	0.189917	0.199488	0.153138	0.0948612	0.0586456	0.026584	0.0127783	0.0183248	0.0706319	0.0844969	0.0423142	0.00542723	0.0341181	0.0991304	0.130822	0.0856701	0.0555228	0.0277623	0.0239591	0.0187253	-0.0111293
LOC107437490	0	0	0	0	0	0	0	0	0	0	0	0	0	0	0	0	0	0	0	0	0	-0.00122162	-0.00454374	-0.00311202	0.00769003	0.0229757	0.0247234	0.0127859	0.000561155	-0.0067671	-0.00433138	-0.000409511	0	0	0	-1.36329e-05	-0.00483352	-0.00306873	0.0140291	0.0210681	0.0385076	0.0414906	0.029642	0.00857524	-0.000801368	-0.000312905	-9.08347e-05	0	0
LOC107437492	0.0832973	0.095674	0.0979828	0.0593738	0.0640599	0.163807	0.201762	0.130857	0.0988996	0.137986	0.143284	0.132101	0.0845188	0.0619544	0.0714413	0.087216	0.106711	0.113516	0.127774	0.136288	0.129254	0.149278	0.184567	0.201115	0.219774	0.221368	0.187636	0.129767	0.0681465	0.0393208	0.0777895	0.125319	0.138936	0.139521	0.138016	0.143029	0.180187	0.178551	0.169502	0.149666	0.144582	0.11588	0.109764	0.11124	0.138162	0.184283	0.275885	0.340465	0.313668
LOC107437493	0.530528	0.326122	0.204936	0.296211	0.335161	0.235395	0.170601	0.244154	0.383982	0.413486	0.337224	0.228514	0.153177	0.167512	0.294182	0.371438	0.400624	0.40371	0.342886	0.261034	0.205178	0.215015	0.279837	0.314096	0.32973	0.349559	0.35726	0.297403	0.226393	0.208948	0.289639	0.376712	0.413929	0.425818	0.362471	0.285554	0.190407	0.201678	0.223996	0.247657	0.28277	0.296637	0.291723	0.319414	0.381741	0.466747	0.463603	0.420284	0.34474
LOC107437496	0	0	-4.30301e-05	-0.000145101	0.00804407	0.0190035	0.00733231	0.0285212	0.0517416	0.0426157	0.0221314	-0.00108348	-0.00223613	-0.00192491	-0.000571317	0	0	0	0	0	0	0	0	0	0	0	0	0	0	-0.000193072	-0.00226621	-0.00364873	-0.00107479	0.00491559	0.0200813	0.0328526	0.0319425	0.0102848	-0.00260821	0	0	-0.00091765	-0.00293734	0.00518355	0.0176942	0.0304544	0.0253013	0.0128521	-0.0016771
LOC107437500	0.275961	0.256781	0.242185	0.255007	0.151202	0.095655	0.193427	0.218367	0.214301	0.237262	0.207154	0.151028	0.0774149	0.0894142	0.204302	0.279837	0.320407	0.307019	0.274982	0.242867	0.239471	0.256807	0.298907	0.326199	0.315043	0.274216	0.228123	0.213016	0.178199	0.168505	0.218017	0.274817	0.302435	0.315338	0.278362	0.239992	0.233947	0.286805	0.314458	0.222478	0.223427	0.304665	0.337978	0.279997	0.230687	0.195641	0.209323	0.241229	0.304118
LOC107437501	0	-7.83573e-05	0.01144	0.0275691	0.0161027	-0.00159353	-0.000356573	0	-0.000797373	0.00681345	0.020941	0.0313177	0.0272048	0.0190917	0.00353525	-0.003401	-1.42279e-06	-2.53415e-07	0	0	0	0	0	0	0	0	0	0	0	0	0	0	-0.00180056	-0.00415014	0.0012343	0.00875536	0.0233752	0.0237299	0.00769237	-0.00532141	-0.0003853	0	0	0	0	0	0	0	0
LOC107437502	0.257584	0.326814	0.47734	0.367503	0.264995	0.322956	0.328311	0.294564	0.378099	0.418979	0.362162	0.266366	0.159638	0.13409	0.194292	0.270622	0.371881	0.426459	0.419267	0.364147	0.243596	0.193219	0.208497	0.257384	0.309825	0.31812	0.328527	0.364818	0.374632	0.353857	0.29266	0.241304	0.248697	0.284489	0.305262	0.325273	0.371507	0.373831	0.346472	0.301967	0.269221	0.231927	0.208859	0.327663	0.376035	0.393592	0.36802	0.366126	0.470004
LOC107437503	0.932016	0.860736	1.05038	1.13628	0.999199	0.921465	0.858635	0.756881	0.828262	1.06988	1.11153	1.04307	0.902683	0.835413	0.851237	0.866265	0.864724	0.946994	1.05846	1.13934	1.10469	1.02008	0.877955	0.838071	0.869984	0.91768	1.00845	1.13118	1.11298	1.05033	0.98165	0.928147	0.931001	0.963671	0.989788	1.00781	1.00401	1.05663	1.09277	1.08694	0.946693	0.884224	0.990977	0.996126	1.03779	1.09626	1.10864	1.05983	0.866163
LOC107437504	0.05166	0.0425379	0.0394029	0.0598478	0.106448	0.0594531	0.0451304	0.0879721	0.0815561	0.040964	0.0422753	0.0607706	0.0741719	0.0721661	0.053107	0.044909	0.0486566	0.0449981	0.0363168	0.0344622	0.0497961	0.0691018	0.0972914	0.100964	0.0831341	0.0612527	0.0252586	0.0145895	0.0204464	0.0250895	0.0268615	0.029899	0.0326645	0.0363962	0.0261212	0.0122914	0.0179706	0.0315953	0.0372964	0.0320061	0.041987	0.0597667	0.0723887	0.0800383	0.0823601	0.0786229	0.0801104	0.0772195	0.0682707
LOC107437505	0.130468	0.098917	0.0524455	0.0475097	0.0885708	0.109934	0.0645144	0.103235	0.132927	0.0965101	0.0527998	0.0114005	0.0184478	0.0254108	0.0286153	0.0431748	0.0732366	0.0833331	0.0720969	0.0460193	0.000822143	-0.0156133	-0.00877366	-0.000248599	0.0129944	0.0232282	0.0188497	0.0046997	-0.00319398	-0.00507551	0.00509169	0.0223427	0.0471267	0.0763629	0.0890834	0.0903467	0.0783973	0.0624006	0.0287199	0.0179787	0.0272215	0.0777411	0.10701	0.0731643	0.0369242	-0.000217153	0.0155083	0.0330082	0.0267558
LOC107437506	0.0295708	0.116945	0.142661	0.0510377	-0.00542508	0.0359175	0.102205	0.0914251	0.0703675	0.120422	0.125583	0.102491	0.0557631	0.0438407	0.0701964	0.0833457	0.0822476	0.0739894	0.0632179	0.0509579	0.0313604	0.0285041	0.0432403	0.048144	0.0339105	-7.80336e-05	-0.00444627	0.0403927	0.0552742	0.0668036	0.0841073	0.0953945	0.0940471	0.0900686	0.0825297	0.0744561	0.0795671	0.0474143	0.00759376	0.0364678	0.0400672	0.0220477	0.0217051	0.0310504	0.021366	-0.00239892	-0.0101097	0.0178025	0.101345
LOC107437507	0.464949	0.488852	0.485457	0.552546	0.593758	0.504834	0.443765	0.480517	0.433404	0.384031	0.3528	0.343389	0.371143	0.406475	0.461926	0.488788	0.487652	0.435871	0.34991	0.257408	0.178404	0.224109	0.385116	0.455908	0.429422	0.333387	0.319534	0.321376	0.309672	0.327362	0.388055	0.438226	0.415675	0.349554	0.282153	0.23071	0.248693	0.26572	0.282643	0.356082	0.400432	0.382892	0.383973	0.340544	0.320553	0.31482	0.363309	0.3902	0.31558
LOC107437508	0.645288	0.707334	0.610253	0.412836	0.500165	0.758515	0.744977	0.611975	0.555689	0.523094	0.495541	0.497636	0.631751	0.706	0.713601	0.657273	0.523849	0.480994	0.462528	0.461547	0.429179	0.450713	0.540547	0.687217	0.80344	0.782662	0.653001	0.537948	0.54592	0.604779	0.698045	0.780367	0.770296	0.717734	0.663079	0.60763	0.637978	0.622351	0.517838	0.438648	0.436802	0.521657	0.651766	0.609424	0.510052	0.383005	0.389018	0.432769	0.454844
LOC107437509	0.0490499	0.1193	0.202851	0.219102	0.155046	0.0971854	0.141834	0.234336	0.284281	0.240947	0.202989	0.170002	0.168217	0.175669	0.188726	0.185088	0.167522	0.130823	0.125358	0.155717	0.23192	0.260456	0.266101	0.227064	0.179704	0.177324	0.129055	0.0793363	0.046828	0.0438746	0.0882189	0.13492	0.132713	0.111155	0.105549	0.117495	0.22803	0.274472	0.201201	0.0752256	0.0620045	0.129919	0.177777	0.175846	0.14824	0.106467	0.159971	0.221494	0.25738
LOC107437510	0.428944	0.490378	0.404765	0.249713	0.265532	0.277194	0.259117	0.272248	0.288786	0.321581	0.314335	0.278689	0.208488	0.176452	0.184535	0.191485	0.196276	0.166465	0.221821	0.32156	0.470177	0.515971	0.470456	0.393084	0.33702	0.292438	0.227765	0.238851	0.247876	0.236199	0.219598	0.223976	0.276666	0.357452	0.407607	0.422371	0.422667	0.361104	0.243741	0.191083	0.222981	0.27943	0.286809	0.197673	0.136599	0.098487	0.167273	0.269634	0.361016
LOC107437511	0	0	0	0	-0.00103466	-0.000293534	0.0185277	0.0230893	0.0122749	-0.00130748	-0.00749025	-0.00500112	0.0139239	0.0276286	0.0428537	0.0496676	0.0456751	0.0281761	0.0167322	0.00753724	-0.00190041	-0.00377341	-0.00194496	-0.00297775	0.00224546	0.0161464	0.0226107	0.0164732	0.00446852	-0.00441592	-0.00326309	-0.000322688	-5.25167e-05	-0.000139388	-0.00355514	-0.0042677	0.0015712	0.0256431	0.0503257	0.0357273	0.0239227	0.0239765	0.0211385	0.0129914	0.0209178	0.0372286	0.0283709	0.0175408	0.0191041
LOC107437512	0.197394	0.190628	0.146234	0.056967	0.0244172	0.0453397	0.0195715	0.00493394	0.0859678	0.142781	0.115289	0.0556857	0.0283246	0.019668	0.0359997	0.0513048	0.0613136	0.0988768	0.114679	0.108302	0.0567323	0.0347782	0.0363898	0.048176	0.0660241	0.093462	0.117108	0.0955435	0.0571823	0.0306382	0.0223582	0.0209332	0.0294634	0.0423304	0.0481426	0.05769	0.0540148	0.0782168	0.125509	0.0961222	0.088981	0.119847	0.16803	0.14047	0.109346	0.071329	0.0582769	0.0523595	0.0367107
LOC107437513	1.65612	1.47872	1.36024	1.42869	1.39491	1.44887	1.44771	1.30339	1.31497	1.38417	1.41676	1.42921	1.37953	1.36573	1.40179	1.42743	1.44469	1.46607	1.49938	1.5405	1.63302	1.62909	1.52957	1.5099	1.50891	1.46903	1.41176	1.40166	1.54842	1.67912	1.64711	1.567	1.47907	1.37383	1.41245	1.50104	1.55761	1.59868	1.55263	1.45505	1.37285	1.43182	1.59372	1.64539	1.56925	1.38848	1.24041	1.19382	1.33523
LOC107437514	0	0	0	-0.000168405	-0.00173396	0.00475612	0.0196167	0.0168195	0.00402129	-0.00767068	0.00912345	0.034417	0.0422481	0.0374153	0.0145882	-0.000321664	-0.00578478	0.00489307	0.0152897	0.0217966	0.018288	0.0254123	0.0405116	0.0622287	0.0687578	0.0393093	0.0231615	0.0445232	0.0523034	0.0480294	0.0238668	-0.000178835	-0.00776463	-0.00725559	0.000931927	0.0146012	0.0450864	0.0542685	0.0416078	0.0192263	0.0125198	0.00175835	-0.00374912	-0.00556369	0.00272458	0.018545	0.0395502	0.0521177	0.0413824
LOC107437515	-3.57065e-05	0.0269074	0.0271725	0.00149202	-0.00256054	0	0	-0.00274939	0.00598365	0.0322667	0.0354075	0.0261684	0.0055074	-0.00448891	-0.00176685	-1.57401e-07	0	0	0	0	0	0	0	0	0	0	0	0	0	0	0	0	0	0	0	0	0	0	0	0	0	0	0	0	0	0	0	0	0
LOC107437523	0	0	0	0	0	0	0	0	-0.00155165	0.0080837	0.0165044	0.0203368	0.0116143	0.00870498	0.0133257	0.0260922	0.0491127	0.0460584	0.0349656	0.0240191	0.025521	0.027845	0.0313954	0.0139709	-0.00342371	0.00738016	0.0153356	0.020406	0.0479068	0.0645151	0.0545155	0.0386195	0.0264503	0.0130543	0.0159841	0.0237408	0.0275285	0.0409267	0.0433435	0.0127993	-0.00668453	-0.00343457	-0.00566224	0.0117692	0.0241431	0.03237	0.0206793	0.00492408	0.000292973
LOC107437524	0	0	0	0	0	0	0	0	-0.00317476	0.0161297	0.0313907	0.0376902	0.0269713	0.0157498	0.00171147	-0.00365118	-0.000159685	-0.00730936	1.62537e-05	0.0162396	0.043088	0.0469711	0.0314647	0.00896499	-0.00454159	-4.10073e-07	0	0	0	0	0	0	0	0	0	0	0	0	0	0	0	0	0	0	-0.000388387	-0.00116762	-0.00494078	0.000779405	0.0269792
LOC107437525	0.0390375	0.0206925	-0.000108633	-0.00174834	0	0	0	0	0	0	0	-8.73112e-05	-0.0045528	0.000349329	0.0214505	0.0411282	0.0612016	0.0556124	0.0366737	0.0121888	-0.00288547	-0.00517995	-0.000894435	0	0	0	0	-0.00444843	0.0141093	0.0379908	0.0538085	0.059637	0.0407072	0.00787651	0.0097189	0.0206905	0.0314616	0.0219936	-0.00167338	-0.00194523	0	0	0	0	0	0	0	0	0
LOC107437526	2.38782	2.38357	2.48459	2.61352	2.28464	1.9349	1.90174	1.79043	1.57375	1.45679	1.38121	1.30657	1.12687	0.952148	0.780255	0.635343	0.518526	0.434644	0.359988	0.298103	0.278473	0.25184	0.212069	0.219807	0.24175	0.205421	0.12489	0.0480242	0.0784048	0.133416	0.167257	0.185552	0.171323	0.135593	0.119668	0.102751	0.0253597	-0.0189276	0.0382761	0.114975	0.195104	0.231631	0.185472	0.111765	0.0586625	0.0223519	0.0291578	0.061943	0.13044
LOC107437527	0.852154	0.887766	0.968869	1.09961	1.03448	0.921568	0.994898	1.00196	1.04185	1.07549	1.04951	0.985535	0.8354	0.791905	0.857984	0.897391	0.923422	0.881267	0.840047	0.826492	0.890337	0.959004	1.04955	1.06092	0.996298	0.872934	0.778163	0.780376	0.656928	0.572641	0.619986	0.70101	0.784033	0.884016	0.83206	0.763977	0.801411	0.833763	0.831174	0.768555	0.679105	0.566559	0.592715	0.797712	0.915785	1.00057	1.04512	1.03495	0.975502
LOC107437528	0.627202	0.604161	0.816742	0.827201	0.644819	0.679112	0.728172	0.722005	0.786975	0.833722	0.822043	0.791864	0.771634	0.770436	0.798187	0.800808	0.7707	0.762123	0.790207	0.821368	0.850762	0.824392	0.735977	0.676886	0.682517	0.772901	0.970808	1.06724	1.02369	0.953305	0.88739	0.82622	0.783309	0.742486	0.761924	0.796902	0.836677	0.814651	0.818611	0.771798	0.732657	0.786194	0.843011	0.780684	0.750557	0.740558	0.68034	0.668369	0.762218
LOC107437530	0	0	-0.000139907	-0.00018941	0.0153221	0.030339	0.0164677	-0.00329734	-0.00238391	-0.00488136	0.00238629	0.0190508	0.0391019	0.0410381	0.0219506	0.0086133	-0.00149758	0.00784418	0.0147955	0.0310787	0.0674798	0.0797716	0.0788503	0.0422309	0.000884938	0.0102463	0.0248564	0.0149254	0.0195005	0.0353881	0.0694508	0.0951126	0.0813194	0.0471601	0.0172558	-0.00510929	-0.00552434	0.00641859	0.0219137	0.0181492	0.0175084	0.0281045	0.0330171	0.0138253	0.000695144	-0.00796404	-0.00681057	0.0146887	0.0722693
LOC107437531	-0.00315857	0.00475626	0.0293167	0.0576786	0.0491514	0.0134371	-0.00479086	-0.000305023	-4.10391e-09	0	0	0	0	0	0	0	0	0	0	0	0	0	0	0	0	0	0	-0.00899444	0.0226473	0.0587446	0.0826104	0.0926947	0.0680387	0.0219278	0.0028582	-0.00326603	0.014648	0.0244337	0.0201788	0.0010598	-0.00366391	-0.00276173	-0.00806954	0.0167948	0.0340642	0.0450249	0.0277067	0.0109095	0.0197712
LOC107437532	0	-0.000250181	0.0150607	0.0257627	0.0118869	-0.00193164	-0.00010571	0	-0.00084474	0.00251312	0.0259687	0.0500689	0.0500697	0.0458461	0.0323413	0.0234615	0.023196	0.014988	0.00468943	-0.00329772	-0.000631445	0	0	0	0	0	0	-0.00442726	0.0135504	0.0297485	0.0320238	0.0285104	0.0162188	-0.00279009	-0.00341982	0	0	0	0	0	0	0	0	0	0	0	0	0	0
LOC107437533	0	0	0	0	0	0	0	0	0	0	0	0	0	0	0	0	0	0	0	0	0	0	0	0	0	0	0	0	0	0	0	0	0	0	0	-7.00351e-06	-0.00252426	-0.00377546	0.00783059	0.0207335	0.0171155	0.00459587	-0.00370889	-0.000847184	-8.14233e-06	-5.46175e-07	0	0	0
LOC107437535	0.729804	0.749702	0.584385	0.511133	0.475522	0.411883	0.497664	0.564207	0.58727	0.638774	0.62221	0.598653	0.68908	0.743371	0.783582	0.759779	0.646047	0.551533	0.541248	0.580361	0.617646	0.635641	0.65189	0.616041	0.530733	0.470858	0.428352	0.383492	0.399639	0.406985	0.398685	0.403524	0.441439	0.483654	0.420585	0.346282	0.302117	0.460582	0.657383	0.750059	0.601012	0.489909	0.375516	0.459228	0.54506	0.623209	0.600961	0.550569	0.507997
LOC107437538	0	0	0	-0.000719317	0.00289514	0.019284	0.0176646	0.00230969	-0.0035429	-0.000794485	-0.00174361	-0.002666	0.00713308	0.01642	0.0260636	0.0265611	0.016583	0.00102043	0.0076622	0.0239243	0.0441539	0.0492513	0.0385864	0.0238189	0.0127872	0.0104231	0.0258276	0.0252399	0.0335163	0.0378199	0.0346523	0.0282602	0.0147699	-0.00466834	-0.0042803	0	0	0	0	0	0	0	0	0	0	0	0	0	0
LOC107437541	1.12608	1.05995	1.03771	1.05831	1.03315	1.00433	1.02296	1.02851	1.08066	0.974029	0.929834	0.938513	1.00109	1.0097	0.959786	0.892631	0.801313	0.844861	0.876748	0.899481	0.910437	0.919769	0.925283	0.911362	0.885801	0.894492	0.95734	0.958746	0.945938	0.932457	0.924288	0.916073	0.896458	0.871041	0.958759	1.06925	1.18974	1.14896	0.898098	0.762831	0.942277	1.13489	1.13843	1.10185	1.04216	0.958893	0.934112	0.964171	1.11243
LOC107437550	0.0960717	0.0695068	0.0589704	0.0677031	0.0610092	0.0455559	0.0558091	0.071014	0.0784615	0.062982	0.0804212	0.106308	0.137981	0.152326	0.145299	0.13084	0.112614	0.0629757	0.0275255	0.0044576	-0.0037608	-0.00672324	-0.00124302	0	0	-6.54921e-05	-0.00401712	0.00615107	0.0243474	0.0404266	0.0474278	0.0504126	0.0553631	0.0597281	0.0540867	0.0458088	0.0154552	0.0244332	0.0508395	0.0369878	0.021992	0.0218937	0.0228567	0.00690751	0.0200302	0.0505071	0.0523688	0.0417818	0.015608
LOC107437557	0.0189761	0.0455812	0.0721518	0.0627134	0.105275	0.148906	0.113298	0.0513798	0.00828591	0.00425136	0.0280366	0.0580277	0.0491879	0.0488544	0.0557	0.0566497	0.0556413	0.0268978	0.0104997	0.0118654	0.0516329	0.101392	0.168577	0.175268	0.146847	0.107082	0.0678427	0.0516455	0.0207995	0.0023875	0.015089	0.0357202	0.0519393	0.0652064	0.0637616	0.0598028	0.0409799	0.0599098	0.0673139	0.0393221	0.013561	0.020909	0.0861707	0.111436	0.0880633	0.0280376	0.00425058	-0.00484482	-0.000302619
LOC107437558	0.19018	0.125062	0.094448	0.219765	0.273266	0.180646	0.275104	0.40647	0.32901	0.246512	0.225955	0.230225	0.222345	0.232604	0.269135	0.302813	0.335974	0.297605	0.251523	0.198726	0.146956	0.146676	0.18647	0.197964	0.207022	0.201656	0.18685	0.217398	0.211003	0.206912	0.221851	0.228608	0.200346	0.162402	0.158565	0.176597	0.27371	0.303397	0.272339	0.271039	0.218245	0.169123	0.103754	0.152897	0.159476	0.144563	0.0827029	0.0517341	0.111147
LOC107437559	0.391277	0.427024	0.483159	0.444021	0.383142	0.288183	0.187189	0.166759	0.10533	0.130007	0.194394	0.268587	0.297705	0.281447	0.204149	0.155392	0.132822	0.167665	0.171452	0.153853	0.10051	0.110691	0.182139	0.245829	0.268597	0.216038	0.131285	0.102146	0.139019	0.197478	0.282066	0.352093	0.348569	0.309631	0.259281	0.216161	0.240426	0.25109	0.260292	0.228513	0.199238	0.178768	0.183588	0.161034	0.126344	0.0878284	0.0846113	0.114135	0.180682
LOC107437563	0.104968	0.0959664	0.114542	0.072946	0.0668478	0.0934672	0.114391	0.110445	0.0699633	0.0398896	0.0826709	0.142262	0.133713	0.129051	0.111851	0.121561	0.170717	0.234241	0.243434	0.226721	0.20258	0.148927	0.0734061	0.0798327	0.129141	0.188395	0.220111	0.210445	0.210065	0.219233	0.26125	0.298811	0.284077	0.25252	0.215584	0.189802	0.27456	0.311972	0.349584	0.372459	0.311454	0.244941	0.171441	0.192563	0.254397	0.349821	0.392754	0.391556	0.362317
LOC107437564	1.17255	0.98515	0.685238	0.641796	0.591334	0.422497	0.27833	0.205722	0.142718	0.112739	0.160463	0.254086	0.339269	0.387918	0.4036	0.412338	0.409045	0.419695	0.441835	0.485518	0.597354	0.66777	0.690676	0.692895	0.726991	0.867207	0.976811	0.845642	0.696634	0.642355	0.76679	0.887124	0.854939	0.747975	0.63542	0.558912	0.566794	0.651609	0.666916	0.618008	0.553823	0.526381	0.477645	0.269298	0.16591	0.13568	0.17373	0.216748	0.189646
LOC107437568	-0.00763899	0.0192796	0.0483807	0.0243716	-0.00592326	-0.000181869	0	0	0	0	0	0	0	-0.00017945	-0.000871381	-0.00167067	-0.00321736	0.0100206	0.0195894	0.0246782	0.0220386	0.0142188	0.000784747	-0.00130509	0	0	0	-0.00425916	0.0124996	0.045762	0.0763692	0.091929	0.0694605	0.0236122	0.0049772	-2.80226e-20	-3.53951e-21	0	0	0	0	0	0	-0.00385569	0.0051298	0.0215026	0.0265278	0.0232751	0.00447331
LOC107437569	0.610199	0.649909	0.640751	0.599958	0.596836	0.616471	0.569477	0.503786	0.495043	0.472958	0.501627	0.570026	0.651508	0.6726	0.624716	0.56652	0.489559	0.500987	0.499129	0.502909	0.51645	0.597476	0.74536	0.787087	0.701267	0.536912	0.499608	0.542987	0.52674	0.481709	0.425934	0.401143	0.474065	0.597351	0.638697	0.638281	0.602311	0.553029	0.484004	0.47486	0.543559	0.61874	0.573295	0.488762	0.414509	0.355688	0.389445	0.434251	0.483386
LOC107437570	0.357283	0.325021	0.200933	0.141626	0.277799	0.351884	0.286532	0.218051	0.234772	0.305367	0.290366	0.233906	0.15421	0.128305	0.164348	0.17416	0.152033	0.114439	0.0989406	0.103543	0.1463	0.16512	0.160964	0.165541	0.192884	0.22777	0.242604	0.182141	0.201497	0.247801	0.283451	0.297066	0.251829	0.173457	0.167926	0.184099	0.186665	0.17213	0.178628	0.197963	0.222365	0.315111	0.327203	0.26889	0.225015	0.193676	0.185106	0.159099	0.103261
LOC107437571	0	0	0	0	0	0	0	0	0	0	0	0	0	-0.00119255	-0.00567924	-0.00516217	0.000507162	0.023621	0.0351486	0.0370004	0.0224836	0.0104529	0.00129063	-1.71699e-05	-0.00115538	-0.0044067	-0.000466785	0.0250517	0.0682378	0.0926777	0.0737286	0.0439642	0.0196675	-0.00493423	-0.00526171	0	0	0	0	0	0	0	0	0	0	0	0	0	0
LOC107437573	0	0	0	0	0	0	0	0	0	0	0	0	0	0	0	0	0	0	0	0	0	0	0	0	0	0	0	0	0	-1.58837e-05	0.000264383	0.00249304	0.010855	0.0211472	0.0220752	0.0182188	-0.00050028	-0.00185825	0	0	0	0	0	0	0	0	0	-0.00103888	-0.00538559
LOC107437577	0.921605	0.877396	0.734236	0.671771	0.801754	0.863322	0.746445	0.668187	0.668657	0.691113	0.780947	0.875937	0.932571	0.906144	0.766121	0.664048	0.604665	0.624709	0.715033	0.838882	0.981515	1.01645	0.953116	0.858388	0.767528	0.717013	0.794944	0.96199	1.05446	1.0729	1.02122	0.958729	0.9308	0.91879	0.884252	0.830372	0.804822	0.743066	0.723849	0.801185	0.777471	0.643742	0.618275	0.711951	0.720407	0.675283	0.65287	0.686832	0.819817
LOC107437581	0.0494971	0.0143728	-0.00750496	0	0	0	0	0	0	0	0	0	0	0	0	0	0	0	0	0	0	0	0	0	0	0	0	0	0	0	0	0	0	0	0	0	0	0	0	0	0	0	0	0	0	0	0	0	0
LOC107437588	0.014827	0.0549362	0.0662568	0.0289607	0.0114285	0.0313129	0.0495369	0.0271214	0.00388391	0.0308476	0.0498692	0.0573479	0.0355913	0.0171295	0.00114302	0.00441229	0.0275612	0.0325418	0.0284669	0.021983	0.0163206	0.0180214	0.0276373	0.0260575	0.0196089	0.0294214	0.045573	0.0415526	0.0259368	0.0148534	0.0211036	0.0301707	0.0301405	0.0272245	0.0191177	0.0149858	0.0483881	0.061035	0.0414737	0.00854795	0.0149998	0.0329038	0.0286669	0.00686295	-0.00177321	-0.000416541	-0.00455396	-0.00215833	0.016611
LOC107437590	0.0301271	0.0631781	0.151865	0.205499	0.156622	0.0579555	-0.0151512	0.033377	0.101044	0.103526	0.0887426	0.0727376	0.0906746	0.098798	0.0950112	0.0852764	0.0669943	0.0611762	0.0870956	0.133679	0.211816	0.216291	0.15532	0.088515	0.0402595	0.037587	0.075797	0.123297	0.13465	0.128087	0.0992609	0.0694515	0.0638536	0.0670895	0.0457722	0.0197949	-0.00149816	-0.0075597	-0.000911398	0.0272066	0.0639678	0.0593291	0.0210894	0.0277176	0.061273	0.109022	0.0965002	0.0854268	0.111508
LOC107437591	0.0419663	0.0124101	-0.00631585	-0.00018941	0.0153221	0.030339	0.0164677	-0.0087763	0.0132272	0.0325951	0.0283579	0.0144463	0.00882886	0.0136799	0.0312067	0.0413506	0.0441193	0.0310385	0.0220598	0.013859	-0.00234341	-0.00772095	-0.00271	0.00906466	0.021173	0.0222884	0.00947559	-0.00329946	-0.00390031	5.65446e-05	0.0157111	0.0337705	0.040053	0.0418205	0.0357809	0.0238712	0.0301994	0.0185707	-0.00623058	0.0127997	0.0271116	0.0209882	0.00296394	-0.00243154	-0.00378856	-2.34522e-05	0.0172165	0.0313089	0.0332309
LOC107437592	0.374155	0.348603	0.326983	0.337993	0.23307	0.285869	0.443933	0.487749	0.426795	0.31999	0.281147	0.27988	0.307312	0.335701	0.356203	0.340993	0.295701	0.261775	0.231978	0.236789	0.322227	0.365274	0.389602	0.373494	0.335555	0.351075	0.400564	0.413332	0.403055	0.405205	0.442239	0.475371	0.478183	0.466266	0.449213	0.431015	0.390505	0.372853	0.394591	0.424454	0.408827	0.442913	0.553136	0.593945	0.577613	0.512998	0.482437	0.455016	0.406363
LOC107437593	0.163905	0.18626	0.237849	0.20678	0.071221	0.137762	0.362366	0.359263	0.249757	0.214233	0.223759	0.241841	0.182874	0.1697	0.204519	0.225914	0.243643	0.206005	0.187078	0.205064	0.316227	0.358229	0.348467	0.289874	0.245084	0.286043	0.318596	0.317665	0.285296	0.279755	0.341549	0.393794	0.371049	0.31426	0.237066	0.188113	0.278612	0.366658	0.322967	0.248067	0.31406	0.34813	0.25754	0.194018	0.214716	0.292675	0.292052	0.254517	0.203116
LOC107437594	1.1426	1.04821	0.879084	0.871451	1.07642	1.06512	0.89123	0.866138	1.00827	1.12061	1.19919	1.24407	1.25191	1.19669	1.04913	0.94443	0.880512	0.912983	0.948709	0.974852	0.936682	0.924571	0.947416	0.968755	0.953417	0.929224	0.95621	1.07481	1.14706	1.11512	0.943207	0.786708	0.791795	0.868802	0.941446	0.998737	1.00829	1.04123	0.914376	0.751612	0.721697	0.813408	0.965569	1.02685	1.0147	0.948241	0.957323	1.01131	1.09071
LOC107437595	0	0	0	-0.00353639	-0.0050938	0.0489256	0.0888788	0.0899724	0.0620676	0.0357876	0.0116108	-0.00631119	0.000971418	0.0175217	0.048749	0.069374	0.0808102	0.0705196	0.050691	0.0280087	0.0103446	0.00680981	0.0136209	0.0241576	0.0311986	0.0247203	0.0169753	0.0251622	0.035202	0.0376096	0.0212396	0.00292417	-0.0059508	-0.00771216	0.000702534	0.0194195	0.0797289	0.104022	0.0795925	0.0271891	0.0381838	0.0526237	0.0465555	0.0373192	0.024415	0.0111839	0.0109002	0.0170574	0.0271108
LOC107437598	0.415508	0.464517	0.494129	0.567	0.617846	0.446032	0.384318	0.500224	0.611073	0.550097	0.507996	0.478528	0.452971	0.450142	0.478544	0.515041	0.570173	0.579674	0.537822	0.467559	0.38304	0.359995	0.389685	0.452077	0.50176	0.47048	0.387097	0.445217	0.612628	0.72692	0.655788	0.536768	0.439264	0.343923	0.349134	0.386979	0.424829	0.419678	0.374371	0.268181	0.319007	0.431384	0.529153	0.513627	0.52146	0.525315	0.508977	0.452196	0.316644
LOC107437599	0	0	0	0	0	0	0	0	0	0	0	0	0	0	0	0	0	0	0	0	0	0	0	0	-0.00279601	-0.00473571	0.0118422	0.0299657	0.0317161	0.0260317	0.0117299	-0.00187185	-0.00336412	0	0	0	0	0	0	0	0	0	0	0	0	0	0	0	0
LOC107437602	0	0	0	0	0	0	0	0	0	0	0	0	0	-0.0010264	-0.00482469	-0.00365317	0.00286492	0.0175809	0.0239782	0.0235412	0.0112116	0.00238244	-0.00378653	-0.00534621	0.00678082	0.0321916	0.0376823	0.0340927	0.0318222	0.0261208	0.0200137	0.0129321	0.00412002	-0.00378591	-0.00246787	-1.43013e-09	-5.30639e-07	-0.00332499	-0.00212874	0.0178424	0.0265082	0.0175967	-0.000200227	-0.00219805	-0.00199195	-0.000137035	0	0	0
LOC107437604	0.131714	0.29913	0.327106	0.249991	0.363449	0.40744	0.316661	0.294953	0.272607	0.175896	0.157271	0.185301	0.294888	0.35672	0.355951	0.344228	0.319531	0.349219	0.425176	0.497531	0.503843	0.459233	0.359829	0.354173	0.404106	0.428313	0.413647	0.413506	0.371208	0.318196	0.274439	0.249862	0.269062	0.315326	0.337021	0.353892	0.38458	0.420672	0.466332	0.48409	0.467546	0.45001	0.416385	0.409298	0.416445	0.42609	0.399819	0.338029	0.224348
LOC107437605	0.151472	0.184511	0.187933	0.15523	0.135211	0.153107	0.239443	0.223356	0.115736	0.141977	0.181125	0.213927	0.167818	0.131811	0.101201	0.128323	0.211707	0.332571	0.378016	0.360637	0.252586	0.175188	0.116099	0.118494	0.167001	0.23833	0.271499	0.244662	0.181281	0.142222	0.153619	0.176577	0.201038	0.224718	0.198107	0.162571	0.104485	0.129609	0.203014	0.22395	0.251459	0.311453	0.31806	0.187085	0.0842205	0.0126668	0.127229	0.289374	0.436694
LOC107437607	2.06499	1.94104	1.86341	1.89828	1.91661	1.93443	1.89216	1.97989	2.09075	2.12401	2.09355	2.0735	2.16844	2.19729	2.1794	2.07795	1.86421	1.74382	1.73901	1.81348	1.97873	2.08144	2.13964	2.15626	2.13953	2.05815	1.85801	1.81446	1.92126	2.05181	2.19622	2.30049	2.24955	2.12271	1.99971	1.89542	1.92749	1.98715	2.04827	2.15439	2.08529	1.95794	1.94619	2.07547	2.15528	2.19894	2.20009	2.15225	2.0196
LOC107437610	0.0234576	0.0123641	0.0123557	0.0308291	0.0192345	-0.00173119	-0.000465851	0	0	0	0	0	0	0	0	0	0	0	0	0	0	-0.000193948	-0.000741073	-0.00470521	0.000192419	0.0230025	0.0405295	0.0349201	0.0173541	0.0135279	0.0316465	0.0464595	0.038066	0.0176596	0.00538438	-5.08145e-06	-6.46371e-07	0	0	-0.00585268	0.0191133	0.0506259	0.082903	0.0972525	0.0823056	0.0475772	0.0153593	-0.00750334	-0.0115033
LOC107437611	0.117178	0.0912313	0.101264	0.138263	0.124894	0.114639	0.115394	0.0732709	0.0894183	0.101643	0.0937735	0.0814695	0.102604	0.12167	0.140138	0.14279	0.128242	0.0914578	0.0619648	0.0391856	0.0095761	0.0299457	0.098652	0.128315	0.121602	0.0975203	0.086531	0.0881815	0.103988	0.103291	0.0776102	0.0543398	0.0501218	0.0526521	0.0753196	0.0910866	0.073357	0.0493026	0.0212076	0.0238019	0.0647247	0.0764685	0.0780278	0.108829	0.103481	0.0787829	0.0614699	0.0614377	0.107512
LOC107437612	0.432051	0.279519	0.238614	0.260253	0.222013	0.189675	0.209838	0.252985	0.271468	0.246645	0.201262	0.149874	0.161259	0.188248	0.229912	0.256969	0.271322	0.282151	0.287781	0.292121	0.273004	0.250686	0.228568	0.238073	0.251951	0.30116	0.383327	0.342523	0.260895	0.214881	0.233606	0.262499	0.263183	0.248235	0.221034	0.205588	0.256058	0.305815	0.269147	0.152999	0.153002	0.225065	0.297466	0.307684	0.282514	0.231896	0.185282	0.153001	0.169996
LOC107437613	0.769343	0.828388	0.889011	0.721234	0.455018	0.514071	0.638275	0.652788	0.684129	0.66714	0.599464	0.509072	0.45278	0.469886	0.557326	0.630841	0.699042	0.763333	0.807614	0.829663	0.815083	0.748576	0.633951	0.584401	0.612838	0.710975	0.75049	0.716637	0.62303	0.570032	0.63531	0.711308	0.728533	0.724581	0.659392	0.597444	0.633278	0.646328	0.656335	0.609234	0.58061	0.503531	0.430057	0.433286	0.547319	0.71898	0.68772	0.612201	0.517949
LOC107437614	0.167671	0.10033	0.111095	0.203986	0.190225	0.0882083	0.0693043	0.114819	0.141497	0.102953	0.0552034	0.0122332	0.00586823	0.0210985	0.0676691	0.0986675	0.115287	0.0820905	0.0573379	0.0439769	0.0525046	0.0702712	0.100009	0.0945476	0.0650327	0.0380062	0.0259879	0.0229873	0.021603	0.017307	-0.000404324	-0.0127642	4.48476e-05	0.0261076	0.0602822	0.0912995	0.0811576	0.0894726	0.126456	0.129769	0.0627864	0.0665047	0.14714	0.153203	0.127979	0.0819471	0.0980139	0.125268	0.13622
LOC107437615	0.0498196	0.0151225	-0.0124715	0.0251065	0.0633992	0.0441269	0.0059639	0.00106093	-0.00268592	-0.00192132	-0.00466741	0.00343903	0.0540123	0.0944108	0.129346	0.124444	0.0721965	0.0479103	0.0433036	0.0478231	0.0472652	0.0343721	0.0126003	0.0206128	0.0373672	0.0429541	0.0331406	0.0190353	0.00548606	-0.00308595	0.000978301	0.00955534	0.0173809	0.0246465	0.0200846	0.0134638	0.0116917	0.0306972	0.0439348	0.0159574	0.0469749	0.0719661	0.0611396	0.0169439	-0.0018002	-0.0005687	-0.00568447	-0.0044242	0.0148697
LOC107437616	1.81484	1.96794	2.08234	1.88515	1.70261	1.84728	1.9602	1.8684	1.82623	1.90248	1.91797	1.88013	1.75161	1.71518	1.77817	1.84906	1.94099	1.94333	1.91279	1.87279	1.87298	1.92393	2.02627	2.0367	1.95396	1.80887	1.74918	1.82786	1.94085	2.037	2.05406	2.03745	1.98637	1.916	1.97919	2.08789	2.2281	2.25241	2.15945	2.16658	2.26118	2.27217	2.18833	2.16746	2.18908	2.23825	2.19473	2.07991	1.88166
LOC107437618	0.212151	0.159281	0.115784	0.107708	0.0990832	0.122272	0.179269	0.18555	0.115788	0.0791662	0.0582228	0.0581059	0.0620972	0.0575103	0.0519095	0.0559371	0.0633661	0.0933333	0.0965253	0.0876792	0.0743039	0.0710794	0.0775587	0.0519306	0.012401	0.0199197	0.0851595	0.127143	0.108179	0.0718468	0.0327585	0.00167327	0.000748162	0.0145722	0.0315202	0.0542671	0.101501	0.121809	0.0703393	0.034131	0.0862259	0.119646	0.0957895	0.0897929	0.0841559	0.0822357	0.0699783	0.0590362	0.0644588
LOC107437619	0.587461	0.653071	0.848689	0.909635	0.753566	0.695513	0.688976	0.626158	0.586601	0.49873	0.53008	0.643126	0.807602	0.861862	0.792838	0.706536	0.590647	0.548794	0.59355	0.687722	0.826654	0.887327	0.883567	0.811612	0.754654	0.773791	0.804627	0.815708	0.901223	0.961649	0.992131	1.02108	1.04836	1.05487	1.04679	1.0001	0.836844	0.796117	0.830081	0.867608	0.95133	0.85563	0.708175	0.8499	0.984339	1.15366	1.14522	1.0804	1.05123
LOC107437620	0.49553	0.422407	0.3201	0.220124	0.27246	0.27878	0.32372	0.439991	0.468582	0.403832	0.367685	0.341995	0.356161	0.323766	0.225833	0.203369	0.255166	0.34806	0.436332	0.486883	0.429614	0.430452	0.473413	0.471468	0.43573	0.364307	0.382517	0.464333	0.499568	0.480514	0.42066	0.380198	0.41724	0.493665	0.538003	0.551216	0.593923	0.546735	0.456866	0.369773	0.353782	0.327306	0.381801	0.431322	0.397668	0.305224	0.286823	0.304817	0.33554
LOC107437621	0.279275	0.195137	0.175965	0.207429	0.15418	0.111942	0.173212	0.258775	0.275802	0.184616	0.159467	0.184136	0.268381	0.328594	0.370795	0.35239	0.271219	0.198357	0.173393	0.182901	0.245319	0.263944	0.240426	0.21125	0.183635	0.154271	0.171148	0.209496	0.207581	0.200323	0.179756	0.151142	0.125518	0.103711	0.0997568	0.112296	0.124628	0.186815	0.236326	0.197042	0.119602	0.113989	0.208337	0.21178	0.154082	0.0570619	0.0222643	0.0331019	0.104774
LOC107437622	0.250234	0.18818	0.188734	0.198744	0.26987	0.334035	0.258303	0.139848	0.128782	0.148581	0.138872	0.126542	0.140731	0.171056	0.224195	0.260036	0.274049	0.282389	0.296549	0.323582	0.361899	0.401776	0.451365	0.446385	0.447386	0.491295	0.45896	0.314887	0.210825	0.176925	0.290801	0.414745	0.415461	0.364725	0.306607	0.261518	0.37006	0.424872	0.335417	0.202477	0.220913	0.283335	0.268462	0.217228	0.207528	0.227996	0.297819	0.383634	0.49285
LOC107437624	0.0980277	0.070268	0.0361159	0.0196053	0.00507979	0.00565688	0.033185	0.0737181	0.180484	0.205226	0.143076	0.0536861	0.0260507	0.0312687	0.0860505	0.138011	0.185805	0.190502	0.176996	0.137046	0.0472661	0.0319103	0.0716356	0.074014	0.0555801	0.0246409	0.0126002	0.0152544	0.00681409	-0.00140799	-0.00462987	-0.003996	0.00305261	0.0136043	0.0302098	0.0449861	0.0411956	0.0342402	0.0369044	0.0376217	0.0608438	0.0724368	0.0722254	0.0747976	0.0872762	0.114777	0.142903	0.149425	0.122285
LOC107437627	0.4989	0.433066	0.416941	0.557712	0.66842	0.602387	0.495308	0.47587	0.48704	0.633384	0.666954	0.629572	0.540791	0.497696	0.512406	0.56142	0.643592	0.66571	0.657887	0.628135	0.579137	0.596138	0.658212	0.66405	0.667167	0.686719	0.694334	0.61615	0.542903	0.482663	0.451228	0.443202	0.468581	0.513788	0.566464	0.612801	0.612118	0.68675	0.733062	0.593945	0.428043	0.360302	0.465646	0.497274	0.48563	0.456077	0.476474	0.503781	0.482263
LOC107437628	0	0	0	0	0	0	0	0	0	0	0	-5.07224e-05	-0.00237481	0.00174991	0.0138868	0.0200499	0.0211996	0.0143395	0.00557935	-0.0017601	-0.000403746	-0.00156902	-0.00575118	-0.00234941	0.010327	0.0243706	0.0234812	0.00975031	-0.00098924	-0.00656132	-0.00406874	-0.000380428	0	0	0	0	0	0	0	0	0	0	0	0	0	0	0	0	0
LOC107437629	0.0230024	0.0237774	0.00787773	-0.00456902	0.00891298	0.0325782	0.0250518	0.00036421	-0.00489137	-0.00104824	0	0	0	0	0	0	0	0	0	0	0	0	0	0	0	0	0	0	0	0	0	0	0	0	0	0	0	0	0	0	0	0	0	0	0	0	-0.00188547	-0.00182815	0.00396177
LOC107437636	0	0	-0.00015357	-0.000193783	0.0161163	0.0312	0.0166185	-0.00798919	0.0111128	0.023589	0.0266733	0.0291872	0.0297664	0.0335884	0.0425019	0.0396149	0.0238336	0.0143299	0.00375224	-0.00448045	-0.00412756	0.000119088	0.00913487	0.0192299	0.0290046	0.0361864	0.0376575	0.0308422	0.0152322	0.00210144	-0.000903647	-0.000728417	-0.000532956	0	0	0	0	0	0	0	0	-0.000912338	-0.00295532	0.00514483	0.0187501	0.0320133	0.0355246	0.0353212	0.0361891
LOC107437638	0.156712	0.251679	0.343686	0.256395	0.107623	0.136997	0.34059	0.346399	0.235306	0.220844	0.299825	0.42127	0.477501	0.429049	0.257341	0.147809	0.0876681	0.13422	0.214883	0.286114	0.279218	0.260144	0.224994	0.201068	0.177659	0.143271	0.156094	0.234751	0.258122	0.259775	0.265413	0.271561	0.2836	0.302487	0.282803	0.264515	0.349953	0.30094	0.233944	0.219865	0.24285	0.279605	0.276498	0.305947	0.303256	0.268116	0.22778	0.175561	0.103976
LOC107437639	0.0543448	0.0180725	0.0399697	0.0486663	0.0164651	0.0167672	0.0147435	-0.000662853	-0.00274097	-0.000577043	0	-7.99672e-05	-0.00377525	0.00212203	0.0193858	0.0275884	0.027028	0.0433276	0.0485421	0.0466313	0.0425202	0.0275202	0.00163321	-0.00236521	0	0	0	0	0	0	0	0	0	0	0	0	0	0	0	0	0	0	0	0	0	0	0	0	0
LOC107437641	0.166141	0.118396	0.154958	0.135212	0.0799551	0.125067	0.121835	0.0390459	-0.00592845	-0.00930447	-0.0100425	-0.00579706	0.0155509	0.0376719	0.0622546	0.0641531	0.0405961	0.00937518	0.00527978	0.0212676	0.0541936	0.05759	0.038655	0.0175215	-0.0015018	-0.00301793	0	-0.00193411	0.00528101	0.0176542	0.0248495	0.0291846	0.0284372	0.0240964	0.0410227	0.0623121	0.0690268	0.0796011	0.0709357	0.0503266	0.0148646	0.00913842	0.0265105	0.046676	0.0464781	0.0321085	0.0150491	-0.00342568	-0.0161898
LOC107437642	0.310056	0.271666	0.178163	0.155794	0.210095	0.22608	0.241165	0.239082	0.211328	0.168237	0.18648	0.242687	0.296001	0.337475	0.376894	0.377354	0.339466	0.264563	0.199626	0.180358	0.283581	0.363557	0.438464	0.371349	0.243179	0.181728	0.168664	0.1935	0.182941	0.166831	0.176448	0.190252	0.199209	0.211252	0.200061	0.189523	0.231462	0.25341	0.192159	0.163178	0.21651	0.304014	0.343626	0.294389	0.243062	0.190233	0.176872	0.166729	0.127649
LOC107437643	0.626425	0.737456	0.798826	0.786025	0.660829	0.63107	0.760553	0.644204	0.487575	0.564786	0.662393	0.753393	0.695967	0.676543	0.70455	0.726704	0.748043	0.647827	0.52548	0.422368	0.39679	0.397125	0.431104	0.427273	0.436373	0.506472	0.564389	0.580997	0.554856	0.494096	0.395993	0.316946	0.309808	0.343606	0.433668	0.520345	0.604853	0.58486	0.434088	0.301149	0.351429	0.524484	0.648493	0.516174	0.425492	0.364525	0.457237	0.553758	0.556265
LOC107437645	0.0623792	0.0333209	0.00566307	0.0227405	0.0474512	0.0884339	0.0808685	0.013554	0.00482176	0.0446204	0.0657545	0.0720377	0.0558503	0.0490596	0.0487115	0.0424638	0.0295749	0.0662674	0.0861477	0.0968268	0.0953083	0.0826534	0.0614751	0.0533811	0.0305389	0.0109458	0.0477612	0.0675648	0.0499493	0.0473583	0.0787716	0.106148	0.105163	0.0921857	0.0762402	0.0663845	0.0797732	0.0525571	-0.00146842	-0.0150774	0.0374098	0.0859788	0.114222	0.0825081	0.0608101	0.044053	0.0450772	0.0587982	0.0785921
LOC107437648	-0.00546457	0.0142398	0.0326416	0.028797	0.0584313	0.0440221	0.00321626	0.0544264	0.099382	0.104826	0.0761087	0.0347676	0.0293593	0.0350988	0.0553081	0.0578711	0.0407345	0.00854225	-0.00765818	-0.00729346	0.0107004	0.0219728	0.0337757	0.0468384	0.0496818	0.0448235	0.0343793	0.0571118	0.0796325	0.0902064	0.0918095	0.0891464	0.0824226	0.0750399	0.0361714	-0.00491278	-0.00837293	0.00829721	0.0476011	0.0984754	0.0835642	0.0365646	-0.0036509	-0.00569641	-0.00597254	-0.00288032	0.0100855	0.022689	0.0310004
[truncated: 14,159 more rows]
[truncated: 31 more columns]
