# Supplementary material for: Genome-wide quantitative dissection of an arthropod segmented body plan at single-cell resolution
Source: Commun Biol. 2025 Jun 11;8:913. doi: 10.1038/s42003-025-08335-x (PMC12159194; doi:10.1038/s42003-025-08335-x)
Supplement: Supplementary file 10 — Supplementary Data 8 [file 42003_2025_8335_MOESM10_ESM.xlsx]

## Sheet: Genes
Data S8.1. Results of Hierarchical Clustering and Used Values from the Stage-7 Expression Profiles.
Gene ID (NCBI)	Group	Max	Min	Difference	Mean
LOC107436078	Group 1.1	0.0562091	-0.00961977	0.0658289	0.0130969
LOC107436083	Group 1.1	0.0569382	-0.00342435	0.0603625	0.00340273
LOC107436089	Group 1.1	0.0723161	-0.00325619	0.0755722	0.0125224
LOC107436091	Group 1.1	0.0484636	-0.00565719	0.0541208	0.00314507
LOC107436094	Group 1.1	0.0503104	-0.00948112	0.0597915	0.0029364
LOC107436103	Group 1.1	0.0562651	-0.00461545	0.0608806	0.00344948
LOC107436131	Group 1.1	0.0769366	-0.0054189	0.0823555	0.0252888
LOC107436133	Group 1.1	0.0634313	-0.00819289	0.0716242	0.0164028
LOC107436158	Group 1.1	0.0455604	-0.00476659	0.050327	0.0129559
LOC107436201	Group 1.1	0.0700638	-0.0076923	0.0777561	0.0229332
LOC107436215	Group 1.1	0.0524445	-0.0126815	0.065126	0.0125712
LOC107436225	Group 1.1	0.0508629	-0.00481993	0.0556828	0.0126093
LOC107436240	Group 1.1	0.0706738	-0.00299129	0.0736651	0.0189533
LOC107436246	Group 1.1	0.0928327	-0.00459158	0.0974243	0.0195878
LOC107436252	Group 1.1	0.0711506	-0.00374081	0.0748915	0.0304691
LOC107436256	Group 1.1	0.0546177	-0.00521129	0.059829	0.00750073
LOC107436257	Group 1.1	0.0808866	-0.00226998	0.0831565	0.0331611
LOC107436291	Group 1.1	0.0401236	-0.00909868	0.0492223	0.0136871
LOC107436341	Group 1.1	0.0754111	-0.00717993	0.082591	0.014403
LOC107436352	Group 1.1	0.0784899	0.00397249	0.0745174	0.0336745
LOC107436357	Group 1.1	0.0607865	-0.00645994	0.0672464	0.00720879
LOC107436359	Group 1.1	0.0779719	-0.0109691	0.0889409	0.0170493
LOC107436365	Group 1.1	0.0484499	-0.00800441	0.0564544	0.0101937
LOC107436368	Group 1.1	0.0541879	-0.00415445	0.0583423	0.0109028
LOC107436390	Group 1.1	0.059865	-0.00832823	0.0681933	0.0144231
LOC107436392	Group 1.1	0.0553152	-0.00571738	0.0610325	0.00794965
LOC107436397	Group 1.1	0.0904055	-0.00606838	0.0964738	0.0189717
LOC107436416	Group 1.1	0.0495319	-0.00992443	0.0594563	0.0116504
LOC107436443	Group 1.1	0.0536372	-0.00659104	0.0602283	0.0214036
LOC107436453	Group 1.1	0.0682325	-0.00886897	0.0771015	0.0184879
LOC107436457	Group 1.1	0.072167	-0.0068859	0.0790529	0.00916849
LOC107436458	Group 1.1	0.048594	-0.00594323	0.0545372	0.0152443
LOC107436498	Group 1.1	0.0828661	-0.0053177	0.0881838	0.0244012
LOC107436503	Group 1.1	0.052608	-0.00515893	0.0577669	0.00514737
LOC107436519	Group 1.1	0.0812118	-0.00514583	0.0863576	0.019145
LOC107436554	Group 1.1	0.0478648	-0.00618107	0.0540458	0.00451194
LOC107436569	Group 1.1	0.0630829	-0.0119912	0.0750741	0.0131212
LOC107436593	Group 1.1	0.0619413	-0.00840988	0.0703512	0.0239813
LOC107436597	Group 1.1	0.0463779	-0.0030505	0.0494284	0.0141273
LOC107436618	Group 1.1	0.0744691	-0.012383	0.0868522	0.0263485
LOC107436646	Group 1.1	0.0572977	-0.0054497	0.0627474	0.022476
LOC107436658	Group 1.1	0.0524833	-0.00538292	0.0578662	0.0164794
LOC107436679	Group 1.1	0.0630125	-0.00586909	0.0688816	0.0120081
LOC107436688	Group 1.1	0.0568748	-0.00343584	0.0603106	0.0135503
LOC107436692	Group 1.1	0.0761842	-0.00340019	0.0795844	0.0135905
LOC107436720	Group 1.1	0.0494544	-0.00383005	0.0532845	0.0100155
LOC107436731	Group 1.1	0.0531187	-0.0102783	0.063397	0.0174559
LOC107436745	Group 1.1	0.0608897	-0.00784181	0.0687315	0.0202915
LOC107436751	Group 1.1	0.0810562	-0.00544834	0.0865045	0.0116039
LOC107436763	Group 1.1	0.0625898	-0.00571962	0.0683094	0.015778
LOC107436768	Group 1.1	0.0660801	-0.0122627	0.0783428	0.0182536
LOC107436771	Group 1.1	0.0660666	-0.00868532	0.0747519	0.0153215
LOC107436802	Group 1.1	0.0508864	-0.00620832	0.0570947	0.0197645
LOC107436817	Group 1.1	0.070391	-0.00488728	0.0752783	0.00888454
LOC107436861	Group 1.1	0.0537145	-0.00629434	0.0600088	0.0166447
LOC107436862	Group 1.1	0.0619535	-0.00250002	0.0644535	0.0247258
LOC107436930	Group 1.1	0.0498772	-0.00791828	0.0577955	0.00225545
LOC107436951	Group 1.1	0.075589	-0.0053983	0.0809872	0.0151702
LOC107436965	Group 1.1	0.0476808	-0.00576329	0.0534441	0.0156906
LOC107436979	Group 1.1	0.0824505	-0.000799914	0.0832504	0.029857
LOC107436982	Group 1.1	0.0486164	-0.00630349	0.0549199	0.00530992
LOC107436994	Group 1.1	0.083125	-0.0108434	0.0939683	0.0157478
LOC107437013	Group 1.1	0.0591523	-0.00706111	0.0662134	0.0138587
LOC107437024	Group 1.1	0.0680806	-0.00581449	0.0738951	0.0205297
LOC107437025	Group 1.1	0.0526522	-0.00663097	0.0592832	0.0120578
LOC107437032	Group 1.1	0.0472282	-0.00431025	0.0515385	0.0157582
LOC107437036	Group 1.1	0.0658643	-0.00941814	0.0752825	0.00730502
LOC107437047	Group 1.1	0.0852915	-0.00601883	0.0913103	0.0229655
LOC107437055	Group 1.1	0.0786166	-0.00374035	0.082357	0.0178062
LOC107437057	Group 1.1	0.0856373	-0.00556918	0.0912065	0.0218341
LOC107437058	Group 1.1	0.0537881	-0.0102968	0.0640849	0.0226836
LOC107437068	Group 1.1	0.0744739	-0.00281673	0.0772907	0.0295117
LOC107437075	Group 1.1	0.052552	-0.00479561	0.0573476	0.00931106
LOC107437127	Group 1.1	0.0544824	-0.00748471	0.0619671	0.00748064
LOC107437149	Group 1.1	0.0633568	-0.0072826	0.0706394	0.0145186
LOC107437165	Group 1.1	0.0560754	-0.00500972	0.0610851	0.0172851
LOC107437177	Group 1.1	0.0525941	-0.0182956	0.0708897	0.0127815
LOC107437182	Group 1.1	0.0742663	-0.0131558	0.0874221	0.020217
LOC107437203	Group 1.1	0.0844076	-0.00602662	0.0904342	0.0236201
LOC107437211	Group 1.1	0.0761467	-0.00868866	0.0848354	0.0242764
LOC107437224	Group 1.1	0.0561038	-0.00771496	0.0638188	0.00983682
LOC107437244	Group 1.1	0.0773697	-0.00365289	0.0810226	0.0140683
LOC107437247	Group 1.1	0.0526572	-0.00464382	0.057301	0.0103452
LOC107437252	Group 1.1	0.0520285	-0.00369175	0.0557202	0.0098696
LOC107437262	Group 1.1	0.0548915	-0.00769046	0.062582	0.0120443
LOC107437274	Group 1.1	0.0486099	-0.00891678	0.0575267	0.0077368
LOC107437278	Group 1.1	0.0924385	-0.00504522	0.0974838	0.0177398
LOC107437310	Group 1.1	0.0465834	-0.003661	0.0502444	0.0145219
LOC107437313	Group 1.1	0.0827788	-0.00354841	0.0863272	0.0125746
LOC107437321	Group 1.1	0.0654908	-0.00623021	0.071721	0.0203077
LOC107437327	Group 1.1	0.0701016	-0.00534133	0.0754429	0.0192967
LOC107437337	Group 1.1	0.0491806	-0.00602868	0.0552093	0.0208195
LOC107437338	Group 1.1	0.067526	-0.00526489	0.0727908	0.0167158
LOC107437339	Group 1.1	0.0817804	-0.00406189	0.0858423	0.021415
LOC107437364	Group 1.1	0.0914426	-0.00384787	0.0952905	0.0199777
LOC107437368	Group 1.1	0.049383	-0.00999372	0.0593767	0.0119741
LOC107437370	Group 1.1	0.0506731	-0.00876179	0.0594348	0.00887374
LOC107437371	Group 1.1	0.0673583	-0.00536683	0.0727251	0.0201577
LOC107437392	Group 1.1	0.071058	-0.00461763	0.0756756	0.00939145
LOC107437393	Group 1.1	0.0729702	-0.00777973	0.0807499	0.011761
LOC107437399	Group 1.1	0.068393	-0.00390057	0.0722936	0.00400821
LOC107437404	Group 1.1	0.0850075	-0.00551239	0.0905199	0.0349884
LOC107437445	Group 1.1	0.0709694	-0.0088214	0.0797908	0.0122632
LOC107437462	Group 1.1	0.087155	-0.00606214	0.0932171	0.0221857
LOC107437467	Group 1.1	0.0595668	-0.00481674	0.0643836	0.00549342
LOC107437470	Group 1.1	0.0799209	-0.00165204	0.0815729	0.0409274
LOC107437490	Group 1.1	0.0546835	-0.00741738	0.0621009	0.00558324
LOC107437501	Group 1.1	0.0724506	-0.00650694	0.0789576	0.0191489
LOC107437505	Group 1.1	0.0692744	-0.00251445	0.0717888	0.0227938
LOC107437530	Group 1.1	0.0545425	-0.0057469	0.0602894	0.0122181
LOC107437531	Group 1.1	0.0499706	-0.00313275	0.0531033	0.0109951
LOC107437549	Group 1.1	0.0632473	-0.00689985	0.0701471	0.0153574
LOC107437588	Group 1.1	0.0861025	-0.00244766	0.0885501	0.0334569
LOC107437595	Group 1.1	0.0792957	-0.0031371	0.0824328	0.0216588
LOC107437615	Group 1.1	0.0606574	-0.00438827	0.0650457	0.0300902
LOC107437628	Group 1.1	0.0870812	-0.00506057	0.0921418	0.0196391
LOC107437636	Group 1.1	0.0666763	-0.00609289	0.0727692	0.0158724
LOC107437639	Group 1.1	0.0470301	-0.00809612	0.0551262	0.00970269
LOC107437641	Group 1.1	0.0498749	-0.00909798	0.0589729	0.0118787
LOC107437648	Group 1.1	0.070802	-0.00389815	0.0747002	0.0206453
LOC107437665	Group 1.1	0.0475013	-0.00533722	0.0528385	0.0109415
LOC107437666	Group 1.1	0.0711228	-0.0052006	0.0763234	0.0255284
LOC107437680	Group 1.1	0.0779167	-0.00295221	0.080869	0.0164625
LOC107437684	Group 1.1	0.0662008	-0.00450754	0.0707083	0.00989745
LOC107437688	Group 1.1	0.0680903	-0.00467003	0.0727604	0.0317476
LOC107437701	Group 1.1	0.0731585	-0.00673124	0.0798897	0.0220317
LOC107437715	Group 1.1	0.0704549	-0.00384281	0.0742977	0.0228243
LOC107437729	Group 1.1	0.0722528	-0.00539908	0.0776519	0.0138814
LOC107437741	Group 1.1	0.064113	-0.00367445	0.0677875	0.0165266
LOC107437754	Group 1.1	0.0840182	0.000917109	0.0831011	0.0295783
LOC107437756	Group 1.1	0.0452201	-0.00585223	0.0510723	0.01153
LOC107437769	Group 1.1	0.0619891	-0.00378655	0.0657757	0.0108497
LOC107437777	Group 1.1	0.0676785	-0.00999928	0.0776778	0.014243
LOC107437783	Group 1.1	0.0827543	-0.00698162	0.0897359	0.0241593
LOC107437801	Group 1.1	0.0588989	-0.00505388	0.0639528	0.0131008
LOC107437808	Group 1.1	0.067661	-0.00965204	0.0773131	0.0234616
LOC107437811	Group 1.1	0.0858089	9.60118e-05	0.0857129	0.0432865
LOC107437813	Group 1.1	0.0783244	-0.011297	0.0896214	0.0186106
LOC107437838	Group 1.1	0.0607715	-0.00577493	0.0665464	0.0102874
LOC107437842	Group 1.1	0.0512055	-0.00479817	0.0560037	0.00827186
LOC107437853	Group 1.1	0.0746394	-0.00395727	0.0785967	0.0276844
LOC107437857	Group 1.1	0.0821685	-0.0051804	0.0873489	0.0258044
LOC107437871	Group 1.1	0.0710142	-0.00737638	0.0783906	0.0244928
LOC107437873	Group 1.1	0.0548908	-0.00739514	0.062286	0.0149868
LOC107437881	Group 1.1	0.0561101	-0.00640104	0.0625111	0.0137289
LOC107437896	Group 1.1	0.0570689	-0.00450978	0.0615787	0.00398966
LOC107437908	Group 1.1	0.0780012	-0.00930498	0.0873062	0.0143224
LOC107437913	Group 1.1	0.046939	-0.00474984	0.0516888	0.0116702
LOC107437926	Group 1.1	0.0707022	-0.0219991	0.0927014	0.0105465
LOC107437930	Group 1.1	0.0621991	-0.00489213	0.0670912	0.0149837
LOC107437934	Group 1.1	0.0874342	-0.00360774	0.0910419	0.0371767
LOC107437950	Group 1.1	0.0494292	-0.00540474	0.054834	0.00839613
LOC107437971	Group 1.1	0.0683551	-0.00663028	0.0749853	0.0158215
LOC107437981	Group 1.1	0.0491792	-0.00374979	0.052929	0.0115198
LOC107437987	Group 1.1	0.0496632	-0.00597631	0.0556395	0.0105387
LOC107437989	Group 1.1	0.071382	-0.00730545	0.0786875	0.0132498
LOC107437991	Group 1.1	0.0498879	-0.00514942	0.0550373	0.00988303
LOC107438005	Group 1.1	0.0873943	-0.00845335	0.0958476	0.0169855
LOC107438006	Group 1.1	0.0770891	-0.00650318	0.0835922	0.0272726
LOC107438008	Group 1.1	0.065606	-0.00981635	0.0754223	0.0130116
LOC107438041	Group 1.1	0.0692507	-0.00489915	0.0741498	0.022138
LOC107438071	Group 1.1	0.0841054	-0.00295128	0.0870567	0.0327332
LOC107438076	Group 1.1	0.0464342	-0.00642648	0.0528606	0.00944357
LOC107438079	Group 1.1	0.0493766	-0.00748938	0.056866	0.0150282
LOC107438127	Group 1.1	0.0603795	-0.00578007	0.0661596	0.0199937
LOC107438139	Group 1.1	0.0767662	-0.00672563	0.0834919	0.0293218
LOC107438161	Group 1.1	0.0666203	0.000789638	0.0658307	0.0306142
LOC107438216	Group 1.1	0.0687317	-0.00975264	0.0784844	0.0246138
LOC107438231	Group 1.1	0.0521285	-0.00489023	0.0570187	0.00942216
LOC107438276	Group 1.1	0.070399	-0.00329709	0.0736961	0.0203691
LOC107438278	Group 1.1	0.0640812	-0.00781967	0.0719009	0.0161698
LOC107438298	Group 1.1	0.0818748	-0.00296386	0.0848386	0.0272306
LOC107438304	Group 1.1	0.0646116	-0.00650471	0.0711163	0.0217237
LOC107438313	Group 1.1	0.0867157	-0.00047258	0.0871883	0.0372042
LOC107438320	Group 1.1	0.0909134	-0.0051578	0.0960712	0.0161245
LOC107438365	Group 1.1	0.0471794	-0.00518344	0.0523629	0.0178804
LOC107438369	Group 1.1	0.0557131	-0.00637248	0.0620856	0.017767
LOC107438374	Group 1.1	0.0754239	-0.00882126	0.0842452	0.0180263
LOC107438411	Group 1.1	0.0718613	-0.00151061	0.0733719	0.034184
LOC107438418	Group 1.1	0.061179	-0.0117852	0.0729642	0.026079
LOC107438429	Group 1.1	0.0543595	-0.00339712	0.0577566	0.00478991
LOC107438430	Group 1.1	0.085743	-0.00393535	0.0896784	0.0135485
LOC107438493	Group 1.1	0.0619283	-0.00663099	0.0685593	0.0146688
LOC107438498	Group 1.1	0.0732906	-0.00731868	0.0806093	0.0114458
LOC107438508	Group 1.1	0.0691745	-0.00375042	0.0729249	0.0325415
LOC107438518	Group 1.1	0.0507079	-0.00420451	0.0549124	0.0141324
LOC107438529	Group 1.1	0.0598697	-0.0160094	0.075879	0.0149605
LOC107438533	Group 1.1	0.0691366	-0.0104187	0.0795553	0.0236043
LOC107438535	Group 1.1	0.0606966	-0.00474183	0.0654384	0.0191541
LOC107438537	Group 1.1	0.0731917	-0.00982236	0.083014	0.00995679
LOC107438565	Group 1.1	0.064304	-0.00494372	0.0692477	0.0231644
LOC107438566	Group 1.1	0.0570536	-0.0042829	0.0613365	0.00486834
LOC107438567	Group 1.1	0.0678506	-0.00522945	0.07308	0.0128262
LOC107438594	Group 1.1	0.0820327	-0.00381367	0.0858464	0.023666
LOC107438607	Group 1.1	0.0591252	-0.00559866	0.0647239	0.0199866
LOC107438614	Group 1.1	0.0688193	-0.00262989	0.0714492	0.0220896
LOC107438628	Group 1.1	0.0703302	-0.00401334	0.0743435	0.0289919
LOC107438652	Group 1.1	0.0481417	-0.00491754	0.0530592	0.0126074
LOC107438694	Group 1.1	0.0609825	-0.00972529	0.0707078	0.0211349
LOC107438702	Group 1.1	0.0629941	-0.00320225	0.0661963	0.0226948
LOC107438726	Group 1.1	0.0622131	-0.005088	0.0673011	0.020296
LOC107438731	Group 1.1	0.069008	-0.00532796	0.074336	0.0294705
LOC107438753	Group 1.1	0.0457556	-0.00656143	0.052317	0.0105572
LOC107438766	Group 1.1	0.0576828	-0.00389907	0.0615819	0.0146747
LOC107438786	Group 1.1	0.0662572	-0.00537717	0.0716344	0.0205643
LOC107438788	Group 1.1	0.0735154	-0.00691529	0.0804307	0.0173025
LOC107438804	Group 1.1	0.0634	-0.00724082	0.0706408	0.0197392
LOC107438815	Group 1.1	0.0520323	-0.00660343	0.0586358	0.0171024
LOC107438832	Group 1.1	0.0635892	-0.00616001	0.0697492	0.0312395
LOC107438844	Group 1.1	0.0613416	-0.00740055	0.0687421	0.0249816
LOC107438849	Group 1.1	0.0715821	-0.00555264	0.0771347	0.00705887
LOC107438886	Group 1.1	0.0397788	-0.0109054	0.0506841	0.0111501
LOC107438899	Group 1.1	0.0607837	-0.0046252	0.0654089	0.0161189
LOC107438936	Group 1.1	0.0502203	-0.00722301	0.0574433	0.00874808
LOC107438951	Group 1.1	0.0485748	-0.00405359	0.0526284	0.00701516
LOC107439016	Group 1.1	0.0787216	-0.00265028	0.0813719	0.0278865
LOC107439026	Group 1.1	0.0748143	-0.0076169	0.0824312	0.0133739
LOC107439040	Group 1.1	0.0787312	-0.00566183	0.0843931	0.0240098
LOC107439041	Group 1.1	0.058764	-0.00600023	0.0647643	0.00683334
LOC107439052	Group 1.1	0.0445373	-0.00803719	0.0525745	0.00898102
LOC107439055	Group 1.1	0.076791	-0.00779523	0.0845862	0.0226531
LOC107439085	Group 1.1	0.0913931	-0.0028564	0.0942495	0.0216348
LOC107439093	Group 1.1	0.051165	-0.00419747	0.0553625	0.0100043
LOC107439094	Group 1.1	0.0556903	-0.00610811	0.0617984	0.0170417
LOC107439095	Group 1.1	0.0768156	-0.00717688	0.0839925	0.0217115
LOC107439099	Group 1.1	0.0743709	-0.00625064	0.0806215	0.00730102
LOC107439100	Group 1.1	0.0484461	-0.0034844	0.0519305	0.0134449
LOC107439101	Group 1.1	0.0761299	-0.00821779	0.0843477	0.0320772
LOC107439110	Group 1.1	0.0460491	-0.00377061	0.0498197	0.019498
LOC107439118	Group 1.1	0.0720163	-0.00755445	0.0795707	0.0104579
LOC107439119	Group 1.1	0.0477652	-0.00447267	0.0522379	0.0095102
LOC107439126	Group 1.1	0.0745419	-0.00729259	0.0818345	0.0218922
LOC107439165	Group 1.1	0.0541985	-0.00695787	0.0611564	0.013442
LOC107439185	Group 1.1	0.0868381	-0.00794971	0.0947878	0.0170418
LOC107439198	Group 1.1	0.0697177	-0.00327116	0.0729888	0.0111008
LOC107439247	Group 1.1	0.0595706	-0.00518971	0.0647603	0.0254876
LOC107439258	Group 1.1	0.0617929	-0.00514688	0.0669398	0.0215291
LOC107439320	Group 1.1	0.0480346	-0.00517276	0.0532074	0.0123048
LOC107439326	Group 1.1	0.0717851	0.00490023	0.0668849	0.0307821
LOC107439359	Group 1.1	0.0568329	-0.00372021	0.0605531	0.0143484
LOC107439378	Group 1.1	0.0774245	-0.00596686	0.0833913	0.0223889
LOC107439396	Group 1.1	0.0667681	-0.00896972	0.0757378	0.025944
LOC107439401	Group 1.1	0.059898	-0.00856975	0.0684678	0.0175711
LOC107439412	Group 1.1	0.0650159	-0.00902913	0.0740451	0.00612435
LOC107439432	Group 1.1	0.0589902	-0.0071067	0.0660969	0.0188639
LOC107439462	Group 1.1	0.0614497	-0.00550659	0.0669563	0.0134519
LOC107439471	Group 1.1	0.0841667	-0.00434904	0.0885157	0.0362538
LOC107439478	Group 1.1	0.076751	-0.00294141	0.0796924	0.0183661
LOC107439502	Group 1.1	0.0817619	-0.00441786	0.0861798	0.0246398
LOC107439522	Group 1.1	0.0558693	-0.00668894	0.0625582	0.0129484
LOC107439536	Group 1.1	0.055388	-0.00787154	0.0632595	0.0123815
LOC107439550	Group 1.1	0.0516846	-0.00541901	0.0571036	0.0120224
LOC107439587	Group 1.1	0.0516927	-0.00531572	0.0570085	0.0146632
LOC107439631	Group 1.1	0.0448129	-0.00653536	0.0513482	0.0141176
LOC107439637	Group 1.1	0.0732871	-0.00502197	0.078309	0.0106461
LOC107439658	Group 1.1	0.084357	-0.00572651	0.0900835	0.0188387
LOC107439667	Group 1.1	0.0605867	-0.0102728	0.0708596	0.0254085
LOC107439683	Group 1.1	0.0448248	-0.00694329	0.0517681	0.0181374
LOC107439686	Group 1.1	0.0778577	-0.00183777	0.0796955	0.0362937
LOC107439690	Group 1.1	0.062502	-0.00531312	0.0678151	0.0133024
LOC107439708	Group 1.1	0.0725654	-0.00223114	0.0747966	0.0256414
LOC107439732	Group 1.1	0.068186	-0.00537447	0.0735604	0.0109889
LOC107439743	Group 1.1	0.0777942	-0.00401264	0.0818068	0.040148
LOC107439777	Group 1.1	0.049376	-0.00522105	0.0545971	0.00825235
LOC107439790	Group 1.1	0.0833683	0.00243804	0.0809303	0.041018
LOC107439809	Group 1.1	0.052355	-0.00729154	0.0596465	0.0118091
LOC107439845	Group 1.1	0.0513363	-0.00440863	0.0557449	0.0165373
LOC107439872	Group 1.1	0.0507643	-0.0126345	0.0633988	0.0119376
LOC107439886	Group 1.1	0.0548808	-0.00805595	0.0629368	0.0152959
LOC107439892	Group 1.1	0.0666293	-0.00470218	0.0713315	0.00721855
LOC107439896	Group 1.1	0.0774946	-0.00360345	0.0810981	0.0220778
LOC107439914	Group 1.1	0.0540431	-0.0051864	0.0592295	0.00940111
LOC107439929	Group 1.1	0.0876683	-0.00349071	0.091159	0.0199135
LOC107439945	Group 1.1	0.075519	0.00166956	0.0738495	0.0410319
LOC107439947	Group 1.1	0.0781765	-0.00332626	0.0815027	0.0165991
LOC107439960	Group 1.1	0.0768138	-0.00733362	0.0841474	0.0252972
LOC107439983	Group 1.1	0.0462049	-0.00581448	0.0520194	0.00827004
LOC107439992	Group 1.1	0.0536093	-0.00516506	0.0587744	0.00890783
LOC107439993	Group 1.1	0.0676062	-0.00957405	0.0771802	0.0221321
LOC107440015	Group 1.1	0.0601412	-0.00571372	0.0658549	0.0146672
LOC107440031	Group 1.1	0.0892946	-0.00338293	0.0926775	0.0219002
LOC107440060	Group 1.1	0.0538191	-0.00570773	0.0595268	0.0202469
LOC107440134	Group 1.1	0.069497	-0.00683016	0.0763272	0.00937647
LOC107440138	Group 1.1	0.0788479	-0.00263853	0.0814865	0.0193647
LOC107440152	Group 1.1	0.0657875	-0.00940953	0.075197	0.0157581
LOC107440162	Group 1.1	0.060994	-0.00201135	0.0630053	0.0246589
LOC107440179	Group 1.1	0.0607439	-0.00729921	0.0680431	0.0194721
LOC107440181	Group 1.1	0.0573257	-0.00410304	0.0614287	0.0104049
LOC107440185	Group 1.1	0.0479657	-0.00318808	0.0511538	0.0155568
LOC107440186	Group 1.1	0.0542007	-0.00735286	0.0615536	0.0149771
LOC107440188	Group 1.1	0.0671323	-0.00568786	0.0728201	0.0180123
LOC107440206	Group 1.1	0.0495714	-0.00710383	0.0566752	0.0121948
LOC107440214	Group 1.1	0.0658803	-0.011327	0.0772073	0.0173246
LOC107440232	Group 1.1	0.0736921	-0.006743	0.0804351	0.0201437
LOC107440253	Group 1.1	0.0693978	-0.00516834	0.0745661	0.0269597
LOC107440255	Group 1.1	0.0559873	-0.0034239	0.0594112	0.0182368
LOC107440264	Group 1.1	0.0501014	-0.00588636	0.0559877	0.00614913
LOC107440271	Group 1.1	0.0769943	-0.00825246	0.0852468	0.0232446
LOC107440283	Group 1.1	0.0871923	0.00550264	0.0816896	0.0429075
LOC107440290	Group 1.1	0.0744831	-0.0129326	0.0874157	0.0198433
LOC107440325	Group 1.1	0.0568236	-0.00170838	0.058532	0.00797786
LOC107440326	Group 1.1	0.0851177	-0.00539777	0.0905154	0.0221428
LOC107440334	Group 1.1	0.0678392	-0.00245426	0.0702934	0.0249205
LOC107440340	Group 1.1	0.0627485	-0.00510785	0.0678564	0.0148728
LOC107440341	Group 1.1	0.0512765	-0.00698926	0.0582658	0.00800484
LOC107440394	Group 1.1	0.0604445	-0.00508929	0.0655338	0.019171
LOC107440398	Group 1.1	0.0580524	-0.00280211	0.0608545	0.0111081
LOC107440404	Group 1.1	0.0570264	-0.00471587	0.0617422	0.00719883
LOC107440408	Group 1.1	0.0732839	-0.00753323	0.0808171	0.0232017
LOC107440420	Group 1.1	0.0564616	-0.00557836	0.0620399	0.0149087
LOC107440451	Group 1.1	0.0650906	-0.00681716	0.0719078	0.0231198
LOC107440461	Group 1.1	0.0573189	-0.00646736	0.0637863	0.0170894
LOC107440486	Group 1.1	0.0526235	-0.00410588	0.0567294	0.0238837
LOC107440493	Group 1.1	0.0491397	-0.00495348	0.0540932	0.00729468
LOC107440497	Group 1.1	0.0471101	-0.00683498	0.0539451	0.00777399
LOC107440499	Group 1.1	0.0497399	-0.00522487	0.0549648	0.00495655
LOC107440513	Group 1.1	0.0523964	-0.00473376	0.0571301	0.0082319
LOC107440518	Group 1.1	0.0700806	-0.000408152	0.0704888	0.0280891
LOC107440520	Group 1.1	0.0624441	-0.00546041	0.0679045	0.0213884
LOC107440521	Group 1.1	0.053949	-0.00459922	0.0585482	0.0227805
LOC107440576	Group 1.1	0.0737713	-0.0137373	0.0875086	0.0191696
LOC107440582	Group 1.1	0.0725524	-0.00300467	0.0755571	0.0180811
LOC107440588	Group 1.1	0.0554092	-0.00259577	0.058005	0.0248059
LOC107440592	Group 1.1	0.0850157	-0.00852758	0.0935433	0.00833084
LOC107440593	Group 1.1	0.0616596	-0.00900727	0.0706668	0.0182981
LOC107440663	Group 1.1	0.0502985	-0.00482479	0.0551233	0.0195174
LOC107440677	Group 1.1	0.0606248	-0.00450133	0.0651261	0.0180705
LOC107440678	Group 1.1	0.074762	-0.00420083	0.0789628	0.0297479
LOC107440702	Group 1.1	0.0754287	-0.00595081	0.0813796	0.0275361
LOC107440751	Group 1.1	0.0527413	-0.0045939	0.0573352	0.0159343
LOC107440757	Group 1.1	0.076689	-0.014807	0.091496	0.0229077
LOC107440782	Group 1.1	0.0626632	-0.000658984	0.0633222	0.0226367
LOC107440794	Group 1.1	0.0752737	-0.00741609	0.0826898	0.0167075
LOC107440823	Group 1.1	0.0630981	-0.00311625	0.0662143	0.0181905
LOC107440830	Group 1.1	0.0594685	-0.00919342	0.068662	0.00498205
LOC107440843	Group 1.1	0.0785723	-0.00460992	0.0831822	0.0342132
LOC107440844	Group 1.1	0.0473126	-0.00696646	0.0542791	0.0166491
LOC107440862	Group 1.1	0.0562828	-0.00484854	0.0611314	0.0166797
LOC107440876	Group 1.1	0.0626433	-0.00158131	0.0642246	0.0216083
LOC107440890	Group 1.1	0.0452949	-0.00849748	0.0537924	0.00401248
LOC107440893	Group 1.1	0.0466158	-0.0119813	0.0585972	0.0102341
LOC107440928	Group 1.1	0.0556921	-0.00681227	0.0625044	0.0120465
LOC107440933	Group 1.1	0.0790332	-0.00613107	0.0851643	0.023415
LOC107440935	Group 1.1	0.0815704	-0.00890324	0.0904736	0.0173574
LOC107440937	Group 1.1	0.0719289	-0.00344963	0.0753785	0.0193867
LOC107440947	Group 1.1	0.0478705	-0.00696352	0.054834	0.0158776
LOC107440955	Group 1.1	0.0487523	-0.0069334	0.0556857	0.00814469
LOC107440956	Group 1.1	0.0645716	-0.00647493	0.0710465	0.0122356
LOC107440959	Group 1.1	0.0569764	-0.00397918	0.0609556	0.0103416
LOC107440965	Group 1.1	0.053751	-0.0053945	0.0591455	0.0091826
LOC107440968	Group 1.1	0.079073	-0.0068903	0.0859633	0.00992115
LOC107440975	Group 1.1	0.0535011	-0.00667433	0.0601754	0.0150346
LOC107441001	Group 1.1	0.0840667	-0.00337919	0.0874459	0.0135441
LOC107441009	Group 1.1	0.0768868	-0.00386835	0.0807552	0.0275386
LOC107441017	Group 1.1	0.0638128	-0.0059196	0.0697324	0.0151324
LOC107441033	Group 1.1	0.0506472	-0.0111259	0.0617731	0.0129859
LOC107441064	Group 1.1	0.0491638	-0.00302652	0.0521903	0.0113176
LOC107441085	Group 1.1	0.0665117	-0.00691774	0.0734294	0.00780019
LOC107441115	Group 1.1	0.0624048	-0.00814254	0.0705473	0.0211886
LOC107441124	Group 1.1	0.0868585	-0.00411577	0.0909742	0.0214839
LOC107441129	Group 1.1	0.059312	-0.00530394	0.0646159	0.0124999
LOC107441148	Group 1.1	0.0572009	-0.0155638	0.0727646	0.00707208
LOC107441154	Group 1.1	0.0572416	-0.00433715	0.0615788	0.0109749
LOC107441188	Group 1.1	0.0877753	-0.00516272	0.092938	0.0179511
LOC107441206	Group 1.1	0.0580514	-0.00412047	0.0621718	0.0189971
LOC107441213	Group 1.1	0.0623228	-0.00644169	0.0687644	0.00634102
LOC107441223	Group 1.1	0.0521992	-0.00464638	0.0568455	0.0133405
LOC107441249	Group 1.1	0.0808371	-0.00444432	0.0852814	0.0314478
LOC107441252	Group 1.1	0.046154	-0.00667527	0.0528293	0.0071416
LOC107441269	Group 1.1	0.0713273	-0.00448698	0.0758143	0.0249697
LOC107441276	Group 1.1	0.043933	-0.00317498	0.047108	0.0145993
LOC107441289	Group 1.1	0.075541	-0.0130388	0.0885799	0.0101645
LOC107441291	Group 1.1	0.071028	-0.00457753	0.0756055	0.018117
LOC107441292	Group 1.1	0.0644323	-0.0066449	0.0710772	0.0207482
LOC107441300	Group 1.1	0.0565816	-0.00722458	0.0638062	0.0134916
LOC107441308	Group 1.1	0.0696198	-0.0147902	0.08441	0.00757737
LOC107441309	Group 1.1	0.0669918	-0.00566053	0.0726523	0.0126316
LOC107441318	Group 1.1	0.08777	-0.00272802	0.090498	0.0246023
LOC107441333	Group 1.1	0.0424661	-0.00669868	0.0491647	0.0153522
LOC107441334	Group 1.1	0.0616843	-0.00525093	0.0669352	0.00529417
LOC107441339	Group 1.1	0.0558903	-0.00590221	0.0617926	0.00818411
LOC107441350	Group 1.1	0.0675814	-0.00788504	0.0754664	0.0176243
LOC107441352	Group 1.1	0.0788142	-0.00418991	0.0830041	0.0249733
LOC107441361	Group 1.1	0.0549286	-0.00558988	0.0605184	0.0203735
LOC107441369	Group 1.1	0.045508	-0.00423393	0.0497419	0.0109759
LOC107441423	Group 1.1	0.0634435	-0.00405663	0.0675001	0.0167874
LOC107441428	Group 1.1	0.0551792	-0.00499895	0.0601781	0.017837
LOC107441450	Group 1.1	0.0714275	-0.00391224	0.0753397	0.0225187
LOC107441452	Group 1.1	0.0833514	-0.00221626	0.0855676	0.0244498
LOC107441457	Group 1.1	0.0628221	-0.0036104	0.0664325	0.0191234
LOC107441477	Group 1.1	0.0550373	-0.00471979	0.0597571	0.0206568
LOC107441485	Group 1.1	0.0789212	-0.00613145	0.0850526	0.0141467
LOC107441488	Group 1.1	0.0635671	-0.00693531	0.0705024	0.0154393
LOC107441502	Group 1.1	0.0959785	0.00378846	0.0921901	0.0402396
LOC107441509	Group 1.1	0.0880834	-0.00856174	0.0966452	0.0169052
LOC107441512	Group 1.1	0.0431648	-0.00390762	0.0470724	0.0139129
LOC107441514	Group 1.1	0.0452631	-0.00882607	0.0540892	0.00902853
LOC107441520	Group 1.1	0.080658	-0.0117625	0.0924205	0.0206717
LOC107441528	Group 1.1	0.0829865	-0.00449292	0.0874795	0.0367991
LOC107441529	Group 1.1	0.0670605	-0.00444989	0.0715104	0.0128032
LOC107441554	Group 1.1	0.0520354	-0.00719088	0.0592263	0.00778181
LOC107441569	Group 1.1	0.0800199	-0.00362104	0.0836409	0.0267791
LOC107441584	Group 1.1	0.0566357	-0.00489812	0.0615339	0.0187381
LOC107441586	Group 1.1	0.0637063	-0.00264785	0.0663542	0.0204889
LOC107441597	Group 1.1	0.0656737	-0.00366595	0.0693396	0.00858402
LOC107441602	Group 1.1	0.0626813	-0.00583288	0.0685142	0.00697784
LOC107441611	Group 1.1	0.0513763	-0.00340739	0.0547837	0.0241214
LOC107441638	Group 1.1	0.0737142	-0.00485514	0.0785693	0.0114152
LOC107441651	Group 1.1	0.073399	-0.0107698	0.0841688	0.0232914
LOC107441653	Group 1.1	0.0666211	-0.00846557	0.0750867	0.0100902
LOC107441665	Group 1.1	0.0617865	-0.004059	0.0658455	0.0147244
LOC107441673	Group 1.1	0.0493151	-0.00343796	0.052753	0.0078001
LOC107441690	Group 1.1	0.0593957	-0.00871802	0.0681137	0.0119734
LOC107441695	Group 1.1	0.0490306	-0.00571226	0.0547429	0.0101679
LOC107441715	Group 1.1	0.0719681	-0.00731934	0.0792875	0.0197802
LOC107441728	Group 1.1	0.0805166	-0.00255449	0.0830711	0.0294281
LOC107441740	Group 1.1	0.0701349	-0.00381778	0.0739527	0.029577
LOC107441778	Group 1.1	0.0475508	-0.00675669	0.0543075	0.00542796
LOC107441793	Group 1.1	0.0746731	-0.00286611	0.0775392	0.0386148
LOC107441797	Group 1.1	0.0486211	-0.00864068	0.0572617	0.0128275
LOC107441842	Group 1.1	0.0797081	-0.00330479	0.0830129	0.0218661
LOC107441858	Group 1.1	0.0530427	-0.00767585	0.0607186	0.0139931
LOC107441905	Group 1.1	0.0821993	-0.00918412	0.0913834	0.0240014
LOC107441910	Group 1.1	0.0776792	-0.00954622	0.0872254	0.02954
LOC107441937	Group 1.1	0.056687	-0.00493579	0.0616228	0.0127737
LOC107441941	Group 1.1	0.0468437	-0.00397957	0.0508233	0.00950957
LOC107441943	Group 1.1	0.0527676	-0.00293135	0.055699	0.0102919
LOC107441978	Group 1.1	0.0598273	-0.00236437	0.0621916	0.0163406
LOC107441979	Group 1.1	0.0576698	-0.00836025	0.0660301	0.0114398
LOC107441997	Group 1.1	0.0776612	-0.00894337	0.0866046	0.0130591
LOC107442021	Group 1.1	0.0488133	-0.00191476	0.0507281	0.0124789
LOC107442024	Group 1.1	0.0506865	-0.00578475	0.0564712	0.00681762
LOC107442125	Group 1.1	0.0577851	-0.00240403	0.0601891	0.0279598
LOC107442144	Group 1.1	0.0810164	-0.000168631	0.081185	0.0315635
LOC107442169	Group 1.1	0.0568855	-0.00549058	0.062376	0.0137939
LOC107442177	Group 1.1	0.0830052	-0.00484067	0.0878459	0.0308537
LOC107442186	Group 1.1	0.0806761	-0.00518024	0.0858564	0.0153642
LOC107442211	Group 1.1	0.0506906	-0.00633995	0.0570305	0.0129857
LOC107442259	Group 1.1	0.0672769	-0.0053812	0.0726581	0.0257021
LOC107442261	Group 1.1	0.0698349	-0.00577249	0.0756074	0.00924877
LOC107442327	Group 1.1	0.071824	-0.0125599	0.084384	0.0105469
LOC107442347	Group 1.1	0.0536928	-0.00679379	0.0604866	0.00601973
LOC107442374	Group 1.1	0.0593944	-0.00487061	0.064265	0.00738281
LOC107442376	Group 1.1	0.0659822	-0.00689788	0.07288	0.0155234
LOC107442377	Group 1.1	0.0849251	-0.00391188	0.088837	0.0400619
LOC107442393	Group 1.1	0.0719773	-0.00580422	0.0777816	0.0188968
LOC107442429	Group 1.1	0.0729655	-0.00203876	0.0750042	0.0427069
LOC107442474	Group 1.1	0.060836	-0.0076413	0.0684773	0.0227051
LOC107442488	Group 1.1	0.0556145	-0.0111265	0.066741	0.0147716
LOC107442493	Group 1.1	0.0614931	-0.00615782	0.0676509	0.00979059
LOC107442551	Group 1.1	0.0851125	-0.0093378	0.0944503	0.00758384
LOC107442555	Group 1.1	0.0818053	0.000432793	0.0813725	0.0290988
LOC107442556	Group 1.1	0.0912394	-0.00110688	0.0923463	0.0410469
LOC107442561	Group 1.1	0.0581807	-0.00622818	0.0644089	0.00683775
LOC107442562	Group 1.1	0.0854411	-0.00687932	0.0923204	0.0206331
LOC107442568	Group 1.1	0.0865388	0.00679781	0.079741	0.0436943
LOC107442577	Group 1.1	0.0718037	-0.00824119	0.0800449	0.00515028
LOC107442584	Group 1.1	0.0531493	-0.00585763	0.059007	0.019469
LOC107442626	Group 1.1	0.0742741	-0.00446827	0.0787424	0.0142675
LOC107442633	Group 1.1	0.0853519	-0.00590518	0.0912571	0.040382
LOC107442660	Group 1.1	0.0776113	-0.00390086	0.0815122	0.0301325
LOC107442687	Group 1.1	0.0641846	-0.00683833	0.071023	0.0132506
LOC107442688	Group 1.1	0.0435721	-0.00573208	0.0493042	0.0119147
LOC107442692	Group 1.1	0.0727693	-0.00816715	0.0809365	0.0287954
LOC107442704	Group 1.1	0.0763653	-0.00663006	0.0829953	0.0162302
LOC107442773	Group 1.1	0.0786017	-0.00678067	0.0853824	0.0265481
LOC107442799	Group 1.1	0.0510737	-0.012517	0.0635908	0.0166124
LOC107442803	Group 1.1	0.0643626	-0.0157943	0.0801569	0.0225703
LOC107442824	Group 1.1	0.0866483	-0.00591532	0.0925636	0.00981338
LOC107442831	Group 1.1	0.0566218	-0.0167594	0.0733812	0.00824321
LOC107442847	Group 1.1	0.0523615	-0.00434036	0.0567019	0.00859925
LOC107442852	Group 1.1	0.0635341	-0.0035091	0.0670432	0.0248827
LOC107442865	Group 1.1	0.074575	-0.00484053	0.0794155	0.0227548
LOC107442866	Group 1.1	0.0550161	-0.00761863	0.0626348	0.0150673
LOC107442871	Group 1.1	0.0686516	-0.00421097	0.0728626	0.0182765
LOC107442885	Group 1.1	0.0475732	-0.00351273	0.0510859	0.0104125
LOC107442900	Group 1.1	0.0632509	-0.0133703	0.0766212	0.0213514
LOC107442907	Group 1.1	0.0648011	-0.00583456	0.0706357	0.0111437
LOC107442945	Group 1.1	0.0749006	-0.0155284	0.090429	0.0178253
LOC107442949	Group 1.1	0.0615948	-0.000764455	0.0623592	0.0201209
LOC107442964	Group 1.1	0.0509309	-0.00420468	0.0551355	0.00996174
LOC107442966	Group 1.1	0.0425373	-0.00907688	0.0516142	0.0105322
LOC107442968	Group 1.1	0.0664685	-0.0131199	0.0795884	0.0124855
LOC107443000	Group 1.1	0.0838852	0.0115878	0.0722974	0.0412961
LOC107443001	Group 1.1	0.0663058	-0.0071544	0.0734602	0.0207882
LOC107443018	Group 1.1	0.0504403	-0.00269413	0.0531345	0.00661833
LOC107443027	Group 1.1	0.0452578	-0.0126622	0.0579199	0.00664564
LOC107443054	Group 1.1	0.0577349	-0.00308114	0.060816	0.0183174
LOC107443058	Group 1.1	0.0512725	-0.00729017	0.0585627	0.0179082
LOC107443070	Group 1.1	0.0624616	-0.0103026	0.0727642	0.0192756
LOC107443094	Group 1.1	0.0677043	-0.00379096	0.0714953	0.0125852
LOC107443142	Group 1.1	0.0649707	-0.00157582	0.0665465	0.00385729
LOC107443191	Group 1.1	0.0632683	-0.00875657	0.0720248	0.00865956
LOC107443212	Group 1.1	0.0776135	-0.0059761	0.0835896	0.0375016
LOC107443227	Group 1.1	0.0485873	-0.00611669	0.054704	0.017112
LOC107443259	Group 1.1	0.0538844	-0.0103605	0.0642449	0.0198964
LOC107443287	Group 1.1	0.0713779	-0.00509912	0.076477	0.0209343
LOC107443291	Group 1.1	0.052756	-0.00911331	0.0618693	0.0126575
LOC107443296	Group 1.1	0.0442577	-0.0068711	0.0511288	0.0122278
LOC107443312	Group 1.1	0.0687302	-0.00918258	0.0779128	0.0241335
LOC107443316	Group 1.1	0.0448691	-0.0057891	0.0506582	0.0115727
LOC107443319	Group 1.1	0.0633266	-0.00883635	0.0721629	0.0210046
LOC107443357	Group 1.1	0.066584	-0.00457622	0.0711602	0.00720914
LOC107443382	Group 1.1	0.0526863	0.000937806	0.0517485	0.0202007
LOC107443383	Group 1.1	0.0530464	-0.00259343	0.0556398	0.00600494
LOC107443385	Group 1.1	0.0515101	-0.00209951	0.0536096	0.00422197
LOC107443393	Group 1.1	0.0519288	-0.00440659	0.0563354	0.0225519
LOC107443399	Group 1.1	0.0548531	-0.0088511	0.0637042	0.0184063
LOC107443401	Group 1.1	0.0579911	-0.00286377	0.0608549	0.0078533
LOC107443403	Group 1.1	0.0492095	-0.00511213	0.0543217	0.0104768
LOC107443408	Group 1.1	0.0453446	-0.00499716	0.0503418	0.0117406
LOC107443409	Group 1.1	0.0553246	-0.00548482	0.0608094	0.0167033
LOC107443421	Group 1.1	0.046783	-0.00711635	0.0538994	0.0136037
LOC107443452	Group 1.1	0.0883173	-0.00534878	0.0936661	0.0160977
LOC107443453	Group 1.1	0.0657279	-0.0177663	0.0834941	0.0158173
LOC107443462	Group 1.1	0.0589855	-0.00484926	0.0638347	0.0191161
LOC107443465	Group 1.1	0.0619608	-0.00640802	0.0683688	0.00492966
LOC107443480	Group 1.1	0.0593223	-0.0130123	0.0723347	0.0201426
LOC107443491	Group 1.1	0.0778367	-0.00559674	0.0834335	0.026924
LOC107443495	Group 1.1	0.071711	-0.00500838	0.0767194	0.0249062
LOC107443510	Group 1.1	0.0594539	-0.00229888	0.0617527	0.0235699
LOC107443512	Group 1.1	0.06821	-0.00476123	0.0729712	0.00616438
LOC107443513	Group 1.1	0.0553729	-0.00768282	0.0630557	0.00789119
LOC107443522	Group 1.1	0.0843389	-0.0094953	0.0938342	0.0184995
LOC107443541	Group 1.1	0.0622089	-0.00287961	0.0650885	0.0184531
LOC107443542	Group 1.1	0.0791842	-0.0072775	0.0864617	0.025639
LOC107443548	Group 1.1	0.0658612	-0.0129279	0.0787892	0.00879293
LOC107443552	Group 1.1	0.0795151	-0.0012504	0.0807655	0.0269844
LOC107443568	Group 1.1	0.0805942	-0.0122402	0.0928343	0.0117044
LOC107443586	Group 1.1	0.0807478	-0.00826254	0.0890103	0.0248985
LOC107443590	Group 1.1	0.0542719	-0.00390716	0.058179	0.0173913
LOC107443594	Group 1.1	0.0612053	-0.00307554	0.0642808	0.020709
LOC107443605	Group 1.1	0.0602315	-0.00573932	0.0659708	0.00656361
LOC107443610	Group 1.1	0.070894	-0.00503109	0.0759251	0.0127933
LOC107443622	Group 1.1	0.0523881	-0.00356424	0.0559524	0.00475217
LOC107443623	Group 1.1	0.0659409	-0.00437458	0.0703155	0.0316315
LOC107443661	Group 1.1	0.0721132	-0.0045939	0.0767071	0.0202992
LOC107443664	Group 1.1	0.0593581	-0.00592293	0.065281	0.0152323
LOC107443692	Group 1.1	0.0546729	-0.00341854	0.0580914	0.0169901
LOC107443721	Group 1.1	0.0465504	-0.0069875	0.0535379	0.00695257
LOC107443755	Group 1.1	0.0796147	-0.00497429	0.0845889	0.00525664
LOC107443765	Group 1.1	0.0829669	-0.00673521	0.0897021	0.0195606
LOC107443773	Group 1.1	0.0567319	-0.00484768	0.0615795	0.0144754
LOC107443829	Group 1.1	0.0790025	-0.00599097	0.0849934	0.0179551
LOC107443843	Group 1.1	0.0681195	-0.00800137	0.0761209	0.0114483
LOC107443846	Group 1.1	0.0648737	-0.0025616	0.0674353	0.0211341
LOC107443855	Group 1.1	0.0649137	-0.00517091	0.0700846	0.0123752
LOC107443856	Group 1.1	0.0785472	-0.00704761	0.0855948	0.0174492
LOC107443859	Group 1.1	0.0715286	-0.00671008	0.0782387	0.018754
LOC107443898	Group 1.1	0.0873065	-0.00500641	0.0923129	0.0150185
LOC107443936	Group 1.1	0.068938	-0.00716979	0.0761078	0.0262215
LOC107443943	Group 1.1	0.044903	-0.00702699	0.05193	0.00773935
LOC107443971	Group 1.1	0.0570346	-0.0140227	0.0710573	0.00408657
LOC107443975	Group 1.1	0.0559457	-0.0103557	0.0663014	0.0164401
LOC107443997	Group 1.1	0.0641701	-0.00509688	0.069267	0.0178333
LOC107444002	Group 1.1	0.0589767	-0.00789182	0.0668685	0.0145795
LOC107444012	Group 1.1	0.0440192	-0.00434467	0.0483638	0.0142451
LOC107444018	Group 1.1	0.0817932	-0.00465884	0.086452	0.0187144
LOC107444022	Group 1.1	0.050298	-0.00392011	0.0542181	0.0169305
LOC107444050	Group 1.1	0.0731942	-0.00239364	0.0755878	0.0311466
LOC107444051	Group 1.1	0.0596821	-0.00406609	0.0637482	0.00494865
LOC107444057	Group 1.1	0.0587529	-0.00559728	0.0643502	0.0223635
LOC107444073	Group 1.1	0.0520974	-0.0037024	0.0557998	0.0103151
LOC107444090	Group 1.1	0.0465414	-0.0078206	0.054362	0.0103606
LOC107444096	Group 1.1	0.0503995	-0.00677658	0.057176	0.0105848
LOC107444107	Group 1.1	0.0560215	-0.00292391	0.0589454	0.0167303
LOC107444132	Group 1.1	0.0646062	-0.00463907	0.0692452	0.0227071
LOC107444140	Group 1.1	0.0812579	-0.00636245	0.0876203	0.0213281
LOC107444185	Group 1.1	0.0531925	-0.00360787	0.0568003	0.0116453
LOC107444187	Group 1.1	0.0651	-0.0104556	0.0755556	0.015772
LOC107444205	Group 1.1	0.0567644	-0.0105602	0.0673246	0.0102348
LOC107444210	Group 1.1	0.0555043	-0.00595732	0.0614617	0.0145828
LOC107444230	Group 1.1	0.0559409	-0.00400952	0.0599504	0.00838204
LOC107444247	Group 1.1	0.0537223	-0.00480639	0.0585287	0.0167725
LOC107444258	Group 1.1	0.0639416	-0.00723588	0.0711775	0.0179128
LOC107444263	Group 1.1	0.042525	-0.00971664	0.0522416	0.0100989
LOC107444278	Group 1.1	0.0521458	-0.0126909	0.0648368	0.0101009
LOC107444285	Group 1.1	0.0705864	-0.00420292	0.0747894	0.0163114
LOC107444360	Group 1.1	0.0417624	-0.00683561	0.048598	0.0135652
LOC107444362	Group 1.1	0.0452828	-0.00505334	0.0503361	0.0171432
LOC107444366	Group 1.1	0.0836401	-0.0040614	0.0877015	0.0349924
LOC107444386	Group 1.1	0.0603875	-0.00204019	0.0624277	0.0259669
LOC107444408	Group 1.1	0.0518258	-0.00480019	0.056626	0.00947816
LOC107444419	Group 1.1	0.0754414	-0.00486778	0.0803092	0.0244719
LOC107444426	Group 1.1	0.0700098	-0.0113485	0.0813584	0.0276346
LOC107444445	Group 1.1	0.071319	-0.00877499	0.080094	0.024903
LOC107444454	Group 1.1	0.0729678	-0.00381967	0.0767875	0.0211329
LOC107444460	Group 1.1	0.0748001	-0.00458687	0.0793869	0.0201215
LOC107444467	Group 1.1	0.0624951	-0.00451893	0.067014	0.0213352
LOC107444469	Group 1.1	0.078739	-0.00906955	0.0878085	0.0314831
LOC107444487	Group 1.1	0.071328	-0.00179797	0.073126	0.0327405
LOC107444493	Group 1.1	0.0468623	-0.00551929	0.0523815	0.00786277
LOC107444496	Group 1.1	0.0731629	-0.00271744	0.0758803	0.0326641
LOC107444518	Group 1.1	0.0830869	-0.00600292	0.0890899	0.0119938
LOC107444519	Group 1.1	0.0564921	-0.00536336	0.0618555	0.0105805
LOC107444539	Group 1.1	0.0720793	-0.00382786	0.0759072	0.0174032
LOC107444569	Group 1.1	0.0772956	-0.00862458	0.0859202	0.0259008
LOC107444587	Group 1.1	0.0405979	-0.0125876	0.0531855	0.00616475
LOC107444602	Group 1.1	0.0710414	-0.00338755	0.074429	0.0269086
LOC107444627	Group 1.1	0.0433511	-0.00874811	0.0520992	0.0109167
LOC107444638	Group 1.1	0.0544564	-0.00518869	0.0596451	0.0215766
LOC107444651	Group 1.1	0.0740427	-0.00624433	0.080287	0.0294336
LOC107444662	Group 1.1	0.0581275	-0.00454939	0.0626769	0.0105871
LOC107444686	Group 1.1	0.0808215	-0.0080776	0.0888991	0.0182974
LOC107444752	Group 1.1	0.0772302	-0.0051086	0.0823388	0.0146472
LOC107444792	Group 1.1	0.0636655	-0.00508132	0.0687468	0.0166544
LOC107444822	Group 1.1	0.0804227	0.00908011	0.0713426	0.0415269
LOC107444823	Group 1.1	0.0489382	-0.00445747	0.0533956	0.0088285
LOC107444845	Group 1.1	0.0714845	-0.00517195	0.0766565	0.0177846
LOC107444888	Group 1.1	0.0942083	0.00975007	0.0844583	0.0457965
LOC107444907	Group 1.1	0.063648	-0.00447914	0.0681271	0.0126442
LOC107444919	Group 1.1	0.0579322	-0.00934627	0.0672785	0.0102901
LOC107444933	Group 1.1	0.0465811	-0.00423178	0.0508129	0.0102444
LOC107444943	Group 1.1	0.0444508	-0.00573932	0.0501901	0.0120779
LOC107444949	Group 1.1	0.0504512	-0.00778576	0.058237	0.0116567
LOC107444952	Group 1.1	0.0448691	-0.00536402	0.0502331	0.0105177
LOC107444959	Group 1.1	0.0536282	-0.00534629	0.0589744	0.00872846
LOC107444972	Group 1.1	0.0727138	-0.00808141	0.0807953	0.0137284
LOC107444982	Group 1.1	0.0465515	-0.00346934	0.0500209	0.0131892
LOC107445007	Group 1.1	0.0495639	-0.00663711	0.056201	0.010318
LOC107445020	Group 1.1	0.0472226	-0.0046045	0.0518271	0.00996476
LOC107445030	Group 1.1	0.0717496	-0.00949609	0.0812457	0.0185771
LOC107445032	Group 1.1	0.0467391	-0.00986247	0.0566016	0.00963855
LOC107445047	Group 1.1	0.0477786	-0.00298503	0.0507636	0.0172783
LOC107445048	Group 1.1	0.0544993	-0.0050993	0.0595986	0.0154618
LOC107445071	Group 1.1	0.0613741	-0.00611747	0.0674916	0.0215076
LOC107445079	Group 1.1	0.0664172	-0.00582434	0.0722415	0.0278391
LOC107445089	Group 1.1	0.0723403	-0.00440901	0.0767493	0.0176625
LOC107445091	Group 1.1	0.0779024	-0.00220422	0.0801066	0.0253819
LOC107445093	Group 1.1	0.0609794	-0.00402084	0.0650003	0.0130986
LOC107445100	Group 1.1	0.0429092	-0.00669799	0.0496072	0.0150952
LOC107445125	Group 1.1	0.0822196	-0.00725899	0.0894786	0.023002
LOC107445150	Group 1.1	0.050968	-0.00278348	0.0537514	0.00727341
LOC107445159	Group 1.1	0.0781658	-0.000339236	0.0785051	0.0376651
LOC107445175	Group 1.1	0.0467216	-0.00361077	0.0503324	0.0108951
LOC107445176	Group 1.1	0.0542996	-0.00323175	0.0575313	0.00742376
LOC107445179	Group 1.1	0.0706249	-0.00463855	0.0752634	0.0118987
LOC107445181	Group 1.1	0.0815608	-0.00310959	0.0846704	0.0268333
LOC107445195	Group 1.1	0.0554305	-0.00510072	0.0605312	0.0159953
LOC107445198	Group 1.1	0.0583006	-0.00895302	0.0672536	0.0216892
LOC107445201	Group 1.1	0.0494098	-0.00620941	0.0556192	0.0112718
LOC107445211	Group 1.1	0.0686127	-0.00563986	0.0742525	0.0233674
LOC107445276	Group 1.1	0.0576021	-0.00234028	0.0599424	0.00426561
LOC107445305	Group 1.1	0.0510761	-0.00519461	0.0562707	0.00358445
LOC107445342	Group 1.1	0.0846116	-0.00948338	0.094095	0.0202659
LOC107445344	Group 1.1	0.0722388	-0.00612709	0.0783659	0.0227146
LOC107445356	Group 1.1	0.0462936	-0.00604255	0.0523362	0.00986248
LOC107445363	Group 1.1	0.0798653	-0.00617346	0.0860388	0.0284142
LOC107445369	Group 1.1	0.0486314	-0.00851243	0.0571438	0.0233573
LOC107445372	Group 1.1	0.0523124	-0.0024423	0.0547547	0.0153423
LOC107445407	Group 1.1	0.054558	-0.00400386	0.0585619	0.0155573
LOC107445421	Group 1.1	0.0480156	-0.00363125	0.0516469	0.0102952
LOC107445443	Group 1.1	0.0677558	-0.00469994	0.0724558	0.0188944
LOC107445454	Group 1.1	0.050005	-0.00904367	0.0590486	0.0118459
LOC107445475	Group 1.1	0.0660158	-0.0068235	0.0728393	0.013424
LOC107445483	Group 1.1	0.0733409	-0.00255114	0.075892	0.0308995
LOC107445484	Group 1.1	0.0771011	-0.00368513	0.0807862	0.025746
LOC107445487	Group 1.1	0.0787922	-0.00558817	0.0843804	0.0220783
LOC107445489	Group 1.1	0.0566591	-0.011097	0.0677561	0.0198667
LOC107445593	Group 1.1	0.0509337	-0.00619445	0.0571281	0.00921458
LOC107445616	Group 1.1	0.0623189	-0.00404306	0.0663619	0.0148231
LOC107445624	Group 1.1	0.053772	-0.00642952	0.0602015	0.00925771
LOC107445625	Group 1.1	0.0671315	-0.00731453	0.074446	0.0176705
LOC107445636	Group 1.1	0.0614011	-0.00476816	0.0661693	0.0215569
LOC107445643	Group 1.1	0.0563353	-0.00415413	0.0604894	0.0212361
LOC107445666	Group 1.1	0.0736191	-0.00621374	0.0798328	0.0076475
LOC107445670	Group 1.1	0.0503598	-0.00847992	0.0588397	0.00912697
LOC107445683	Group 1.1	0.0758852	-0.0104521	0.0863373	0.0360992
LOC107445687	Group 1.1	0.0686774	-0.00632693	0.0750043	0.0213945
LOC107445725	Group 1.1	0.0513445	-0.00533541	0.0566799	0.0040665
LOC107445743	Group 1.1	0.0501378	-0.00840214	0.05854	0.0152007
LOC107445748	Group 1.1	0.0603813	-0.00529335	0.0656746	0.00983795
LOC107445763	Group 1.1	0.077721	-0.00482736	0.0825484	0.0129759
LOC107445774	Group 1.1	0.0487723	-0.00359088	0.0523632	0.00795936
LOC107445778	Group 1.1	0.0642854	-0.0123782	0.0766637	0.013939
LOC107445780	Group 1.1	0.0534628	-0.00690525	0.0603681	0.0127182
LOC107445791	Group 1.1	0.0548679	-0.00509938	0.0599673	0.0148273
LOC107445806	Group 1.1	0.0736071	-0.00328581	0.0768929	0.0333154
LOC107445819	Group 1.1	0.0572644	-0.00284977	0.0601142	0.020729
LOC107445828	Group 1.1	0.0873642	0.0012691	0.0860951	0.0413927
LOC107445852	Group 1.1	0.0745247	-0.00482934	0.0793541	0.0123812
LOC107445906	Group 1.1	0.0897197	-0.00135871	0.0910784	0.0404763
LOC107445920	Group 1.1	0.0708317	-0.0133213	0.084153	0.0301605
LOC107445925	Group 1.1	0.0433051	-0.0081238	0.0514289	0.00998498
LOC107445930	Group 1.1	0.0779078	-0.000441862	0.0783497	0.0312693
LOC107445939	Group 1.1	0.0775699	-0.00790195	0.0854718	0.032843
LOC107445963	Group 1.1	0.0655593	-0.00457155	0.0701309	0.0120462
LOC107445969	Group 1.1	0.0450045	-0.00257023	0.0475747	0.0142165
LOC107445981	Group 1.1	0.0824084	-0.00793131	0.0903398	0.00837491
LOC107446006	Group 1.1	0.0726881	-0.0024058	0.0750939	0.0177323
LOC107446027	Group 1.1	0.0700431	-0.00518565	0.0752288	0.012677
LOC107446028	Group 1.1	0.0708672	-0.00780274	0.0786699	0.0175956
LOC107446037	Group 1.1	0.063847	-0.00560565	0.0694527	0.0153318
LOC107446046	Group 1.1	0.0766908	-0.00247758	0.0791684	0.0151022
LOC107446065	Group 1.1	0.0680969	-0.00298458	0.0710814	0.0118942
LOC107446066	Group 1.1	0.0508603	-0.00407503	0.0549353	0.00525451
LOC107446088	Group 1.1	0.0737902	-0.00440672	0.0781969	0.0183632
LOC107446119	Group 1.1	0.0465886	-0.00470887	0.0512974	0.0126017
LOC107446139	Group 1.1	0.0848287	-0.00388494	0.0887136	0.021215
LOC107446143	Group 1.1	0.0722211	-0.00145136	0.0736725	0.0259693
LOC107446153	Group 1.1	0.0507644	-0.00252493	0.0532894	0.0158407
LOC107446158	Group 1.1	0.0496449	-0.00369062	0.0533355	0.00819321
LOC107446161	Group 1.1	0.0459721	-0.00661331	0.0525854	0.0153845
LOC107446172	Group 1.1	0.0724069	-0.00896647	0.0813734	0.00738679
LOC107446181	Group 1.1	0.0524112	-0.00412303	0.0565342	0.00725657
LOC107446188	Group 1.1	0.0645932	-0.00733234	0.0719255	0.0125651
LOC107446216	Group 1.1	0.0773472	-0.013357	0.0907042	0.0147578
LOC107446227	Group 1.1	0.0675592	-0.00846557	0.0760248	0.0205191
LOC107446228	Group 1.1	0.0773747	-0.00530446	0.0826792	0.0167556
LOC107446236	Group 1.1	0.0498346	-0.00306862	0.0529032	0.00818563
LOC107446263	Group 1.1	0.0508803	-0.00583153	0.0567118	0.013684
LOC107446280	Group 1.1	0.0803637	-0.00570074	0.0860644	0.0244246
LOC107446290	Group 1.1	0.0674116	-0.00775466	0.0751663	0.0130991
LOC107446293	Group 1.1	0.0484444	-0.00715662	0.055601	0.0157228
LOC107446295	Group 1.1	0.045427	-0.00557371	0.0510007	0.00993855
LOC107446305	Group 1.1	0.0771524	-0.00568527	0.0828377	0.0239062
LOC107446337	Group 1.1	0.0570128	-0.0178805	0.0748934	0.0102275
LOC107446345	Group 1.1	0.0610287	-0.00735152	0.0683802	0.0149634
LOC107446354	Group 1.1	0.0741185	-0.00452596	0.0786445	0.0311677
LOC107446397	Group 1.1	0.0426097	-0.00835852	0.0509682	0.00978243
LOC107446402	Group 1.1	0.0545155	-0.00537929	0.0598947	0.0139325
LOC107446439	Group 1.1	0.0858838	-0.00433829	0.0902221	0.0184826
LOC107446476	Group 1.1	0.0747844	0.000316508	0.0744679	0.0370994
LOC107446494	Group 1.1	0.0552664	-0.0127094	0.0679758	0.0143427
LOC107446511	Group 1.1	0.0703333	-0.00686308	0.0771964	0.0272555
LOC107446544	Group 1.1	0.0796279	-0.00996857	0.0895965	0.0211675
LOC107446546	Group 1.1	0.0612347	-0.00891241	0.0701471	0.0103451
LOC107446584	Group 1.1	0.0574489	-0.0049874	0.0624363	0.0159015
LOC107446585	Group 1.1	0.0810765	0.00559659	0.0754799	0.0412915
LOC107446586	Group 1.1	0.0655346	-0.00504984	0.0705844	0.018583
LOC107446637	Group 1.1	0.072002	-0.00834288	0.0803448	0.0322566
LOC107446649	Group 1.1	0.0706024	-0.00288963	0.073492	0.0227076
LOC107446672	Group 1.1	0.0504936	-0.00618209	0.0566756	0.0202534
LOC107446678	Group 1.1	0.0496899	-0.00403727	0.0537272	0.00888489
LOC107446712	Group 1.1	0.0557116	-0.00383525	0.0595468	0.0138274
LOC107446722	Group 1.1	0.0691861	-0.00634855	0.0755346	0.0241763
LOC107446728	Group 1.1	0.0665166	-0.00676348	0.0732801	0.0133551
LOC107446729	Group 1.1	0.0774356	-0.00817419	0.0856098	0.0313706
LOC107446743	Group 1.1	0.0812797	-0.00558213	0.0868618	0.0193471
LOC107446776	Group 1.1	0.0723436	-0.00755692	0.0799005	0.021613
LOC107446794	Group 1.1	0.0538467	-0.00523082	0.0590775	0.0138603
LOC107446813	Group 1.1	0.069711	-0.00596452	0.0756755	0.0261961
LOC107446821	Group 1.1	0.0406056	-0.0104716	0.0510772	0.0101599
LOC107446836	Group 1.1	0.0571193	-0.00736167	0.064481	0.0179234
LOC107446838	Group 1.1	0.0535197	-0.00519133	0.058711	0.00689773
LOC107446840	Group 1.1	0.0590078	-0.00515168	0.0641595	0.0108871
LOC107446841	Group 1.1	0.0630771	-0.0076388	0.0707159	0.0157836
LOC107446858	Group 1.1	0.0781558	-0.00720738	0.0853632	0.0132102
LOC107446908	Group 1.1	0.0743951	0.00233122	0.0720639	0.0312063
LOC107446919	Group 1.1	0.0897263	0.000628374	0.089098	0.0362429
LOC107446930	Group 1.1	0.0474955	-0.00590707	0.0534026	0.0120217
LOC107446935	Group 1.1	0.0621405	-0.00553839	0.0676789	0.0249136
LOC107446966	Group 1.1	0.0706143	-0.00906438	0.0796786	0.00985304
LOC107446968	Group 1.1	0.0458808	-0.00892146	0.0548023	0.0132197
LOC107446985	Group 1.1	0.074274	-0.00568552	0.0799596	0.021001
LOC107446986	Group 1.1	0.0584057	-0.0038385	0.0622442	0.0194947
LOC107446990	Group 1.1	0.0479722	-0.00904918	0.0570214	0.0134297
LOC107447000	Group 1.1	0.054952	-0.0111899	0.0661419	0.0205535
LOC107447005	Group 1.1	0.0523474	-0.012616	0.0649635	0.0140917
LOC107447019	Group 1.1	0.0568329	-0.00399348	0.0608264	0.00801492
LOC107447032	Group 1.1	0.0587868	-0.00450063	0.0632874	0.0123886
LOC107447040	Group 1.1	0.0639608	-0.0114374	0.0753983	0.0174392
LOC107447041	Group 1.1	0.089111	-0.0044799	0.0935909	0.0116158
LOC107447044	Group 1.1	0.0572864	-0.00734988	0.0646363	0.00757301
LOC107447047	Group 1.1	0.0458593	-0.00468091	0.0505402	0.00907538
LOC107447115	Group 1.1	0.0840926	-0.0051012	0.0891938	0.0168562
LOC107447143	Group 1.1	0.0604034	-0.00326367	0.0636671	0.022611
LOC107447146	Group 1.1	0.0474123	-0.00413747	0.0515498	0.01004
LOC107447148	Group 1.1	0.0579044	-0.00349315	0.0613976	0.0120286
LOC107447149	Group 1.1	0.07876	-0.00105991	0.0798199	0.0366446
LOC107447165	Group 1.1	0.0497995	-0.00480314	0.0546026	0.00890839
LOC107447167	Group 1.1	0.0592172	-0.00394126	0.0631585	0.013801
LOC107447175	Group 1.1	0.0420636	-0.00848632	0.0505499	0.0155278
LOC107447187	Group 1.1	0.067274	-0.00382509	0.0710991	0.0243774
LOC107447206	Group 1.1	0.0537111	-0.00561308	0.0593242	0.0136327
LOC107447237	Group 1.1	0.0804277	0.00441975	0.076008	0.0395634
LOC107447254	Group 1.1	0.0516277	-0.0094544	0.0610821	0.0103823
LOC107447256	Group 1.1	0.0716546	-0.00953907	0.0811936	0.0196512
LOC107447298	Group 1.1	0.0593381	-0.00479579	0.0641339	0.01634
LOC107447310	Group 1.1	0.0660499	-0.00571134	0.0717613	0.0200754
LOC107447331	Group 1.1	0.0763712	-0.00842664	0.0847979	0.0236494
LOC107447346	Group 1.1	0.088378	0.000972533	0.0874055	0.0308266
LOC107447357	Group 1.1	0.0501954	-0.00488856	0.0550839	0.0117459
LOC107447360	Group 1.1	0.0588651	-0.00439335	0.0632585	0.00730857
LOC107447383	Group 1.1	0.0739476	-0.00511	0.0790576	0.0256632
LOC107447396	Group 1.1	0.0511672	-0.00373419	0.0549013	0.0155826
LOC107447406	Group 1.1	0.0596558	-0.00637456	0.0660303	0.0133812
LOC107447408	Group 1.1	0.061116	-0.00652939	0.0676454	0.0222306
LOC107447412	Group 1.1	0.0708372	-0.00533058	0.0761678	0.0232738
LOC107447413	Group 1.1	0.0757864	-0.00607778	0.0818641	0.0195987
LOC107447434	Group 1.1	0.0488014	-0.00408988	0.0528913	0.00778436
LOC107447442	Group 1.1	0.0845118	-0.0108717	0.0953835	0.0105997
LOC107447447	Group 1.1	0.0748912	-0.00572923	0.0806205	0.0181762
LOC107447454	Group 1.1	0.0797105	-0.0054414	0.0851519	0.0276126
LOC107447458	Group 1.1	0.0775113	-0.00515614	0.0826674	0.0305523
LOC107447482	Group 1.1	0.0491303	-0.00472756	0.0538579	0.0072717
LOC107447521	Group 1.1	0.0477887	-0.00348822	0.0512769	0.0133989
LOC107447537	Group 1.1	0.0553833	-0.0080623	0.0634456	0.00936303
LOC107447556	Group 1.1	0.0726528	-0.00375535	0.0764081	0.0251598
LOC107447587	Group 1.1	0.069533	-0.00474276	0.0742757	0.0158574
LOC107447608	Group 1.1	0.0583788	-0.011677	0.0700558	0.0110898
LOC107447619	Group 1.1	0.0619645	-0.00400285	0.0659673	0.0180012
LOC107447623	Group 1.1	0.0760264	-0.0047857	0.0808121	0.00924591
LOC107447641	Group 1.1	0.0872623	-0.00285588	0.0901181	0.0220201
LOC107447662	Group 1.1	0.0563608	-0.00505936	0.0614201	0.00767124
LOC107447663	Group 1.1	0.0863647	-0.0119049	0.0982696	0.0196145
LOC107447677	Group 1.1	0.0748587	-0.00350025	0.0783589	0.0273577
LOC107447692	Group 1.1	0.0536547	-0.00403349	0.0576882	0.00591134
LOC107447719	Group 1.1	0.0489251	-0.00524192	0.0541671	0.0114547
LOC107447722	Group 1.1	0.073876	-0.00945682	0.0833328	0.0199515
LOC107447737	Group 1.1	0.0728099	-0.0057013	0.0785112	0.0213944
LOC107447739	Group 1.1	0.0541105	-0.00688046	0.0609909	0.0162964
LOC107447743	Group 1.1	0.0517601	-0.00483406	0.0565941	0.00857023
LOC107447749	Group 1.1	0.0665089	-0.00597697	0.0724858	0.0225556
LOC107447766	Group 1.1	0.0638235	-0.00700069	0.0708242	0.0120903
LOC107447781	Group 1.1	0.0857552	0.00325939	0.0824958	0.0370891
LOC107447782	Group 1.1	0.0736359	-0.00216018	0.0757961	0.0241607
LOC107447792	Group 1.1	0.0499633	-0.00635887	0.0563222	0.00960483
LOC107447795	Group 1.1	0.050045	-0.0034952	0.0535402	0.0152431
LOC107447805	Group 1.1	0.0438649	-0.00937264	0.0532375	0.00846706
LOC107447809	Group 1.1	0.0464439	-0.00819387	0.0546378	0.00504724
LOC107447850	Group 1.1	0.056978	-0.00521687	0.0621949	0.0145613
LOC107447854	Group 1.1	0.0553348	-0.00551557	0.0608504	0.0113666
LOC107447887	Group 1.1	0.0885216	-0.00927683	0.0977984	0.0150632
LOC107447897	Group 1.1	0.0938898	-0.00369839	0.0975882	0.0208204
LOC107447903	Group 1.1	0.0527021	-0.00478095	0.0574831	0.0130583
LOC107447908	Group 1.1	0.0603515	-0.00543976	0.0657913	0.0121005
LOC107447920	Group 1.1	0.0750589	-0.00836886	0.0834277	0.0175407
LOC107447930	Group 1.1	0.0729437	-0.00813287	0.0810766	0.013651
LOC107447969	Group 1.1	0.0867181	-0.00356128	0.0902794	0.0231949
LOC107447990	Group 1.1	0.0816753	-0.00297192	0.0846473	0.00710832
LOC107448017	Group 1.1	0.0523578	-0.00799885	0.0603567	0.0072099
LOC107448039	Group 1.1	0.0503915	-0.00370928	0.0541008	0.0161934
LOC107448041	Group 1.1	0.0570404	-0.00389256	0.060933	0.020374
LOC107448048	Group 1.1	0.0767498	-0.00644763	0.0831974	0.0225744
LOC107448056	Group 1.1	0.0640754	-0.00688357	0.070959	0.0224569
LOC107448060	Group 1.1	0.0883407	-0.0024576	0.0907983	0.0388312
LOC107448063	Group 1.1	0.0487329	-0.00329202	0.0520249	0.00777096
LOC107448066	Group 1.1	0.0546883	-0.00641629	0.0611046	0.0175073
LOC107448120	Group 1.1	0.059211	-0.0094839	0.0686949	0.0159294
LOC107448147	Group 1.1	0.0524249	-0.00842993	0.0608548	0.0133351
LOC107448170	Group 1.1	0.0658666	-0.00716366	0.0730302	0.0199414
LOC107448220	Group 1.1	0.0564541	-0.00480819	0.0612622	0.0167294
LOC107448237	Group 1.1	0.085187	-0.00443182	0.0896188	0.0239731
LOC107448250	Group 1.1	0.069522	-0.00372945	0.0732514	0.014472
LOC107448270	Group 1.1	0.0487815	-0.0053777	0.0541592	0.0146322
LOC107448291	Group 1.1	0.0807728	-0.00507237	0.0858452	0.0132617
LOC107448293	Group 1.1	0.0625754	-0.0045939	0.0671693	0.0118918
LOC107448341	Group 1.1	0.0715917	-0.0104515	0.0820432	0.0167221
LOC107448343	Group 1.1	0.0520837	-0.00469755	0.0567813	0.0075123
LOC107448345	Group 1.1	0.0551713	-0.00866285	0.0638341	0.0152763
LOC107448364	Group 1.1	0.0683906	-0.00671828	0.0751089	0.0325682
LOC107448374	Group 1.1	0.0600071	-0.00597594	0.065983	0.00880156
LOC107448379	Group 1.1	0.051822	-0.00373496	0.055557	0.00655546
LOC107448387	Group 1.1	0.0599821	-0.00373846	0.0637205	0.013723
LOC107448392	Group 1.1	0.0798612	-0.00530226	0.0851635	0.0360155
LOC107448427	Group 1.1	0.0584288	-0.00530446	0.0637333	0.0120702
LOC107448434	Group 1.1	0.0846168	-0.00164619	0.086263	0.0281415
LOC107448435	Group 1.1	0.0749134	-0.00556543	0.0804788	0.00963676
LOC107448470	Group 1.1	0.0466929	-0.00418093	0.0508739	0.0128529
LOC107448476	Group 1.1	0.0885499	-0.00490157	0.0934514	0.0129693
LOC107448529	Group 1.1	0.0450363	-0.00991436	0.0549507	0.0119603
LOC107448540	Group 1.1	0.0581795	-0.00386946	0.062049	0.0215715
LOC107448668	Group 1.1	0.0820933	-0.000620526	0.0827138	0.0278781
LOC107448680	Group 1.1	0.0579563	-0.00179518	0.0597515	0.0216972
LOC107448692	Group 1.1	0.0577918	-0.00589587	0.0636877	0.0139529
LOC107448729	Group 1.1	0.0721191	-0.00528835	0.0774075	0.0112872
LOC107448772	Group 1.1	0.069837	-0.00176448	0.0716014	0.0273567
LOC107448785	Group 1.1	0.0671606	-0.00661896	0.0737796	0.0161148
LOC107448792	Group 1.1	0.048274	-0.00819358	0.0564676	0.00808967
LOC107448796	Group 1.1	0.0853937	-0.0100444	0.0954381	0.015587
LOC107448802	Group 1.1	0.067627	-0.00671512	0.0743421	0.0121223
LOC107448813	Group 1.1	0.0499816	-0.00408272	0.0540643	0.0110256
LOC107448831	Group 1.1	0.0685774	-0.00824092	0.0768183	0.0265487
LOC107448832	Group 1.1	0.0765495	-0.00325489	0.0798044	0.0233717
LOC107448844	Group 1.1	0.058973	-0.00713107	0.0661041	0.018603
LOC107448845	Group 1.1	0.0690316	-0.00519202	0.0742237	0.00754007
LOC107448855	Group 1.1	0.0753047	0.00194026	0.0733644	0.0298425
LOC107448862	Group 1.1	0.0840242	-0.00268753	0.0867117	0.0235553
LOC107448863	Group 1.1	0.0747229	-0.00467289	0.0793958	0.0119523
LOC107448881	Group 1.1	0.056253	-0.00806945	0.0643225	0.00810651
LOC107448963	Group 1.1	0.0457468	-0.00408295	0.0498298	0.0114613
LOC107448981	Group 1.1	0.0497575	-0.0109134	0.060671	0.0110878
LOC107448984	Group 1.1	0.0493758	-0.00533388	0.0547097	0.0130369
LOC107449028	Group 1.1	0.0694077	-0.0138538	0.0832616	0.0141102
LOC107449037	Group 1.1	0.0678427	-0.00419389	0.0720366	0.0155947
LOC107449049	Group 1.1	0.0477816	-0.0062181	0.0539997	0.0117725
LOC107449054	Group 1.1	0.0633353	-0.00844112	0.0717764	0.0214787
LOC107449061	Group 1.1	0.0580438	-0.00478601	0.0628298	0.00991438
LOC107449089	Group 1.1	0.0671466	-0.00610378	0.0732504	0.0218194
LOC107449100	Group 1.1	0.0506528	-0.00575765	0.0564104	0.00417071
LOC107449102	Group 1.1	0.0716001	-0.00240629	0.0740064	0.0307843
LOC107449110	Group 1.1	0.060258	-0.00444264	0.0647006	0.0201659
LOC107449114	Group 1.1	0.0723224	-0.00301576	0.0753381	0.0291286
LOC107449132	Group 1.1	0.0583949	-0.00510333	0.0634982	0.0192713
LOC107449135	Group 1.1	0.0773017	-0.00436682	0.0816685	0.0243513
LOC107449141	Group 1.1	0.0552632	-0.00375433	0.0590175	0.00826176
LOC107449158	Group 1.1	0.059243	-0.00441874	0.0636618	0.0169887
LOC107449166	Group 1.1	0.0791552	-0.00560814	0.0847633	0.0126309
LOC107449205	Group 1.1	0.0533844	-0.00201168	0.055396	0.0164026
LOC107449232	Group 1.1	0.0753612	-0.00525621	0.0806174	0.0218014
LOC107449261	Group 1.1	0.0891198	-0.00385775	0.0929776	0.0108724
LOC107449262	Group 1.1	0.0475829	-0.00391938	0.0515023	0.0110841
LOC107449283	Group 1.1	0.064919	-0.00460859	0.0695276	0.0141604
LOC107449290	Group 1.1	0.0863472	-0.00358005	0.0899273	0.0229521
LOC107449299	Group 1.1	0.0850761	-0.00613065	0.0912067	0.00887704
LOC107449332	Group 1.1	0.07748	-0.00753609	0.0850161	0.0315123
LOC107449343	Group 1.1	0.0495502	-0.0032233	0.0527735	0.0192805
LOC107449358	Group 1.1	0.0492216	-0.00773758	0.0569591	0.0133817
LOC107449367	Group 1.1	0.0873338	-0.00754822	0.094882	0.0203977
LOC107449388	Group 1.1	0.0442214	-0.00523533	0.0494568	0.0121021
LOC107449405	Group 1.1	0.0750786	-0.0113209	0.0863994	0.0144776
LOC107449426	Group 1.1	0.0526577	-0.00681883	0.0594765	0.0118784
LOC107449429	Group 1.1	0.0625249	-0.00465257	0.0671775	0.0161995
LOC107449468	Group 1.1	0.0628975	-0.00581195	0.0687095	0.0238966
LOC107449501	Group 1.1	0.0524625	-0.00407141	0.0565339	0.00776623
LOC107449548	Group 1.1	0.0586513	-0.00877359	0.0674248	0.0154964
LOC107449560	Group 1.1	0.0483012	-0.00521233	0.0535136	0.0173228
LOC107449563	Group 1.1	0.0762779	-0.00601226	0.0822901	0.0229204
LOC107449566	Group 1.1	0.0500915	-0.0114608	0.0615523	0.00872357
LOC107449592	Group 1.1	0.0504579	-0.00624862	0.0567065	0.0145499
LOC107449596	Group 1.1	0.0659201	-0.0119922	0.0779123	0.0235107
LOC107449614	Group 1.1	0.043786	-0.00585403	0.0496401	0.0113459
LOC107449660	Group 1.1	0.0700984	-0.00724735	0.0773458	0.0192035
LOC107449698	Group 1.1	0.0802711	-0.00916528	0.0894364	0.0145585
LOC107449725	Group 1.1	0.0515007	-0.0123861	0.0638868	0.00904213
LOC107449743	Group 1.1	0.0993018	0.00953425	0.0897675	0.0411993
LOC107449744	Group 1.1	0.0625797	-0.00518415	0.0677638	0.0124045
LOC107449745	Group 1.1	0.0778232	-0.00607179	0.083895	0.0279789
LOC107449755	Group 1.1	0.0894312	-0.00668168	0.0961129	0.013935
LOC107449757	Group 1.1	0.0549769	-0.00471776	0.0596947	0.00783329
LOC107449776	Group 1.1	0.0617471	-0.00444656	0.0661936	0.0253725
LOC107449780	Group 1.1	0.0732041	-0.0118692	0.0850733	0.015175
LOC107449803	Group 1.1	0.0640265	-0.00819952	0.072226	0.0200141
LOC107449813	Group 1.1	0.0704507	-0.0135216	0.0839723	0.0194949
LOC107449834	Group 1.1	0.0470449	-0.0053934	0.0524383	0.0152576
LOC107449837	Group 1.1	0.0611264	-0.00815792	0.0692843	0.00930018
LOC107449852	Group 1.1	0.0533255	-0.00657974	0.0599052	0.00655552
LOC107449884	Group 1.1	0.0884675	-0.00514544	0.093613	0.0169473
LOC107449923	Group 1.1	0.0485524	-0.00433017	0.0528826	0.00399606
LOC107449941	Group 1.1	0.0676841	-0.0063905	0.0740746	0.00856843
LOC107449951	Group 1.1	0.0586274	-0.00563291	0.0642603	0.0204779
LOC107449985	Group 1.1	0.0452686	-0.00793974	0.0532083	0.0105957
LOC107450019	Group 1.1	0.0660581	-0.00425926	0.0703174	0.021981
LOC107450051	Group 1.1	0.0577513	-0.00280825	0.0605595	0.0235666
LOC107450068	Group 1.1	0.0683803	-0.0073421	0.0757224	0.0211011
LOC107450078	Group 1.1	0.0524458	-0.00416136	0.0566071	0.00986962
LOC107450080	Group 1.1	0.0547735	-0.00593879	0.0607123	0.00995414
LOC107450102	Group 1.1	0.0573991	-0.00550876	0.0629079	0.0138551
LOC107450127	Group 1.1	0.0484458	-0.00992443	0.0583702	0.00577987
LOC107450148	Group 1.1	0.080395	-0.00538621	0.0857812	0.0264827
LOC107450208	Group 1.1	0.0676726	-0.00536507	0.0730376	0.0204285
LOC107450239	Group 1.1	0.0549949	-0.00402373	0.0590186	0.00275098
LOC107450242	Group 1.1	0.0487381	-0.00448845	0.0532265	0.0128591
LOC107450243	Group 1.1	0.0625142	-0.002161	0.0646752	0.0286858
LOC107450259	Group 1.1	0.0590527	-0.00388022	0.0629329	0.0159142
LOC107450262	Group 1.1	0.0667017	-0.00390079	0.0706025	0.0176612
LOC107450276	Group 1.1	0.0436019	-0.00639928	0.0500012	0.0108301
LOC107450284	Group 1.1	0.0547845	-0.00677839	0.0615629	0.00890138
LOC107450294	Group 1.1	0.08316	-0.0040308	0.0871908	0.0223888
LOC107450298	Group 1.1	0.0730557	-0.00593425	0.0789899	0.0227545
LOC107450315	Group 1.1	0.0488904	-0.00336148	0.0522519	0.011955
LOC107450342	Group 1.1	0.0560439	-0.00353588	0.0595798	0.0144913
LOC107450384	Group 1.1	0.0786843	-0.0060646	0.0847489	0.0129802
LOC107450415	Group 1.1	0.0541807	-0.00522173	0.0594024	0.0195992
LOC107450451	Group 1.1	0.071632	-0.00401956	0.0756515	0.0135435
LOC107450452	Group 1.1	0.0705574	-0.00361065	0.0741681	0.0271749
LOC107450468	Group 1.1	0.0792448	-0.00597583	0.0852206	0.0329237
LOC107450501	Group 1.1	0.0453825	-0.00547929	0.0508618	0.0132132
LOC107450520	Group 1.1	0.070247	-0.00695778	0.0772048	0.0117981
LOC107450522	Group 1.1	0.056936	-0.00899638	0.0659323	0.00878817
LOC107450523	Group 1.1	0.075678	-0.00720606	0.082884	0.032862
LOC107450533	Group 1.1	0.0820903	-0.000652249	0.0827425	0.0316936
LOC107450540	Group 1.1	0.0636908	-0.00627528	0.0699661	0.0174366
LOC107450544	Group 1.1	0.0594713	-0.00441126	0.0638826	0.0162565
LOC107450561	Group 1.1	0.0466418	-0.00726195	0.0539038	0.00807953
LOC107450570	Group 1.1	0.0647259	-0.00357273	0.0682986	0.0033657
LOC107450572	Group 1.1	0.0640001	-0.00655589	0.070556	0.00954748
LOC107450582	Group 1.1	0.060855	-0.00497256	0.0658275	0.017944
LOC107450603	Group 1.1	0.0819442	-0.00701265	0.0889568	0.0217803
LOC107450606	Group 1.1	0.0523895	-0.0032075	0.055597	0.01414
LOC107450616	Group 1.1	0.0656727	-0.00853594	0.0742087	0.0193583
LOC107450695	Group 1.1	0.047562	-0.00356287	0.0511249	0.0156767
LOC107450699	Group 1.1	0.0535628	-0.00350274	0.0570655	0.0159956
LOC107450728	Group 1.1	0.0473636	-0.00855557	0.0559191	0.00275905
LOC107450738	Group 1.1	0.0586677	-0.00568826	0.064356	0.00771296
LOC107450760	Group 1.1	0.0639575	-0.00513993	0.0690974	0.0179734
LOC107450801	Group 1.1	0.0507888	-0.00636168	0.0571504	0.00856191
LOC107450819	Group 1.1	0.0716363	-0.00480731	0.0764436	0.0184169
LOC107450829	Group 1.1	0.0811466	-0.00298508	0.0841317	0.0145428
LOC107450833	Group 1.1	0.0768536	0.00185877	0.0749949	0.0312602
LOC107450836	Group 1.1	0.0553546	-0.00370876	0.0590633	0.0167572
LOC107450840	Group 1.1	0.0712428	-0.0130025	0.0842453	0.0273677
LOC107450841	Group 1.1	0.0504442	-0.00402525	0.0544695	0.0116198
LOC107450852	Group 1.1	0.053806	-0.00846557	0.0622716	0.00897928
LOC107450853	Group 1.1	0.0416262	-0.00558219	0.0472084	0.0137922
LOC107450887	Group 1.1	0.0516698	-0.00593583	0.0576057	0.0116386
LOC107450911	Group 1.1	0.0605452	-0.00301031	0.0635555	0.0158441
LOC107450919	Group 1.1	0.0721732	-0.00664261	0.0788158	0.0303851
LOC107450926	Group 1.1	0.04938	-0.00394326	0.0533233	0.0101412
LOC107450929	Group 1.1	0.0671571	-0.00432537	0.0714825	0.0231245
LOC107450942	Group 1.1	0.0629825	-0.00718393	0.0701664	0.0148061
LOC107450954	Group 1.1	0.0576785	-0.00812061	0.0657991	0.0123813
LOC107450958	Group 1.1	0.0667965	-0.00334623	0.0701427	0.0214093
LOC107450961	Group 1.1	0.0481206	-0.00561839	0.0537389	0.0134839
LOC107450963	Group 1.1	0.0522307	-0.00791942	0.0601501	0.0118985
LOC107451012	Group 1.1	0.0638139	-0.00691261	0.0707265	0.0163372
LOC107451037	Group 1.1	0.0497968	-0.00988693	0.0596838	0.00964988
LOC107451063	Group 1.1	0.054084	-0.00666984	0.0607538	0.0204147
LOC107451078	Group 1.1	0.0677335	-0.010712	0.0784455	0.0175806
LOC107451087	Group 1.1	0.0696812	-0.00389016	0.0735713	0.0213385
LOC107451091	Group 1.1	0.0588124	-0.0071461	0.0659585	0.011217
LOC107451097	Group 1.1	0.0837153	-0.00219719	0.0859124	0.0286793
LOC107451099	Group 1.1	0.0600212	-0.00266952	0.0626907	0.0133563
LOC107451138	Group 1.1	0.0444477	-0.00372766	0.0481754	0.0150736
LOC107451141	Group 1.1	0.0628355	-0.00567847	0.068514	0.00488708
LOC107451151	Group 1.1	0.0629126	-0.00971904	0.0726316	0.0244652
LOC107451162	Group 1.1	0.0780596	-0.00487145	0.0829311	0.0329411
LOC107451167	Group 1.1	0.0697901	-0.00657226	0.0763623	0.00576605
LOC107451183	Group 1.1	0.0771458	-0.00571482	0.0828606	0.027017
LOC107451187	Group 1.1	0.0683154	-0.00498339	0.0732988	0.0189652
LOC107451197	Group 1.1	0.0685755	-0.00619372	0.0747692	0.0193584
LOC107451213	Group 1.1	0.0550064	-0.00662793	0.0616343	0.013287
LOC107451215	Group 1.1	0.058139	-0.00371838	0.0618574	0.0123206
LOC107451217	Group 1.1	0.0523573	-0.0042654	0.0566227	0.0164024
LOC107451238	Group 1.1	0.0584072	-0.00508966	0.0634969	0.0101753
LOC107451249	Group 1.1	0.0583591	-0.00528234	0.0636414	0.0150301
LOC107451254	Group 1.1	0.0531705	-0.00380541	0.0569759	0.00981526
LOC107451280	Group 1.1	0.0591069	-0.00510286	0.0642098	0.00705005
LOC107451281	Group 1.1	0.0654757	-7.64132e-05	0.0655521	0.0258007
LOC107451287	Group 1.1	0.075069	-0.0109451	0.0860142	0.0307847
LOC107451304	Group 1.1	0.0415494	-0.0143088	0.0558582	0.0125943
LOC107451321	Group 1.1	0.0789859	-0.0106804	0.0896663	0.0122117
LOC107451334	Group 1.1	0.0506227	-0.0126575	0.0632802	0.00309266
LOC107451361	Group 1.1	0.0486491	-0.00679056	0.0554396	0.0121156
LOC107451407	Group 1.1	0.065069	-0.00516669	0.0702357	0.0246407
LOC107451411	Group 1.1	0.0756529	-0.00416867	0.0798215	0.0230142
LOC107451419	Group 1.1	0.0557049	-0.00546682	0.0611717	0.0118897
LOC107451425	Group 1.1	0.0710009	-0.00706226	0.0780632	0.0179712
LOC107451458	Group 1.1	0.0634914	-0.000917827	0.0644092	0.0268762
LOC107451460	Group 1.1	0.0494331	-0.00723894	0.056672	0.0117601
LOC107451485	Group 1.1	0.0840157	-0.00662128	0.090637	0.0115909
LOC107451496	Group 1.1	0.0414543	-0.00929092	0.0507452	0.0114214
LOC107451564	Group 1.1	0.0864598	-0.00196829	0.0884281	0.0340789
LOC107451580	Group 1.1	0.0708837	-0.00516286	0.0760466	0.0370406
LOC107451611	Group 1.1	0.0502144	-0.00557334	0.0557878	0.0150153
LOC107451618	Group 1.1	0.0579864	-0.00317347	0.0611599	0.0183673
LOC107451656	Group 1.1	0.0536135	-0.00935121	0.0629647	0.0155999
LOC107451667	Group 1.1	0.0553197	-0.00242396	0.0577437	0.0147314
LOC107451673	Group 1.1	0.0486724	-0.0073996	0.056072	0.0078037
LOC107451682	Group 1.1	0.0781794	-0.00700143	0.0851809	0.0208889
LOC107451686	Group 1.1	0.0760132	-0.00677646	0.0827897	0.0301955
LOC107451693	Group 1.1	0.0582075	-0.0051161	0.0633236	0.0199021
LOC107451699	Group 1.1	0.0851205	-0.00486754	0.0899881	0.0353577
LOC107451711	Group 1.1	0.0731541	-0.00719841	0.0803525	0.00790923
LOC107451747	Group 1.1	0.0640754	-0.00292341	0.0669988	0.00931761
LOC107451749	Group 1.1	0.0463684	-0.00613704	0.0525054	0.0037793
LOC107451751	Group 1.1	0.0574921	-0.0056524	0.0631445	0.00266986
LOC107451775	Group 1.1	0.0656999	-0.00790779	0.0736077	0.0214787
LOC107451810	Group 1.1	0.0534481	-0.00722851	0.0606766	0.0104461
LOC107451861	Group 1.1	0.0644921	-0.0066307	0.0711228	0.0341017
LOC107451864	Group 1.1	0.0857973	-0.00678183	0.0925792	0.0207176
LOC107451885	Group 1.1	0.0741248	-0.00463235	0.0787572	0.0269236
LOC107451886	Group 1.1	0.043221	-0.00573582	0.0489568	0.0125164
LOC107451897	Group 1.1	0.0660171	-0.0053999	0.071417	0.017908
LOC107451907	Group 1.1	0.0492989	-0.00474729	0.0540462	0.00880357
LOC107451913	Group 1.1	0.0567179	-0.00595051	0.0626684	0.0194485
LOC107451936	Group 1.1	0.0591896	-0.00492585	0.0641155	0.0205503
LOC107451945	Group 1.1	0.0483343	-0.00407832	0.0524127	0.00821163
LOC107451950	Group 1.1	0.0568175	-0.00374401	0.0605615	0.00680445
LOC107451953	Group 1.1	0.0575588	-0.00464793	0.0622067	0.00801534
LOC107451959	Group 1.1	0.0493894	-0.00512135	0.0545107	0.00851089
LOC107451964	Group 1.1	0.0881548	-0.00450051	0.0926553	0.0185184
LOC107451965	Group 1.1	0.0826659	-0.000702828	0.0833687	0.0220975
LOC107451997	Group 1.1	0.0686958	-0.0117305	0.0804264	0.0262049
LOC107452000	Group 1.1	0.0645843	-0.00682314	0.0714074	0.00597056
LOC107452005	Group 1.1	0.077715	-0.0103224	0.0880374	0.0148975
LOC107452038	Group 1.1	0.0740327	-0.00530006	0.0793328	0.0110222
LOC107452047	Group 1.1	0.0698181	-0.0121112	0.0819293	0.0257641
LOC107452057	Group 1.1	0.0765979	-0.00225461	0.0788526	0.0287735
LOC107452062	Group 1.1	0.0540274	-0.00924856	0.0632759	0.0137224
LOC107452074	Group 1.1	0.0740535	-0.00333349	0.0773869	0.0100709
LOC107452075	Group 1.1	0.0670194	-0.00484639	0.0718658	0.014278
LOC107452083	Group 1.1	0.0744994	-0.00537096	0.0798704	0.0201866
LOC107452095	Group 1.1	0.0641144	-0.00744984	0.0715642	0.0250271
LOC107452097	Group 1.1	0.07072	-0.0045264	0.0752464	0.0248386
LOC107452098	Group 1.1	0.0531406	-0.00711893	0.0602595	0.0128072
LOC107452124	Group 1.1	0.0440285	-0.00506087	0.0490894	0.0141784
LOC107452125	Group 1.1	0.0698034	-0.00616267	0.0759661	0.00783612
LOC107452128	Group 1.1	0.0577238	-0.00501201	0.0627358	0.0168214
LOC107452157	Group 1.1	0.0651141	-0.00456763	0.0696817	0.0111944
LOC107452158	Group 1.1	0.0609348	-0.00384149	0.0647762	0.0178233
LOC107452168	Group 1.1	0.0506451	-0.0060058	0.0566509	0.00845895
LOC107452169	Group 1.1	0.0519299	-0.00806376	0.0599936	0.00937694
LOC107452186	Group 1.1	0.0556317	-0.0118897	0.0675214	0.0162986
LOC107452187	Group 1.1	0.0583783	-0.00572032	0.0640986	0.0159576
LOC107452216	Group 1.1	0.0698929	-0.00330479	0.0731977	0.021243
LOC107452217	Group 1.1	0.0652322	-0.00358267	0.0688149	0.020417
LOC107452225	Group 1.1	0.0431724	-0.00497986	0.0481523	0.0170175
LOC107452247	Group 1.1	0.0615753	-0.00571283	0.0672882	0.0118569
LOC107452261	Group 1.1	0.0648346	-0.0073767	0.0722113	0.00986429
LOC107452282	Group 1.1	0.0571696	-0.00510536	0.062275	0.0148527
LOC107452283	Group 1.1	0.0590159	-0.0108196	0.0698355	0.0113486
LOC107452295	Group 1.1	0.0558977	-0.00651041	0.0624081	0.0123333
LOC107452305	Group 1.1	0.0590372	-0.00218351	0.0612207	0.0164871
LOC107452310	Group 1.1	0.0951357	-0.00229767	0.0974334	0.0175731
LOC107452328	Group 1.1	0.0664365	-0.0126676	0.0791041	0.0230158
LOC107452342	Group 1.1	0.0826948	-0.00264254	0.0853373	0.0290876
LOC107452380	Group 1.1	0.0569417	-0.00463201	0.0615737	0.0129687
LOC107452390	Group 1.1	0.058236	-0.00295105	0.0611871	0.0161047
LOC107452419	Group 1.1	0.0872158	0.00129279	0.085923	0.0381754
LOC107452431	Group 1.1	0.0806912	-0.00433333	0.0850245	0.0262847
LOC107452456	Group 1.1	0.0824335	0.00101211	0.0814214	0.0345234
LOC107452458	Group 1.1	0.0716962	-0.00336625	0.0750625	0.0220906
LOC107452475	Group 1.1	0.0519946	-0.00684743	0.058842	0.0134997
LOC107452479	Group 1.1	0.0674485	-0.00832191	0.0757704	0.0154096
LOC107452492	Group 1.1	0.0574922	-0.00532935	0.0628216	0.0172782
LOC107452519	Group 1.1	0.0481862	-0.00413481	0.052321	0.0135267
LOC107452526	Group 1.1	0.0781743	-0.00535375	0.083528	0.0145898
LOC107452544	Group 1.1	0.0663296	-0.0114162	0.0777458	0.0264072
LOC107452546	Group 1.1	0.0695007	-0.0054592	0.0749599	0.017928
LOC107452570	Group 1.1	0.0451	-0.0055418	0.0506418	0.0102952
LOC107452576	Group 1.1	0.0863722	-0.00362633	0.0899985	0.0130128
LOC107452585	Group 1.1	0.0475485	-0.00612874	0.0536772	0.00714789
LOC107452588	Group 1.1	0.0538636	-0.00256111	0.0564247	0.011531
LOC107452606	Group 1.1	0.0561856	-0.00725939	0.063445	0.0119438
LOC107452659	Group 1.1	0.0635532	-0.00490323	0.0684564	0.0122461
LOC107452661	Group 1.1	0.0873381	-0.003218	0.0905561	0.0394626
LOC107452662	Group 1.1	0.0684069	-0.00738863	0.0757955	0.0266881
LOC107452693	Group 1.1	0.0687706	0.00160113	0.0671695	0.0251003
LOC107452707	Group 1.1	0.0912358	0.00969182	0.081544	0.0468548
LOC107452714	Group 1.1	0.059948	-0.00312301	0.063071	0.0132781
LOC107452739	Group 1.1	0.0511935	-0.00581493	0.0570085	0.0150449
LOC107452754	Group 1.1	0.0679908	-0.00841767	0.0764085	0.0111455
LOC107452756	Group 1.1	0.0519922	-0.00708606	0.0590782	0.018728
LOC107452761	Group 1.1	0.0635233	-0.0070365	0.0705598	0.0134166
LOC107452769	Group 1.1	0.0729082	-0.00875964	0.0816679	0.00982548
LOC107452780	Group 1.1	0.0723986	-0.0095622	0.0819608	0.0279182
LOC107452786	Group 1.1	0.0535305	-0.0029861	0.0565166	0.0188567
LOC107452793	Group 1.1	0.0665105	-0.002443	0.0689535	0.0150231
LOC107452802	Group 1.1	0.0774759	-0.00480303	0.0822789	0.00527762
LOC107452818	Group 1.1	0.0840858	-0.00386928	0.0879551	0.0257208
LOC107452846	Group 1.1	0.0576743	-0.00204934	0.0597237	0.020579
LOC107452852	Group 1.1	0.0855719	-0.00035486	0.0859268	0.0436031
LOC107452857	Group 1.1	0.0729878	-0.0023083	0.0752961	0.027978
LOC107452879	Group 1.1	0.0625677	-0.00392368	0.0664914	0.00234356
LOC107452896	Group 1.1	0.0889031	-0.00240341	0.0913065	0.0142332
LOC107452908	Group 1.1	0.0432854	-0.01127	0.0545554	0.00487849
LOC107452915	Group 1.1	0.0843796	-0.00688787	0.0912674	0.0236936
LOC107452949	Group 1.1	0.067442	-0.00561708	0.0730591	0.0130629
LOC107452950	Group 1.1	0.0553767	-0.00342019	0.0587968	0.00523685
LOC107452958	Group 1.1	0.043045	-0.00798075	0.0510257	0.0117847
LOC107452969	Group 1.1	0.059968	-0.00846557	0.0684336	0.015398
LOC107452992	Group 1.1	0.0535788	-0.0058712	0.05945	0.00789432
LOC107452995	Group 1.1	0.0909449	0.00367857	0.0872663	0.0406832
LOC107453020	Group 1.1	0.0512157	-0.00378438	0.055	0.00588383
LOC107453041	Group 1.1	0.0399872	-0.00889561	0.0488828	0.0125555
LOC107453056	Group 1.1	0.0633757	-0.00527166	0.0686473	0.0225198
LOC107453059	Group 1.1	0.0550648	-0.00391868	0.0589835	0.016041
LOC107453060	Group 1.1	0.0839583	-0.00311139	0.0870697	0.0139818
LOC107453071	Group 1.1	0.0585135	-0.00533228	0.0638458	0.00364939
LOC107453092	Group 1.1	0.0470031	-0.00412165	0.0511248	0.0103112
LOC107453093	Group 1.1	0.0788253	-0.00559786	0.0844232	0.0290932
LOC107453094	Group 1.1	0.0745733	-0.0100807	0.084654	0.0148933
LOC107453102	Group 1.1	0.0524932	-0.00541216	0.0579053	0.0136316
LOC107453113	Group 1.1	0.0461902	-0.00426936	0.0504596	0.0132315
LOC107453119	Group 1.1	0.0666353	-0.00820135	0.0748367	0.0207547
LOC107453138	Group 1.1	0.073181	-0.00553049	0.0787115	0.0266627
LOC107453165	Group 1.1	0.0678674	-0.00888821	0.0767557	0.0235252
LOC107453179	Group 1.1	0.0632189	-0.00520076	0.0684197	0.0211851
LOC107453200	Group 1.1	0.0644451	-0.000450096	0.0648952	0.0238872
LOC107453201	Group 1.1	0.051501	-0.00714428	0.0586453	0.0163232
LOC107453207	Group 1.1	0.0759391	-0.00647512	0.0824142	0.0176798
LOC107453215	Group 1.1	0.0520618	-0.0037498	0.0558116	0.0155603
LOC107453233	Group 1.1	0.0843505	-0.00510678	0.0894573	0.0199382
LOC107453256	Group 1.1	0.0691335	-0.00148098	0.0706145	0.0281824
LOC107453259	Group 1.1	0.0578792	-0.00360022	0.0614794	0.0152115
LOC107453284	Group 1.1	0.0784312	-0.0101472	0.0885784	0.0396079
LOC107453296	Group 1.1	0.0565253	-0.00432893	0.0608542	0.00946445
LOC107453300	Group 1.1	0.0760751	-0.00579349	0.0818686	0.0215668
LOC107453302	Group 1.1	0.0674929	-0.0138859	0.0813789	0.0177641
LOC107453305	Group 1.1	0.0811109	-0.0070204	0.0881313	0.0254337
LOC107453335	Group 1.1	0.0561592	-0.00440126	0.0605605	0.0176576
LOC107453343	Group 1.1	0.055941	-0.00479533	0.0607363	0.00711742
LOC107453344	Group 1.1	0.0495617	-0.00434648	0.0539082	0.00680203
LOC107453368	Group 1.1	0.0671987	-0.00950167	0.0767004	0.0204353
LOC107453376	Group 1.1	0.0499306	-0.00701263	0.0569432	0.00742732
LOC107453382	Group 1.1	0.0505378	-0.00570953	0.0562473	0.021033
LOC107453385	Group 1.1	0.0555468	-0.00738608	0.0629329	0.0193087
LOC107453401	Group 1.1	0.0729117	-0.00631166	0.0792233	0.00563032
LOC107453420	Group 1.1	0.0476833	-0.004104	0.0517873	0.0141314
LOC107453438	Group 1.1	0.0444389	-0.0108104	0.0552493	0.00785209
LOC107453449	Group 1.1	0.0701809	-0.00344203	0.0736229	0.0188074
LOC107453454	Group 1.1	0.0496605	-0.00256661	0.0522271	0.0159173
LOC107453459	Group 1.1	0.0467618	-0.0139634	0.0607252	0.00315099
LOC107453466	Group 1.1	0.0661276	-0.00443143	0.070559	0.0277492
LOC107453472	Group 1.1	0.0510062	-0.0101867	0.0611929	0.0132795
LOC107453473	Group 1.1	0.0506267	-0.00354554	0.0541723	0.0160538
LOC107453493	Group 1.1	0.0427757	-0.00733984	0.0501156	0.0123691
LOC107453504	Group 1.1	0.0868842	-0.00204514	0.0889294	0.0227718
LOC107453513	Group 1.1	0.0673539	-0.00839554	0.0757494	0.030359
LOC107453535	Group 1.1	0.0698195	-0.00532866	0.0751482	0.0122432
LOC107453579	Group 1.1	0.0558769	-0.00452231	0.0603992	0.0142394
LOC107453580	Group 1.1	0.0663319	-0.00385422	0.0701861	0.011947
LOC107453582	Group 1.1	0.0617085	-0.005154	0.0668625	0.0191993
LOC107453614	Group 1.1	0.0692045	-0.00864215	0.0778467	0.0263256
LOC107453626	Group 1.1	0.0493865	-0.00221742	0.0516039	0.0182974
LOC107453666	Group 1.1	0.0496093	-0.00902174	0.058631	0.0137116
LOC107453669	Group 1.1	0.0745496	-0.00458057	0.0791301	0.00939091
LOC107453693	Group 1.1	0.0710589	-0.0161546	0.0872135	0.0164791
LOC107453715	Group 1.1	0.0516666	-0.0167834	0.06845	0.0174645
LOC107453735	Group 1.1	0.0649396	-0.00607604	0.0710156	0.0169867
LOC107453753	Group 1.1	0.0767818	-0.00745095	0.0842328	0.0169406
LOC107453824	Group 1.1	0.0462908	-0.00433435	0.0506252	0.012198
LOC107453825	Group 1.1	0.0529283	-0.00840886	0.0613371	0.00550246
LOC107453837	Group 1.1	0.0713913	-0.00430707	0.0756983	0.0137364
LOC107453846	Group 1.1	0.0757706	-0.00719125	0.0829618	0.0172888
LOC107453888	Group 1.1	0.0793624	0.000201045	0.0791613	0.0343368
LOC107453891	Group 1.1	0.0726509	-0.00530428	0.0779552	0.0154671
LOC107453892	Group 1.1	0.0754525	-0.00599396	0.0814464	0.0186271
LOC107453900	Group 1.1	0.0744412	-0.0128662	0.0873074	0.0174013
LOC107453905	Group 1.1	0.0626232	-0.00521058	0.0678337	0.016074
LOC107453906	Group 1.1	0.0694386	-0.00398761	0.0734262	0.0208005
LOC107453923	Group 1.1	0.0646153	-0.00266323	0.0672785	0.024045
LOC107453958	Group 1.1	0.070187	-0.00150254	0.0716896	0.0261797
LOC107453965	Group 1.1	0.0743185	-0.0055973	0.0799158	0.0196784
LOC107453971	Group 1.1	0.0460098	-0.00525763	0.0512675	0.0152827
LOC107453981	Group 1.1	0.0711518	-0.000310184	0.071462	0.0295033
LOC107453994	Group 1.1	0.0902412	0.00212759	0.0881136	0.0422309
LOC107454015	Group 1.1	0.0845373	-0.00634755	0.0908848	0.035159
LOC107454032	Group 1.1	0.0443631	-0.0114996	0.0558628	0.00645311
LOC107454035	Group 1.1	0.0624534	-0.00224362	0.064697	0.0248783
LOC107454037	Group 1.1	0.0669851	-0.00901313	0.0759982	0.0267673
LOC107454052	Group 1.1	0.0505202	-0.00551244	0.0560326	0.0146713
LOC107454055	Group 1.1	0.0478862	-0.00382152	0.0517077	0.00996337
LOC107454059	Group 1.1	0.0570215	-0.00467556	0.061697	0.013305
LOC107454063	Group 1.1	0.0784418	-0.00677155	0.0852134	0.0302951
LOC107454065	Group 1.1	0.0812472	-0.00516765	0.0864149	0.0134795
LOC107454075	Group 1.1	0.0497449	-0.00661069	0.0563556	0.0149501
LOC107454094	Group 1.1	0.0440946	-0.00737217	0.0514668	0.0124477
LOC107454097	Group 1.1	0.0480956	-0.00376298	0.0518586	0.0110668
LOC107454107	Group 1.1	0.0791104	-0.0087991	0.0879095	0.042063
LOC107454113	Group 1.1	0.0560845	-0.011947	0.0680315	0.00761889
LOC107454114	Group 1.1	0.0640775	-0.00551522	0.0695928	0.0204772
LOC107454124	Group 1.1	0.0575722	-0.00812576	0.065698	0.0152414
LOC107454139	Group 1.1	0.0539436	-0.00481536	0.058759	0.00748419
LOC107454143	Group 1.1	0.042754	-0.00588294	0.0486369	0.0157369
LOC107454159	Group 1.1	0.0469753	-0.00399326	0.0509686	0.0113863
LOC107454167-1	Group 1.1	0.0538851	-0.00822942	0.0621145	0.0142021
LOC107454178	Group 1.1	0.0661107	-0.00178066	0.0678914	0.0214521
LOC107454192	Group 1.1	0.0861331	-0.000603725	0.0867368	0.029814
LOC107454216	Group 1.1	0.0749076	-0.00804529	0.0829529	0.0264106
LOC107454299	Group 1.1	0.0491137	-0.0038284	0.0529421	0.0112319
LOC107454308	Group 1.1	0.0538055	-0.00602191	0.0598274	0.0112845
LOC107454313	Group 1.1	0.0500438	-0.00725998	0.0573038	0.0143968
LOC107454324	Group 1.1	0.0602402	-0.00508929	0.0653295	0.00633596
LOC107454372	Group 1.1	0.0496383	-0.00460307	0.0542413	0.0142378
LOC107454383	Group 1.1	0.0633957	-0.00406678	0.0674625	0.019341
LOC107454405	Group 1.1	0.0817678	-0.00571509	0.0874829	0.023194
LOC107454415	Group 1.1	0.0540813	-0.0100849	0.0641663	0.0151407
LOC107454420	Group 1.1	0.0531023	-0.00438234	0.0574846	0.0153963
LOC107454458	Group 1.1	0.0698461	-0.00499716	0.0748433	0.0115843
LOC107454480	Group 1.1	0.0664715	-0.00399326	0.0704647	0.00632007
LOC107454483	Group 1.1	0.0458806	-0.00482457	0.0507052	0.0142154
LOC107454503	Group 1.1	0.0545909	-0.00576441	0.0603553	0.0165388
LOC107454506	Group 1.1	0.0539287	-0.00584106	0.0597698	0.0177451
LOC107454507	Group 1.1	0.0460316	-0.005669	0.0517006	0.00905159
LOC107454513	Group 1.1	0.0483558	-0.00882449	0.0571803	0.0167232
LOC107454526	Group 1.1	0.0605463	-0.00417258	0.0647189	0.00711318
LOC107454530	Group 1.1	0.0929777	-0.00343202	0.0964097	0.0184186
LOC107454538	Group 1.1	0.0846702	-0.00487699	0.0895472	0.0209273
LOC107454545	Group 1.1	0.0754234	0.000631628	0.0747917	0.0295637
LOC107454564	Group 1.1	0.0496516	-0.00390328	0.0535549	0.0171223
LOC107454574	Group 1.1	0.069167	-0.0103496	0.0795165	0.0169683
LOC107454576	Group 1.1	0.0722972	-0.00243137	0.0747286	0.0273311
LOC107454580	Group 1.1	0.0488777	-0.00464856	0.0535262	0.0136128
LOC107454590	Group 1.1	0.0597126	-0.00237416	0.0620867	0.00824859
LOC107454595	Group 1.1	0.074085	-0.0105522	0.0846373	0.0183811
LOC107454597	Group 1.1	0.0551584	-0.00644806	0.0616065	0.024832
LOC107454610	Group 1.1	0.0560995	-0.00429245	0.060392	0.0194023
LOC107454659	Group 1.1	0.0566718	-0.00913075	0.0658026	0.0163282
LOC107454663	Group 1.1	0.0527566	-0.00344531	0.0562019	0.0158042
LOC107454695	Group 1.1	0.0672706	-0.00655229	0.0738229	0.0132152
LOC107454703	Group 1.1	0.054605	-0.00802268	0.0626277	0.0137195
LOC107454720	Group 1.1	0.0475151	-0.0051393	0.0526544	0.0133457
LOC107454728	Group 1.1	0.0800281	-0.00011321	0.0801413	0.0220213
LOC107454777	Group 1.1	0.075982	-0.0138211	0.0898032	0.022237
LOC107454785	Group 1.1	0.061646	-0.0019041	0.0635501	0.0130277
LOC107454820	Group 1.1	0.0530774	-0.00541379	0.0584912	0.0109404
LOC107454841	Group 1.1	0.052932	-0.00396742	0.0568994	0.00752171
LOC107454842	Group 1.1	0.0699747	-0.00425302	0.0742278	0.00785306
LOC107454911	Group 1.1	0.066496	-0.00347866	0.0699746	0.0226505
LOC107454915	Group 1.1	0.0593271	-0.00512657	0.0644536	0.0187447
LOC107454934	Group 1.1	0.0589288	-0.00970927	0.068638	0.0255423
LOC107454945	Group 1.1	0.047624	-0.00959486	0.0572188	0.0162654
LOC107454981	Group 1.1	0.0712438	-0.00539476	0.0766386	0.0130782
LOC107455032	Group 1.1	0.0449437	-0.00817129	0.053115	0.00488103
LOC107455034	Group 1.1	0.0726042	-0.0117453	0.0843495	0.0169697
LOC107455051	Group 1.1	0.0655412	-0.00297792	0.0685191	0.0229791
LOC107455066	Group 1.1	0.0809447	-0.00476301	0.0857077	0.0234098
LOC107455089	Group 1.1	0.0540573	-0.00472204	0.0587793	0.00695225
LOC107455135	Group 1.1	0.0515794	-0.00691296	0.0584924	0.00879112
LOC107455177	Group 1.1	0.0590955	-0.00806485	0.0671603	0.01391
LOC107455186	Group 1.1	0.088012	-0.00542535	0.0934374	0.022495
LOC107455214	Group 1.1	0.0683053	-0.00597856	0.0742839	0.0203294
LOC107455231	Group 1.1	0.0908758	-0.000958929	0.0918347	0.0417726
LOC107455251	Group 1.1	0.0795619	-0.00906212	0.088624	0.016682
LOC107455252	Group 1.1	0.0489892	-0.00831678	0.0573059	0.00659302
LOC107455262	Group 1.1	0.0608191	-0.00346846	0.0642875	0.0074879
LOC107455268	Group 1.1	0.0444524	-0.00456132	0.0490137	0.0176423
LOC107455281	Group 1.1	0.0717093	0.00809694	0.0636124	0.0365499
LOC107455286	Group 1.1	0.0580945	-0.00345211	0.0615466	0.0206057
LOC107455297	Group 1.1	0.0820764	-0.000325755	0.0824022	0.0447881
LOC107455303	Group 1.1	0.0515748	-0.00628174	0.0578565	0.0127901
LOC107455308	Group 1.1	0.0467278	-0.00695838	0.0536861	0.0135053
LOC107455335	Group 1.1	0.0585084	-0.00475407	0.0632625	0.0188042
LOC107455341	Group 1.1	0.0560061	-0.00206188	0.058068	0.0156844
LOC107455349	Group 1.1	0.0492311	-0.0154486	0.0646797	0.00921277
LOC107455352	Group 1.1	0.0534355	-0.00530422	0.0587397	0.00410389
LOC107455361	Group 1.1	0.0610612	-0.0114889	0.0725501	0.00498302
LOC107455374	Group 1.1	0.0532521	-0.00763498	0.0608871	0.0174034
LOC107455386	Group 1.1	0.0633669	-0.00688389	0.0702508	0.00230153
LOC107455404	Group 1.1	0.0486241	-0.00318146	0.0518056	0.00846782
LOC107455406	Group 1.1	0.0786465	-0.004402	0.0830485	0.0254277
LOC107455410	Group 1.1	0.0791791	-0.00584801	0.0850271	0.0283097
LOC107455419	Group 1.1	0.0647696	-0.00731474	0.0720844	0.0193224
LOC107455431	Group 1.1	0.0663995	-0.00726475	0.0736643	0.0271854
LOC107455432	Group 1.1	0.0620388	-0.00556878	0.0676076	0.0151431
LOC107455439	Group 1.1	0.0486265	-0.00450511	0.0531316	0.00742612
LOC107455473	Group 1.1	0.0719308	-0.00528951	0.0772203	0.0105942
LOC107455483	Group 1.1	0.050431	-0.00358328	0.0540143	0.0145299
LOC107455486	Group 1.1	0.0727398	-0.00524329	0.0779831	0.0229789
LOC107455487	Group 1.1	0.0652069	-0.0101402	0.0753471	0.0169041
LOC107455494	Group 1.1	0.0719031	-0.00714868	0.0790518	0.0303754
LOC107455506	Group 1.1	0.0730593	-0.00286674	0.075926	0.018531
LOC107455531	Group 1.1	0.060713	-0.00609775	0.0668108	0.00997916
LOC107455577	Group 1.1	0.0725609	-0.00685129	0.0794122	0.0241096
LOC107455606	Group 1.1	0.0680032	-0.00798365	0.0759868	0.0110523
LOC107455610	Group 1.1	0.0490606	-0.00314896	0.0522096	0.0102475
LOC107455617	Group 1.1	0.0829087	-0.00418019	0.0870889	0.0167037
LOC107455633	Group 1.1	0.0496021	-0.0098035	0.0594056	0.0154172
LOC107455634	Group 1.1	0.0809605	-0.00937316	0.0903337	0.0167642
LOC107455707	Group 1.1	0.0458931	-0.00473336	0.0506265	0.0112717
LOC107455716	Group 1.1	0.0793827	-0.0143721	0.0937548	0.0196485
LOC107455747	Group 1.1	0.0847172	-0.00743343	0.0921507	0.0200805
LOC107455750	Group 1.1	0.0496673	-0.00419895	0.0538663	0.00657229
LOC107455751	Group 1.1	0.0682367	-0.00481985	0.0730565	0.00894056
LOC107455754	Group 1.1	0.0490839	-0.00482957	0.0539135	0.0174278
LOC107455760	Group 1.1	0.0520853	-0.00491724	0.0570025	0.00952388
LOC107455789	Group 1.1	0.0724082	-0.00843391	0.0808421	0.0268826
LOC107455820	Group 1.1	0.0638449	-0.0246594	0.0885043	0.0197068
LOC107455829	Group 1.1	0.0558254	-0.00533121	0.0611566	0.0184287
LOC107455833	Group 1.1	0.0489758	-0.00441118	0.0533869	0.00723213
LOC107455844	Group 1.1	0.0493418	-0.00376754	0.0531094	0.00803237
LOC107455863	Group 1.1	0.058134	-0.00606853	0.0642025	0.00901123
LOC107455881	Group 1.1	0.066659	-0.00752218	0.0741812	0.0087749
LOC107455888	Group 1.1	0.0417523	-0.0105777	0.05233	0.0131052
LOC107455898	Group 1.1	0.0540386	-0.00611667	0.0601553	0.0188076
LOC107455900	Group 1.1	0.0415669	-0.0110314	0.0525983	0.00921545
LOC107455911	Group 1.1	0.0485761	-0.0048962	0.0534723	0.0181746
LOC107455912	Group 1.1	0.0501802	-0.00723253	0.0574127	0.0150704
LOC107455915	Group 1.1	0.0624592	-0.00588677	0.068346	0.0152393
LOC107455949	Group 1.1	0.0458194	-0.0112051	0.0570245	0.00457791
LOC107455954	Group 1.1	0.0487917	-0.00312959	0.0519213	0.0115306
LOC107456018	Group 1.1	0.0545019	-0.0115405	0.0660424	0.00657123
LOC107456027	Group 1.1	0.0757962	-0.0067499	0.0825461	0.0145971
LOC107456067	Group 1.1	0.0863841	0.00323539	0.0831487	0.0314631
LOC107456076	Group 1.1	0.0546806	-0.00526513	0.0599457	0.0123993
LOC107456129	Group 1.1	0.0691519	-0.0119499	0.0811018	0.0211397
LOC107456146	Group 1.1	0.0480048	-0.00676184	0.0547667	0.00959256
LOC107456157	Group 1.1	0.0587321	-0.00834107	0.0670732	0.0159954
LOC107456167	Group 1.1	0.0758714	-0.00592809	0.0817995	0.0272751
LOC107456183	Group 1.1	0.047279	-0.00740894	0.0546879	0.0101044
LOC107456190	Group 1.1	0.0527773	-0.00688043	0.0596577	0.00933517
LOC107456212	Group 1.1	0.0776408	-0.00390662	0.0815474	0.0250142
LOC107456221	Group 1.1	0.05368	-0.00625562	0.0599356	0.00586004
LOC107456223	Group 1.1	0.079273	-0.00634718	0.0856202	0.0185157
LOC107456239	Group 1.1	0.0629291	-0.0122791	0.0752082	0.0142877
LOC107456242	Group 1.1	0.0517614	-0.00801665	0.059778	0.00914765
LOC107456264	Group 1.1	0.0509421	-0.00746744	0.0584096	0.0159321
LOC107456274	Group 1.1	0.0544414	-0.00632872	0.0607701	0.00717862
LOC107456284	Group 1.1	0.0492468	-0.00900616	0.058253	0.0129937
LOC107456285	Group 1.1	0.0666264	-0.00627728	0.0729036	0.0258577
LOC107456292	Group 1.1	0.0668091	-0.00696304	0.0737722	0.0239317
LOC107456327	Group 1.1	0.0638277	-0.00454872	0.0683765	0.0181699
LOC107456330	Group 1.1	0.0757942	-0.0104674	0.0862616	0.0160535
LOC107456364	Group 1.1	0.0735964	-0.00786811	0.0814645	0.0221269
LOC107456371	Group 1.1	0.0606836	-0.00471909	0.0654027	0.0260054
LOC107456373	Group 1.1	0.0558134	-0.00667133	0.0624847	0.0155763
LOC107456393	Group 1.1	0.0788473	-0.00473802	0.0835853	0.0113531
LOC107456396	Group 1.1	0.087709	-0.00628981	0.0939988	0.020266
LOC107456399	Group 1.1	0.069421	-0.00437303	0.073794	0.00941444
LOC107456409	Group 1.1	0.0640575	-0.00718815	0.0712456	0.0125157
LOC107456433	Group 1.1	0.0805743	0.00275556	0.0778187	0.0284231
LOC107456436	Group 1.1	0.0443032	-0.00589393	0.0501971	0.0105124
LOC107456442	Group 1.1	0.0737978	-0.00915594	0.0829538	0.0230914
LOC107456494	Group 1.1	0.0614525	-0.00354472	0.0649972	0.00984061
LOC107456501	Group 1.1	0.0646027	-0.0047361	0.0693388	0.00623606
LOC107456503	Group 1.1	0.0638027	-0.00540887	0.0692116	0.016088
LOC107456529	Group 1.1	0.0510521	-0.0051299	0.056182	0.018458
LOC107456564	Group 1.1	0.0604595	-0.00307618	0.0635356	0.016348
LOC107456570	Group 1.1	0.0694656	-0.00795536	0.077421	0.0201969
LOC107456573	Group 1.1	0.0666883	-0.00341803	0.0701063	0.0179672
LOC107456574	Group 1.1	0.0508773	-0.00596313	0.0568405	0.0175353
LOC107456586	Group 1.1	0.0671283	-0.0042166	0.0713449	0.014272
LOC107456593	Group 1.1	0.0860321	-0.00864935	0.0946815	0.0146174
LOC107456604	Group 1.1	0.0570458	-0.00513866	0.0621844	0.018138
LOC107456611	Group 1.1	0.062831	-0.00914187	0.0719729	0.0119486
LOC107456623	Group 1.1	0.0619645	-0.005911	0.0678755	0.0204273
LOC107456624	Group 1.1	0.062129	-0.000638765	0.0627678	0.0305218
LOC107456630	Group 1.1	0.0778534	-0.00551042	0.0833638	0.0244862
LOC107456640	Group 1.1	0.0714539	-0.00557006	0.0770239	0.0271463
LOC107456644	Group 1.1	0.0569954	-0.0117906	0.068786	0.0124162
LOC107456663	Group 1.1	0.0827795	-0.00409303	0.0868726	0.020879
LOC107456667	Group 1.1	0.0626522	-0.00990345	0.0725556	0.015422
LOC107456670	Group 1.1	0.0470647	-0.00327841	0.0503432	0.014411
LOC107456676	Group 1.1	0.0763298	-0.00279851	0.0791284	0.0242775
LOC107456694	Group 1.1	0.0767831	-0.00486043	0.0816436	0.0246051
LOC107456699	Group 1.1	0.0523927	-0.00717959	0.0595723	0.0131618
LOC107456720	Group 1.1	0.0685609	-0.00293228	0.0714932	0.012282
LOC107456721	Group 1.1	0.0701351	-0.00618222	0.0763173	0.0147476
LOC107456724	Group 1.1	0.0675874	-0.00455045	0.0721378	0.0249794
LOC107456727	Group 1.1	0.0683432	-0.00964302	0.0779862	0.0190579
LOC107456767	Group 1.1	0.0610847	-0.00963049	0.0707152	0.019248
LOC107456778	Group 1.1	0.0557096	-0.00445732	0.0601669	0.0122326
LOC107456799	Group 1.1	0.0561425	-0.0079986	0.0641411	0.00471633
LOC107456824	Group 1.1	0.074008	-0.00857841	0.0825864	0.0213199
LOC107456846	Group 1.1	0.0586431	-0.00554871	0.0641918	0.00662399
LOC107456849	Group 1.1	0.0602889	-0.00410448	0.0643934	0.0172429
LOC107456852	Group 1.1	0.0716922	-0.00403387	0.075726	0.0146696
LOC107456895	Group 1.1	0.0731638	-0.00412617	0.07729	0.0299955
LOC107456915	Group 1.1	0.0824378	-0.00449935	0.0869372	0.011636
LOC107456920	Group 1.1	0.0539619	-0.00427592	0.0582378	0.00921898
LOC107456921	Group 1.1	0.052864	-0.00789437	0.0607584	0.0139427
LOC107456931	Group 1.1	0.0553509	-0.00598256	0.0613334	0.0109373
LOC107456943	Group 1.1	0.0734011	-0.00448206	0.0778832	0.0102426
LOC107456970	Group 1.1	0.0439174	-0.00687743	0.0507948	0.0145276
LOC107457002	Group 1.1	0.0848358	-0.0117094	0.0965453	0.00978269
LOC107457006	Group 1.1	0.0559533	-0.00735239	0.0633057	0.0213911
LOC107457029	Group 1.1	0.0816113	-0.00194141	0.0835528	0.0370953
LOC107457062	Group 1.1	0.0572006	-0.00958299	0.0667836	0.00684287
LOC107457085	Group 1.1	0.0619743	-0.0021327	0.064107	0.00904322
LOC107457126	Group 1.1	0.0490259	-0.00398588	0.0530117	0.020607
LOC107457130	Group 1.1	0.0765665	-0.00649134	0.0830578	0.0130467
LOC107457133	Group 1.1	0.0465812	-0.00566755	0.0522488	0.0098917
LOC107457137	Group 1.1	0.0494551	-0.00536848	0.0548235	0.00775452
LOC107457143	Group 1.1	0.0742276	-0.0099864	0.084214	0.0301256
LOC107457146	Group 1.1	0.0531278	-0.00547054	0.0585983	0.00888435
LOC107457150	Group 1.1	0.0749794	-0.00293135	0.0779108	0.00250858
LOC107457175	Group 1.1	0.0709186	-0.00666075	0.0775793	0.0179376
LOC107457213	Group 1.1	0.0769678	-0.00597409	0.0829419	0.0162951
LOC107457219	Group 1.1	0.0636229	-0.00395433	0.0675772	0.0060838
LOC107457224	Group 1.1	0.0511864	-0.0077662	0.0589526	0.0114559
LOC107457228	Group 1.1	0.060609	-0.00585983	0.0664688	0.0108951
LOC107457229	Group 1.1	0.0712896	-0.00520796	0.0764976	0.0071175
LOC107457245	Group 1.1	0.0620949	-0.00715023	0.0692451	0.014716
LOC107457250	Group 1.1	0.0581823	-0.0059276	0.0641099	0.0116801
LOC107457256	Group 1.1	0.0782919	-0.00523433	0.0835262	0.0152185
LOC107457272	Group 1.1	0.0530874	-0.00394794	0.0570354	0.0199505
LOC107457281	Group 1.1	0.0521984	-0.00196653	0.0541649	0.00548752
LOC107457322	Group 1.1	0.0552163	-0.0118713	0.0670876	0.00934083
LOC107457325	Group 1.1	0.0477587	-0.00898964	0.0567484	0.0088079
LOC107457328	Group 1.1	0.0692895	-0.00161816	0.0709077	0.00395983
LOC107457331	Group 1.1	0.0794199	-0.0028033	0.0822232	0.015005
LOC107457337	Group 1.1	0.0557927	-0.00871232	0.064505	0.0108764
LOC107457341	Group 1.1	0.081239	-0.00922593	0.0904649	0.0110347
LOC107457386	Group 1.1	0.0703698	-0.00702855	0.0773983	0.0197336
LOC107457412	Group 1.1	0.0575173	-0.00746752	0.0649849	0.0165093
LOC107457416	Group 1.1	0.0454732	-0.00548154	0.0509547	0.0106707
LOC107457452	Group 1.1	0.0483786	-0.00357479	0.0519533	0.0128632
LOC107457465	Group 1.1	0.046064	-0.00650594	0.0525699	0.00920719
LOC107457482	Group 1.1	0.0591822	-0.00747685	0.0666591	0.0117556
LOC107457496	Group 1.1	0.0665315	-0.00792887	0.0744604	0.0224607
LOC107457510	Group 1.1	0.058035	-0.0035771	0.0616121	0.0086921
LOC107457550	Group 1.1	0.0887234	-0.00800162	0.096725	0.0202903
LOC107457554	Group 1.1	0.0632273	-0.00864509	0.0718724	0.0106355
LOC107457557	Group 1.1	0.0736513	-0.00696615	0.0806175	0.0115989
LOC107457571	Group 1.1	0.0670294	-0.0038244	0.0708538	0.0122371
LOC107457579	Group 1.1	0.0555293	-0.00780978	0.0633391	0.0103339
LOC110282022	Group 1.1	0.0486771	-0.00663427	0.0553114	0.0132004
LOC110282030	Group 1.1	0.0565129	-0.00422669	0.0607395	0.00994258
LOC110282045	Group 1.1	0.0832787	-0.00307195	0.0863507	0.0392197
LOC110282083	Group 1.1	0.088056	-0.00554592	0.0936019	0.0170629
LOC110282086	Group 1.1	0.0604893	-0.00525131	0.0657406	0.0121616
LOC110282162	Group 1.1	0.0637686	-0.00264415	0.0664127	0.0260761
LOC110282224	Group 1.1	0.069819	-0.00870242	0.0785214	0.0126115
LOC110282226	Group 1.1	0.0482136	-0.00609641	0.05431	0.00646495
LOC110282258	Group 1.1	0.0620188	-0.00800987	0.0700287	0.0150304
LOC110282261	Group 1.1	0.0535341	-0.00375111	0.0572852	0.0162683
LOC110282375	Group 1.1	0.0595521	-0.004288	0.0638401	0.00360421
LOC110282383	Group 1.1	0.051306	-0.00891676	0.0602227	0.0099501
LOC110282386	Group 1.1	0.0596668	-0.0145409	0.0742078	0.0153199
LOC110282398	Group 1.1	0.0563822	-0.00715668	0.0635389	0.012784
LOC110282430	Group 1.1	0.0396603	-0.0104852	0.0501455	0.0101289
LOC110282456	Group 1.1	0.081284	-0.00706651	0.0883505	0.0152136
LOC110282502	Group 1.1	0.0781571	-0.00575416	0.0839113	0.0322134
LOC110282504	Group 1.1	0.0464184	-0.00397208	0.0503905	0.00937544
LOC110282532	Group 1.1	0.0593717	-0.00479693	0.0641687	0.00327812
LOC110282546	Group 1.1	0.073346	-0.000903568	0.0742496	0.031048
LOC110282737	Group 1.1	0.0635588	-0.00416345	0.0677222	0.020729
LOC110282811	Group 1.1	0.0769448	-0.00340152	0.0803463	0.00958995
LOC110282818	Group 1.1	0.0451412	-0.00629883	0.05144	0.0152778
LOC110282934	Group 1.1	0.0683585	-0.0109548	0.0793132	0.0231589
LOC110282966	Group 1.1	0.0599072	-0.00696345	0.0668706	0.0139605
LOC110282968	Group 1.1	0.0631154	-0.00393269	0.0670481	0.022554
LOC110282992	Group 1.1	0.0452234	-0.00686735	0.0520907	0.0162054
LOC110283028	Group 1.1	0.0746337	-0.00340321	0.0780369	0.0216332
LOC110283034	Group 1.1	0.0614625	-0.00435337	0.0658158	0.0171634
LOC110283179	Group 1.1	0.0546549	-0.00214978	0.0568047	0.0146131
LOC110283246	Group 1.1	0.0597256	-0.00738196	0.0671075	0.0170132
LOC110283326	Group 1.1	0.0542621	-0.00620124	0.0604634	0.0113243
LOC110283341	Group 1.1	0.0456844	-0.00528763	0.050972	0.0133305
LOC110283435	Group 1.1	0.0622068	-0.00766994	0.0698767	0.0219163
LOC110283473	Group 1.1	0.0478871	-0.00529775	0.0531848	0.0123041
LOC110283475	Group 1.1	0.0587322	-0.00827535	0.0670075	0.0192471
LOC110283496	Group 1.1	0.0468276	-0.00512481	0.0519524	0.00861611
LOC110283531	Group 1.1	0.0455997	-0.00615204	0.0517518	0.0107641
LOC110283561	Group 1.1	0.0521036	-0.00876914	0.0608728	0.00465912
LOC110283564	Group 1.1	0.0800618	-0.00993231	0.0899941	0.0169624
LOC122268198	Group 1.1	0.0689383	-0.0132018	0.0821401	0.0204871
LOC122268202	Group 1.1	0.0579093	-0.00933775	0.067247	0.017145
LOC122268208	Group 1.1	0.0572803	-0.00562978	0.0629101	0.00503977
LOC122268212	Group 1.1	0.0501715	-0.00778675	0.0579583	0.00795251
LOC122268241	Group 1.1	0.0787806	-0.00854244	0.0873231	0.0212262
LOC122268243	Group 1.1	0.0509234	-0.00424044	0.0551638	0.0149947
LOC122268245	Group 1.1	0.0544228	-0.00472575	0.0591485	0.0102942
LOC122268258	Group 1.1	0.0681142	-0.00533045	0.0734446	0.0204687
LOC122268268	Group 1.1	0.0560866	-0.00541546	0.0615021	0.00339027
LOC122268284	Group 1.1	0.0865772	-0.00632266	0.0928999	0.0207108
LOC122268287	Group 1.1	0.0763077	-0.0128141	0.0891218	0.0102501
LOC122268300	Group 1.1	0.049038	-0.00454431	0.0535823	0.0220826
LOC122268310	Group 1.1	0.0453263	-0.00732267	0.052649	0.008076
LOC122268328	Group 1.1	0.0612324	-0.00504216	0.0662746	0.0149819
LOC122268340	Group 1.1	0.0497371	-0.0049636	0.0547007	0.00612375
LOC122268344	Group 1.1	0.0397689	-0.0148279	0.0545968	0.00349255
LOC122268355	Group 1.1	0.0661233	-0.00334534	0.0694687	0.019963
LOC122268360	Group 1.1	0.0877307	-0.00252097	0.0902517	0.0238145
LOC122268363	Group 1.1	0.0600545	-0.00464626	0.0647008	0.0115
LOC122268369	Group 1.1	0.0494689	-0.00460663	0.0540755	0.00650563
LOC122268384	Group 1.1	0.0500662	-0.00772206	0.0577882	0.020819
LOC122268387	Group 1.1	0.0486546	-0.0062173	0.0548719	0.01342
LOC122268391	Group 1.1	0.0437855	-0.00891617	0.0527017	0.0109921
LOC122268401	Group 1.1	0.0808283	-0.00395522	0.0847835	0.0234496
LOC122268402	Group 1.1	0.0708283	-0.0146227	0.085451	0.00552078
LOC122268411	Group 1.1	0.0896791	-0.00782521	0.0975043	0.0096796
LOC122268419	Group 1.1	0.0794457	-0.00466847	0.0841141	0.0240286
LOC122268420	Group 1.1	0.0451853	-0.00574904	0.0509343	0.0103165
LOC122268422	Group 1.1	0.0536538	-0.0106242	0.064278	0.0122349
LOC122268423	Group 1.1	0.0701175	-0.00421415	0.0743317	0.025903
LOC122268426	Group 1.1	0.0892331	0.000919313	0.0883138	0.0401019
LOC122268427	Group 1.1	0.0685907	-0.0171594	0.0857501	0.0282285
LOC122268428	Group 1.1	0.0619883	-0.0105169	0.0725052	0.0219809
LOC122268435	Group 1.1	0.0491274	-0.00707539	0.0562028	0.00499921
LOC122268438	Group 1.1	0.061771	-0.0151391	0.0769101	0.0179993
LOC122268443	Group 1.1	0.0733815	-0.00332956	0.0767111	0.0318903
LOC122268447	Group 1.1	0.0755338	-0.00640816	0.081942	0.029135
LOC122268456	Group 1.1	0.0564935	-0.00605467	0.0625482	0.012629
LOC122268458	Group 1.1	0.0472164	-0.00693609	0.0541525	0.0109054
LOC122268507	Group 1.1	0.0586053	-0.00395972	0.062565	0.016724
LOC122268551	Group 1.1	0.0686935	-0.0048194	0.0735129	0.0082353
LOC122268555	Group 1.1	0.0469549	-0.00501994	0.0519748	0.00804971
LOC122268557	Group 1.1	0.0521229	-0.00410262	0.0562255	0.00271045
LOC122268559	Group 1.1	0.0718296	-0.010132	0.0819617	0.0228107
LOC122268604	Group 1.1	0.0521039	-0.006227	0.0583309	0.0136667
LOC122268616	Group 1.1	0.0561996	-0.00517279	0.0613724	0.00806606
LOC122268620	Group 1.1	0.0633196	-0.00717993	0.0704996	0.0154449
LOC122268629	Group 1.1	0.0605143	-0.00520764	0.0657219	0.00591774
LOC122268645	Group 1.1	0.074058	-0.00868219	0.0827402	0.0165615
LOC122268708	Group 1.1	0.0778968	-0.00534765	0.0832444	0.00857812
LOC122268725	Group 1.1	0.0616603	-0.00389631	0.0655566	0.00562771
LOC122268732	Group 1.1	0.0436505	-0.0122992	0.0559497	0.0119437
LOC122268734	Group 1.1	0.0571143	-0.00439561	0.0615099	0.0096601
LOC122268745	Group 1.1	0.0489492	-0.00505151	0.0540007	0.00735757
LOC122268760	Group 1.1	0.0655185	-0.00712719	0.0726457	0.0157664
LOC122268786	Group 1.1	0.0510803	-0.00676927	0.0578495	0.0129831
LOC122268794	Group 1.1	0.0680536	-0.00292386	0.0709774	0.00957046
LOC122268795	Group 1.1	0.0484177	-0.00355007	0.0519677	0.00877675
LOC122268811	Group 1.1	0.0944853	0.00394022	0.0905451	0.0420022
LOC122268815	Group 1.1	0.06858	-0.00430764	0.0728876	0.0220085
LOC122268841	Group 1.1	0.07786	-0.006424	0.084284	0.0184426
LOC122268854	Group 1.1	0.0522894	-0.00410133	0.0563908	0.00308257
LOC122268863	Group 1.1	0.072537	-0.00521517	0.0777522	0.0219828
LOC122268887	Group 1.1	0.0765338	-0.00388049	0.0804143	0.0261102
LOC122268899	Group 1.1	0.0586312	-0.0205605	0.0791917	0.0059201
LOC122268904	Group 1.1	0.071088	-0.0100159	0.0811038	0.018945
LOC122268907	Group 1.1	0.0509501	-0.00258405	0.0535342	0.00196976
LOC122268918	Group 1.1	0.0536034	-0.00467747	0.0582809	0.0189043
LOC122268923	Group 1.1	0.063192	-0.0152025	0.0783945	0.0196745
LOC122268926	Group 1.1	0.0773496	-0.00829542	0.085645	0.023573
LOC122268932	Group 1.1	0.0642392	0.00101244	0.0632267	0.0338315
LOC122268935	Group 1.1	0.0706449	-0.0032528	0.0738977	0.0155033
LOC122268985	Group 1.1	0.0668371	-0.00562924	0.0724663	0.0198605
LOC122268988	Group 1.1	0.0545759	-0.00603261	0.0606085	0.0110711
LOC122268997	Group 1.1	0.0600199	-0.00633404	0.0663539	0.0136893
LOC122269002	Group 1.1	0.0708852	-0.00501886	0.0759041	0.00703502
LOC122269010	Group 1.1	0.0451846	-0.00507671	0.0502613	0.0100779
LOC122269038	Group 1.1	0.064291	-0.00385735	0.0681483	0.00522758
LOC122269040	Group 1.1	0.0463225	-0.00499239	0.0513148	0.0131797
LOC122269060	Group 1.1	0.0600032	-0.00232807	0.0623312	0.00929366
LOC122269077	Group 1.1	0.0854788	-0.000860605	0.0863394	0.0378649
LOC122269086	Group 1.1	0.0528371	-0.00594463	0.0587817	0.0132624
LOC122269090	Group 1.1	0.053017	-0.00489426	0.0579112	0.00908878
LOC122269096	Group 1.1	0.0608424	-0.00412562	0.0649681	0.0144989
LOC122269101	Group 1.1	0.0549288	-0.00810682	0.0630356	0.0155404
LOC122269107	Group 1.1	0.0442464	-0.00534177	0.0495882	0.0124033
LOC122269112	Group 1.1	0.0489928	-0.00624375	0.0552366	0.00480355
LOC122269143	Group 1.1	0.0750189	-0.00465593	0.0796748	0.0223999
LOC122269145	Group 1.1	0.0775558	-0.00797049	0.0855263	0.00939886
LOC122269156	Group 1.1	0.0490275	-0.00304578	0.0520733	0.00824675
LOC122269160	Group 1.1	0.0769649	-0.00525831	0.0822232	0.00529377
LOC122269179	Group 1.1	0.0721964	-0.00765319	0.0798496	0.0130848
LOC122269189	Group 1.1	0.0533542	-0.00292372	0.0562779	0.00436032
LOC122269197	Group 1.1	0.0617585	-0.00355887	0.0653174	0.0228396
LOC122269199	Group 1.1	0.0470462	-0.00682167	0.0538679	0.0146494
LOC122269212	Group 1.1	0.0558817	-0.00415799	0.0600397	0.00198871
LOC122269230	Group 1.1	0.0667319	-0.0064915	0.0732234	0.01502
LOC122269260	Group 1.1	0.0539118	-0.00591355	0.0598253	0.00975331
LOC122269264	Group 1.1	0.0527591	-0.00213327	0.0548924	0.0225
LOC122269277	Group 1.1	0.0425847	-0.010004	0.0525888	0.00777963
LOC122269305	Group 1.1	0.0444399	-0.00346699	0.0479069	0.0144104
LOC122269327	Group 1.1	0.0437499	-0.00389595	0.0476458	0.0195329
LOC122269335	Group 1.1	0.0439646	-0.00411713	0.0480818	0.0145227
LOC122269337	Group 1.1	0.0645771	-0.00834177	0.0729189	0.00457872
LOC122269401	Group 1.1	0.0434034	-0.00661668	0.0500201	0.00985692
LOC122269408	Group 1.1	0.0789333	-0.00547	0.0844033	0.0266642
LOC122269412	Group 1.1	0.0505584	-0.00697324	0.0575317	0.0111201
LOC122269418	Group 1.1	0.0621022	-0.00414539	0.0662476	0.00830974
LOC122269438	Group 1.1	0.0505393	-0.00690981	0.0574491	0.00642844
LOC122269455	Group 1.1	0.0654583	-0.00831128	0.0737696	0.0234636
LOC122269462	Group 1.1	0.0586508	-0.010785	0.0694357	0.010688
LOC122269466	Group 1.1	0.0616183	-0.00416831	0.0657866	0.00867659
LOC122269488	Group 1.1	0.0764144	-0.0139494	0.0903638	0.0141383
LOC122269490	Group 1.1	0.0556355	-0.0212067	0.0768422	0.00606234
LOC122269495	Group 1.1	0.0459432	-0.00832405	0.0542673	0.00703026
LOC122269514	Group 1.1	0.0807909	-0.0117772	0.0925681	0.0106039
LOC122269516	Group 1.1	0.0508759	-0.0047361	0.055612	0.0159589
LOC122269552	Group 1.1	0.048104	-0.00561501	0.053719	0.0109112
LOC122269572	Group 1.1	0.0409829	-0.0120009	0.0529838	0.00862761
LOC122269579	Group 1.1	0.0473278	-0.00269304	0.0500208	0.0102147
LOC122269593	Group 1.1	0.0774768	-0.0057373	0.0832141	0.0210462
LOC122269594	Group 1.1	0.0684589	-0.00629457	0.0747534	0.0315229
LOC122269597	Group 1.1	0.062822	-0.00618346	0.0690055	0.0187798
LOC122269599	Group 1.1	0.0530897	-0.00446276	0.0575525	0.0199404
LOC122269600	Group 1.1	0.0437535	-0.00664799	0.0504015	0.0111529
LOC122269652	Group 1.1	0.0774124	-0.0026903	0.0801027	0.0241224
LOC122269685	Group 1.1	0.07871	-0.00451241	0.0832224	0.0276975
LOC122269690	Group 1.1	0.0574997	-0.00389301	0.0613927	0.010879
LOC122269713	Group 1.1	0.0607084	-0.0040846	0.064793	0.00957071
LOC122269718	Group 1.1	0.0727778	-0.00332408	0.0761019	0.0154415
LOC122269725	Group 1.1	0.0800078	-0.00363256	0.0836404	0.0266841
LOC122269726	Group 1.1	0.0757232	-0.0102271	0.0859503	0.0254628
LOC122269729	Group 1.1	0.0843057	-0.00728955	0.0915952	0.0232974
LOC122269733	Group 1.1	0.0598895	-0.00446149	0.064351	0.0129333
LOC122269747	Group 1.1	0.088347	0.000158154	0.0881888	0.0340668
LOC122269757	Group 1.1	0.0736482	-0.0100645	0.0837127	0.0220989
LOC122269759	Group 1.1	0.0505672	-0.00693168	0.0574988	0.0135664
LOC122269769	Group 1.1	0.0768704	-0.0059794	0.0828497	0.0149267
LOC122269770	Group 1.1	0.0717854	-0.00341466	0.0752001	0.0225071
LOC122269774	Group 1.1	0.072942	-0.00605328	0.0789953	0.00593164
LOC122269777	Group 1.1	0.0801194	-0.00623869	0.086358	0.0254454
LOC122269779	Group 1.1	0.0636364	-0.00785842	0.0714948	0.015236
LOC122269797	Group 1.1	0.0852784	-0.00923916	0.0945176	0.016816
LOC122269798	Group 1.1	0.0829024	-0.00580299	0.0887054	0.0194635
LOC122269811	Group 1.1	0.0459169	-0.00646294	0.0523798	0.0130213
LOC122269818	Group 1.1	0.0731266	-0.00680643	0.0799331	0.0189656
LOC122269819	Group 1.1	0.0639896	-0.00482474	0.0688143	0.00959317
LOC122269832	Group 1.1	0.0783826	-0.00913631	0.0875189	0.0254143
LOC122269858	Group 1.1	0.0528744	-0.0041218	0.0569962	0.0143048
LOC122269884	Group 1.1	0.0594994	-0.00572567	0.0652251	0.0160112
LOC122269895	Group 1.1	0.0521508	-0.00628936	0.0584402	0.015927
LOC122269896	Group 1.1	0.068858	-0.00465161	0.0735096	0.0264474
LOC122269969	Group 1.1	0.0680586	-0.00908725	0.0771458	0.0120294
LOC122269973	Group 1.1	0.0499865	-0.00725064	0.0572371	0.0160831
LOC122270010	Group 1.1	0.0610136	-0.00607145	0.0670851	0.0140348
LOC122270028	Group 1.1	0.0617867	-0.00966981	0.0714565	0.01546
LOC122270036	Group 1.1	0.0721321	-0.00675676	0.0788889	0.00651496
LOC122270041	Group 1.1	0.0474311	-0.00864582	0.0560769	0.00387335
LOC122270061	Group 1.1	0.0544807	-0.00763497	0.0621157	0.0123312
LOC122270064	Group 1.1	0.0637373	-0.00714399	0.0708813	0.0229451
LOC122270078	Group 1.1	0.0660164	-0.00570941	0.0717259	0.0181312
LOC122270079	Group 1.1	0.0553686	-0.00477708	0.0601457	0.014708
LOC122270101	Group 1.1	0.0667504	-0.00563191	0.0723823	0.0198332
LOC122270102	Group 1.1	0.0793583	-0.00323175	0.0825901	0.0311854
LOC122270105	Group 1.1	0.0694431	-0.00874793	0.078191	0.0279012
LOC122270109	Group 1.1	0.0540058	-0.00321166	0.0572174	0.0122467
LOC122270139	Group 1.1	0.0467099	-0.0113197	0.0580297	0.00949075
LOC122270195	Group 1.1	0.0590189	-0.00492714	0.0639461	0.0132247
LOC122270197	Group 1.1	0.0673196	-0.00515758	0.0724771	0.0253835
LOC122270226	Group 1.1	0.0782591	-0.00167796	0.0799371	0.0330363
LOC122270228	Group 1.1	0.0777816	-0.00202653	0.0798081	0.0234354
LOC122270238	Group 1.1	0.0653688	-0.0113499	0.0767187	0.0194388
LOC122270244	Group 1.1	0.0702361	-0.00272802	0.0729641	0.0107019
LOC122270246	Group 1.1	0.0513631	-0.00960375	0.0609668	0.00507104
LOC122270251	Group 1.1	0.0625004	-0.00309863	0.0655991	0.00689766
LOC122270274	Group 1.1	0.0922622	0.00836668	0.0838955	0.0418007
LOC122270301	Group 1.1	0.0942707	0.00661595	0.0876547	0.0391951
LOC122270315	Group 1.1	0.0678881	-0.00464667	0.0725348	0.0263994
LOC122270325	Group 1.1	0.0434246	-0.00966896	0.0530935	0.00686769
LOC122270345	Group 1.1	0.0644827	-0.00735481	0.0718375	0.0139694
LOC122270376	Group 1.1	0.0768016	-0.00605552	0.0828571	0.0238198
LOC122270410	Group 1.1	0.0768212	-0.00771699	0.0845382	0.0221848
LOC122270416	Group 1.1	0.0598758	-0.0108472	0.070723	0.0206565
LOC122270431	Group 1.1	0.0706101	-0.0110581	0.0816682	0.0131363
LOC122270438	Group 1.1	0.0587312	-0.00993692	0.0686682	0.00924144
LOC122270449	Group 1.1	0.0598729	-0.00448777	0.0643606	0.0139242
LOC122270461	Group 1.1	0.046609	-0.0091184	0.0557274	0.0141191
LOC122270462	Group 1.1	0.0654758	-0.00821439	0.0736902	0.0201163
LOC122270473	Group 1.1	0.0404243	-0.00867077	0.0490951	0.012238
LOC122270481	Group 1.1	0.0599162	-0.00829686	0.0682131	0.00629865
LOC122270502	Group 1.1	0.0746963	-0.00482813	0.0795244	0.0140659
LOC122270510	Group 1.1	0.0721625	-0.00485787	0.0770204	0.0145069
LOC122270523	Group 1.1	0.0644216	-0.00305482	0.0674764	0.0126322
LOC122270564	Group 1.1	0.0477289	-0.00911246	0.0568413	0.00528399
LOC122270567	Group 1.1	0.0591377	-0.0101797	0.0693174	0.0109236
LOC122270576	Group 1.1	0.0488743	-0.00420599	0.0530803	0.0104586
LOC122270619	Group 1.1	0.0796661	-0.00446172	0.0841278	0.0187224
LOC122270621	Group 1.1	0.0566859	0.00145646	0.0552294	0.021832
LOC122270625	Group 1.1	0.0571533	-0.00907196	0.0662253	0.0124601
LOC122270640	Group 1.1	0.06483	-0.00525591	0.0700859	0.0218683
LOC122270655	Group 1.1	0.0610679	-0.0116058	0.0726737	0.020092
LOC122270661	Group 1.1	0.0581352	-0.00264339	0.0607786	0.00585516
LOC122270665	Group 1.1	0.0510046	-0.00558751	0.0565921	0.014943
LOC122270676	Group 1.1	0.0773567	-0.00455061	0.0819073	0.0299407
LOC122270698	Group 1.1	0.0617543	-0.0063247	0.068079	0.0147063
LOC122270708	Group 1.1	0.0682724	-0.00533386	0.0736062	0.0188184
LOC122270714	Group 1.1	0.0540166	-0.00812512	0.0621417	0.0127037
LOC122270717	Group 1.1	0.0507133	-0.00716116	0.0578745	0.00789197
LOC122270730	Group 1.1	0.0507019	-0.00438013	0.055082	0.00546019
LOC122270748	Group 1.1	0.0605984	-0.00589587	0.0664943	0.0152724
LOC122270787	Group 1.1	0.0508322	-0.00442994	0.0552621	0.00674231
LOC122270791	Group 1.1	0.0780055	-0.00540976	0.0834153	0.0130947
LOC122270801	Group 1.1	0.0455108	-0.00743928	0.0529501	0.00896286
LOC122270802	Group 1.1	0.0546456	-0.00634363	0.0609892	0.0171677
LOC122270810	Group 1.1	0.0561888	-0.00445663	0.0606455	0.0121236
LOC122270815	Group 1.1	0.0493145	-0.00351195	0.0528264	0.00896334
LOC122270837	Group 1.1	0.0626926	-0.0143131	0.0770057	0.0152942
LOC122270846	Group 1.1	0.0593505	-0.00539124	0.0647418	0.00804389
LOC122270891	Group 1.1	0.0698296	-0.00688083	0.0767105	0.0218969
LOC122270900	Group 1.1	0.0893003	0.00476549	0.0845348	0.0384316
LOC122270924	Group 1.1	0.0860359	-0.00352353	0.0895594	0.0229622
LOC122270926	Group 1.1	0.0692872	-0.0122193	0.0815065	0.0179122
LOC122270943	Group 1.1	0.0443954	-0.0105406	0.054936	0.00651286
LOC122270944	Group 1.1	0.0601276	-0.00419966	0.0643273	0.0236526
LOC122270948	Group 1.1	0.0435034	-0.00493262	0.048436	0.0132877
LOC122270949	Group 1.1	0.0738967	-0.00788397	0.0817806	0.0112956
LOC122270951	Group 1.1	0.0518872	-0.00637034	0.0582575	0.00466258
LOC122270960	Group 1.1	0.0712246	-0.00560726	0.0768319	0.0277539
LOC122270986	Group 1.1	0.0512505	-0.00665635	0.0579068	0.00873751
LOC122270999	Group 1.1	0.0650327	-0.00667573	0.0717084	0.0209574
LOC122271003	Group 1.1	0.0578486	-0.00458217	0.0624308	0.0127148
LOC122271013	Group 1.1	0.0549887	-0.00685345	0.0618421	0.0153575
LOC122271020	Group 1.1	0.0433407	-0.00534894	0.0486896	0.0136517
LOC122271022	Group 1.1	0.0749231	-0.00654737	0.0814705	0.0232546
LOC122271089	Group 1.1	0.059285	-0.00657624	0.0658613	0.0122909
LOC122271097	Group 1.1	0.0603777	-0.00548625	0.0658639	0.0175467
LOC122271099	Group 1.1	0.0520769	-0.00938461	0.0614615	0.0114758
LOC122271112	Group 1.1	0.0698185	-0.00259159	0.0724101	0.0160678
LOC122271120	Group 1.1	0.0744648	-0.0140398	0.0885045	0.0257534
LOC122271122	Group 1.1	0.0648172	-0.0106035	0.0754207	0.0157907
LOC122271172	Group 1.1	0.068768	-0.0057038	0.0744718	0.0256714
LOC122271176	Group 1.1	0.0784571	-0.00832949	0.0867865	0.024605
LOC122271179	Group 1.1	0.0480458	-0.00751355	0.0555593	0.00866031
LOC122271201	Group 1.1	0.0748238	-0.0065957	0.0814195	0.0247647
LOC122271204	Group 1.1	0.0777804	-0.0054946	0.083275	0.0218284
LOC122271206	Group 1.1	0.0564786	-0.00891014	0.0653887	0.017677
LOC122271212	Group 1.1	0.076772	-0.00603492	0.0828069	0.0253413
LOC122271224	Group 1.1	0.0614875	-0.00323428	0.0647218	0.0237506
LOC122271225	Group 1.1	0.0661165	-0.00689065	0.0730072	0.0186417
LOC122271237	Group 1.1	0.088506	-0.00537726	0.0938833	0.0103277
LOC122271250	Group 1.1	0.059991	-0.00551596	0.0655069	0.00952049
LOC122271266	Group 1.1	0.081616	0.00078009	0.0808359	0.0328495
LOC122271271	Group 1.1	0.0649479	-0.00387254	0.0688204	0.0113151
LOC122271286	Group 1.1	0.0680031	-0.00819422	0.0761973	0.0141383
LOC122271298	Group 1.1	0.0584582	-0.00555084	0.064009	0.00725634
LOC122271302	Group 1.1	0.0582738	-0.00394875	0.0622226	0.00402821
LOC122271306	Group 1.1	0.0748426	-0.00786391	0.0827065	0.0173219
LOC122271310	Group 1.1	0.0557577	-0.00509958	0.0608573	0.00855342
LOC122271313	Group 1.1	0.0573519	-0.00277724	0.0601292	0.0188622
LOC122271318	Group 1.1	0.084181	-0.00255196	0.086733	0.033666
LOC122271321	Group 1.1	0.0502095	-0.00537053	0.0555801	0.00468249
LOC122271339	Group 1.1	0.0644997	-0.00432101	0.0688207	0.00818578
LOC122271341	Group 1.1	0.0557133	-0.00614393	0.0618572	0.00938524
LOC122271380	Group 1.1	0.0586542	-0.0110513	0.0697055	0.024854
LOC122271381	Group 1.1	0.0874507	0.008944	0.0785067	0.0391997
LOC122271392	Group 1.1	0.0669893	-0.00679654	0.0737859	0.0193784
LOC122271394	Group 1.1	0.0860696	-0.00772985	0.0937995	0.0216377
LOC122271397	Group 1.1	0.0591796	-0.0060685	0.0652481	0.0220915
LOC122271415	Group 1.1	0.0554379	-0.00520932	0.0606472	0.00985705
LOC122271462	Group 1.1	0.0649703	-0.00472616	0.0696965	0.0198877
LOC122271473	Group 1.1	0.0888318	-0.00568209	0.0945139	0.0214536
LOC122271474	Group 1.1	0.079566	-0.00358436	0.0831504	0.0330428
LOC122271475	Group 1.1	0.0889863	-0.00387604	0.0928623	0.0108294
LOC122271488	Group 1.1	0.0809407	-0.00460638	0.0855471	0.023607
LOC122271494	Group 1.1	0.0572168	-0.0054555	0.0626723	0.0176062
LOC122271498	Group 1.1	0.0626722	-0.00396042	0.0666326	0.0220904
LOC122271510	Group 1.1	0.0542403	-0.00486781	0.0591081	0.0191598
LOC122271514	Group 1.1	0.0680748	-0.00724937	0.0753242	0.00984251
LOC122271529	Group 1.1	0.0593318	-0.00879515	0.0681269	0.0180431
LOC122271543	Group 1.1	0.0520606	-0.0105335	0.0625941	0.0114666
LOC122271562	Group 1.1	0.0566233	-0.00346935	0.0600926	0.0154567
LOC122271568	Group 1.1	0.0476361	-0.00738574	0.0550218	0.0150923
LOC122271601	Group 1.1	0.0463284	-0.00636821	0.0526966	0.011156
LOC122271624	Group 1.1	0.0594591	-0.00492777	0.0643868	0.00940543
LOC122271630	Group 1.1	0.07191	-0.00342892	0.0753389	0.0241635
LOC122271640	Group 1.1	0.0440321	-0.00559205	0.0496241	0.0126686
LOC122271642	Group 1.1	0.0741365	-0.00218845	0.076325	0.00445465
LOC122271644	Group 1.1	0.0475119	-0.00529428	0.0528062	0.00701784
LOC122271651	Group 1.1	0.0465953	-0.00226628	0.0488616	0.0128889
LOC122271682	Group 1.1	0.049819	-0.00426391	0.0540829	0.00796717
LOC122271688	Group 1.1	0.0787034	-0.0041162	0.0828196	0.0361366
LOC122271702	Group 1.1	0.0836161	-0.0029607	0.0865768	0.0254073
LOC122271703	Group 1.1	0.0479502	-0.00460602	0.0525563	0.0111311
LOC122271714	Group 1.1	0.0493536	-0.0043989	0.0537525	0.00491928
LOC122271716	Group 1.1	0.0461382	-0.0049967	0.0511349	0.0188212
LOC122271732	Group 1.1	0.0806155	-0.00651125	0.0871267	0.0244539
LOC122271736	Group 1.1	0.0715345	-0.0145457	0.0860802	0.0185308
LOC122271743	Group 1.1	0.0425459	-0.0137473	0.0562932	0.00260853
LOC122271750	Group 1.1	0.0659553	-0.00421634	0.0701717	0.0189203
LOC122271760	Group 1.1	0.055115	-0.00872828	0.0638433	0.0120513
LOC122271787	Group 1.1	0.0818065	-0.00633711	0.0881436	0.0170348
LOC122271819	Group 1.1	0.0795569	-0.00839932	0.0879562	0.0191567
LOC122271820	Group 1.1	0.0485411	-0.00475945	0.0533005	0.0128642
LOC122271822	Group 1.1	0.0520751	-0.00870943	0.0607845	0.00919562
LOC122271835	Group 1.1	0.0746814	-0.00196475	0.0766462	0.0288638
LOC122271869	Group 1.1	0.0451993	-0.00738641	0.0525857	0.010083
LOC122271880	Group 1.1	0.0448795	-0.00600695	0.0508865	0.00989135
LOC122271892	Group 1.1	0.0823276	0.00184213	0.0804855	0.0290875
LOC122271954	Group 1.1	0.0846323	-0.00635456	0.0909869	0.0213857
LOC122271956	Group 1.1	0.066823	-0.00352885	0.0703519	0.0187289
LOC122271958	Group 1.1	0.0507293	-0.00710241	0.0578317	0.00960613
LOC122271962	Group 1.1	0.0717245	-0.0091011	0.0808256	0.0193121
LOC122271964	Group 1.1	0.0714408	-0.00957222	0.081013	0.0202407
LOC122271983	Group 1.1	0.0800188	-0.00614739	0.0861662	0.0314207
LOC122272004	Group 1.1	0.0443893	-0.00582503	0.0502144	0.0125897
LOC122272005	Group 1.1	0.0523694	-0.00434714	0.0567165	0.00758674
LOC122272010	Group 1.1	0.075505	-0.011735	0.08724	0.0240717
LOC122272017	Group 1.1	0.0649295	-0.00412371	0.0690532	0.0252299
LOC122272022	Group 1.1	0.0658723	-0.00425887	0.0701312	0.014045
LOC122272027	Group 1.1	0.0435966	-0.00436579	0.0479624	0.0137625
LOC122272031	Group 1.1	0.044453	-0.00559825	0.0500513	0.0116463
LOC122272032	Group 1.1	0.0717094	-0.00779683	0.0795062	0.0217854
LOC122272038	Group 1.1	0.0761916	-0.00474227	0.0809339	0.00756385
LOC122272058	Group 1.1	0.0735921	-0.00712932	0.0807214	0.0196445
LOC122272071	Group 1.1	0.0602361	-0.00575194	0.0659881	0.00927279
LOC122272084	Group 1.1	0.0645419	-0.0108415	0.0753834	0.0168077
LOC122272093	Group 1.1	0.060292	-0.00944873	0.0697407	0.0208939
LOC122272114	Group 1.1	0.0576057	-0.00512065	0.0627264	0.0143037
LOC122272115	Group 1.1	0.0495355	-0.00309011	0.0526256	0.00938412
LOC122272130	Group 1.1	0.0839848	-0.00676261	0.0907474	0.0218264
LOC122272132	Group 1.1	0.0644108	-0.00565791	0.0700687	0.0245626
LOC122272160	Group 1.1	0.0686559	-0.00620024	0.0748561	0.0307284
LOC122272175	Group 1.1	0.0560762	-0.00698107	0.0630572	0.00825467
LOC122272187	Group 1.1	0.0669245	-0.00885099	0.0757755	0.010933
LOC122272188	Group 1.1	0.050097	-0.00744655	0.0575436	0.0147467
LOC122272192	Group 1.1	0.0708669	-0.00277507	0.0736419	0.018796
LOC122272204	Group 1.1	0.0469855	-0.003156	0.0501415	0.0134023
LOC122272228	Group 1.1	0.0397878	-0.0124198	0.0522076	0.0121662
LOC122272233	Group 1.1	0.0774696	-0.00475883	0.0822285	0.00833504
LOC122272235	Group 1.1	0.0529053	-0.0079763	0.0608816	0.0177907
LOC122272236	Group 1.1	0.0446394	-0.00530446	0.0499439	0.0127132
LOC122272249	Group 1.1	0.06656	-0.00492884	0.0714889	0.0248401
LOC122272279	Group 1.1	0.0612712	-0.00571011	0.0669813	0.0128452
LOC122272309	Group 1.1	0.0573525	-0.00415038	0.0615029	0.0140094
LOC122272312	Group 1.1	0.0399355	-0.0127876	0.0527232	0.00445202
LOC122272321	Group 1.1	0.070486	-0.00459756	0.0750835	0.00871108
LOC122272332	Group 1.1	0.0647534	-0.00799414	0.0727475	0.00748699
LOC122272336	Group 1.1	0.0582806	-0.00532193	0.0636025	0.017434
LOC122272348	Group 1.1	0.0500223	-0.00524512	0.0552674	0.00950918
LOC122272352	Group 1.1	0.0546337	-0.00844089	0.0630746	0.0141025
LOC122272358	Group 1.1	0.0490449	-0.00459779	0.0536427	0.00706405
LOC122272372	Group 1.1	0.0744102	0.00175282	0.0726573	0.0340363
LOC122272375	Group 1.1	0.0495947	-0.00552657	0.0551213	0.00605261
LOC122272377	Group 1.1	0.0518855	-0.00382138	0.0557069	0.0141011
LOC122272389	Group 1.1	0.0746458	-0.00905323	0.0836991	0.0184413
LOC122272391	Group 1.1	0.0739902	-0.00703844	0.0810286	0.0097571
LOC122272392	Group 1.1	0.0591869	-0.0061718	0.0653587	0.0163887
LOC122272395	Group 1.1	0.0555996	-0.00436627	0.0599659	0.0150121
LOC122272401	Group 1.1	0.042437	-0.010128	0.0525649	0.00977483
LOC122272416	Group 1.1	0.0633126	-0.00467847	0.0679911	0.0109061
LOC122272420	Group 1.1	0.0695594	-0.00503843	0.0745979	0.0203847
LOC122272448	Group 1.1	0.0700539	-0.00566755	0.0757215	0.00410374
LOC122272463	Group 1.1	0.0465053	-0.005634	0.0521393	0.0134446
LOC122272464	Group 1.1	0.0530892	-0.00317363	0.0562628	0.00686691
LOC122272487	Group 1.1	0.0473422	-0.00453952	0.0518817	0.0109907
LOC122272500	Group 1.1	0.0457997	-0.00661939	0.0524191	0.0119751
LOC122272504	Group 1.1	0.0819391	-0.00535032	0.0872895	0.0319814
LOC122272512	Group 1.1	0.0671375	-0.00603166	0.0731692	0.0210166
LOC122272518	Group 1.1	0.0877337	-0.00462638	0.0923601	0.0192355
LOC122272529	Group 1.1	0.0579878	-0.00596675	0.0639546	0.00218908
LOC122272541	Group 1.1	0.0648278	-0.00417046	0.0689982	0.0193069
LOC122272548	Group 1.1	0.0464655	-0.00453603	0.0510015	0.00974579
LOC122272556	Group 1.1	0.0849451	-0.00839321	0.0933383	0.0174202
LOC122272558	Group 1.1	0.0559038	-0.00991643	0.0658202	0.00191802
LOC122272559	Group 1.1	0.0814232	-0.0050561	0.0864793	0.0240777
LOC122272560	Group 1.1	0.0790517	-0.00599542	0.0850471	0.0276829
LOC122272569	Group 1.1	0.0424013	-0.0070931	0.0494944	0.0146762
LOC122272584	Group 1.1	0.0642533	-0.00919736	0.0734507	0.0125282
LOC122272587	Group 1.1	0.0548442	-0.0135722	0.0684164	0.0068089
LOC122272605	Group 1.1	0.058081	-0.0104286	0.0685096	0.0166769
LOC122272612	Group 1.1	0.0618428	-0.00395354	0.0657963	0.0126826
LOC122272649	Group 1.1	0.0598678	0.00147577	0.058392	0.0255882
LOC122272660	Group 1.1	0.0504727	-0.00295597	0.0534286	0.00953564
LOC122272728	Group 1.1	0.0805686	-0.00340146	0.0839701	0.0285733
LOC122272750	Group 1.1	0.0774784	-0.0094158	0.0868942	0.0317248
LOC122272751	Group 1.1	0.0666753	-0.00947877	0.076154	0.0122004
LOC122272776	Group 1.1	0.0698445	-0.00541454	0.075259	0.0195003
LOC122272792	Group 1.1	0.07296	-0.00518232	0.0781424	0.0255276
LOC122272825	Group 1.1	0.0514233	-0.00370732	0.0551306	0.00456382
LOC122272836	Group 1.1	0.0486061	-0.0112123	0.0598183	0.0109277
LOC122272843	Group 1.1	0.0772828	-0.00642111	0.0837039	0.0144772
LOC122272847	Group 1.1	0.0535997	-0.00739578	0.0609955	0.0199816
LOC122272852	Group 1.1	0.0671955	-0.00468332	0.0718788	0.0225503
LOC122272861	Group 1.1	0.0638963	-0.005701	0.0695973	0.0123973
LOC122272867	Group 1.1	0.0472403	-0.00467312	0.0519135	0.0122434
LOC122272883	Group 1.1	0.043267	-0.00727476	0.0505417	0.0120321
LOC122272902	Group 1.1	0.060209	-0.00553495	0.065744	0.0146293
LOC122272908	Group 1.1	0.0846986	-0.000516818	0.0852155	0.031343
LOC122272919	Group 1.1	0.0515686	-0.00560493	0.0571736	0.00851219
LOC122272933	Group 1.1	0.053517	-0.00331031	0.0568274	0.00396413
LOC122272945	Group 1.1	0.050175	-0.00641335	0.0565883	0.00902239
LOC122272951	Group 1.1	0.0467205	-0.00524736	0.0519679	0.0122279
LOC122272961	Group 1.1	0.0526592	-0.00432009	0.0569793	0.0171117
LOC122272965	Group 1.1	0.0857489	0.00805644	0.0776925	0.041013
LOC122272972	Group 1.1	0.0499156	-0.00740345	0.057319	0.00785587
LOC122272973	Group 1.1	0.0677864	-0.00639626	0.0741827	0.0228271
LOC122272974	Group 1.1	0.0574106	-0.00697356	0.0643841	0.0111535
LOC122272982	Group 1.1	0.0595482	-0.0125903	0.0721385	0.0104911
LOC122272983	Group 1.1	0.0698007	-0.00600581	0.0758065	0.01868
LOC122272998	Group 1.1	0.088935	-0.00240338	0.0913384	0.0225861
LOC122272999	Group 1.1	0.0533797	-0.00743588	0.0608155	0.0123711
LOC122273011	Group 1.1	0.054781	-0.00393285	0.0587138	0.0177371
LOC122273021	Group 1.1	0.0470325	-0.00348833	0.0505208	0.0164282
LOC122273032	Group 1.1	0.0897331	0.003515	0.0862181	0.0379904
LOC122273035	Group 1.1	0.0593578	-0.00576598	0.0651238	0.00889206
LOC122273037	Group 1.1	0.0495286	-0.00715761	0.0566862	0.0129181
LOC122273038	Group 1.1	0.0694325	-0.00553568	0.0749682	0.0134698
LOC122273039	Group 1.1	0.0673426	-0.00475207	0.0720947	0.0129886
LOC122273044	Group 1.1	0.0742923	-0.00477314	0.0790654	0.0275032
LOC122273055	Group 1.1	0.0506842	-0.0047029	0.0553871	0.0113393
LOC122273062	Group 1.1	0.0431636	-0.00875255	0.0519161	0.00823712
LOC122273064	Group 1.1	0.0778999	0.00398339	0.0739165	0.0275874
LOC122273069	Group 1.1	0.0803848	-0.00358933	0.0839742	0.0244273
LOC122273073	Group 1.1	0.0579363	-0.00400339	0.0619397	0.0212811
LOC122273089	Group 1.1	0.0590571	-0.0117589	0.070816	0.00904083
LOC122273093	Group 1.1	0.0746419	-0.00255022	0.0771921	0.0105123
LOC122273098	Group 1.1	0.0793509	-0.00403722	0.0833881	0.0320792
LOC122273106	Group 1.1	0.0812395	-0.0048954	0.0861349	0.0225288
LOC122273113	Group 1.1	0.0668626	-0.006228	0.0730906	0.0169371
LOC122273133	Group 1.1	0.0532336	-0.00440735	0.0576409	0.0083484
LOC122273137	Group 1.1	0.0550942	-0.0042666	0.0593608	0.0180578
LOC122273158	Group 1.1	0.0550024	-0.00308598	0.0580884	0.00559384
LOC122273171	Group 1.1	0.0523351	-0.00420037	0.0565355	0.011939
LOC122273181	Group 1.1	0.052468	-0.0073242	0.0597922	0.0130725
LOC122273187	Group 1.1	0.0605331	-0.00694582	0.0674789	0.0124934
LOC122273188	Group 1.1	0.0588998	-0.00449825	0.063398	0.0224057
LOC122273189	Group 1.1	0.0575353	-0.00718839	0.0647237	0.0204653
LOC122273211	Group 1.1	0.0641294	-0.00441472	0.0685442	0.0152899
LOC122273216	Group 1.1	0.0474955	-0.0116191	0.0591146	0.0130472
LOC122273229	Group 1.1	0.0921893	0.00460205	0.0875872	0.0391177
LOC122273250	Group 1.1	0.0626613	-0.00431408	0.0669754	0.0233786
LOC122273254	Group 1.1	0.0675897	-0.00614975	0.0737394	0.0217398
LOC122273255	Group 1.1	0.0785661	-0.00376515	0.0823312	0.0321451
LOC122273265	Group 1.1	0.0702186	-0.005668	0.0758866	0.0119775
LOC122273268	Group 1.1	0.0501132	-0.00486993	0.0549831	0.00863548
LOC122273290	Group 1.1	0.0554994	-0.004832	0.0603314	0.012235
LOC122273311	Group 1.1	0.0882091	-0.00409439	0.0923035	0.0404849
LOC122273321	Group 1.1	0.0608842	-0.00330561	0.0641899	0.00343923
LOC122273335	Group 1.1	0.042977	-0.0117346	0.0547116	0.00797348
LOC122273341	Group 1.1	0.0476338	-0.0108804	0.0585142	0.00867098
LOC122273344	Group 1.1	0.0614675	-0.00588633	0.0673538	0.0124138
LOC122273350	Group 1.1	0.0731481	-0.00959095	0.082739	0.0111103
LOC122273351	Group 1.1	0.0639448	-0.00612963	0.0700745	0.0126249
LOC122273353	Group 1.1	0.0715698	-0.00507075	0.0766405	0.0266084
LOC122273354	Group 1.1	0.0495222	-0.00371037	0.0532325	0.0113913
LOC122273368	Group 1.1	0.0883662	0.00461645	0.0837497	0.0317751
LOC122273375	Group 1.1	0.0664867	-0.00359066	0.0700774	0.0217048
LOC122273415	Group 1.1	0.080871	0.00544346	0.0754275	0.0381175
LOC122273417	Group 1.1	0.0639133	-0.00780425	0.0717175	0.0167257
LOC122273421	Group 1.1	0.0477093	-0.00739637	0.0551057	0.00569994
LOC122273424	Group 1.1	0.0789389	0.000359047	0.0785798	0.0284967
LOC122273426	Group 1.1	0.0764585	-0.0082316	0.0846901	0.0313148
LOC122273427	Group 1.1	0.0501652	-0.00364593	0.0538111	0.0190821
LOC122273437	Group 1.1	0.0602544	-0.00218158	0.0624359	0.00449235
LOC122273442	Group 1.1	0.0628774	-0.00959605	0.0724734	0.0151325
LOC122273450	Group 1.1	0.0552354	-0.00382083	0.0590562	0.00925786
LOC122273451	Group 1.1	0.0559384	-0.00320236	0.0591408	0.0191451
LOC122273461	Group 1.1	0.0861516	-0.00208642	0.088238	0.0361154
LOC122273465	Group 1.1	0.0430251	-0.00849256	0.0515177	0.0101714
LOC122273470	Group 1.1	0.0422993	-0.00933128	0.0516306	0.0126599
LOC122273472	Group 1.1	0.0440797	-0.00593277	0.0500125	0.0136838
LOC122273480	Group 1.1	0.0514909	-0.0146065	0.0660974	0.0193345
LOC122273495	Group 1.1	0.0811975	-0.00397397	0.0851715	0.0268267
LOC122273496	Group 1.1	0.0696398	-0.00388186	0.0735217	0.0155987
LOC122273498	Group 1.1	0.0830255	-0.00633963	0.0893651	0.0153756
LOC122273529	Group 1.1	0.0800296	-0.00665656	0.0866862	0.0236706
LOC122273552	Group 1.1	0.0898861	-0.00399892	0.093885	0.0227187
LOC122273554	Group 1.1	0.0453073	-0.00634494	0.0516522	0.0103727
LOC122273558	Group 1.1	0.046318	-0.00985423	0.0561722	0.012368
[truncated: 14,025 more rows]

## Sheet: Clustering_1
Data S8.2. Summary of Groups Obtained in the First Round of Hierarchical Clustering of Stage-7 Data.
Groups (Number of genes)		Max	Min	Difference	Mean
Group 1	max	0.0993018	0.0115878	0.0982696	0.0468548
(6319 genes)	mean	0.039569	-0.00465215	0.0442212	0.0080956
	min	0.00782096	-0.0246594	0.00917558	0.000380083
Group 2	max	0.326827	0.110168	0.25394	0.19097
(3836 genes)	mean	0.170109	0.0157867	0.154322	0.0804128
	min	0.0753634	-0.0373781	0.0837707	0.00469135
Group 3	max	1.01111	0.637128	0.593883	0.773093
(2165 genes)	mean	0.657143	0.30117	0.355973	0.472099
	min	0.406642	0.0488853	0.172643	0.27549
Group 4	max	1.3792	0.955718	0.722478	1.11559
(632 genes)	mean	1.10487	0.655141	0.449734	0.877823
	min	0.84646	0.300414	0.23453	0.679379
Group 5	max	4.61545	4.24099	1.13678	4.4986
(152 genes)	mean	2.9941	2.49909	0.495009	2.78666
	min	2.45214	1.80205	0.233283	2.22918
Group 6	max	1.69348	0.707034	1.35429	0.919697
(259 genes)	mean	0.849059	0.173884	0.675175	0.414957
	min	0.436917	-0.0337928	0.431904	0.0309363
Group 7	max	0.541436	0.25616	0.543298	0.348933
(1951 genes)	mean	0.367235	0.0973868	0.269848	0.215218
	min	0.212768	-0.0442062	0.128426	0.0186667
Group 8	max	2.00426	1.53822	0.815818	1.75192
(437 genes)	mean	1.54039	1.05529	0.485099	1.30297
	min	1.17904	0.56189	0.274046	0.965056
Group 9	max	2.61651	2.06364	1.03951	2.29615
(138 genes)	mean	2.17177	1.65841	0.513363	1.92995
	min	1.80751	1.05017	0.198036	1.56586
Group 10	max	1.88889	0.211947	1.88531	0.684552
(47 genes)	mean	1.48507	0.0234588	1.46161	0.350475
	min	1.08606	-0.0461898	1.01814	0.107686
Group 11	max	3.25721	1.51656	1.92922	2.17567
(52 genes)	mean	2.00728	0.673513	1.33377	1.29989
	min	1.59271	0.00732804	0.747574	0.739021
Group 12	max	3.86678	1.3067	3.36203	2.49043
(35 genes)	mean	2.70491	0.206708	2.49821	1.05601
	min	2.09499	-0.0666124	1.87983	0.183477

## Sheet: Clustering_2
Data S8.3. Summary of Groups Obtained in the Second Round of Hierarchical Clustering of Stage-7 Data.
Groups (Number of genes)		Max	Min	Difference	Mean
Group 1.1	max	0.0993018	0.0115878	0.0982696	0.0468548
(2061 genes)	mean	0.063339	-0.00586106	0.0692	0.0166482
	min	0.0396603	-0.0246594	0.0470724	0.00165799
Group 1.2	max	0.0517187	-4.48989e-07	0.0527489	0.0187081
(4258 genes)	mean	0.0280636	-0.004067	0.0321306	0.00395589
	min	0.00782096	-0.0137809	0.00917558	0.000380083
Group 2.1	max	0.273632	0.096408	0.206787	0.179805
(664 genes)	mean	0.214589	0.0425295	0.172059	0.123391
	min	0.162313	-0.00842359	0.121366	0.0972665
Group 2.2	max	0.177656	0.0453573	0.176553	0.0874673
(939 genes)	mean	0.135255	0.000256053	0.134999	0.0514496
	min	0.100648	-0.0315081	0.0993008	0.00601164
Group 2.3	max	0.228706	0.0372295	0.226707	0.102075
(338 genes)	mean	0.191252	0.00359121	0.187661	0.0732323
	min	0.144894	-0.0373781	0.1637	0.0101111
Group 2.4	max	0.125843	0.0293668	0.122414	0.0672486
(826 genes)	mean	0.0995042	-0.00393386	0.103438	0.0356616
	min	0.0753634	-0.0252354	0.0837707	0.00469135
Group 2.5	max	0.319069	0.0692352	0.25394	0.145103
(303 genes)	mean	0.245092	0.0213571	0.223735	0.114236
	min	0.18572	-0.0233216	0.202714	0.0758065
Group 2.6	max	0.326827	0.110168	0.237223	0.19097
(330 genes)	mean	0.270718	0.0613068	0.209411	0.159664
	min	0.209274	0.00384566	0.185671	0.132964
Group 2.7	max	0.207003	0.0537201	0.173416	0.110361
(436 genes)	mean	0.166544	0.016997	0.149547	0.084195
	min	0.126726	-0.0209596	0.116026	0.0631851
Group 3.1	max	0.969978	0.460497	0.593883	0.601766
(793 genes)	mean	0.671122	0.292515	0.378607	0.472239
	min	0.496044	0.129474	0.201295	0.379264
Group 3.2	max	1.01111	0.637128	0.500645	0.773093
(609 genes)	mean	0.811241	0.440063	0.371177	0.623879
	min	0.63203	0.282293	0.226421	0.516755
Group 3.3	max	0.674406	0.331789	0.443276	0.422919
(763 genes)	mean	0.51962	0.199306	0.320314	0.350809
	min	0.406642	0.0488853	0.172643	0.27549
Group 4.1	max	1.3792	0.955718	0.529435	1.11559
(122 genes)	mean	1.2457	0.833083	0.412617	1.03972
	min	1.13153	0.721343	0.295924	0.971782
Group 4.2	max	1.23012	0.660976	0.722478	0.861125
(197 genes)	mean	1.03583	0.529235	0.50659	0.770694
	min	0.868077	0.300414	0.391336	0.679379
Group 4.3	max	1.16452	0.872743	0.427797	1.00384
(150 genes)	mean	1.0139	0.660078	0.353817	0.838766
	min	0.84646	0.549981	0.23453	0.725442
Group 4.4	max	1.36101	0.806089	0.6739	1.00659
(163 genes)	mean	1.16665	0.669581	0.497067	0.922063
	min	1.02335	0.500026	0.394174	0.821997
Group 5.1	max	3.10116	2.5787	1.13678	2.77858
(83 genes)	mean	2.71172	2.20977	0.501955	2.49258
	min	2.45214	1.80205	0.233283	2.22918
Group 5.2	max	4.61545	4.24099	0.717819	4.4986
(69 genes)	mean	3.33377	2.84712	0.486654	3.14042
	min	2.92508	2.41169	0.254212	2.74311
Group 6.1	max	1.69348	0.444041	1.35429	0.871624
(19 genes)	mean	1.35955	0.25023	1.10932	0.711337
	min	1.19395	0.0544823	0.9209	0.539671
Group 6.2	max	0.841488	0.254706	0.751268	0.399602
(95 genes)	mean	0.608974	0.0786952	0.530279	0.277582
	min	0.436917	-0.0146572	0.431904	0.117105
Group 6.3	max	1.1426	0.23219	1.11423	0.566594
(54 genes)	mean	0.811131	0.0196496	0.791481	0.182962
	min	0.564902	-0.0337928	0.570499	0.0309363
Group 6.4	max	1.4587	0.707034	0.87625	0.919697
(91 genes)	mean	1.01562	0.34884	0.666779	0.634157
	min	0.753581	0.110631	0.51511	0.374056
Group 7.1	max	0.541047	0.196968	0.419412	0.315372
(515 genes)	mean	0.420832	0.102551	0.318281	0.245028
	min	0.309918	0.00767685	0.265156	0.159118
Group 7.2	max	0.415945	0.111778	0.361945	0.200282
(474 genes)	mean	0.310272	0.0409871	0.269284	0.144285
	min	0.212768	-0.0234803	0.223256	0.0186667
Group 7.3	max	0.49286	0.25616	0.297375	0.348933
(349 genes)	mean	0.412728	0.159517	0.253211	0.282243
	min	0.336562	0.0697415	0.175073	0.234313
Group 7.4	max	0.413719	0.185036	0.267935	0.263861
(576 genes)	mean	0.334528	0.108173	0.226354	0.215195
	min	0.247961	0.0153966	0.128426	0.176362
Group 7.5	max	0.541436	0.0306238	0.543298	0.159866
(37 genes)	mean	0.431044	-0.0059197	0.436964	0.0771481
	min	0.335978	-0.0442062	0.376593	0.0284771
Group 8.1	max	2.00426	1.53822	0.75758	1.75192
(199 genes)	mean	1.69978	1.22734	0.472438	1.46886
	min	1.47757	0.825941	0.274046	1.26305
Group 8.2	max	1.66666	1.16044	0.815818	1.33607
(238 genes)	mean	1.40712	0.911435	0.495684	1.16427
	min	1.17904	0.56189	0.315467	0.965056
Group 9.1	max	2.51284	2.06364	0.641581	2.29615
(39 genes)	mean	2.32603	1.89782	0.428208	2.13643
	min	2.16232	1.68771	0.198036	1.98653
Group 9.2	max	2.61651	1.712	1.03951	2.08178
(60 genes)	mean	2.14008	1.47399	0.666089	1.81807
	min	1.80751	1.05017	0.495823	1.56586
Group 9.3	max	2.21961	1.89494	0.472483	2.04813
(39 genes)	mean	2.06626	1.70271	0.363553	1.89561
	min	1.88087	1.52944	0.282073	1.72051
Group 10.1	max	1.51072	-0.00223679	1.51296	0.281687
(15 genes)	mean	1.32258	-0.0152157	1.3378	0.19487
	min	1.18194	-0.0461898	1.187	0.107686
Group 10.2	max	1.86655	0.18795	1.84414	0.684552
(14 genes)	mean	1.66722	0.044429	1.62279	0.499127
	min	1.55541	-0.00166171	1.51371	0.30818
Group 10.3	max	1.54798	0.211947	1.35478	0.526424
(11 genes)	mean	1.259	0.0668805	1.19212	0.417457
	min	1.08606	0.00190428	1.01814	0.281891
Group 10.4	max	1.88889	0.00377096	1.88531	0.391854
(7 genes)	mean	1.82418	-0.00384201	1.82802	0.281355
	min	1.75504	-0.0104269	1.76547	0.172643
Group 11.1	max	2.39629	0.713907	1.92922	1.32997
(21 genes)	mean	1.93604	0.296579	1.63946	1.01926
	min	1.59271	0.00732804	1.40545	0.739021
Group 11.2	max	2.19801	1.23201	1.28961	1.58996
(23 genes)	mean	1.86807	0.87243	0.995636	1.35904
	min	1.67424	0.528473	0.747574	1.06185
Group 11.3	max	3.25721	1.51656	1.74064	2.17567
(8 genes)	mean	2.59454	1.09108	1.50346	1.86646
	min	2.16262	0.71203	1.38254	1.52248
Group 12.1	max	2.8969	0.505466	2.76812	1.11563
(18 genes)	mean	2.42541	0.0768519	2.34856	0.65517
	min	2.09499	-0.0666124	2.09831	0.191629
Group 12.2	max	3.50596	0.663132	3.36203	1.4587
(6 genes)	mean	3.26638	0.155885	3.1105	0.97153
	min	3.07251	-0.00517405	2.84282	0.183477
Group 12.3	max	3.86678	1.3067	3.32221	2.49043
(11 genes)	mean	2.85603	0.44692	2.40911	1.75802
	min	2.40653	0.105298	1.87983	1.39267
