# Supplementary material for: Genome-wide quantitative dissection of an arthropod segmented body plan at single-cell resolution
Source: Commun Biol. 2025 Jun 11;8:913. doi: 10.1038/s42003-025-08335-x (PMC12159194; doi:10.1038/s42003-025-08335-x)
Supplement: Supplementary file 11 — Supplementary Data 9 [file 42003_2025_8335_MOESM11_ESM.xlsx]

## Sheet: DataS9
Data S9. 213 genes selected from the expression profiles at stage 7.
Gene ID (NCBI)	Group	Max	Min	Difference	Mean	Region_A*	Region_B*	Region_C*	Gene Order**	Gene ID (NCBI)	Product (NCBI)	aug3 gene model	Gene name
LOC107436088	Group 6.1	1.44489	0.3428	1.10209	0.672539	A1-1	B1-4	C1-7	120	LOC107436088	uncharacterized LOC107436088	aug3.g9384
LOC107437962	Group 6.1	1.29163	0.316443	0.975187	0.711041	A13-3	B13-2	C12-3	104	LOC107437962	calcium homeostasis modulator protein 6	aug3.g9571,aug3.g10115,aug3.g9570
LOC107438732	Group 6.1	1.52705	0.244056	1.283	0.800499	A14-4	B16-3	C17-1	83	LOC107438732	somatomedin-B and thrombospondin type-1 domain-containing protein	aug3.g26535
LOC107438760	Group 6.1	1.36257	0.17522	1.18735	0.792148	A17-2	B17-3	C17-3	27	LOC107438760	RING finger protein 150	aug3.g13351
LOC107438830	Group 6.1	1.24371	0.32281	0.9209	0.751436	A1-3	B19-4	C1-10	118	LOC107438830	uncharacterized LOC107438830	aug3.g26553
LOC107440837	Group 6.1	1.41689	0.376018	1.04088	0.708768	A4-7	B24-3	C20-4	185	LOC107440837	glutamate synthase [NADH]	aug3.g14860,aug3.g14861
LOC107443537	Group 6.1	1.23335	0.270909	0.962441	0.784031	A24-3	B12-1	C12-1	71	LOC107443537	uncharacterized LOC107443537	aug3.g471
LOC107445428	Group 6.1	1.19395	0.155507	1.03844	0.679809	A23-5	B1-3	C9-1	25	LOC107445428	BMP and activin membrane-bound inhibitor homolog	aug3.g18541	Pt-BAMBI2
LOC107445628	Group 6.1	1.21045	0.185084	1.02537	0.62473	A26-1	B19-1	C22-3	50	LOC107445628	TNF receptor-associated factor 4	aug3.g1107
LOC107446080	Group 6.1	1.36797	0.22573	1.14224	0.673864	A21-8	B27-3	C23-1	139	LOC107446080	cyclin-dependent kinase 20	aug3.g1238
LOC107446082	Group 6.1	1.19827	0.175682	1.02259	0.569252	A27-1	B19-2	C17-2	22	LOC107446082	sodium- and chloride-dependent glycine transporter 1	aug3.g1218
LOC107447205	Group 6.1	1.38387	0.34335	1.04052	0.67832	A7-7	B15-3	C15-7	62	LOC107447205	roundabout homolog 1	aug3.g1658
LOC107450578	Group 6.1	1.69348	0.444041	1.24944	0.811321	A1-8	B31-3	C12-4	146	LOC107450578	histone-lysine N-methyltransferase SETD2	aug3.g3446
LOC107451464	Group 6.1	1.28012	0.137258	1.14286	0.539671	A23-3	B18-6	C14-2	133	LOC107451464	transcription factor HES-4-A-like	aug3.g4026	Pt-hairy
LOC107452215	Group 6.1	1.44823	0.259233	1.18899	0.5943	A16-6	B33-1	C22-4	44	LOC107452215	Krueppel-like factor 7	aug3.g4601
LOC107454846	Group 6.1	1.33581	0.300682	1.03513	0.841241	A7-8	B19-3	C25-1	117	LOC107454846	RNA-binding protein fusilli	aug3.g10830	Pt-esrp
LOC107455742	Group 6.1	1.40877	0.0544823	1.35429	0.723943	A25-2	B12-2	C7-1	30	LOC107455742	protein hunchback-like	aug3.g25126	Pt-hb
LOC110281924	Group 6.1	1.50018	0.3163	1.18388	0.871624	A4-9	B17-4	C14-5	93	LOC110281924	triadin	aug3.g6466,aug3.g6465
LOC110283236	Group 6.1	1.2902	0.108771	1.18143	0.686861	A10-7	B23-5	C4-4	108	LOC110283236	uncharacterized LOC110283236	aug3.g16806
LOC107436177	Group 6.3	0.783227	0.000784134	0.782443	0.156386		B2-1	C2-7	157	LOC107436177	long-chain-fatty-acid--CoA ligase 4	aug3.g11356
LOC107436595	Group 6.3	0.606042	-0.00414406	0.610187	0.0480402	A3-2			102	LOC107436595	paired box protein Pax-6	aug3.g11688	Pt-pax6
LOC107436623	Group 6.3	1.04613	0.144891	0.901235	0.566594	A4-1	B4-3	C5-2	76	LOC107436623	neuronal calcium sensor 1	aug3.g11709
LOC107436695	Group 6.3	0.804217	-0.00291077	0.807127	0.0902407			C4-5	144	LOC107436695	mucin-17	aug3.g11770,aug3.g11771,aug3.g24427
LOC107437266	Group 6.3	0.829709	-0.00674337	0.836452	0.111781	A9-1			38	LOC107437266	homeobox protein EMX1	aug3.g26211
LOC107437526	Group 6.3	0.748751	0.033814	0.714937	0.171864		B8-2	C10-5	141	LOC107437526	fibroblast growth factor receptor 3	aug3.g26271	Pt-FGFRa
LOC107437564	Group 6.3	1.1426	0.23219	0.910414	0.512956	A2-5	B9-1	C2-9	165	LOC107437564	uncharacterized LOC107437564	aug3.g12420
LOC107437755	Group 6.3	0.711188	0.00596159	0.705226	0.190585	A11-1	B10-5		80	LOC107437755	cytochrome P450 3A8	aug3.g12552
LOC107437937	Group 6.3	0.732656	-0.00265276	0.735308	0.204788	A2-3	B12-3	C11-1	105	LOC107437937	zinc finger protein Noc	aug3.g12685,aug3.g23139
LOC107438301	Group 6.3	0.98441	0.173741	0.810669	0.476221	A13-5	B15-4	C14-9	126	LOC107438301	zinc finger protein 236	aug3.g12961	Pt-zfp236
LOC107439143	Group 6.3	0.787374	-0.00467183	0.792046	0.1962	A18-5	B21-1	C18-1	96	LOC107439143	protein obstructor-E	aug3.g13591
LOC107440074	Group 6.3	0.987613	-0.0103613	0.997974	0.117564			C2-4	209	LOC107440074	uncharacterized LOC107440074	aug3.g407	Pt-RTP-B
LOC107440711	Group 6.3	0.891477	-0.00564618	0.897123	0.0982772	A20-2	B23-2		58	LOC107440711	homeobox protein Hox-A1	aug3.g27130	Pt-lab-B
LOC107440811	Group 6.3	1.04001	0.168587	0.871423	0.529049	A21-1	B19-5	C20-6	119	LOC107440811	centrosomal protein of 290 kDa	aug3.g27157,aug3.g27156
LOC107440849	Group 6.3	1.09282	0.2142	0.878622	0.460392	A16-3	B4-4	C4-7	48	LOC107440849	uncharacterized LOC107440849	aug3.g27174
LOC107441150	Group 6.3	0.660553	-0.0337928	0.694346	0.0309363			C15-2	173	LOC107441150	T-cell leukemia homeobox protein 1	aug3.g9802	Pt-tlx
LOC107441380	Group 6.3	0.927285	0.00921455	0.91807	0.288989	A5-4	B25-1	C22-2	89	LOC107441380	frizzled-4	aug3.g9827	Pt-frizzled4
LOC107441868	Group 6.3	0.93858	0.0114922	0.927087	0.350945	A6-6	B10-2	C24-1	85	LOC107441868	uncharacterized LOC107441868	aug3.g27457,aug3.g10400
LOC107441893	Group 6.3	0.660914	-0.00591946	0.666834	0.100164	A6-4			40	LOC107441893	paired box protein Pax-6	aug3.g19451,aug3.g24194,aug3.g22155,aug3.g19881
LOC107442309	Group 6.3	0.591219	-0.00556684	0.596786	0.0797886			C2-5	167	LOC107442309	protein Wnt-7b-like	aug3.g16498,aug3.g15867	Pt_wnt7_1
LOC107443706	Group 6.3	0.814292	0.0118345	0.802457	0.141526			C21-2	169	LOC107443706	cyclin-dependent kinase inhibitor 1	aug3.g17403,aug3.g8293
LOC107443983	Group 6.3	0.98295	-0.011834	0.994784	0.0984018			C4-8	204	LOC107443983	protein kinase C-binding protein NELL2	aug3.g606
LOC107444058	Group 6.3	0.91857	-0.00771151	0.926281	0.126032	A24-1	B2-3	C2-2	158	LOC107444058	putative sodium-dependent multivitamin transporter	aug3.g7417
LOC107444068	Group 6.3	0.777245	-0.00575146	0.782996	0.110429	A25-3	B20-3		88	LOC107444068	serine-rich adhesin for platelets	aug3.g10014,aug3.g22916
LOC107444253	Group 6.3	0.870064	-0.0076999	0.877764	0.12536	A23-2	B29-5	C7-2	132	LOC107444253	transcription factor HES-1-A	aug3.g17723
LOC107444665	Group 6.3	0.810846	-0.014479	0.825325	0.113443	A2-6			6	LOC107444665	nuclear receptor subfamily 2 group E member 1	aug3.g794	Pt-tll
LOC107444682	Group 6.3	0.923832	0.0271838	0.896648	0.27124	A4-8	B24-1	C26-7	171	LOC107444682	ABC transporter G family member 9	aug3.g25573
LOC107444955	Group 6.3	0.926861	0.081654	0.845207	0.261032	A21-5	B26-5	C17-4	125	LOC107444955	uncharacterized LOC107444955	aug3.g887,aug3.g886
LOC107445619	Group 6.3	0.773025	-0.00647433	0.779499	0.0882939			C15-10	177	LOC107445619	netrin receptor UNC5C	aug3.g18649,aug3.g17685
LOC107445973	Group 6.3	0.674177	-0.00627709	0.680454	0.163526	A5-5	B17-2		90	LOC107445973	uncharacterized LOC107445973	aug3.g18851
LOC107446178	Group 6.3	0.764575	-0.00673933	0.771314	0.0694311			C24-3	203	LOC107446178	elongation of very long chain fatty acids protein 7	aug3.g18984
LOC107446208	Group 6.3	0.699456	-0.00142708	0.700883	0.117468			C24-2	143	LOC107446208	ribosomal protein S6 kinase alpha-5	aug3.g1274,aug3.g1273
LOC107446742	Group 6.3	0.90674	-0.00550664	0.912247	0.143307			C13-1	205	LOC107446742	gamma-interferon-inducible lysosomal thiol reductase	aug3.g25649
LOC107447507	Group 6.3	0.698901	-0.00456675	0.703468	0.107043		B3-1		81	LOC107447507	homeobox protein Hox-A5	aug3.g17640	Pt-scr-B
LOC107447508	Group 6.3	0.621718	-0.0138164	0.635535	0.117248			C4-3	155	LOC107447508	uncharacterized LOC107447508
LOC107447905	Group 6.3	0.857612	-0.00857838	0.86619	0.116254			C4-12	210	LOC107447905	sal-like protein 1	aug3.g1988
LOC107448429	Group 6.3	0.576553	-0.00755343	0.584107	0.11013		B30-2	C20-1	142	LOC107448429	uncharacterized LOC107448429	aug3.g2220
LOC107449746	Group 6.3	0.767033	-0.0078596	0.774893	0.199058	A15-2	B25-4	C21-3	91	LOC107449746	nuclear receptor subfamily 2 group F member 1-A	aug3.g2915	Pt-seven-up-A
LOC107450161	Group 6.3	0.60303	-0.00530446	0.608335	0.0566785			C15-9	178	LOC107450161	insulin gene enhancer protein ISL-1	aug3.g3165
LOC107450632	Group 6.3	0.679878	0.000575198	0.679303	0.154512	A2-8		C26-2	123	LOC107450632	netrin-1	aug3.g3497
LOC107451531	Group 6.3	0.739115	-0.0103283	0.749443	0.0985129	A11-3			5	LOC107451531	histidine-rich glycoprotein	aug3.g4083
LOC107452205	Group 6.3	0.636975	-0.00273005	0.639705	0.0760145	A14-6			7	LOC107452205	fork head domain-containing protein FD5-like	aug3.g4586	Pt-fd102C
LOC107453260	Group 6.3	0.601036	-0.00271011	0.603746	0.119554	A22-2	B29-2		97	LOC107453260	homeobox protein GBX-2	aug3.g5351	Pt-gbx
LOC107453510	Group 6.3	0.857221	0.0291102	0.828111	0.376412	A13-4	B22-4	C19-2	77	LOC107453510	uncharacterized LOC107453510	aug3.g23818,aug3.g23819
LOC107453701	Group 6.3	0.765499	-0.00462591	0.770125	0.129278	A2-9			2	LOC107453701	matrix metalloproteinase-21	aug3.g5702
LOC107454275	Group 6.3	0.694551	3.58472e-05	0.694515	0.179152	A23-1	B4-2	C7-8	49	LOC107454275	transcription factor SOX-4-like	aug3.g24008,aug3.g16006
LOC107454320	Group 6.3	0.564902	-0.00559728	0.570499	0.089122			C25-4	149	LOC107454320	uncharacterized LOC107454320	aug3.g6175
LOC107455285	Group 6.3	0.968183	0.0493498	0.918833	0.306594	A27-2	B8-1	C26-4	186	LOC107455285	abhydrolase domain-containing protein C22H12.03	aug3.g6972
LOC107455689	Group 6.3	0.845558	-0.00269651	0.848255	0.0833218	A18-7			45	LOC107455689	homeotic protein proboscipedia	aug3.g7953	Pt-pb-A
LOC107457243	Group 6.3	0.965648	-0.0101596	0.975808	0.159493	A3-1		C3-2	103	LOC107457243	protein Wnt-16-like	aug3.g11009	Pt-wnt16
LOC122268913	Group 6.3	0.575235	-0.00620817	0.581444	0.0732603		B14-3		79	LOC122268913	uncharacterized LOC122268913	aug3.g1790
LOC122269180	Group 6.3	0.904783	-0.00426385	0.909046	0.147605		B18-3	C14-10	160	LOC122269180	uncharacterized LOC122269180	aug3.g15598
LOC122269602	Group 6.3	1.10727	-0.00695077	1.11423	0.165715	A2-1			3	LOC122269602	MDS1 and EVI1 complex locus protein EVI1-A-like	aug3.g11431
LOC122273574	Group 6.3	0.960957	0.126718	0.834239	0.403761	A15-7	B12-6	C29-3	113	LOC122273574	serine protease 27-like	aug3.g12644
LOC107436212	Group 7.5	0.449963	-0.00256203	0.452525	0.0885158	A1-7		C3-5	163	LOC107436212	leucine-rich repeat-containing protein 24	aug3.g25406
LOC107436282	Group 7.5	0.398909	-0.00640889	0.405317	0.0577217	A2-2			4	LOC107436282	histone-lysine N-methyltransferase MECOM	aug3.g11431
LOC107437265	Group 7.5	0.477897	-0.0230527	0.500949	0.0314688	A9-4			37	LOC107437265	homeobox protein EMX2	aug3.g26210
LOC107438261	Group 7.5	0.335978	-0.0442062	0.380184	0.119772	A10-4	B7-4	C4-9	107	LOC107438261	uncharacterized LOC107438261	aug3.g12947
LOC107438387	Group 7.5	0.420129	-0.0179788	0.438108	0.0598115	A15-3	B12-7		114	LOC107438387	protein Wnt-6	aug3.g13046
LOC107439034	Group 7.5	0.404196	-0.00206728	0.406264	0.0822371		B20-1		70	LOC107439034	methionyl-tRNA formyltransferase, mitochondrial	aug3.g13525
LOC107439606	Group 7.5	0.373014	-0.00651438	0.379528	0.06177			C2-8	164	LOC107439606	uncharacterized LOC107439606	aug3.g13903
LOC107440892	Group 7.5	0.41291	0.00693682	0.405973	0.0941886			C21-1	162	LOC107440892	uncharacterized LOC107440892	aug3.g14895
LOC107441035	Group 7.5	0.439911	0.00338557	0.436526	0.13919	A4-5	B10-6	C13-3	94	LOC107441035	connectin	aug3.g27196,aug3.g27195
LOC107443668	Group 7.5	0.541436	-0.00186189	0.543298	0.0778925	A7-1	B28-1		61	LOC107443668	metalloprotease TIKI2	aug3.g17382,aug3.g18676
LOC107443762	Group 7.5	0.400209	-0.00265033	0.402859	0.117196	A1-5		C8-5	9	LOC107443762	dual specificity protein phosphatase 7	aug3.g526
LOC107444121	Group 7.5	0.378141	-0.00643096	0.384572	0.0583323	A15-6	B12-5		86	LOC107444121	uncharacterized LOC107444121	aug3.g17638
LOC107444744	Group 7.5	0.526292	-0.0151438	0.541436	0.0847839	A3-3		C1-2	106	LOC107444744	transcription factor SOX-8	aug3.g816
LOC107445255	Group 7.5	0.405039	-0.0190394	0.424078	0.0695252			C26-3	122	LOC107445255	uncharacterized LOC107445255	aug3.g18416,aug3.g2211
LOC107445627	Group 7.5	0.38368	0.00708622	0.376593	0.123297	A3-4	B8-5	C14-4	124	LOC107445627	uncharacterized LOC107445627	aug3.g1111,aug3.g21915
LOC107445649	Group 7.5	0.405149	-0.00528621	0.410435	0.0284771			C3-6	168	LOC107445649	protein Wnt-1	aug3.g10139,aug3.g10138
LOC107446363	Group 7.5	0.41775	-0.00539248	0.423142	0.0443118	A1-4			13	LOC107446363	insulinoma-associated protein 1b	aug3.g1310
LOC107446715	Group 7.5	0.430806	-0.00159416	0.4324	0.134971		B27-2	C15-5	180	LOC107446715	protein toll	aug3.g19333
LOC107446902	Group 7.5	0.440186	-0.00604989	0.446236	0.0432247			C15-3	172	LOC107446902	uncharacterized LOC107446902	aug3.g19464
LOC107447204	Group 7.5	0.415006	-0.00814127	0.423147	0.0470343		B3-4		95	LOC107447204	cytochrome P450 4C1	aug3.g1656
LOC107447307	Group 7.5	0.418819	-0.0122354	0.431055	0.129547	A6-5	B11-1		23	LOC107447307	uncharacterized LOC107447307	aug3.g21167
LOC107447497	Group 7.5	0.524514	-0.00715624	0.53167	0.0560071		B14-2		78	LOC107447497	uncharacterized LOC107447497	aug3.g1790
LOC107447506	Group 7.5	0.461399	-0.0239877	0.485386	0.0409798		B27-4		69	LOC107447506	uncharacterized LOC107447506
LOC107447872	Group 7.5	0.432918	0.0306238	0.402294	0.159866	A16-8	B4-1	C7-3	130	LOC107447872	uncharacterized LOC107447872	aug3.g1960
LOC107449167	Group 7.5	0.430276	-0.0074241	0.4377	0.041022			C3-4	147	LOC107449167	protein O-mannosyl-transferase TMTC2	aug3.g15397
LOC107449839	Group 7.5	0.431835	-0.00774704	0.439582	0.0640523			C15-11	174	LOC107449839	retinal dehydrogenase 1	aug3.g2991
LOC107449891	Group 7.5	0.441926	-0.00394949	0.445875	0.0467607	A9-5			36	LOC107449891	LIM/homeobox protein Lhx5	aug3.g10485
LOC107450669	Group 7.5	0.385502	-0.00621456	0.391716	0.0583162			C23-3	151	LOC107450669	homeotic protein antennapedia-like	aug3.g15600	Pt-antp-A
LOC107451021	Group 7.5	0.44259	-0.00546674	0.448057	0.038293			C4-6	170	LOC107451021	protein scabrous	aug3.g248
LOC107451065	Group 7.5	0.432716	-0.00441338	0.437129	0.0899255			C17-5	150	LOC107451065	uncharacterized LOC107451065	aug3.g3755
LOC107453671	Group 7.5	0.452376	-0.0055117	0.457887	0.107125	A24-2	B22-3		87	LOC107453671	silent chromatin protein ESC1	aug3.g5674
LOC107453822	Group 7.5	0.417598	0.0188541	0.398744	0.10086			C28-1	127	LOC107453822	midnolin-A	aug3.g5791
LOC107455300	Group 7.5	0.464121	-0.00424865	0.468369	0.0449783	A21-4			14	LOC107455300	silk gland factor 1-like	aug3.g6985	Pt-fkh
LOC107456087	Group 7.5	0.441555	0.0163569	0.425198	0.154374		B30-3	C4-1	121	LOC107456087	uncharacterized LOC107456087	aug3.g8290
LOC107456184	Group 7.5	0.386938	-0.0103766	0.397315	0.0626008	A19-3			10	LOC107456184	chymotrypsinogen B	aug3.g8351
LOC122269178	Group 7.5	0.442885	-0.0235971	0.466482	0.0367472			C11-7	154	LOC122269178	uncharacterized LOC122269178	aug3.g15598
LOC122271476	Group 7.5	0.484055	-0.00556322	0.489618	0.059302	A7-2	B28-2		63	LOC122271476	agrin-like	aug3.g27423
LOC107436465	Group 10.1	1.26694	-0.0309057	1.29784	0.186921		B3-8	C4-11	182	LOC107436465	B-cell lymphoma/leukemia 11A	aug3.g26043	Pt-bcl11
LOC107438084	Group 10.1	1.39378	-0.00280736	1.39659	0.210315	A2-7			1	LOC107438084	pro-neuregulin-2, membrane-bound isoform	aug3.g12807
LOC107444504	Group 10.1	1.2526	-0.0126881	1.26529	0.227918	A17-3	B26-3	C10-6	140	LOC107444504	uncharacterized LOC107444504	aug3.g10054
LOC107447501	Group 10.1	1.20981	-0.0268342	1.23665	0.131001			C11-6	211	LOC107447501	uncharacterized LOC107447501
LOC107447706	Group 10.1	1.22152	-0.00375677	1.22527	0.207813		B26-6	C1-1	198	LOC107447706	excitatory amino acid transporter 3	aug3.g1887
LOC107448559	Group 10.1	1.31879	-0.0201835	1.33898	0.159825	A9-2			42	LOC107448559	homeobox protein EMX1	aug3.g2295
LOC107448560	Group 10.1	1.30106	-0.0213774	1.32244	0.16061	A9-3			43	LOC107448560	homeobox protein EMX2	aug3.g2297
LOC107450357	Group 10.1	1.4477	-0.00420931	1.45191	0.264352	A25-4	B16-2		82	LOC107450357	uncharacterized LOC107450357	aug3.g3277
LOC107450661	Group 10.1	1.31734	-0.0253281	1.34267	0.190535		B3-3	C10-2	67	LOC107450661	homeobox protein Hox-A5	aug3.g15606	Pt-scr-A
LOC107450662	Group 10.1	1.51072	-0.00223679	1.51296	0.205742		B26-2	C26-8	183	LOC107450662	uncharacterized LOC107450662	aug3.g15605
LOC107451631	Group 10.1	1.3584	-0.00843521	1.36683	0.246557	A22-5	B21-2	C8-3	129	LOC107451631	protein odd-skipped-related 2	aug3.g21549,aug3.g17123	Pt-odd-skipped related-B (osr-B)
LOC107452883	Group 10.1	1.18194	-0.00505995	1.187	0.107686			C2-1	156	LOC107452883	achaete-scute homolog 1	aug3.g5047	Pt-asl-H
LOC107455688	Group 10.1	1.37754	-0.014593	1.39213	0.212235	A20-4	B23-1		60	LOC107455688	uncharacterized LOC107455688
LOC107456427	Group 10.1	1.23484	-0.0461898	1.28103	0.129853			C15-8	208	LOC107456427	tumor necrosis factor receptor superfamily member 10B	aug3.g8543
LOC107457039	Group 10.1	1.44574	-0.00363054	1.44937	0.281687			C11-5	201	LOC107457039	homeobox protein Hox-A9b	aug3.g25355	Pt-AbdB-B
LOC107437910	Group 10.2	1.6726	-0.0014331	1.67403	0.30818			C1-8	197	LOC107437910	homeobox protein CDX-1-like	aug3.g12643	Pt-caudal (cad)
LOC107438776	Group 10.2	1.6785	0.0576367	1.62087	0.351585		B18-4	C11-2	213	LOC107438776	C-Maf-inducing protein	aug3.g13368,aug3.g5824
LOC107442208	Group 10.2	1.61488	0.00502919	1.60986	0.327292	A14-2	B14-1	C3-3	15	LOC107442208	protein shifted	aug3.g27568	Pr-shifted
LOC107447180	Group 10.2	1.55541	0.020036	1.53537	0.535366	A3-5	B8-3	C2-6	191	LOC107447180	protein Wnt-5b-like	aug3.g1632	Pt-wnt5
LOC107447606	Group 10.2	1.73005	-0.00166171	1.73171	0.593854	A4-4	B14-5	C19-1	65	LOC107447606	palmitoleoyl-protein carboxylesterase notum1	aug3.g9270	Pt-Notum
LOC107448055	Group 10.2	1.68226	0.0346058	1.64766	0.600588	A16-9	B11-2	C20-2	100	LOC107448055	pro-epidermal growth factor	aug3.g2047
LOC107450100	Group 10.2	1.56689	0.0115429	1.55535	0.416204	A15-5	B12-8	C11-4	115	LOC107450100	homeobox protein DLX-6-like	aug3.g15531	Pt-dll
LOC107451346	Group 10.2	1.61583	0.0222428	1.59359	0.684552	A10-6	B31-4	C7-5	75	LOC107451346	latrophilin Cirl	aug3.g25404
LOC107451394	Group 10.2	1.56257	0.0348686	1.5277	0.592945	A1-2	B3-9	C20-3	53	LOC107451394	frizzled-5	aug3.g4009	Pt-fz
LOC107451770	Group 10.2	1.6189	0.056733	1.56217	0.404685	A26-4	B3-6	C1-3	152	LOC107451770	uncharacterized LOC107451770	aug3.g4286
LOC107451942	Group 10.2	1.86655	0.022409	1.84414	0.599508	A16-5	B4-5	C14-6	51	LOC107451942	protein NDNF	aug3.g4413	Pt-NDNF
LOC107456525	Group 10.2	1.71154	0.00471257	1.70682	0.490398	A18-3	B31-1	C16-3	137	LOC107456525	delta-like protein 1	aug3.g25248	Pt-Delta
LOC107456770	Group 10.2	1.68104	0.167335	1.51371	0.44064	A21-2	B15-5	C10-3	11	LOC107456770	zinc finger protein 862	aug3.g13082
LOC107456960	Group 10.2	1.78403	0.18795	1.59608	0.641978	A14-1	B15-2	C14-8	8	LOC107456960	suppressor of cytokine signaling 2	aug3.g25340,aug3.g25341
LOC107438015	Group 10.3	1.34346	0.0177564	1.3257	0.384704	A14-5	B14-4	C13-2	64	LOC107438015	growth arrest-specific protein 1	aug3.g9575	Pt-gas1
LOC107438948	Group 10.3	1.42335	0.0856108	1.33774	0.526424	A10-1	B14-6	C6-1	112	LOC107438948	rhomboid-related protein 2	aug3.g13482	Pt-rhomboid
LOC107440570	Group 10.3	1.08606	0.0492227	1.03684	0.352762	A19-2	B22-1	C15-4	175	LOC107440570	uncharacterized LOC107440570	aug3.g14649,aug3.g10456
LOC107447678	Group 10.3	1.1989	0.00190428	1.197	0.360011	A18-6	B5-2	C26-6	73	LOC107447678	homeobox protein MSH-D	aug3.g15189	Pt-msx1
LOC107447988	Group 10.3	1.13437	0.00893717	1.12543	0.281891	A23-4	B29-1	C14-1	128	LOC107447988	homeobox protein engrailed-like ceh-16	aug3.g15243	Pt-noto1
LOC107448079	Group 10.3	1.10552	0.0317584	1.07376	0.426948	A21-6	B27-5	C16-1	179	LOC107448079	putative epidermal cell surface receptor	aug3.g20118
LOC107448451	Group 10.3	1.12474	0.0565225	1.06822	0.378359	A18-1	B18-5	C19-4	184	LOC107448451	band 4.1-like protein 4	aug3.g2228
LOC107451211	Group 10.3	1.34526	0.0451766	1.30009	0.456091	A15-1	B16-1	C7-4	84	LOC107451211	ephrin type-B receptor 2	aug3.g3879	Pt-eph
LOC107454516	Group 10.3	1.23008	0.211947	1.01814	0.479116	A4-2	B14-7	C1-4	166	LOC107454516	uncharacterized LOC107454516	aug3.g6342
LOC107456506	Group 10.3	1.30931	0.0336518	1.27566	0.448138	A26-6	B9-2	C9-3	148	LOC107456506	uncharacterized LOC107456506	aug3.g8629
LOC107456769	Group 10.3	1.54798	0.193198	1.35478	0.497587	A13-1	B32-2	C4-10	145	LOC107456769	uncharacterized abhydrolase domain-containing protein DDB_G0269086	aug3.g25822
LOC107439785	Group 10.4	1.80982	-0.00453923	1.81436	0.172643	A6-3			39	LOC107439785	homeobox protein engrailed	aug3.g14050	Pt-goosecoid (gsc)
LOC107444558	Group 10.4	1.79423	-0.0027541	1.79699	0.391854	A4-3	B5-1	C26-5	72	LOC107444558	paired box protein Pax-5	aug3.g762
LOC107445228	Group 10.4	1.88317	-0.00214027	1.88531	0.27261		B8-4	C16-2	187	LOC107445228	protein gooseberry	aug3.g18397	Pt-prd2 (pax3/7B)
LOC107447242	Group 10.4	1.88889	0.00377096	1.88512	0.387007			C1-6	200	LOC107447242	protein big brother	aug3.g1672
LOC107449413	Group 10.4	1.84325	-0.00752922	1.85078	0.256942	A14-3		C26-1	207	LOC107449413	runt-related transcription factor 1	aug3.g2762	Pt-runx-B
LOC107450670	Group 10.4	1.75504	-0.0104269	1.76547	0.246397		B18-2	C7-11	135	LOC107450670	uncharacterized LOC107450670	aug3.g15599
LOC107455686	Group 10.4	1.79484	-0.00327536	1.79811	0.242028	A20-3	B23-3		59	LOC107455686	homeobox protein Hox-A1-like	aug3.g7954	Pt-lab-A
LOC107436691	Group 11.1	1.99933	0.179141	1.82019	1.29114	A5-1	B5-4	C6-2	111	LOC107436691	uncharacterized LOC107436691	aug3.g11765
LOC107437772	Group 11.1	2.01954	0.264783	1.75476	1.03676	A12-1	B11-3	C5-1	193	LOC107437772	MICAL-like protein 2	aug3.g12570
LOC107438714	Group 11.1	1.88988	0.434298	1.45558	1.05697	A12-2	B5-7	C16-4	19	LOC107438714	transcriptional activator cubitus interruptus-like	aug3.g13321	Pt-ci
LOC107439303	Group 11.1	1.92419	0.0756272	1.84856	1.01513	A12-4	B5-5	C6-3	190	LOC107439303	hemicentin-2	aug3.g13686
LOC107440157	Group 11.1	1.93655	0.00732804	1.92922	0.980249	A12-3	B5-6	C12-2	109	LOC107440157	zinc finger protein 423	aug3.g14296	Pt-znf423
LOC107440240	Group 11.1	1.89437	0.269312	1.62505	0.952024	A10-2	B7-2	C19-3	99	LOC107440240	protein patched-like	aug3.g14374	Pt-patched (ptc)
LOC107441543	Group 11.1	1.96163	0.416351	1.54528	1.11348	A22-4	B3-7	C18-2	66	LOC107441543	neurotactin	aug3.g27319
LOC107441660	Group 11.1	1.94518	0.471659	1.47352	0.922341	A21-7	B20-2	C23-2	138	LOC107441660	unconventional myosin-Ie	aug3.g9845,aug3.g9846,aug3.g22123
LOC107441771	Group 11.1	1.85157	0.277796	1.57378	0.786663	A7-5	B7-3	C1-11	153	LOC107441771	protein tiptop	aug3.g25516
LOC107442050	Group 11.1	2.19435	0.641132	1.55321	1.24559	A23-7	B26-1	C8-4	131	LOC107442050	laminin subunit alpha-1	aug3.g16317	Pt-laminin-alpha-1
LOC107444455	Group 11.1	2.39629	0.713907	1.68239	1.27798	A25-1	B11-4	C16-5	21	LOC107444455	uncharacterized LOC107444455	aug3.g17881,aug3.g17882
LOC107445280	Group 11.1	2.1481	0.385384	1.76272	1.32997	A24-4	B25-2	C27-2	28	LOC107445280	uncharacterized LOC107445280	aug3.g9244
LOC107446595	Group 11.1	1.70356	0.0731223	1.63044	0.751316	A22-3	B10-3	C3-1	181	LOC107446595	uncharacterized LOC107446595	aug3.g1396
LOC107450063	Group 11.1	1.87264	0.140172	1.73247	1.12282	A20-1	B10-1	C7-6	52	LOC107450063	homeobox protein Meis1	aug3.g3111
LOC107454760	Group 11.1	1.80646	0.401018	1.40545	1.09625	A1-6	B22-2	C29-2	92	LOC107454760	ankyrin repeat domain-containing protein 6	aug3.g24117
LOC107455759	Group 11.1	2.02361	0.380484	1.64312	0.88562	A13-6	B29-4	C28-6	159	LOC107455759	meteorin-like protein	aug3.g8000
LOC107456830	Group 11.1	1.99434	0.517764	1.47657	1.00106	A8-3	B22-5	C20-7	12	LOC107456830	serine-rich adhesin for platelets	aug3.g8856
LOC107457180	Group 11.1	1.6735	0.118307	1.55519	0.800691	A16-10	B33-2	C22-1	35	LOC107457180	protein jagged-1	aug3.g9162,aug3.g9161
LOC107457313	Group 11.1	1.59271	0.0688188	1.52389	0.739021	A13-2	B3-5	C1-5	18	LOC107457313	transcription factor Sox-2	aug3.g11061	Pt-sox2-A
LOC107457317	Group 11.1	1.79945	0.180144	1.61931	0.781534	A2-10	B31-2	C27-3	188	LOC107457317	uncharacterized protein DDB_G0286299	aug3.g11065
LOC107457517	Group 11.1	2.02952	0.211617	1.8179	1.21787	A19-1	B1-5	C28-2	26	LOC107457517	G1/S-specific cyclin-D2	aug3.g11246,aug3.g11247	Pt-cyclinD-1
LOC107436783	Group 12.1	2.49063	0.0562093	2.43442	0.949887	A6-1	B6-3	C7-10	17	LOC107436783	teneurin-m	aug3.g11824,aug3.g22153,aug3.g11825
LOC107438641	Group 12.1	2.24239	0.0369547	2.20543	0.664034	A16-1	B1-1	C15-6	46	LOC107438641	transcription factor Sox-13	aug3.g13250
LOC107442497	Group 12.1	2.61833	-0.00603815	2.62436	0.38664	A11-2		C24-4	195	LOC107442497	uncharacterized LOC107442497	aug3.g27670,aug3.g20943
LOC107443591	Group 12.1	2.41227	0.174163	2.2381	0.763119	A23-8	B13-1	C11-3	212	LOC107443591	BMP and activin membrane-bound inhibitor homolog	aug3.g17346	Pt-BAMBI1
LOC107443967	Group 12.1	2.14854	0.000603588	2.14794	0.304096			C1-12	196	LOC107443967	homeobox protein XHOX-3	aug3.g17585	Pt-eve
LOC107446521	Group 12.1	2.09499	-0.00331759	2.09831	0.191629			C24-5	206	LOC107446521	protein Wnt-11b-2	aug3.g1356	Pt-wnt11_2
LOC107447499	Group 12.1	2.24131	-0.00587934	2.24719	0.388365		B18-1	C7-9	134	LOC107447499	uncharacterized LOC107447499
LOC107447504	Group 12.1	2.8969	0.128775	2.76812	1.04961	A22-1	B16-4	C4-2	202	LOC107447504	homeobox protein Hox-B5b	aug3.g1787,aug3.g1786	Pt-ftz
LOC107448880	Group 12.1	2.47787	0.111887	2.36599	0.440788	A17-1	B13-3	C15-1	176	LOC107448880	endothelial transcription factor GATA-2-like	aug3.g20514	Pt-GATA1 (gataC)
LOC107450899	Group 12.1	2.75039	0.269303	2.48108	1.11563	A16-4	B24-2	C2-3	47	LOC107450899	sal-like protein 1	aug3.g3675
LOC107451579	Group 12.1	2.31079	0.0483367	2.26246	0.902683	A26-5	B5-3	C27-1	54	LOC107451579	E3 ubiquitin-protein ligase Rnf220	aug3.g4121	Pt-rnf220
LOC107452006	Group 12.1	2.64378	0.0120013	2.63178	0.542941		B15-1	C25-3	199	LOC107452006	transcription factor AP-2-beta	aug3.g23531	Pt-AP2-A
LOC107452266	Group 12.1	2.78874	0.505466	2.28327	0.957121	A26-2	B26-4	C28-3	161	LOC107452266	dentin sialophosphoprotein	aug3.g4638
LOC107453612	Group 12.1	2.41249	-0.0666124	2.4791	0.572528	A2-4	B25-5	C2-10	194	LOC107453612	protein Wnt-8b-like	aug3.g5617	Pt-wnt8
LOC107454132	Group 12.1	2.24726	0.112524	2.13474	0.91594	A6-7	B24-4	C29-1	189	LOC107454132	toll-like receptor Tollo	aug3.g6063
LOC107456035	Group 12.1	2.23326	-0.0246429	2.2579	0.228516	A5-3	B25-3		57	LOC107456035	homeobox protein B-H1	aug3.g8250	Pt-BarH1
LOC107456088	Group 12.1	2.37027	0.041631	2.32864	0.93303	A4-6	B3-2	C1-9	116	LOC107456088	iroquois-class homeodomain protein IRX-6	aug3.g8295	Pt-mirr4
LOC107457189	Group 12.1	2.27717	-0.00803081	2.2852	0.486508	A6-2	B1-2		41	LOC107457189	homeobox protein OTX2-A-like	aug3.g9172	Pt-otd (oc2)
LOC107436847	Group 12.2	3.39046	0.0284234	3.36203	0.589143	A7-4	B7-1	C8-2	56	LOC107436847	T-box transcription factor TBX20-like	aug3.g11865	Pt-h15-1
LOC107442769	Group 12.2	3.50596	0.663132	2.84282	1.4587	A7-3	B17-1	C14-3	55	LOC107442769	neurogenic locus Notch protein	aug3.g27737,aug3.g21218	Pt-Notch
LOC107443647	Group 12.2	3.11043	0.159303	2.95113	1.35501	A18-4	B27-1	C10-1	136	LOC107443647	plexin-B	aug3.g17369
LOC107448645	Group 12.2	3.07251	0.000764034	3.07174	1.03262	A15-4	B12-4	C10-4	74	LOC107448645	transcription factor Sp9	aug3.g2333	Pt-sp6-9
LOC107450741	Group 12.2	3.14712	-0.00517405	3.15229	0.183477	A21-3			16	LOC107450741	homeobox protein SIX6-like	aug3.g3570	Pt-six3-1
LOC107451809	Group 12.2	3.37184	0.0888631	3.28297	1.21023	A23-6	B29-3	C28-5	101	LOC107451809	sonic hedgehog protein-like	aug3.g4322	Pt-hedgehog (hh)
LOC107437002	Group 12.3	3.86678	1.3067	2.56008	2.49043	A8-1	B2-2	C9-2	98	LOC107437002	adhesion G protein-coupled receptor L1	aug3.g9493	Pt-latrophilin-B
LOC107437305	Group 12.3	2.4739	0.105298	2.3686	1.44581	A10-3	B6-1	C8-1	34	LOC107437305	zinc finger protein ZIC 4-like	aug3.g12202	Pt-opa
LOC107443911	Group 12.3	2.68008	0.800244	1.87983	1.54763	A8-2	B10-4	C25-2	20	LOC107443911	plexin-B	aug3.g573
LOC107451660	Group 12.3	2.67564	0.170154	2.50549	1.48162	A18-2	B32-1	C20-5	31	LOC107451660	vitamin K-dependent protein C	aug3.g4198
LOC107451685	Group 12.3	3.57237	0.250164	3.32221	2.02594	A16-2	B6-4	C7-7	68	LOC107451685	roundabout homolog 3	aug3.g10604	Pt-echinoid (ed)
LOC107452888	Group 12.3	2.44664	0.375005	2.07164	1.61906	A26-3	B29-6	C28-4	24	LOC107452888	uncharacterized LOC107452888	aug3.g5060	Pt-winged eye-B
LOC107453499	Group 12.3	2.40653	0.449954	1.95658	1.39267	A7-6	B6-2	C5-3	29	LOC107453499	zinc finger homeobox protein 4	aug3.g25763
LOC107453597	Group 12.3	2.46807	0.189889	2.27818	1.41734	A12-5	B5-8	C6-4	110	LOC107453597	fibroblast growth factor 8	aug3.g5611	Pt-fgf8
LOC107453771	Group 12.3	3.19514	0.513521	2.68162	2.04761	A10-5	B7-5	C18-3	32	LOC107453771	SPARC-related modular calcium-binding protein 2	aug3.g5781	Pt-magu
LOC107454167	Group 12.3	2.62103	0.163454	2.45758	1.9437	A5-2	B30-1	C26-9	33	LOC107454167	dorsal-ventral patterning protein Sog-like	aug3.g23966	Pt-sog
LOC107456521	Group 12.3	3.0101	0.591732	2.41837	1.92642	A16-7	B23-4	C14-7	192	LOC107456521	ephrin-B2a	aug3.g25262
*Gene groups and gene IDs shown in Fig. 8b, e, f, figs. S13-15, and Table S17
**Numbers corresponding to the gene order in fig. S16.
