# Supplementary material for: Genome-wide quantitative dissection of an arthropod segmented body plan at single-cell resolution
Source: Commun Biol. 2025 Jun 11;8:913. doi: 10.1038/s42003-025-08335-x (PMC12159194; doi:10.1038/s42003-025-08335-x)
Supplement: Supplementary file 12 — Supplementary Data 10 [file 42003_2025_8335_MOESM12_ESM.xlsx]

## Sheet: Genes
Data S10.1. Results of Hierarchical Clustering and Used Values from the Late Stage-5 Expression Profiles.
Gene ID (NCBI)	Group	Max	Min	Difference	Mean
LOC107436078	Group 1	0.0487463	-0.00985909	0.0586054	0.00992932
LOC107436082	Group 1	0.050088	-0.00595727	0.0560453	0.00217903
LOC107436089	Group 1	0.108919	-0.00923001	0.118149	0.0183809
LOC107436091	Group 1	0.0536889	-0.00803185	0.0617208	0.00808559
LOC107436094	Group 1	0.0602536	-0.00783787	0.0680915	0.0112336
LOC107436095	Group 1	0.0920744	-0.0129807	0.105055	0.0136121
LOC107436103	Group 1	0.0778559	-0.00788915	0.085745	0.00481071
LOC107436112	Group 1	0.0723374	-0.00655358	0.078891	0.003976
LOC107436118	Group 1	0.0902622	-0.0111755	0.101438	0.0226006
LOC107436131	Group 1	0.0825387	-0.00870201	0.0912407	0.0167329
LOC107436135	Group 1	0.0657152	-0.00534141	0.0710566	0.0163121
LOC107436151	Group 1	0.0622409	-0.0105803	0.0728212	0.00417449
LOC107436174	Group 1	0.104969	-0.00473571	0.109705	0.0179235
LOC107436184	Group 1	0.045607	-0.00623335	0.0518404	0.00532949
LOC107436196	Group 1	0.0531741	-0.00531868	0.0584928	0.00778196
LOC107436199	Group 1	0.0387569	-0.00533569	0.0440926	0.00405338
LOC107436203	Group 1	0.102014	-0.0121921	0.114206	0.0213447
LOC107436209	Group 1	0.0395424	-0.0108708	0.0504132	0.00285612
LOC107436210	Group 1	0.0400178	-0.00481152	0.0448293	0.00270678
LOC107436212	Group 1	0.104892	-0.00607432	0.110966	0.0207909
LOC107436215	Group 1	0.070964	-0.00898454	0.0799486	0.0220876
LOC107436224	Group 1	0.0379391	-0.0047134	0.0426525	0.00566987
LOC107436225	Group 1	0.102826	-0.0109647	0.113791	0.0119342
LOC107436227	Group 1	0.106795	-0.011969	0.118764	0.0215184
LOC107436240	Group 1	0.0843246	-0.0111134	0.0954379	0.014391
LOC107436243	Group 1	0.0808695	-0.00539788	0.0862674	0.00958134
LOC107436246	Group 1	0.0675076	-0.0058163	0.0733239	0.0173911
LOC107436247	Group 1	0.0551991	-0.00680524	0.0620044	0.0132482
LOC107436255	Group 1	0.0843681	-0.0122174	0.0965855	0.00818072
LOC107436256	Group 1	0.0457294	-0.0088896	0.054619	0.0100297
LOC107436257	Group 1	0.0858126	-0.00782516	0.0936378	0.0151582
LOC107436275	Group 1	0.0786215	-0.0051323	0.0837538	0.0174685
LOC107436279	Group 1	0.0313532	-0.0061462	0.0374994	0.00279903
LOC107436288	Group 1	0.0599423	-0.0054214	0.0653637	0.00682065
LOC107436291	Group 1	0.0876246	-0.00854627	0.0961708	0.0250026
LOC107436297	Group 1	0.113062	-0.0108141	0.123876	0.0128139
LOC107436326	Group 1	0.0269441	-0.00304867	0.0299928	0.00436656
LOC107436331	Group 1	0.0383844	-0.00424568	0.04263	0.00501576
LOC107436334	Group 1	0.0488038	-0.00688518	0.055689	0.00708356
LOC107436335	Group 1	0.0595976	-0.0118018	0.0713995	0.00812274
LOC107436341	Group 1	0.0710951	-0.00997657	0.0810717	0.0116979
LOC107436342	Group 1	0.0596396	-0.00676592	0.0664056	0.00483387
LOC107436346	Group 1	0.075155	-0.0136948	0.0888498	0.00733218
LOC107436357	Group 1	0.0486107	-0.00625806	0.0548687	0.00589082
LOC107436359	Group 1	0.0890943	-0.00608687	0.0951811	0.0238739
LOC107436365	Group 1	0.0608713	-0.00876337	0.0696346	0.0105714
LOC107436372	Group 1	0.0702939	-0.00830001	0.0785939	0.0159723
LOC107436384	Group 1	0.097595	-0.00878076	0.106376	0.0371324
LOC107436390	Group 1	0.0994837	-0.0100705	0.109554	0.0182825
LOC107436392	Group 1	0.0569673	-0.0061095	0.0630768	0.0190389
LOC107436397	Group 1	0.0701921	-0.00845419	0.0786463	0.0260759
LOC107436408	Group 1	0.0498196	-0.00625194	0.0560716	0.00685998
LOC107436409	Group 1	0.0651027	-0.00558639	0.0706891	0.0128843
LOC107436411	Group 1	0.0669138	-0.00494264	0.0718565	0.00500465
LOC107436416	Group 1	0.0750602	-0.0127319	0.0877921	0.0159902
LOC107436422	Group 1	0.0671652	-0.0122162	0.0793814	0.0121536
LOC107436431	Group 1	0.057291	-0.00440014	0.0616911	0.00553865
LOC107436441	Group 1	0.056619	-0.0093159	0.0659349	0.00312033
LOC107436453	Group 1	0.0506452	-0.0104925	0.0611377	0.00848088
LOC107436458	Group 1	0.0595816	-0.00579754	0.0653792	0.012982
LOC107436460	Group 1	0.0514482	-0.00653997	0.0579882	0.00910442
LOC107436461	Group 1	0.0633512	-0.00711092	0.0704621	0.0037467
LOC107436467	Group 1	0.0435757	-0.00685875	0.0504344	0.00661809
LOC107436479	Group 1	0.0781502	-0.008169	0.0863192	0.0222903
LOC107436483	Group 1	0.0363469	-0.00609375	0.0424407	0.00533694
LOC107436487	Group 1	0.0917859	-0.00872301	0.100509	0.0256708
LOC107436488	Group 1	0.0772485	-0.00581997	0.0830685	0.00872517
LOC107436495	Group 1	0.0792257	-0.00713828	0.086364	0.0160241
LOC107436503	Group 1	0.0421643	-0.00532804	0.0474923	0.00605139
LOC107436506	Group 1	0.0348254	-0.0046868	0.0395122	0.00368244
LOC107436509	Group 1	0.0655455	-0.00972511	0.0752706	0.0106181
LOC107436519	Group 1	0.0360038	-0.0052713	0.0412752	0.00826623
LOC107436527	Group 1	0.0407999	-0.00445269	0.0452526	0.00674971
LOC107436533	Group 1	0.0348478	-0.00657759	0.0414254	0.00619913
LOC107436546	Group 1	0.0412004	-0.0061805	0.0473809	0.00710673
LOC107436551	Group 1	0.0553075	-0.00919555	0.0645031	0.0067814
LOC107436554	Group 1	0.0635151	-0.00653804	0.0700532	0.01026
LOC107436569	Group 1	0.0325265	-0.0046173	0.0371438	0.00703219
LOC107436570	Group 1	0.0345392	-0.00364416	0.0381833	0.00441035
LOC107436571	Group 1	0.0420498	-0.00542357	0.0474734	0.00395465
LOC107436577	Group 1	0.101459	-0.0112307	0.11269	0.0197888
LOC107436578	Group 1	0.0420068	-0.00695077	0.0489575	0.00398303
LOC107436579	Group 1	0.0750711	-0.0106908	0.0857619	0.0082018
LOC107436581	Group 1	0.0359011	-0.00545231	0.0413534	0.00346523
LOC107436593	Group 1	0.0523701	-0.00326383	0.0556339	0.00171189
LOC107436597	Group 1	0.0876175	-0.00981593	0.0974334	0.0193935
LOC107436604	Group 1	0.0659617	-0.00781691	0.0737786	0.00493603
LOC107436605	Group 1	0.0976073	-0.00915336	0.106761	0.00965748
LOC107436612	Group 1	0.0412004	-0.0061805	0.0473809	0.00342056
LOC107436614	Group 1	0.110798	-0.0115466	0.122344	0.0182579
LOC107436617	Group 1	0.039919	-0.00464402	0.044563	0.00477813
LOC107436618	Group 1	0.0849558	-0.00871922	0.093675	0.0168673
LOC107436620	Group 1	0.0494619	-0.00576927	0.0552312	0.00478942
LOC107436646	Group 1	0.0950303	-0.0148653	0.109896	0.0151124
LOC107436647	Group 1	0.0449363	-0.00333614	0.0482725	0.00228295
LOC107436658	Group 1	0.0555377	-0.0068717	0.0624094	0.0137283
LOC107436669	Group 1	0.0304694	-0.00699375	0.0374631	0.00185843
LOC107436671	Group 1	0.0866895	-0.00480601	0.0914955	0.0222774
LOC107436673	Group 1	0.0297518	-0.00389499	0.0336468	0.00201742
LOC107436679	Group 1	0.0855318	-0.00898341	0.0945152	0.0143652
LOC107436684	Group 1	0.0543705	-0.00356517	0.0579356	0.00446557
LOC107436688	Group 1	0.0764487	-0.00896985	0.0854185	0.0240922
LOC107436689	Group 1	0.0577892	-0.00913221	0.0669214	0.00671359
LOC107436692	Group 1	0.0623962	-0.00752607	0.0699222	0.0211895
LOC107436694	Group 1	0.0404822	-0.00499808	0.0454803	0.00632785
LOC107436695	Group 1	0.0889638	-0.0171763	0.10614	0.0181691
LOC107436700	Group 1	0.0538931	-0.00285925	0.0567524	0.00786451
LOC107436710	Group 1	0.0547867	-0.0051323	0.059919	0.00495586
LOC107436711	Group 1	0.0343126	-0.00459849	0.0389111	0.00299559
LOC107436727	Group 1	0.0453357	-0.00579975	0.0511355	0.00348537
LOC107436731	Group 1	0.0878014	-0.0102179	0.0980194	0.0209282
LOC107436745	Group 1	0.100755	-0.0177499	0.118505	0.0139849
LOC107436747	Group 1	0.0354075	-0.00564065	0.0410481	0.00385393
LOC107436751	Group 1	0.0678274	-0.00855226	0.0763797	0.00884981
LOC107436763	Group 1	0.0750171	-0.010215	0.085232	0.0187788
LOC107436771	Group 1	0.102888	-0.0080296	0.110918	0.020863
LOC107436778	Group 1	0.0611249	-0.0124491	0.073574	0.0101149
LOC107436784	Group 1	0.0556333	-0.00541675	0.0610501	0.0146264
LOC107436785	Group 1	0.0494709	-0.00670189	0.0561728	0.00619885
LOC107436795	Group 1	0.105694	-0.00938678	0.11508	0.0230113
LOC107436797	Group 1	0.0945968	-0.0116203	0.106217	0.0286896
LOC107436802	Group 1	0.0760714	-0.00568626	0.0817576	0.0109191
LOC107436808	Group 1	0.106759	-0.0169837	0.123743	0.0147813
LOC107436811	Group 1	0.0488227	-0.00656132	0.0553841	0.00264137
LOC107436813	Group 1	0.0384262	-0.00542946	0.0438557	0.00359781
LOC107436815	Group 1	0.0442852	-0.00394514	0.0482304	0.00559129
LOC107436817	Group 1	0.0734624	-0.0109542	0.0844166	0.0146437
LOC107436818	Group 1	0.0785129	-0.0107722	0.0892852	0.00901873
LOC107436838	Group 1	0.0730765	-0.00567373	0.0787502	0.00782406
LOC107436843	Group 1	0.0286398	-0.0052713	0.0339111	0.00356243
LOC107436862	Group 1	0.0784457	-0.00355901	0.0820047	0.0312431
LOC107436871	Group 1	0.0292235	-0.00664802	0.0358715	0.0042423
LOC107436910	Group 1	0.0555065	-0.0096937	0.0652002	0.00920926
LOC107436918	Group 1	0.0981462	-0.0164948	0.114641	0.0199115
LOC107436921	Group 1	0.0395289	-0.00487761	0.0444065	0.00171759
LOC107436936	Group 1	0.0313649	-0.00584039	0.0372053	0.0048224
LOC107436937	Group 1	0.0497094	-0.0067971	0.0565065	0.00178384
LOC107436945	Group 1	0.0952803	-0.0112632	0.106544	0.0151893
LOC107436951	Group 1	0.0316751	-0.00618021	0.0378553	0.006599
LOC107436965	Group 1	0.0379372	-0.00522931	0.0431665	0.00398841
LOC107436985	Group 1	0.0612526	-0.00688118	0.0681338	0.00576014
LOC107436992	Group 1	0.0567595	-0.0106796	0.0674391	0.00400532
LOC107436994	Group 1	0.0612785	-0.00874517	0.0700237	0.00442497
LOC107436999	Group 1	0.0365894	-0.00455438	0.0411437	0.00680364
LOC107437005	Group 1	0.0317037	-0.00686372	0.0385674	0.00355536
LOC107437013	Group 1	0.0669505	-0.00747532	0.0744258	0.0175837
LOC107437014	Group 1	0.052888	-0.00510095	0.0579889	0.0064081
LOC107437025	Group 1	0.107751	-0.00776319	0.115514	0.0209572
LOC107437032	Group 1	0.104973	-0.00702392	0.111997	0.0324186
LOC107437036	Group 1	0.104027	-0.0137812	0.117808	0.0104453
LOC107437037	Group 1	0.0658395	-0.00715871	0.0729982	0.0131421
LOC107437048	Group 1	0.02969	-0.00528519	0.0349752	0.00441592
LOC107437052	Group 1	0.0636153	-0.00739808	0.0710134	0.00856733
LOC107437055	Group 1	0.0668853	-0.00777588	0.0746612	0.0172834
LOC107437057	Group 1	0.0946265	-0.0121967	0.106823	0.0245366
LOC107437058	Group 1	0.0925212	-0.00668675	0.099208	0.0250963
LOC107437062	Group 1	0.0351192	-0.00762441	0.0427436	0.00272979
LOC107437067	Group 1	0.0680848	-0.00888871	0.0769735	0.0206706
LOC107437075	Group 1	0.104901	-0.00482892	0.10973	0.018398
LOC107437083	Group 1	0.0420371	-0.00882748	0.0508646	0.00528111
LOC107437090	Group 1	0.0346841	-0.00521638	0.0399005	0.00337034
LOC107437091	Group 1	0.0825406	-0.00920489	0.0917455	0.00504341
LOC107437092	Group 1	0.0508923	-0.00798339	0.0588757	0.00655538
LOC107437098	Group 1	0.0451766	-0.00351978	0.0486963	0.00999403
LOC107437099	Group 1	0.0668851	-0.0104471	0.0773322	0.00846348
LOC107437101	Group 1	0.087121	-0.0104338	0.0975548	0.0127672
LOC107437106	Group 1	0.04641	-0.00471408	0.0511241	0.00252123
LOC107437108	Group 1	0.0619874	-0.00829886	0.0702862	0.00797881
LOC107437116	Group 1	0.0451255	-0.00476785	0.0498934	0.00223383
LOC107437127	Group 1	0.0691826	-0.00747363	0.0766563	0.00942203
LOC107437136	Group 1	0.100577	-0.00713942	0.107717	0.027865
LOC107437138	Group 1	0.0648692	-0.00519333	0.0700625	0.00900654
LOC107437139	Group 1	0.0345855	-0.00442726	0.0390127	0.00391407
LOC107437141	Group 1	0.0433822	-0.00476631	0.0481485	0.00213175
LOC107437177	Group 1	0.0861617	-0.0161466	0.102308	0.0196931
LOC107437183	Group 1	0.0441994	-0.00644121	0.0506406	0.00612471
LOC107437193	Group 1	0.0994911	-0.0152242	0.114715	0.0216579
LOC107437196	Group 1	0.0875804	-0.0102276	0.097808	0.0306065
LOC107437203	Group 1	0.106738	-0.00575935	0.112497	0.0302865
LOC107437205	Group 1	0.0680025	-0.00557364	0.0735762	0.0109697
LOC107437212	Group 1	0.0650566	-0.0070952	0.0721518	0.0166042
LOC107437224	Group 1	0.0408899	-0.00633751	0.0472274	0.00525927
LOC107437228	Group 1	0.0970556	-0.00729493	0.104351	0.0118893
LOC107437252	Group 1	0.0791687	-0.00892089	0.0880896	0.0248244
LOC107437262	Group 1	0.0694456	-0.00945842	0.078904	0.0129261
LOC107437266	Group 1	0.0937857	-0.00695796	0.100744	0.0190972
LOC107437267	Group 1	0.0321224	-0.00534619	0.0374686	0.0030742
LOC107437274	Group 1	0.0544039	-0.00434874	0.0587526	0.00714891
LOC107437278	Group 1	0.0395782	-0.00617438	0.0457525	0.00522628
LOC107437282	Group 1	0.0575023	-0.00555313	0.0630555	0.00805856
LOC107437293	Group 1	0.0285261	-0.00234136	0.0308675	0.00169478
LOC107437302	Group 1	0.0538606	-0.00223339	0.056094	0.00288767
LOC107437308	Group 1	0.0292049	-0.00449393	0.0336988	0.00242394
LOC107437322	Group 1	0.0427444	-0.00747462	0.050219	0.00390057
LOC107437323	Group 1	0.0509513	-0.0047848	0.0557361	0.00672188
LOC107437326	Group 1	0.0586783	-0.00882649	0.0675048	0.00771119
LOC107437354	Group 1	0.0402358	-0.00854235	0.0487782	0.00378273
LOC107437362	Group 1	0.10385	-0.0077596	0.111609	0.00920607
LOC107437368	Group 1	0.0622581	-0.00494953	0.0672076	0.00719268
LOC107437370	Group 1	0.0659695	-0.00812909	0.0740986	0.0110543
LOC107437371	Group 1	0.0570758	-0.0065538	0.0636296	0.0104198
LOC107437379	Group 1	0.0868393	-0.00799705	0.0948363	0.00562683
LOC107437381	Group 1	0.0413222	-0.00698003	0.0483022	0.0058726
LOC107437384	Group 1	0.0612591	-0.00554417	0.0668033	0.00737917
LOC107437388	Group 1	0.0433901	-0.00604519	0.0494353	0.00455517
LOC107437392	Group 1	0.0720439	-0.00916481	0.0812087	0.0111292
LOC107437408	Group 1	0.0499494	-0.0064837	0.0564331	0.00283983
LOC107437411	Group 1	0.0671411	-0.00857988	0.0757209	0.0181494
LOC107437417	Group 1	0.1018	-0.00598112	0.107782	0.0291507
LOC107437425	Group 1	0.0632888	-0.0128354	0.0761243	0.017806
LOC107437433	Group 1	0.0487611	-0.00692969	0.0556908	0.00185598
LOC107437434	Group 1	0.040357	-0.0111451	0.0515021	0.00372683
LOC107437445	Group 1	0.0849349	-0.00709798	0.0920328	0.0237176
LOC107437453	Group 1	0.0328073	-0.00413804	0.0369454	0.00179564
LOC107437456	Group 1	0.035429	-0.00682626	0.0422552	0.00471836
LOC107437467	Group 1	0.0430369	-0.00910952	0.0521464	0.0061796
LOC107437485	Group 1	0.0502273	-0.00787338	0.0581007	0.0075132
LOC107437490	Group 1	0.0432745	-0.0108296	0.0541041	0.00721714
LOC107437496	Group 1	0.0517416	-0.00364873	0.0553903	0.00714135
LOC107437501	Group 1	0.0313177	-0.00532141	0.0366391	0.00443213
LOC107437511	Group 1	0.0503257	-0.00749025	0.057816	0.0128276
LOC107437514	Group 1	0.0687578	-0.00776463	0.0765224	0.0220679
LOC107437515	Group 1	0.0354075	-0.00448891	0.0398964	0.00305354
LOC107437523	Group 1	0.0645151	-0.00668453	0.0711996	0.0142193
LOC107437524	Group 1	0.0492122	-0.00973421	0.0589464	0.00942032
LOC107437525	Group 1	0.0612016	-0.00517995	0.0663815	0.00801106
LOC107437531	Group 1	0.0926947	-0.00899444	0.101689	0.0131747
LOC107437532	Group 1	0.0572789	-0.00578437	0.0630633	0.00820936
LOC107437533	Group 1	0.0550794	-0.00377546	0.0588548	0.00279154
LOC107437538	Group 1	0.0492513	-0.00466834	0.0539196	0.00836743
LOC107437568	Group 1	0.091929	-0.00763899	0.099568	0.00789882
LOC107437571	Group 1	0.0926777	-0.00567924	0.098357	0.00634962
LOC107437573	Group 1	0.0591513	-0.00845981	0.0676111	0.00280669
LOC107437581	Group 1	0.0613865	-0.00924696	0.0706335	0.00443913
LOC107437588	Group 1	0.091518	-0.00545273	0.0969707	0.0278961
LOC107437595	Group 1	0.104022	-0.00771216	0.111734	0.0301243
LOC107437599	Group 1	0.0472775	-0.00630778	0.0535853	0.00412396
LOC107437602	Group 1	0.0376823	-0.00534621	0.0430285	0.00579753
LOC107437610	Group 1	0.0972525	-0.0115033	0.108756	0.014852
LOC107437628	Group 1	0.0243706	-0.00656132	0.0309319	0.00148094
LOC107437629	Group 1	0.0325782	-0.00489137	0.0374696	0.00203658
LOC107437636	Group 1	0.0567089	-0.0102817	0.0669906	0.0158186
LOC107437639	Group 1	0.0543448	-0.00377525	0.0581201	0.00606408
LOC107437654	Group 1	0.0463438	-0.00701186	0.0533557	0.00327723
LOC107437659	Group 1	0.0600991	-0.00684514	0.0669442	0.0071603
LOC107437665	Group 1	0.0846973	-0.018178	0.102875	0.0197887
LOC107437672	Group 1	0.0926653	-0.0087902	0.101456	0.0131465
LOC107437679	Group 1	0.0491849	-0.00640203	0.0555869	0.00863886
LOC107437694	Group 1	0.0317161	-0.00473571	0.0364519	0.00274918
LOC107437698	Group 1	0.0823522	-0.00888282	0.091235	0.012726
LOC107437701	Group 1	0.108842	-0.00926096	0.118103	0.0202289
LOC107437744	Group 1	0.0362254	-0.00350917	0.0397346	0.00242465
LOC107437747	Group 1	0.0228917	-0.00366088	0.0265526	0.00179759
LOC107437749	Group 1	0.0855687	-0.00692336	0.0924921	0.0257827
LOC107437756	Group 1	0.109094	-0.00827982	0.117374	0.0138305
LOC107437757	Group 1	0.0585996	-0.00765352	0.0662531	0.0109626
LOC107437764	Group 1	0.0419663	-0.00617594	0.0481422	0.00400503
LOC107437769	Group 1	0.0459678	-0.0059633	0.0519311	0.0105316
LOC107437770	Group 1	0.0550727	-0.00610795	0.0611807	0.00294374
LOC107437774	Group 1	0.0554607	-0.00681467	0.0622753	0.00282759
LOC107437777	Group 1	0.0772854	-0.00842399	0.0857094	0.0269763
LOC107437791	Group 1	0.0525705	-0.01045	0.0630205	0.00626569
LOC107437801	Group 1	0.0959205	-0.00916363	0.105084	0.0238064
LOC107437802	Group 1	0.0407935	-0.00664692	0.0474404	0.00441569
LOC107437808	Group 1	0.0985952	-0.0100377	0.108633	0.025741
LOC107437812	Group 1	0.0591613	-0.0062527	0.065414	0.01314
LOC107437814	Group 1	0.0555305	-0.00670189	0.0622324	0.0116304
LOC107437828	Group 1	0.034048	-0.00556689	0.0396149	0.00501367
LOC107437836	Group 1	0.0466894	-0.00487761	0.051567	0.00455251
LOC107437837	Group 1	0.0301671	-0.00459228	0.0347593	0.00166784
LOC107437838	Group 1	0.0837282	-0.00709123	0.0908195	0.0157678
LOC107437842	Group 1	0.0392302	-0.00579975	0.0450299	0.00632855
LOC107437843	Group 1	0.0645135	-0.00504297	0.0695564	0.00799175
LOC107437854	Group 1	0.0379724	-0.00352891	0.0415013	0.00277368
LOC107437861	Group 1	0.0966404	-0.00871845	0.105359	0.0257078
LOC107437873	Group 1	0.0330796	-0.00739851	0.0404781	0.00302668
LOC107437877	Group 1	0.0267122	-0.00411875	0.030831	0.0044768
LOC107437878	Group 1	0.0312809	-0.00420414	0.035485	0.0025161
LOC107437881	Group 1	0.0849035	-0.0102588	0.0951623	0.021586
LOC107437891	Group 1	0.0742572	-0.0213692	0.0956264	0.0171089
LOC107437892	Group 1	0.105957	-0.0071633	0.11312	0.0303215
LOC107437893	Group 1	0.103649	-0.00761713	0.111266	0.030652
LOC107437897	Group 1	0.0667874	-0.0101262	0.0769136	0.00726221
LOC107437901	Group 1	0.0677341	-0.00633751	0.0740716	0.0106004
LOC107437902	Group 1	0.0602144	-0.00656132	0.0667758	0.00458651
LOC107437910	Group 1	0.104592	-0.0175608	0.122153	0.0115405
LOC107437919	Group 1	0.0683047	-0.0137589	0.0820636	0.00877011
LOC107437926	Group 1	0.0615776	-0.00520729	0.0667849	0.0043711
LOC107437930	Group 1	0.104521	-0.0120249	0.116546	0.0159155
LOC107437941	Group 1	0.0432819	-0.00774843	0.0510304	0.00907118
LOC107437944	Group 1	0.0787464	-0.00435098	0.0830974	0.00735556
LOC107437948	Group 1	0.0556756	-0.00789	0.0635656	0.00592176
LOC107437950	Group 1	0.0560539	-0.00441178	0.0604657	0.00864222
LOC107437958	Group 1	0.0386507	-0.00814722	0.0467979	0.00791594
LOC107437965	Group 1	0.031138	-0.00484397	0.035982	0.00422545
LOC107437985	Group 1	0.0559942	-0.00857021	0.0645644	0.00448395
LOC107437987	Group 1	0.0649962	-0.00682379	0.07182	0.00610188
LOC107437991	Group 1	0.0393049	-0.00553135	0.0448362	0.001582
LOC107437995	Group 1	0.0767104	-0.0118913	0.0886016	0.0135068
LOC107437999	Group 1	0.0331127	-0.00641575	0.0395284	0.00241481
LOC107438005	Group 1	0.0477323	-0.00642856	0.0541609	0.00483151
LOC107438006	Group 1	0.0459964	-0.00566434	0.0516607	0.00681999
LOC107438013	Group 1	0.0690276	-0.0115947	0.0806223	0.00529325
LOC107438028	Group 1	0.0589027	-0.0112177	0.0701204	0.0116182
LOC107438040	Group 1	0.0941267	-0.00657759	0.100704	0.00740873
LOC107438048	Group 1	0.0843825	-0.00556309	0.0899456	0.0185947
LOC107438049	Group 1	0.0338862	-0.00564441	0.0395306	0.00423795
LOC107438066	Group 1	0.0805851	-0.011292	0.0918772	0.0117007
LOC107438067	Group 1	0.0351466	-0.00422727	0.0393739	0.00398835
LOC107438074	Group 1	0.103881	-0.00844064	0.112321	0.0161304
LOC107438076	Group 1	0.034632	-0.00659434	0.0412263	0.00821711
LOC107438079	Group 1	0.0938943	-0.00530732	0.0992016	0.0227981
LOC107438087	Group 1	0.0372405	-0.00541163	0.0426521	0.00190731
LOC107438092	Group 1	0.068949	-0.0063809	0.0753299	0.00585219
LOC107438101	Group 1	0.0624899	-0.00682982	0.0693198	0.0100898
LOC107438106	Group 1	0.0648705	-0.0110152	0.0758858	0.00733756
LOC107438110	Group 1	0.0380426	-0.00630539	0.044348	0.00295667
LOC107438124	Group 1	0.0565782	-0.00592641	0.0625046	0.00760336
LOC107438132	Group 1	0.0424863	-0.00321325	0.0456995	0.00421307
LOC107438137	Group 1	0.0446739	-0.0053233	0.0499972	0.00346217
LOC107438162	Group 1	0.115997	-0.00546436	0.121461	0.00675567
LOC107438166	Group 1	0.0551179	-0.00343896	0.0585568	0.00248533
LOC107438176	Group 1	0.0532834	-0.00757479	0.0608581	0.0109876
LOC107438183	Group 1	0.0901746	-0.00835384	0.0985285	0.0358311
LOC107438188	Group 1	0.046895	-0.00785566	0.0547506	0.00396081
LOC107438194	Group 1	0.0848145	-0.0126051	0.0974196	0.00979722
LOC107438196	Group 1	0.074497	-0.00871789	0.0832148	0.0151152
LOC107438215	Group 1	0.0510435	-0.00895985	0.0600033	0.0077436
LOC107438216	Group 1	0.0968737	-0.0133909	0.110265	0.0253166
LOC107438222	Group 1	0.0641766	-0.0051956	0.0693722	0.00351334
LOC107438229	Group 1	0.0668699	-0.00736447	0.0742344	0.0164774
LOC107438231	Group 1	0.0698	-0.00970396	0.0795039	0.0184549
LOC107438235	Group 1	0.0622526	-0.00638597	0.0686386	0.00589971
LOC107438237	Group 1	0.0554295	-0.006991	0.0624205	0.00454702
LOC107438238	Group 1	0.0747138	-0.0155224	0.0902362	0.0129728
LOC107438240	Group 1	0.0621784	-0.00826168	0.07044	0.0101645
LOC107438254	Group 1	0.0656244	-0.0129232	0.0785475	0.0163292
LOC107438261	Group 1	0.0384492	-0.00624424	0.0446934	0.00402773
LOC107438265	Group 1	0.0716011	-0.00626911	0.0778702	0.0146463
LOC107438271	Group 1	0.0745917	-0.00780982	0.0824015	0.0208763
LOC107438275	Group 1	0.0526195	-0.00510933	0.0577288	0.00189247
LOC107438276	Group 1	0.079987	-0.00532804	0.085315	0.026395
LOC107438278	Group 1	0.0932838	-0.0108805	0.104164	0.023886
LOC107438279	Group 1	0.10407	-0.00698046	0.11105	0.0235073
LOC107438290	Group 1	0.0935495	-0.012208	0.105758	0.0319471
LOC107438291	Group 1	0.0572283	-0.00759431	0.0648226	0.00760117
LOC107438303	Group 1	0.0521306	-0.00770194	0.0598325	0.00685193
LOC107438305	Group 1	0.03749	-0.00634491	0.0438349	0.00510781
LOC107438316	Group 1	0.0844106	-0.0141401	0.0985507	0.00873087
LOC107438317	Group 1	0.0323383	-0.0076333	0.0399716	0.00306481
LOC107438329	Group 1	0.0353379	-0.00500516	0.040343	0.00507867
LOC107438332	Group 1	0.0398092	-0.0048119	0.0446211	0.00567779
LOC107438333	Group 1	0.0429614	-0.00952921	0.0524907	0.010768
LOC107438347	Group 1	0.0412423	-0.00622266	0.0474649	0.00652835
LOC107438357	Group 1	0.107623	-0.0145965	0.122219	0.00274174
LOC107438365	Group 1	0.0811754	-0.0184562	0.0996316	0.0244719
LOC107438367	Group 1	0.035713	-0.00558246	0.0412955	0.00337531
LOC107438369	Group 1	0.074897	-0.00391069	0.0788077	0.0120544
LOC107438374	Group 1	0.0960414	-0.0098595	0.105901	0.0203205
LOC107438378	Group 1	0.0564128	-0.00596952	0.0623823	0.00425819
LOC107438382	Group 1	0.0387512	-0.00541675	0.044168	0.00116806
LOC107438386	Group 1	0.0706043	-0.00692697	0.0775313	0.0122667
LOC107438392	Group 1	0.0540945	-0.00656391	0.0606585	0.00374022
LOC107438395	Group 1	0.0632884	-0.00632151	0.0696099	0.00376274
LOC107438409	Group 1	0.071214	-0.00529805	0.076512	0.00883395
LOC107438412	Group 1	0.0451978	-0.00611309	0.0513109	0.00644512
LOC107438417	Group 1	0.0982158	-0.00913274	0.107349	0.0117178
LOC107438418	Group 1	0.0760723	-0.0052989	0.0813712	0.01929
LOC107438447	Group 1	0.0783299	-0.00915577	0.0874856	0.0181732
LOC107438455	Group 1	0.0462816	-0.00886475	0.0551464	0.00841963
LOC107438462	Group 1	0.0556146	-0.0061462	0.0617608	0.00797202
LOC107438498	Group 1	0.0903021	-0.0116101	0.101912	0.0254244
LOC107438500	Group 1	0.082754	-0.00907279	0.0918268	0.00603732
LOC107438502	Group 1	0.0410936	-0.00378002	0.0448736	0.00272674
LOC107438514	Group 1	0.0665377	-0.0044476	0.0709853	0.00291454
LOC107438516	Group 1	0.0331122	-0.00583356	0.0389458	0.00331261
LOC107438518	Group 1	0.0642267	-0.0057596	0.0699863	0.0133688
LOC107438521	Group 1	0.0383876	-0.00328159	0.0416692	0.00173977
LOC107438528	Group 1	0.0770967	-0.00796179	0.0850585	0.0163539
LOC107438529	Group 1	0.0875332	-0.00487816	0.0924114	0.0211389
LOC107438533	Group 1	0.0885408	-0.0103106	0.0988513	0.0300182
LOC107438536	Group 1	0.077382	-0.00897325	0.0863553	0.0194738
LOC107438545	Group 1	0.040899	-0.00622266	0.0471217	0.00349072
LOC107438564	Group 1	0.0859589	-0.0125997	0.0985586	0.0204994
LOC107438566	Group 1	0.0512155	-0.00482863	0.0560441	0.00334716
LOC107438567	Group 1	0.0435685	-0.00641993	0.0499884	0.00861403
LOC107438578	Group 1	0.0756496	-0.00831873	0.0839684	0.00783969
LOC107438580	Group 1	0.0981351	-0.00700703	0.105142	0.021984
LOC107438588	Group 1	0.0694518	-0.00628209	0.0757338	0.00742371
LOC107438593	Group 1	0.0569716	-0.0127858	0.0697573	0.0103087
LOC107438594	Group 1	0.0971856	-0.00990671	0.107092	0.023346
LOC107438607	Group 1	0.0699708	-0.0057551	0.0757259	0.011609
LOC107438614	Group 1	0.110932	-0.00728676	0.118219	0.0156188
LOC107438615	Group 1	0.0641214	-0.012066	0.0761874	0.017759
LOC107438616	Group 1	0.0330769	-0.00416484	0.0372418	0.00309595
LOC107438619	Group 1	0.0565367	-0.00501068	0.0615473	0.00404434
LOC107438633	Group 1	0.0740898	-0.00640084	0.0804906	0.0170538
LOC107438638	Group 1	0.0314528	-0.00483934	0.0362921	0.00304672
LOC107438644	Group 1	0.04131	-0.00563115	0.0469412	0.00425754
LOC107438646	Group 1	0.0702235	-0.00603931	0.0762628	0.0127805
LOC107438652	Group 1	0.0555728	-0.0067337	0.0623065	0.00572393
LOC107438671	Group 1	0.0966458	-0.00638597	0.103032	0.024306
LOC107438673	Group 1	0.0342465	-0.00382104	0.0380675	0.00263612
LOC107438676	Group 1	0.0557373	-0.00754801	0.0632854	0.0106926
LOC107438677	Group 1	0.0274343	-0.0053233	0.0327576	0.00218123
LOC107438688	Group 1	0.067861	-0.0052954	0.0731564	0.00756383
LOC107438698	Group 1	0.0457059	-0.00531868	0.0510246	0.00662224
LOC107438702	Group 1	0.103887	-0.0059283	0.109815	0.0199354
LOC107438707	Group 1	0.0684083	-0.007582	0.0759903	0.021921
LOC107438709	Group 1	0.0453953	-0.0082525	0.0536478	0.00341308
LOC107438712	Group 1	0.0609489	-0.00564154	0.0665904	0.00806243
LOC107438721	Group 1	0.0367092	-0.00674429	0.0434535	0.00146009
LOC107438736	Group 1	0.0534506	-0.0061145	0.0595651	0.00407368
LOC107438740	Group 1	0.0656699	-0.00618691	0.0718568	0.00554676
LOC107438753	Group 1	0.067996	-0.0120146	0.0800106	0.0199848
LOC107438766	Group 1	0.076376	-0.0072373	0.0836133	0.0219469
LOC107438770	Group 1	0.0891778	-0.0135502	0.102728	0.0249132
LOC107438771	Group 1	0.0912321	-0.0117211	0.102953	0.0159941
LOC107438782	Group 1	0.0654109	-0.0103869	0.0757978	0.00483653
LOC107438786	Group 1	0.0668698	-0.00680794	0.0736777	0.0163878
LOC107438789	Group 1	0.0620882	-0.00834329	0.0704314	0.0097346
LOC107438810	Group 1	0.0784861	-0.011325	0.0898111	0.0186943
LOC107438815	Group 1	0.0730772	-0.00521767	0.0782949	0.0162758
LOC107438826	Group 1	0.0400699	-0.00305995	0.0431298	0.00435941
LOC107438839	Group 1	0.091512	-0.0125784	0.10409	0.0250404
LOC107438840	Group 1	0.0543679	-0.00762399	0.0619918	0.00372449
LOC107438849	Group 1	0.0359209	-0.00604796	0.0419689	0.00199388
LOC107438855	Group 1	0.0254007	-0.00483973	0.0302404	0.00149136
LOC107438857	Group 1	0.0321748	-0.00477538	0.0369502	0.00376766
LOC107438859	Group 1	0.0701752	-0.0112553	0.0814305	0.00818923
LOC107438864	Group 1	0.0545405	-0.00811518	0.0626557	0.00485632
LOC107438871	Group 1	0.0831915	-0.00961164	0.0928031	0.0130789
LOC107438873	Group 1	0.0539371	-0.00875951	0.0626966	0.00531563
LOC107438881	Group 1	0.0619241	-0.00656653	0.0684906	0.0144152
LOC107438886	Group 1	0.0656645	-0.00696459	0.0726291	0.0183703
LOC107438888	Group 1	0.0954869	-0.0125085	0.107995	0.0258519
LOC107438890	Group 1	0.0425898	-0.00520944	0.0477992	0.00784208
LOC107438893	Group 1	0.0376063	-0.00564065	0.043247	0.00272274
LOC107438908	Group 1	0.0281591	-0.00403735	0.0321964	0.00252942
LOC107438914	Group 1	0.0410777	-0.00791712	0.0489948	0.00532027
LOC107438919	Group 1	0.0516534	-0.00775609	0.0594095	0.0115258
LOC107438936	Group 1	0.0711312	-0.00826621	0.0793974	0.00978555
LOC107438951	Group 1	0.0599769	-0.00743814	0.067415	0.0104532
LOC107438961	Group 1	0.0940139	-0.00698545	0.100999	0.0147815
LOC107438980	Group 1	0.0547811	-0.00882748	0.0636086	0.0129538
LOC107438985	Group 1	0.044333	-0.00656589	0.0508989	0.00374157
LOC107438991	Group 1	0.0958583	-0.00661043	0.102469	0.0171917
LOC107439004	Group 1	0.0883751	-0.0123432	0.100718	0.0253651
LOC107439008	Group 1	0.0767014	-0.0108159	0.0875172	0.0112317
LOC107439018	Group 1	0.0378612	-0.00851986	0.0463811	0.00317493
LOC107439026	Group 1	0.110259	-0.00796179	0.118221	0.0110083
LOC107439036	Group 1	0.0496948	-0.00485288	0.0545477	0.00968666
LOC107439041	Group 1	0.0612155	-0.00493316	0.0661486	0.00877073
LOC107439052	Group 1	0.0601826	-0.00720088	0.0673835	0.00249529
LOC107439062	Group 1	0.0879456	-0.00798339	0.095929	0.0193417
LOC107439084	Group 1	0.0869929	-0.00910952	0.0961024	0.0142782
LOC107439091	Group 1	0.0340421	-0.00439815	0.0384402	0.00539105
LOC107439093	Group 1	0.103817	-0.00875493	0.112572	0.0310386
LOC107439094	Group 1	0.0782752	-0.0133322	0.0916073	0.0211103
LOC107439100	Group 1	0.0852696	-0.0137276	0.0989973	0.0141819
LOC107439110	Group 1	0.0984948	-0.00834276	0.106838	0.0230666
LOC107439111	Group 1	0.0340651	-0.00409744	0.0381625	0.00413199
LOC107439118	Group 1	0.0637924	-0.00906847	0.0728609	0.0136344
LOC107439119	Group 1	0.0854336	-0.0144548	0.0998885	0.0232491
LOC107439123	Group 1	0.0351368	-0.00726537	0.0424022	0.00529611
LOC107439125	Group 1	0.0966296	-0.00718517	0.103815	0.0285208
LOC107439126	Group 1	0.0975271	-0.012204	0.109731	0.0263221
LOC107439135	Group 1	0.0692992	-0.00957847	0.0788777	0.017852
LOC107439142	Group 1	0.0529132	-0.0067019	0.0596151	0.00691323
LOC107439156	Group 1	0.0346841	-0.00482263	0.0395067	0.00380419
LOC107439159	Group 1	0.0914524	-0.0104991	0.101951	0.0164635
LOC107439165	Group 1	0.0995935	-0.00532141	0.104915	0.0207536
LOC107439173	Group 1	0.0383899	-0.00374094	0.0421308	0.00414122
LOC107439180	Group 1	0.0464431	-0.0077714	0.0542145	0.011693
LOC107439185	Group 1	0.0613006	-0.00732385	0.0686244	0.0165459
LOC107439194	Group 1	0.0416573	-0.0037859	0.0454432	0.00617032
LOC107439196	Group 1	0.0756573	-0.0115895	0.0872468	0.0174722
LOC107439205	Group 1	0.0861094	-0.00868424	0.0947936	0.0210257
LOC107439213	Group 1	0.0427715	-0.00519142	0.047963	0.00299952
LOC107439215	Group 1	0.0546822	-0.0105928	0.065275	0.0122253
LOC107439217	Group 1	0.101377	-0.0124067	0.113784	0.016271
LOC107439218	Group 1	0.0720963	-0.00599289	0.0780891	0.00381361
LOC107439247	Group 1	0.0616409	-0.0095537	0.0711946	0.00806964
LOC107439258	Group 1	0.086749	-0.0104091	0.0971581	0.0182536
LOC107439269	Group 1	0.0581949	-0.00778725	0.0659822	0.0104997
LOC107439271	Group 1	0.032924	-0.00311529	0.0360393	0.00346149
LOC107439272	Group 1	0.0680101	-0.00673827	0.0747483	0.0135584
LOC107439279	Group 1	0.0615691	-0.00700318	0.0685723	0.00870272
LOC107439292	Group 1	0.0772795	-0.00566076	0.0829402	0.0118612
LOC107439300	Group 1	0.101611	-0.0090222	0.110633	0.0234605
LOC107439308	Group 1	0.0433154	-0.00421832	0.0475337	0.00568017
LOC107439319	Group 1	0.0776381	-0.00578868	0.0834267	0.00551871
LOC107439320	Group 1	0.106007	-0.00932402	0.115331	0.0120257
LOC107439322	Group 1	0.104084	-0.0149245	0.119009	0.00620619
LOC107439344	Group 1	0.0934651	-0.00615142	0.0996165	0.023352
LOC107439349	Group 1	0.0832666	-0.00781898	0.0910855	0.0167691
LOC107439353	Group 1	0.0424096	-0.00557364	0.0479833	0.0077623
LOC107439355	Group 1	0.0870536	-0.00830282	0.0953564	0.0233529
LOC107439378	Group 1	0.0649197	-0.00713303	0.0720528	0.0138694
LOC107439382	Group 1	0.0613896	-0.00908216	0.0704718	0.0114221
LOC107439387	Group 1	0.0754678	-0.0101369	0.0856047	0.0098718
LOC107439389	Group 1	0.0263198	-0.00430941	0.0306292	0.00215546
LOC107439390	Group 1	0.0719584	-0.0103284	0.0822868	0.0147517
LOC107439401	Group 1	0.0539679	-0.00781753	0.0617854	0.0118011
LOC107439409	Group 1	0.0310101	-0.00576927	0.0367793	0.00621106
LOC107439410	Group 1	0.049477	-0.00563163	0.0551086	0.00346603
LOC107439412	Group 1	0.0488533	-0.0031847	0.052038	0.00502424
LOC107439414	Group 1	0.0832402	-0.011508	0.0947482	0.0235474
LOC107439416	Group 1	0.0442726	-0.0086018	0.0528743	0.00272446
LOC107439426	Group 1	0.0316311	-0.00426996	0.0359011	0.00445387
LOC107439431	Group 1	0.0430369	-0.00910952	0.0521464	0.00314704
LOC107439432	Group 1	0.0515726	-0.00558064	0.0571532	0.00715221
LOC107439434	Group 1	0.10706	-0.00628654	0.113347	0.0180187
LOC107439455	Group 1	0.0485156	-0.00943762	0.0579533	0.00887331
LOC107439461	Group 1	0.0453674	-0.0062135	0.051581	0.00242266
LOC107439482	Group 1	0.0565957	-0.0070266	0.0636223	0.00699211
LOC107439484	Group 1	0.0686119	-0.0094822	0.0780941	0.0136017
LOC107439493	Group 1	0.0433326	-0.00777152	0.0511042	0.00390266
LOC107439515	Group 1	0.0593925	-0.00594351	0.065336	0.00839699
LOC107439536	Group 1	0.0579214	-0.00761064	0.065532	0.0128105
LOC107439538	Group 1	0.0625215	-0.00858175	0.0711032	0.0201879
LOC107439542	Group 1	0.0959851	-0.0127169	0.108702	0.0169208
LOC107439547	Group 1	0.0706867	-0.00890194	0.0795887	0.00684243
LOC107439557	Group 1	0.0841587	-0.00850264	0.0926613	0.0233456
LOC107439558	Group 1	0.0532549	-0.00584909	0.059104	0.00809906
LOC107439563	Group 1	0.0437756	-0.00768766	0.0514632	0.0121668
LOC107439574	Group 1	0.034877	-0.00515555	0.0400325	0.00308346
LOC107439586	Group 1	0.0637068	-0.00657892	0.0702857	0.00819358
LOC107439606	Group 1	0.0832412	-0.00882748	0.0920687	0.0179023
LOC107439607	Group 1	0.0478595	-0.00379968	0.0516592	0.00375382
LOC107439623	Group 1	0.0288451	-0.005347	0.0341921	0.00303998
LOC107439637	Group 1	0.0656395	-0.00538914	0.0710287	0.00939547
LOC107439656	Group 1	0.0326973	-0.00427197	0.0369693	0.00136192
LOC107439665	Group 1	0.0594868	-0.00602586	0.0655126	0.00711318
LOC107439667	Group 1	0.102662	-0.0148304	0.117492	0.0226002
LOC107439668	Group 1	0.0351615	-0.00703619	0.0421977	0.00319434
LOC107439670	Group 1	0.051392	-0.00865064	0.0600426	0.00513731
LOC107439679	Group 1	0.066005	-0.0086984	0.0747035	0.00582093
LOC107439681	Group 1	0.0676227	-0.00418065	0.0718033	0.00959966
LOC107439692	Group 1	0.0265099	-0.00402192	0.0305319	0.00310105
LOC107439700	Group 1	0.0733177	-0.0131752	0.0864929	0.0069542
LOC107439702	Group 1	0.0361879	-0.00565935	0.0418473	0.00318278
LOC107439709	Group 1	0.066802	-0.00693668	0.0737387	0.0141841
LOC107439710	Group 1	0.0552144	-0.0061629	0.0613773	0.00631484
LOC107439713	Group 1	0.0304325	-0.00323358	0.0336661	0.00293436
LOC107439719	Group 1	0.0604852	-0.00381268	0.0642978	0.00330905
LOC107439727	Group 1	0.0273148	-0.00287827	0.030193	0.00169691
LOC107439732	Group 1	0.0312769	-0.00554653	0.0368235	0.0038996
LOC107439739	Group 1	0.0348164	-0.00420414	0.0390205	0.00349457
LOC107439746	Group 1	0.0652243	-0.00668429	0.0719086	0.00191213
LOC107439748	Group 1	0.0354778	-0.00577592	0.0412538	0.00589283
LOC107439755	Group 1	0.0379372	-0.00533727	0.0432745	0.00253342
LOC107439768	Group 1	0.0467664	-0.0042716	0.051038	0.00301393
LOC107439771	Group 1	0.0802905	-0.00549213	0.0857826	0.0117918
LOC107439775	Group 1	0.0493563	-0.0049464	0.0543027	0.00757391
LOC107439777	Group 1	0.0713403	-0.00543243	0.0767728	0.00819576
LOC107439796	Group 1	0.0757174	-0.00787235	0.0835898	0.0137565
LOC107439806	Group 1	0.0700681	-0.00787418	0.0779423	0.0113361
LOC107439808	Group 1	0.0299275	-0.00579975	0.0357273	0.00328601
LOC107439809	Group 1	0.0779998	-0.00348496	0.0814847	0.0115838
LOC107439821	Group 1	0.0421917	-0.00446885	0.0466605	0.00359267
LOC107439836	Group 1	0.0476958	-0.00529701	0.0529928	0.00857186
LOC107439844	Group 1	0.0498196	-0.00625194	0.0560716	0.00921633
LOC107439850	Group 1	0.0397088	-0.00519777	0.0449065	0.00543507
LOC107439866	Group 1	0.0770774	-0.00790912	0.0849865	0.00355979
LOC107439868	Group 1	0.0465734	-0.00906847	0.0556419	0.0041809
LOC107439885	Group 1	0.103347	-0.00841803	0.111765	0.0215468
LOC107439886	Group 1	0.0843681	-0.0113802	0.0957482	0.0179414
LOC107439890	Group 1	0.0358658	-0.00630307	0.0421689	0.00527135
LOC107439892	Group 1	0.0530374	-0.00792273	0.0609602	0.0124096
LOC107439896	Group 1	0.0678429	-0.0100651	0.077908	0.0172524
LOC107439905	Group 1	0.023166	-0.00105324	0.0242193	0.00130807
LOC107439926	Group 1	0.0369988	-0.00489786	0.0418967	0.00313356
LOC107439930	Group 1	0.0550465	-0.00401712	0.0590636	0.00451006
LOC107439934	Group 1	0.100509	-0.013872	0.114381	0.0195357
LOC107439940	Group 1	0.0675629	-0.00941019	0.0769731	0.0227182
LOC107439947	Group 1	0.0978627	-0.0106653	0.108528	0.0317111
LOC107439948	Group 1	0.0826628	-0.00726588	0.0899287	0.0100257
LOC107439958	Group 1	0.101807	-0.00971916	0.111526	0.0330124
LOC107439960	Group 1	0.0777459	-0.0105103	0.0882561	0.0158162
LOC107439963	Group 1	0.0390662	-0.00322844	0.0422947	0.00570349
LOC107439968	Group 1	0.0639359	-0.0135375	0.0774734	0.00673064
LOC107439969	Group 1	0.0541271	-0.00902157	0.0631487	0.00737739
LOC107439970	Group 1	0.0816556	-0.00847475	0.0901303	0.0207045
LOC107439974	Group 1	0.0553975	-0.00753242	0.06293	0.00719813
LOC107439983	Group 1	0.0891061	-0.00652335	0.0956294	0.0142417
LOC107439984	Group 1	0.0488535	-0.00513806	0.0539915	0.00459373
LOC107439992	Group 1	0.0822017	-0.0117172	0.0939188	0.0148826
LOC107440004	Group 1	0.0461926	-0.00809364	0.0542862	0.00421551
LOC107440006	Group 1	0.0468946	-0.0077104	0.054605	0.00280859
LOC107440011	Group 1	0.0565365	-0.00975048	0.066287	0.00768125
LOC107440018	Group 1	0.0901539	-0.00916118	0.0993151	0.0157621
LOC107440034	Group 1	0.0945968	-0.012395	0.106992	0.0119726
LOC107440037	Group 1	0.0514629	-0.006576	0.0580389	0.00501544
LOC107440045	Group 1	0.0340927	-0.00350609	0.0375988	0.00409633
LOC107440051	Group 1	0.040188	-0.00462207	0.04481	0.00531103
LOC107440056	Group 1	0.029269	-0.005543	0.034812	0.00156832
LOC107440060	Group 1	0.0904145	-0.0115	0.101914	0.0343059
LOC107440083	Group 1	0.0814697	-0.0117494	0.0932192	0.0080038
LOC107440087	Group 1	0.0440884	-0.00570585	0.0497943	0.0021326
LOC107440088	Group 1	0.107405	-0.0055294	0.112935	0.0313742
LOC107440097	Group 1	0.0604767	-0.0111296	0.0716062	0.00500271
LOC107440100	Group 1	0.072249	-0.0060148	0.0782638	0.00388973
LOC107440106	Group 1	0.0605579	-0.00882748	0.0693854	0.00641834
LOC107440132	Group 1	0.101841	-0.0096807	0.111521	0.00843047
LOC107440134	Group 1	0.060209	-0.0125095	0.0727185	0.0164629
LOC107440136	Group 1	0.0904105	-0.00919522	0.0996058	0.00606345
LOC107440145	Group 1	0.0469641	-0.00896173	0.0559258	0.00799897
LOC107440152	Group 1	0.0702762	-0.00680224	0.0770785	0.0162588
LOC107440158	Group 1	0.0504356	-0.0109284	0.0613641	0.00655864
LOC107440165	Group 1	0.0274232	-0.00473677	0.0321599	0.00176516
LOC107440167	Group 1	0.0828874	-0.00607966	0.0889671	0.00699375
LOC107440171	Group 1	0.0920909	-0.011095	0.103186	0.0252414
LOC107440174	Group 1	0.0415256	-0.00474193	0.0462675	0.00282775
LOC107440182	Group 1	0.0456504	-0.00919555	0.0548459	0.00663835
LOC107440185	Group 1	0.03237	-0.0056548	0.0380248	0.00410733
LOC107440186	Group 1	0.0596293	-0.00834812	0.0679775	0.0144192
LOC107440194	Group 1	0.0429604	-0.00953191	0.0524923	0.00558314
LOC107440197	Group 1	0.040731	-0.00576262	0.0464936	0.00411497
LOC107440198	Group 1	0.0418196	-0.00940059	0.0512202	0.00192304
LOC107440203	Group 1	0.0377905	-0.00510995	0.0429005	0.0067594
LOC107440206	Group 1	0.104182	-0.0122966	0.116478	0.00918362
LOC107440220	Group 1	0.0425713	-0.00854235	0.0511137	0.00530012
LOC107440221	Group 1	0.0493671	-0.00517289	0.05454	0.00907524
LOC107440232	Group 1	0.0735032	-0.00655358	0.0800568	0.0192065
LOC107440237	Group 1	0.0519213	-0.00796955	0.0598909	0.00919342
LOC107440239	Group 1	0.0916278	-0.0120927	0.10372	0.0102996
LOC107440244	Group 1	0.0327102	-0.00529569	0.0380058	0.0038552
LOC107440247	Group 1	0.0315864	-0.00380111	0.0353875	0.0024672
LOC107440264	Group 1	0.0923857	-0.00968856	0.102074	0.0131648
LOC107440268	Group 1	0.097636	-0.0122738	0.10991	0.0122962
LOC107440273	Group 1	0.0899447	-0.00903216	0.0989768	0.0339206
LOC107440274	Group 1	0.0349085	-0.00776112	0.0426696	0.00215568
LOC107440275	Group 1	0.0838747	-0.00426508	0.0881398	0.00993673
LOC107440278	Group 1	0.0559251	-0.0112119	0.067137	0.00507379
LOC107440280	Group 1	0.0311063	-0.00474216	0.0358484	0.00394537
LOC107440289	Group 1	0.0704951	-0.0128404	0.0833355	0.0139047
LOC107440295	Group 1	0.0408569	-0.00571304	0.0465699	0.00653405
LOC107440304	Group 1	0.0886626	-0.00608845	0.094751	0.0244648
LOC107440325	Group 1	0.0450524	-0.00379968	0.048852	0.0102033
LOC107440328	Group 1	0.0507704	-0.00763632	0.0584068	0.00371669
LOC107440329	Group 1	0.0395419	-0.00352036	0.0430622	0.00891729
LOC107440340	Group 1	0.0663317	-0.00545064	0.0717823	0.0107866
LOC107440341	Group 1	0.0722249	-0.0106785	0.0829034	0.0164915
LOC107440345	Group 1	0.0217794	-0.00430825	0.0260877	0.00173332
LOC107440350	Group 1	0.0503509	-0.00528193	0.0556328	0.0032381
LOC107440354	Group 1	0.0554469	-0.00856395	0.0640109	0.00853236
LOC107440392	Group 1	0.0483885	-0.00671203	0.0551005	0.00349903
LOC107440395	Group 1	0.0780786	-0.0132132	0.0912918	0.00959111
LOC107440397	Group 1	0.111742	-0.00987328	0.121616	0.0105258
LOC107440400	Group 1	0.0691514	-0.00586157	0.0750129	0.0115725
LOC107440404	Group 1	0.0522425	-0.006568	0.0588105	0.00461346
LOC107440417	Group 1	0.0819893	-0.00592383	0.0879131	0.0143061
LOC107440423	Group 1	0.044243	-0.0057123	0.0499553	0.00482563
LOC107440446	Group 1	0.0369524	-0.0042658	0.0412182	0.00486473
LOC107440459	Group 1	0.0489517	-0.00736468	0.0563164	0.0105945
LOC107440461	Group 1	0.0892783	-0.0101429	0.0994212	0.0246283
LOC107440471	Group 1	0.0390375	-0.00599397	0.0450315	0.0037592
LOC107440478	Group 1	0.0618881	-0.0070388	0.0689269	0.0172416
LOC107440490	Group 1	0.0549168	-0.0172768	0.0721937	0.0109062
LOC107440493	Group 1	0.0557756	-0.00552831	0.0613039	0.00774538
LOC107440497	Group 1	0.0624277	-0.00490401	0.0673317	0.00483385
LOC107440499	Group 1	0.0552903	-0.00597062	0.0612609	0.00642317
LOC107440500	Group 1	0.0692459	-0.00640661	0.0756525	0.00429455
LOC107440503	Group 1	0.036179	-0.00490567	0.0410846	0.00298737
LOC107440513	Group 1	0.104192	-0.00919555	0.113388	0.0178333
LOC107440514	Group 1	0.051325	-0.00556849	0.0568935	0.00232675
LOC107440521	Group 1	0.103333	-0.0073999	0.110733	0.0209097
LOC107440528	Group 1	0.0975339	-0.0178749	0.115409	0.0140561
LOC107440543	Group 1	0.0343126	-0.00564154	0.0399541	0.00433603
LOC107440553	Group 1	0.0862103	-0.00866861	0.0948789	0.00497243
LOC107440558	Group 1	0.053684	-0.00970303	0.063387	0.00985096
LOC107440574	Group 1	0.0434802	-0.00647013	0.0499503	0.00795441
LOC107440575	Group 1	0.0624164	-0.00514142	0.0675578	0.0113716
LOC107440580	Group 1	0.0484858	-0.00835516	0.056841	0.00782845
LOC107440592	Group 1	0.0618567	-0.00636713	0.0682238	0.0105661
LOC107440593	Group 1	0.0996674	-0.00973266	0.1094	0.0264998
LOC107440594	Group 1	0.0624187	-0.00664992	0.0690686	0.0117735
LOC107440595	Group 1	0.056985	-0.0044274	0.0614124	0.00573118
LOC107440630	Group 1	0.0410397	-0.00395393	0.0449937	0.00288471
LOC107440646	Group 1	0.0572175	-0.00360195	0.0608195	0.00705873
LOC107440649	Group 1	0.0617116	-0.00811748	0.0698291	0.00710069
LOC107440662	Group 1	0.0359046	-0.00623969	0.0421443	0.00521984
LOC107440663	Group 1	0.0938799	-0.0125648	0.106445	0.0255231
LOC107440686	Group 1	0.0513641	-0.00995588	0.0613199	0.0135365
LOC107440689	Group 1	0.0831307	-0.0127612	0.0958919	0.0145024
LOC107440731	Group 1	0.0665899	-0.00847447	0.0750643	0.0134445
LOC107440747	Group 1	0.0309534	-0.00434688	0.0353003	0.00373676
LOC107440748	Group 1	0.0761275	-0.013775	0.0899024	0.0104933
LOC107440750	Group 1	0.0452247	-0.00512127	0.050346	0.00569136
LOC107440753	Group 1	0.0741443	-0.00915412	0.0832984	0.00875807
LOC107440754	Group 1	0.0536755	-0.00832752	0.062003	0.00800583
LOC107440757	Group 1	0.0598791	-0.0106219	0.0705011	0.0136891
LOC107440759	Group 1	0.0630041	-0.00695349	0.0699576	0.0113611
LOC107440769	Group 1	0.0691381	-0.0120626	0.0812006	0.0189549
LOC107440782	Group 1	0.0575925	-0.0080695	0.065662	0.0193476
LOC107440783	Group 1	0.0320578	-0.00526719	0.037325	0.00297858
LOC107440790	Group 1	0.0279183	-0.00430907	0.0322274	0.00244299
LOC107440794	Group 1	0.0688877	-0.00755815	0.0764459	0.0169563
LOC107440803	Group 1	0.0460606	-0.00543198	0.0514925	0.00445916
LOC107440823	Group 1	0.0983771	-0.00859732	0.106974	0.0273918
LOC107440833	Group 1	0.0683047	-0.016795	0.0850996	0.0148451
LOC107440842	Group 1	0.08842	-0.00958992	0.0980099	0.0108152
LOC107440845	Group 1	0.0800093	-0.0060032	0.0860125	0.00788859
LOC107440850	Group 1	0.0653829	-0.00921439	0.0745973	0.00456249
LOC107440857	Group 1	0.0297923	-0.00347197	0.0332643	0.00213397
LOC107440859	Group 1	0.0990227	-0.0101404	0.109163	0.0242499
LOC107440865	Group 1	0.0718349	-0.00984274	0.0816777	0.018255
LOC107440867	Group 1	0.0832395	-0.00873788	0.0919774	0.0285423
LOC107440890	Group 1	0.0353774	-0.00748259	0.04286	0.00551395
LOC107440924	Group 1	0.07036	-0.00492221	0.0752822	0.0074453
LOC107440929	Group 1	0.0338023	-0.00747462	0.0412769	0.0038128
LOC107440942	Group 1	0.0587664	-0.00620866	0.064975	0.0166492
LOC107440946	Group 1	0.0950357	-0.0119408	0.106977	0.0286535
LOC107440947	Group 1	0.0919316	-0.00685639	0.098788	0.0308344
LOC107440956	Group 1	0.0798726	-0.00570607	0.0855787	0.0147084
LOC107440959	Group 1	0.102346	-0.0101612	0.112508	0.0229031
LOC107440961	Group 1	0.0413222	-0.00698003	0.0483022	0.0031629
LOC107440965	Group 1	0.0976823	-0.00492993	0.102612	0.0117764
LOC107440968	Group 1	0.0777442	-0.00519777	0.082942	0.015742
LOC107440980	Group 1	0.0725795	-0.00755991	0.0801394	0.0233076
LOC107440999	Group 1	0.0395673	-0.00677906	0.0463464	0.00592567
LOC107441001	Group 1	0.0549287	-0.00788406	0.0628127	0.0125673
LOC107441012	Group 1	0.0404704	-0.0072018	0.0476722	0.00424643
LOC107441018	Group 1	0.0656905	-0.00915076	0.0748412	0.0168667
LOC107441022	Group 1	0.0628924	-0.00530738	0.0681998	0.0112055
LOC107441036	Group 1	0.0429711	-0.00602316	0.0489943	0.00593482
LOC107441038	Group 1	0.0582065	-0.00402734	0.0622339	0.0067243
LOC107441041	Group 1	0.0705863	-0.0110722	0.0816585	0.00902136
LOC107441044	Group 1	0.0592199	-0.00813646	0.0673564	0.00746115
LOC107441046	Group 1	0.0316764	-0.00431956	0.035996	0.00307581
LOC107441048	Group 1	0.103153	-0.0126203	0.115773	0.0226345
LOC107441058	Group 1	0.0584717	-0.00824822	0.0667199	0.0105547
LOC107441062	Group 1	0.0723532	-0.00820301	0.0805562	0.0198584
LOC107441064	Group 1	0.0346841	-0.00488206	0.0395662	0.00444302
LOC107441067	Group 1	0.0307267	-0.00375061	0.0344773	0.00338651
LOC107441069	Group 1	0.0449768	-0.00864553	0.0536223	0.00864764
LOC107441071	Group 1	0.0411323	-0.0073146	0.0484469	0.00301171
LOC107441085	Group 1	0.0491047	-0.0067019	0.0558066	0.00858915
LOC107441091	Group 1	0.0828646	-0.00704554	0.0899101	0.00464846
LOC107441097	Group 1	0.0853909	-0.0112164	0.0966073	0.0177166
LOC107441106	Group 1	0.026484	-0.00238246	0.0288664	0.00190013
LOC107441119	Group 1	0.0922421	-0.0108304	0.103073	0.00781539
LOC107441124	Group 1	0.0557537	-0.00656657	0.0623202	0.0114528
LOC107441129	Group 1	0.0980831	-0.0090871	0.10717	0.0189213
LOC107441148	Group 1	0.0757373	-0.0101964	0.0859337	0.0148854
LOC107441150	Group 1	0.0588738	-0.0111618	0.0700356	0.00483091
LOC107441154	Group 1	0.0360671	-0.0064504	0.0425175	0.00507853
LOC107441169	Group 1	0.054862	-0.00290607	0.057768	0.00240249
LOC107441186	Group 1	0.0796698	-0.00646305	0.0861328	0.0133665
LOC107441188	Group 1	0.0603981	-0.00799864	0.0683967	0.00906497
LOC107441194	Group 1	0.0743409	-0.00627906	0.08062	0.00673652
LOC107441197	Group 1	0.0550722	-0.00752984	0.0626021	0.00932808
LOC107441209	Group 1	0.101869	-0.0108346	0.112703	0.0145632
LOC107441213	Group 1	0.053822	-0.00625169	0.0600737	0.0146631
LOC107441218	Group 1	0.030557	-0.00373464	0.0342916	0.00395669
LOC107441223	Group 1	0.0429206	-0.00562063	0.0485412	0.00684277
LOC107441226	Group 1	0.0320752	-0.00457524	0.0366504	0.00270479
LOC107441228	Group 1	0.0910141	-0.00223913	0.0932533	0.00669159
LOC107441231	Group 1	0.103273	-0.0105835	0.113856	0.0215764
LOC107441252	Group 1	0.108778	-0.00783202	0.11661	0.0121638
LOC107441261	Group 1	0.0599238	-0.0066285	0.0665523	0.00975487
LOC107441262	Group 1	0.052662	-0.00765614	0.0603182	0.00791521
LOC107441285	Group 1	0.0866359	-0.00649715	0.0931331	0.0280388
LOC107441286	Group 1	0.0462464	-0.00444863	0.050695	0.00335439
LOC107441287	Group 1	0.0367098	-0.00431956	0.0410293	0.00579859
LOC107441289	Group 1	0.107136	-0.00892375	0.11606	0.0216714
LOC107441292	Group 1	0.0761774	-0.0103684	0.0865458	0.0192135
LOC107441300	Group 1	0.0929265	-0.00946177	0.102388	0.0215054
LOC107441308	Group 1	0.0497059	-0.00617462	0.0558805	0.00587719
LOC107441311	Group 1	0.053024	-0.00366088	0.0566849	0.00361789
LOC107441320	Group 1	0.040727	-0.00617438	0.0469014	0.00604341
LOC107441322	Group 1	0.0863528	-0.0151103	0.101463	0.0223291
LOC107441330	Group 1	0.0703305	-0.00834196	0.0786725	0.013751
LOC107441334	Group 1	0.0607619	-0.0053443	0.0661062	0.00934073
LOC107441335	Group 1	0.0421311	-0.00364222	0.0457733	0.00324817
LOC107441336	Group 1	0.0434676	-0.00943762	0.0529052	0.00751621
LOC107441339	Group 1	0.0604703	-0.00592326	0.0663936	0.00426986
LOC107441350	Group 1	0.0813307	-0.0100542	0.0913849	0.0210553
LOC107441352	Group 1	0.088448	-0.00751997	0.095968	0.0186557
LOC107441354	Group 1	0.0897798	-0.0106326	0.100412	0.0118072
LOC107441358	Group 1	0.0817114	-0.00653411	0.0882455	0.0193175
LOC107441360	Group 1	0.0604871	-0.0103127	0.0707997	0.0127637
LOC107441361	Group 1	0.101323	-0.00924267	0.110566	0.0291956
LOC107441367	Group 1	0.0433154	-0.00338978	0.0467052	0.00480128
LOC107441369	Group 1	0.0773131	-0.01391	0.0912232	0.0261961
LOC107441384	Group 1	0.043311	-0.00622832	0.0495393	0.00344449
LOC107441386	Group 1	0.0446739	-0.00586061	0.0505345	0.0040631
LOC107441394	Group 1	0.0463386	-0.0105443	0.0568829	0.00334472
LOC107441395	Group 1	0.0771904	-0.00422417	0.0814146	0.0102129
LOC107441399	Group 1	0.054587	-0.0121204	0.0667074	0.0100212
LOC107441405	Group 1	0.024148	-0.00233536	0.0264833	0.00139928
LOC107441408	Group 1	0.0616465	-0.00547388	0.0671204	0.00991492
LOC107441413	Group 1	0.0453357	-0.00569039	0.0510261	0.00840987
LOC107441423	Group 1	0.111228	-0.00724619	0.118474	0.0160991
LOC107441425	Group 1	0.0341462	-0.0067671	0.0409133	0.00252606
LOC107441428	Group 1	0.0919442	-0.0122538	0.104198	0.0211855
LOC107441439	Group 1	0.0589954	-0.00537991	0.0643753	0.00204126
LOC107441452	Group 1	0.0973989	-0.0141254	0.111524	0.0181348
LOC107441456	Group 1	0.0692687	-0.0036524	0.0729211	0.00595314
LOC107441457	Group 1	0.0605862	-0.00547185	0.066058	0.0139915
LOC107441484	Group 1	0.0284099	-0.00242886	0.0308388	0.0023696
LOC107441492	Group 1	0.0567969	-0.0061629	0.0629598	0.00792942
LOC107441502	Group 1	0.0955341	-0.0115678	0.107102	0.0152547
LOC107441509	Group 1	0.0819634	-0.0083804	0.0903437	0.0233724
LOC107441512	Group 1	0.0681932	-0.00875573	0.0769489	0.00608332
LOC107441513	Group 1	0.0467524	-0.00298912	0.0497415	0.00269665
LOC107441516	Group 1	0.0330769	-0.00484042	0.0379174	0.00331401
LOC107441517	Group 1	0.0393394	-0.00403921	0.0433786	0.00480824
LOC107441518	Group 1	0.102208	-0.010317	0.112525	0.0317422
LOC107441520	Group 1	0.0662517	-0.0100553	0.0763071	0.0160485
LOC107441529	Group 1	0.096793	-0.0119569	0.10875	0.0153562
LOC107441530	Group 1	0.074872	-0.0115815	0.0864536	0.0162896
LOC107441531	Group 1	0.0409887	-0.00397658	0.0449653	0.00925667
LOC107441532	Group 1	0.0542466	-0.00799163	0.0622382	0.00463056
LOC107441548	Group 1	0.0362157	-0.00606473	0.0422804	0.00211161
LOC107441554	Group 1	0.0993191	-0.0160638	0.115383	0.0166966
LOC107441558	Group 1	0.0634735	-0.0078722	0.0713457	0.0070234
LOC107441570	Group 1	0.0489799	-0.00821307	0.0571929	0.0100572
LOC107441584	Group 1	0.0812883	-0.00523176	0.0865201	0.0233629
LOC107441585	Group 1	0.0424096	-0.00344874	0.0458584	0.00546115
LOC107441586	Group 1	0.0973656	-0.0113185	0.108684	0.0211436
LOC107441587	Group 1	0.0546397	-0.00853809	0.0631778	0.0116963
LOC107441588	Group 1	0.0327476	-0.00492449	0.0376721	0.00279602
LOC107441591	Group 1	0.0734462	-0.00580125	0.0792475	0.00552485
LOC107441597	Group 1	0.108175	-0.00728625	0.115462	0.0101698
LOC107441613	Group 1	0.0794619	-0.00775896	0.0872208	0.011311
LOC107441630	Group 1	0.0401249	-0.00663697	0.0467618	0.00844864
LOC107441638	Group 1	0.0627785	-0.00793348	0.070712	0.0155813
LOC107441643	Group 1	0.0532302	-0.00656118	0.0597914	0.00810973
LOC107441649	Group 1	0.0437915	-0.0057363	0.0495278	0.00647603
LOC107441650	Group 1	0.0381505	-0.0062425	0.044393	0.00425589
LOC107441651	Group 1	0.0699811	-0.0101826	0.0801637	0.0146993
LOC107441656	Group 1	0.0524711	-0.00635279	0.0588239	0.010215
LOC107441665	Group 1	0.0700345	-0.0105282	0.0805627	0.0142405
LOC107441666	Group 1	0.059374	-0.00476631	0.0641403	0.00837567
LOC107441673	Group 1	0.0364956	-0.00628209	0.0427777	0.00481767
LOC107441680	Group 1	0.0743639	-0.00658071	0.0809446	0.0126745
LOC107441682	Group 1	0.0870626	-0.0072469	0.0943095	0.0268037
LOC107441683	Group 1	0.0747153	-0.015145	0.0898603	0.0186284
LOC107441685	Group 1	0.0379399	-0.00708167	0.0450215	0.00453261
LOC107441690	Group 1	0.0724428	-0.00954574	0.0819885	0.0167969
LOC107441695	Group 1	0.0658303	-0.0125669	0.0783972	0.0125165
LOC107441700	Group 1	0.0882615	-0.00633104	0.0945925	0.010119
LOC107441703	Group 1	0.0506921	-0.00704846	0.0577406	0.00482667
LOC107441707	Group 1	0.0491232	-0.00919555	0.0583188	0.0111563
LOC107441708	Group 1	0.0429274	-0.00530887	0.0482363	0.00317666
LOC107441709	Group 1	0.0480927	-0.00839312	0.0564859	0.00407505
LOC107441713	Group 1	0.0487975	-0.00680794	0.0556054	0.00483972
LOC107441720	Group 1	0.0328758	-0.00650414	0.03938	0.00297569
LOC107441730	Group 1	0.0316332	-0.00708662	0.0387198	0.00360945
LOC107441736	Group 1	0.0737329	-0.00319879	0.0769317	0.00207869
LOC107441739	Group 1	0.0671735	-0.00925021	0.0764237	0.0136634
LOC107441744	Group 1	0.0677426	-0.00871079	0.0764534	0.0172996
LOC107441755	Group 1	0.0434523	-0.00534864	0.0488009	0.00472968
LOC107441765	Group 1	0.0614426	-0.00458089	0.0660235	0.0127202
LOC107441778	Group 1	0.0758712	-0.008051	0.0839222	0.00947898
LOC107441797	Group 1	0.0765761	-0.0056185	0.0821946	0.0158471
LOC107441826	Group 1	0.0697346	-0.00785566	0.0775903	0.0145259
LOC107441828	Group 1	0.0347291	-0.00446885	0.039198	0.00425412
LOC107441837	Group 1	0.0730239	-0.00550183	0.0785257	0.012879
LOC107441838	Group 1	0.0468132	-0.00611294	0.0529262	0.0075954
LOC107441841	Group 1	0.0766571	-0.00830337	0.0849605	0.00664925
LOC107441857	Group 1	0.0382218	-0.00555842	0.0437802	0.00985188
LOC107441863	Group 1	0.0507116	-0.00705527	0.0577669	0.0105536
LOC107441871	Group 1	0.0549	-0.00800265	0.0629027	0.0038933
LOC107441877	Group 1	0.0595327	-0.0102743	0.069807	0.00548264
LOC107441886	Group 1	0.0365894	-0.0049488	0.0415382	0.00498596
LOC107441892	Group 1	0.0562415	-0.00845742	0.0646989	0.00533526
LOC107441905	Group 1	0.0674399	-0.0109445	0.0783844	0.0141821
LOC107441906	Group 1	0.0544499	-0.00580976	0.0602596	0.0133283
LOC107441908	Group 1	0.0795654	-0.00630778	0.0858732	0.00752698
LOC107441918	Group 1	0.0628725	-0.00620244	0.0690749	0.0147632
LOC107441930	Group 1	0.0408727	-0.00778313	0.0486558	0.00462745
LOC107441934	Group 1	0.0547186	-0.00722414	0.0619427	0.00715907
LOC107441937	Group 1	0.0983841	-0.00916999	0.107554	0.0348142
LOC107441941	Group 1	0.0741557	-0.00433141	0.0784871	0.0194884
LOC107441942	Group 1	0.0600761	-0.00617479	0.0662509	0.00572926
LOC107441943	Group 1	0.0490562	-0.00446075	0.053517	0.0111195
LOC107441950	Group 1	0.0803868	-0.00882748	0.0892142	0.00996489
LOC107441953	Group 1	0.0302991	-0.00667276	0.0369719	0.0022865
LOC107441954	Group 1	0.0336358	-0.00495714	0.0385929	0.0048055
LOC107441961	Group 1	0.0394942	-0.00626928	0.0457635	0.0036027
LOC107441963	Group 1	0.0779531	-0.00924843	0.0872015	0.0132518
LOC107441968	Group 1	0.0900212	-0.0137333	0.103754	0.0172422
LOC107441978	Group 1	0.0886751	-0.0108018	0.0994769	0.0241336
LOC107441979	Group 1	0.0851641	-0.00588359	0.0910477	0.0125585
LOC107441988	Group 1	0.062797	-0.00750342	0.0703005	0.00757782
LOC107441997	Group 1	0.0727758	-0.00814214	0.0809179	0.00732662
LOC107442001	Group 1	0.0544543	-0.0125016	0.0669559	0.00689271
LOC107442006	Group 1	0.0450608	-0.00624424	0.051305	0.00951486
LOC107442024	Group 1	0.0380063	-0.00663771	0.044644	0.00309018
LOC107442025	Group 1	0.0799614	-0.00953991	0.0895013	0.0268706
LOC107442026	Group 1	0.0315804	-0.00536371	0.0369441	0.00527867
LOC107442029	Group 1	0.0656348	-0.00459598	0.0702307	0.0129348
LOC107442045	Group 1	0.0286226	-0.00672324	0.0353458	0.00303596
LOC107442054	Group 1	0.0263666	-0.00481049	0.0311771	0.00287309
LOC107442059	Group 1	0.0373082	-0.00410563	0.0414138	0.00792428
LOC107442063	Group 1	0.0496291	-0.00955745	0.0591866	0.00530408
LOC107442069	Group 1	0.0761452	-0.00854235	0.0846875	0.0114436
LOC107442083	Group 1	0.0759059	-0.00772565	0.0836316	0.00973663
LOC107442090	Group 1	0.035306	-0.00907279	0.0443788	0.00330008
LOC107442091	Group 1	0.0638976	-0.00935311	0.0732507	0.00975649
LOC107442093	Group 1	0.0760637	-0.00882815	0.0848919	0.014587
LOC107442097	Group 1	0.0658731	-0.00584039	0.0717135	0.00710813
LOC107442105	Group 1	0.0840487	-0.0075432	0.0915919	0.0129517
LOC107442107	Group 1	0.072708	-0.007354	0.080062	0.0104447
LOC107442108	Group 1	0.0579761	-0.00404225	0.0620183	0.00930671
LOC107442117	Group 1	0.0919329	-0.00987408	0.101807	0.0208457
LOC107442122	Group 1	0.054587	-0.0076196	0.0622066	0.00544985
LOC107442125	Group 1	0.0971595	-0.00504881	0.102208	0.0261062
LOC107442139	Group 1	0.034484	-0.00546457	0.0399486	0.00292079
LOC107442142	Group 1	0.0564765	-0.00793575	0.0644122	0.00933379
LOC107442145	Group 1	0.0960547	-0.0118347	0.107889	0.0229017
LOC107442153	Group 1	0.0543627	-0.0148087	0.0691714	0.0122352
LOC107442160	Group 1	0.0273614	-0.00462544	0.0319869	0.00249903
LOC107442168	Group 1	0.0759592	-0.00471408	0.0806732	0.0105006
LOC107442186	Group 1	0.0838384	-0.00877568	0.092614	0.0220181
LOC107442205	Group 1	0.0349935	-0.00715603	0.0421495	0.00720634
LOC107442232	Group 1	0.0849379	-0.0122934	0.0972313	0.00854371
LOC107442242	Group 1	0.0364238	-0.00682576	0.0432496	0.00742495
LOC107442250	Group 1	0.0495917	-0.00887454	0.0584662	0.00662572
LOC107442261	Group 1	0.0287174	-0.00515999	0.0338774	0.00327284
LOC107442265	Group 1	0.0555534	-0.00668411	0.0622375	0.0110492
LOC107442266	Group 1	0.0955134	-0.00519927	0.100713	0.0311025
LOC107442288	Group 1	0.0872072	-0.013048	0.100255	0.0216405
LOC107442297	Group 1	0.0717452	-0.00749341	0.0792386	0.0268461
LOC107442300	Group 1	0.0421793	-0.00413804	0.0463173	0.00346313
LOC107442305	Group 1	0.049109	-0.00715978	0.0562687	0.00191574
LOC107442318	Group 1	0.0563019	-0.0121135	0.0684154	0.0145824
LOC107442324	Group 1	0.0819866	-0.00777467	0.0897613	0.0103797
LOC107442327	Group 1	0.0927609	-0.00694133	0.0997022	0.015327
LOC107442330	Group 1	0.0757745	-0.00860192	0.0843764	0.012264
LOC107442333	Group 1	0.0633017	-0.00781902	0.0711207	0.00366832
LOC107442334	Group 1	0.0518085	-0.00541219	0.0572207	0.0067603
LOC107442339	Group 1	0.0362404	-0.00321455	0.0394549	0.00253855
LOC107442346	Group 1	0.0348057	-0.00340968	0.0382153	0.00534389
LOC107442347	Group 1	0.0638454	-0.00599011	0.0698355	0.00443387
LOC107442348	Group 1	0.0700102	-0.0107878	0.080798	0.00504073
LOC107442352	Group 1	0.03837	-0.00541163	0.0437816	0.00239777
LOC107442354	Group 1	0.06081	-0.00870539	0.0695154	0.00434276
LOC107442357	Group 1	0.0423654	-0.00517466	0.0475401	0.00290275
LOC107442358	Group 1	0.0320238	-0.00671097	0.0387347	0.00410884
LOC107442359	Group 1	0.0825234	-0.00978239	0.0923058	0.019506
LOC107442374	Group 1	0.0469453	-0.00943762	0.0563829	0.00464476
LOC107442377	Group 1	0.107446	-0.00901153	0.116458	0.0213867
LOC107442378	Group 1	0.100024	-0.0103053	0.11033	0.00713564
LOC107442380	Group 1	0.0524889	-0.00712667	0.0596155	0.00629345
LOC107442388	Group 1	0.0899771	-0.0141022	0.104079	0.01155
LOC107442403	Group 1	0.0715702	-0.00619855	0.0777687	0.0047383
LOC107442409	Group 1	0.0513488	-0.0107797	0.0621284	0.0106299
LOC107442432	Group 1	0.101794	-0.010171	0.111965	0.0289009
LOC107442434	Group 1	0.0295518	-0.00369021	0.033242	0.00178575
LOC107442435	Group 1	0.0299851	-0.0013978	0.0313829	0.00220775
LOC107442441	Group 1	0.0701736	-0.00763894	0.0778125	0.00759681
LOC107442446	Group 1	0.0847388	-0.00622833	0.0909672	0.0132943
LOC107442488	Group 1	0.0608989	-0.011143	0.0720419	0.0132308
LOC107442493	Group 1	0.0691533	-0.0127779	0.0819312	0.0176158
LOC107442500	Group 1	0.0541997	-0.0097517	0.0639514	0.00946976
LOC107442505	Group 1	0.0429614	-0.00906847	0.0520299	0.00201154
LOC107442509	Group 1	0.046895	-0.0078945	0.0547895	0.00899117
LOC107442524	Group 1	0.0924462	-0.00861074	0.101057	0.0276289
LOC107442532	Group 1	0.0917822	-0.0130402	0.104822	0.0163627
LOC107442533	Group 1	0.0309714	-0.00489643	0.0358679	0.00433463
LOC107442536	Group 1	0.0480576	-0.0055723	0.0536299	0.00548118
LOC107442548	Group 1	0.043673	-0.0067575	0.0504305	0.0029695
LOC107442551	Group 1	0.0673448	-0.00771816	0.075063	0.0119222
LOC107442552	Group 1	0.0415578	-0.00657426	0.048132	0.00496147
LOC107442561	Group 1	0.0947143	-0.0086018	0.103316	0.0107394
LOC107442562	Group 1	0.0914174	-0.00967847	0.101096	0.0182188
LOC107442577	Group 1	0.0766982	-0.00680224	0.0835005	0.0156878
LOC107442590	Group 1	0.0420877	-0.0056067	0.0476944	0.00451969
LOC107442615	Group 1	0.0264188	-0.00522101	0.0316398	0.00167961
LOC107442620	Group 1	0.0798725	-0.0108753	0.0907478	0.00561102
LOC107442621	Group 1	0.0522373	-0.00826989	0.0605072	0.0129716
LOC107442625	Group 1	0.0534121	-0.00525352	0.0586656	0.00987372
LOC107442641	Group 1	0.0977947	-0.0108408	0.108636	0.0199881
LOC107442643	Group 1	0.0789846	-0.00899328	0.0879779	0.0173016
LOC107442656	Group 1	0.0394551	-0.003878	0.0433331	0.00519054
LOC107442658	Group 1	0.0600721	-0.00911071	0.0691828	0.0164557
LOC107442661	Group 1	0.0544415	-0.00662107	0.0610626	0.00492763
LOC107442673	Group 1	0.0300746	-0.00409029	0.0341649	0.00235365
LOC107442675	Group 1	0.0477323	-0.00656132	0.0542937	0.00202771
LOC107442678	Group 1	0.0486515	-0.00718543	0.0558369	0.0070124
LOC107442687	Group 1	0.0610096	-0.00630778	0.0673173	0.010579
LOC107442688	Group 1	0.036884	-0.00595894	0.0428429	0.00647419
LOC107442689	Group 1	0.0319698	-0.00572754	0.0376973	0.00254763
LOC107442709	Group 1	0.0371332	-0.00144501	0.0385782	0.00399486
LOC107442710	Group 1	0.0461784	-0.00882748	0.0550058	0.00521511
LOC107442717	Group 1	0.0810272	-0.00528193	0.0863092	0.0084106
LOC107442723	Group 1	0.0648096	-0.00554417	0.0703538	0.00541662
LOC107442724	Group 1	0.0439379	-0.00713472	0.0510726	0.00472674
LOC107442728	Group 1	0.0784883	-0.00616729	0.0846556	0.00977271
LOC107442733	Group 1	0.0474188	-0.00738676	0.0548056	0.010269
LOC107442734	Group 1	0.097474	-0.00803181	0.105506	0.0232619
LOC107442747	Group 1	0.046895	-0.00785566	0.0547506	0.00419492
LOC107442754	Group 1	0.0408736	-0.00644002	0.0473137	0.00838361
LOC107442757	Group 1	0.0545331	-0.00729518	0.0618283	0.00360718
LOC107442766	Group 1	0.0585947	-0.00572743	0.0643221	0.00949137
LOC107442773	Group 1	0.0655416	-0.0144988	0.0800403	0.0162352
LOC107442789	Group 1	0.0583461	-0.00523257	0.0635787	0.00990707
LOC107442799	Group 1	0.0736464	-0.00664952	0.0802959	0.0221231
LOC107442805	Group 1	0.0743639	-0.00571047	0.0800744	0.00542192
LOC107442810	Group 1	0.0677001	-0.0062425	0.0739426	0.00765638
LOC107442813	Group 1	0.0984779	-0.00572395	0.104202	0.00903002
LOC107442822	Group 1	0.0686051	-0.00816433	0.0767695	0.00830954
LOC107442824	Group 1	0.0828825	-0.00568014	0.0885626	0.0205878
LOC107442828	Group 1	0.0902569	-0.0072839	0.0975408	0.0070308
LOC107442831	Group 1	0.0505388	-0.00675491	0.0572937	0.00947616
LOC107442836	Group 1	0.0346446	-0.00529666	0.0399413	0.00303398
LOC107442837	Group 1	0.0511852	-0.00425472	0.0554399	0.00570242
LOC107442847	Group 1	0.0538558	-0.00815074	0.0620066	0.010255
LOC107442848	Group 1	0.0529933	-0.00907837	0.0620716	0.00603168
LOC107442850	Group 1	0.0983388	-0.00867377	0.107013	0.0300623
LOC107442852	Group 1	0.0591867	-0.00656876	0.0657554	0.012323
LOC107442855	Group 1	0.0275691	-0.00451636	0.0320855	0.00363658
LOC107442864	Group 1	0.035258	-0.00417029	0.0394283	0.00341348
LOC107442866	Group 1	0.0904311	-0.00647047	0.0969016	0.0145702
LOC107442867	Group 1	0.0396327	-0.00514372	0.0447764	0.00738555
LOC107442869	Group 1	0.0384277	-0.00570585	0.0441335	0.00372741
LOC107442875	Group 1	0.0365886	-0.00433322	0.0409218	0.00213304
LOC107442876	Group 1	0.0671628	-0.00801713	0.0751799	0.00652766
LOC107442877	Group 1	0.0318803	-0.00579754	0.0376778	0.00280958
LOC107442885	Group 1	0.11472	-0.00737134	0.122092	0.0168693
LOC107442888	Group 1	0.0410936	-0.00796179	0.0490554	0.00665474
LOC107442889	Group 1	0.0446621	-0.00570585	0.050368	0.00605074
LOC107442890	Group 1	0.118684	-0.00535096	0.124035	0.0140695
LOC107442897	Group 1	0.0767271	-0.0113431	0.0880702	0.0260176
LOC107442899	Group 1	0.0927023	-0.00568715	0.0983895	0.0245204
LOC107442907	Group 1	0.0452638	-0.00445444	0.0497182	0.00940049
LOC107442945	Group 1	0.0634985	-0.0138221	0.0773206	0.0137222
LOC107442949	Group 1	0.0763355	-0.00935059	0.0856861	0.0301189
LOC107442952	Group 1	0.0461926	-0.0080695	0.0542621	0.00643106
LOC107442964	Group 1	0.0717406	-0.00835871	0.0800993	0.0145506
LOC107442966	Group 1	0.101691	-0.0108973	0.112589	0.0164153
LOC107442968	Group 1	0.0851466	-0.0130096	0.0981562	0.0340777
LOC107442974	Group 1	0.0303472	-0.00360118	0.0339484	0.0047673
LOC107442975	Group 1	0.0554285	-0.00867714	0.0641057	0.0162661
LOC107442981	Group 1	0.0694625	-0.0106754	0.0801379	0.00675975
LOC107442984	Group 1	0.0292235	-0.00339549	0.032619	0.00268431
LOC107442995	Group 1	0.061191	-0.00820395	0.069395	0.012496
LOC107442996	Group 1	0.0783799	-0.0117835	0.0901634	0.0119075
LOC107443001	Group 1	0.0873859	-0.0111014	0.0984872	0.0175887
LOC107443006	Group 1	0.0540545	-0.00688137	0.0609359	0.00686133
LOC107443015	Group 1	0.0547115	-0.0106764	0.0653879	0.0086389
LOC107443018	Group 1	0.0919697	-0.0100389	0.102009	0.0133755
LOC107443027	Group 1	0.0751643	-0.00429553	0.0794598	0.0051215
LOC107443039	Group 1	0.0680013	-0.00601527	0.0740166	0.0104856
LOC107443054	Group 1	0.0615697	-0.00692865	0.0684984	0.00731953
LOC107443082	Group 1	0.0523979	-0.00546436	0.0578623	0.00533465
LOC107443094	Group 1	0.0612291	-0.00961184	0.070841	0.0160878
LOC107443098	Group 1	0.0401833	-0.00708662	0.0472699	0.00537364
LOC107443100	Group 1	0.0670393	-0.00885576	0.075895	0.0135355
LOC107443101	Group 1	0.0448054	-0.0040638	0.0488691	0.00227842
LOC107443113	Group 1	0.0475232	-0.00455534	0.0520786	0.00530149
LOC107443124	Group 1	0.0920482	-0.0148913	0.10694	0.00750702
LOC107443136	Group 1	0.0654413	-0.00727533	0.0727166	0.0112414
LOC107443152	Group 1	0.0646608	-0.010255	0.0749158	0.00220587
LOC107443155	Group 1	0.0729958	-0.00664351	0.0796393	0.0154542
LOC107443176	Group 1	0.0493637	-0.00631898	0.0556827	0.0051961
LOC107443180	Group 1	0.0893568	-0.00676659	0.0961234	0.0299564
LOC107443185	Group 1	0.046895	-0.00785566	0.0547506	0.00276776
LOC107443191	Group 1	0.0701758	-0.0123304	0.0825061	0.0160733
LOC107443194	Group 1	0.0523912	-0.00777491	0.0601661	0.0150786
LOC107443195	Group 1	0.0267695	-0.00571501	0.0324845	0.00265986
LOC107443197	Group 1	0.0645378	-0.00416874	0.0687065	0.00500246
LOC107443199	Group 1	0.0435676	-0.00604796	0.0496156	0.00320343
LOC107443214	Group 1	0.0268296	-0.00480837	0.031638	0.0039004
LOC107443218	Group 1	0.061667	-0.00907954	0.0707465	0.00412463
LOC107443227	Group 1	0.0918229	-0.0149254	0.106748	0.0200331
LOC107443228	Group 1	0.0415248	-0.0086018	0.0501266	0.00795868
LOC107443232	Group 1	0.0380938	-0.00457342	0.0426672	0.0032878
LOC107443234	Group 1	0.0625723	-0.0072878	0.0698601	0.00951036
LOC107443245	Group 1	0.0503764	-0.00843031	0.0588067	0.00595991
LOC107443259	Group 1	0.0665054	-0.00870547	0.0752109	0.023124
LOC107443271	Group 1	0.065776	-0.00664629	0.0724223	0.0163825
LOC107443275	Group 1	0.0670739	-0.00984239	0.0769162	0.00573964
LOC107443282	Group 1	0.0716291	-0.010234	0.0818631	0.0228682
LOC107443283	Group 1	0.0400135	-0.00718005	0.0471935	0.00555127
LOC107443284	Group 1	0.034877	-0.00483726	0.0397142	0.00208061
LOC107443285	Group 1	0.0432745	-0.00943762	0.0527121	0.00466842
LOC107443287	Group 1	0.0765276	-0.00974702	0.0862746	0.0213463
LOC107443291	Group 1	0.0774298	-0.00908674	0.0865166	0.0199676
LOC107443294	Group 1	0.0368732	-0.00430409	0.0411773	0.00359094
LOC107443296	Group 1	0.0726616	-0.00816344	0.080825	0.0162954
LOC107443297	Group 1	0.0905769	-0.0106734	0.10125	0.0108381
LOC107443312	Group 1	0.07189	-0.0128915	0.0847815	0.00870983
LOC107443316	Group 1	0.0731788	-0.00727888	0.0804576	0.0185168
LOC107443332	Group 1	0.0376873	-0.00412894	0.0418162	0.00340426
LOC107443337	Group 1	0.0359168	-0.00647086	0.0423876	0.00574216
LOC107443351	Group 1	0.0393669	-0.0088896	0.0482565	0.00387072
LOC107443357	Group 1	0.09611	-0.00792952	0.10404	0.0247063
LOC107443383	Group 1	0.0468802	-0.00529569	0.0521758	0.00583323
LOC107443384	Group 1	0.083413	-0.00752924	0.0909422	0.0190696
LOC107443385	Group 1	0.0612177	-0.0113411	0.0725588	0.0108368
LOC107443387	Group 1	0.0551417	-0.00961205	0.0647537	0.0125274
LOC107443389	Group 1	0.0398695	-0.00708662	0.0469561	0.00380892
LOC107443392	Group 1	0.0462187	-0.0100002	0.0562189	0.0107353
LOC107443393	Group 1	0.0770418	-0.0128575	0.0898993	0.0230877
LOC107443399	Group 1	0.0787262	-0.013474	0.0922003	0.0356018
LOC107443401	Group 1	0.0592893	-0.00566126	0.0649506	0.00825047
LOC107443403	Group 1	0.0931216	-0.00994148	0.103063	0.024504
LOC107443408	Group 1	0.0730507	-0.00973595	0.0827866	0.0235478
LOC107443410	Group 1	0.042559	-0.00612759	0.0486866	0.00660433
LOC107443415	Group 1	0.0826968	-0.00666309	0.0893599	0.0226239
LOC107443421	Group 1	0.0998208	-0.00831165	0.108132	0.0206115
LOC107443426	Group 1	0.046828	-0.00689879	0.0537268	0.00375622
LOC107443431	Group 1	0.0483439	-0.0049846	0.0533284	0.00458407
LOC107443442	Group 1	0.0928834	-0.0109686	0.103852	0.021649
LOC107443450	Group 1	0.0538678	-0.00919255	0.0630604	0.0106147
LOC107443452	Group 1	0.0372366	-0.00876175	0.0459983	0.00913142
LOC107443453	Group 1	0.0864741	-0.0113552	0.0978293	0.0152661
LOC107443454	Group 1	0.0506964	-0.00587281	0.0565692	0.00383683
LOC107443460	Group 1	0.0469513	-0.00462324	0.0515746	0.00812638
LOC107443469	Group 1	0.0577014	-0.0134271	0.0711285	0.00811152
LOC107443473	Group 1	0.110511	-0.0105146	0.121026	0.0164907
LOC107443479	Group 1	0.0351729	-0.00659434	0.0417673	0.00450046
LOC107443480	Group 1	0.0840078	-0.012031	0.0960388	0.0215125
LOC107443485	Group 1	0.0558837	-0.0106159	0.0664996	0.0137685
LOC107443487	Group 1	0.0768148	-0.00965739	0.0864721	0.020688
LOC107443488	Group 1	0.0408899	-0.00444376	0.0453337	0.00111724
LOC107443501	Group 1	0.0644867	-0.00746998	0.0719567	0.00778373
LOC107443512	Group 1	0.0441518	-0.00892501	0.0530768	0.00471795
LOC107443513	Group 1	0.0991719	-0.00747462	0.106646	0.0134783
LOC107443515	Group 1	0.0697346	-0.0100091	0.0797437	0.00726604
LOC107443522	Group 1	0.105556	-0.00675282	0.112309	0.0271587
LOC107443523	Group 1	0.0718086	-0.00698914	0.0787977	0.00525278
LOC107443547	Group 1	0.052632	-0.00538887	0.0580209	0.00571653
LOC107443548	Group 1	0.0890639	-0.0138886	0.102953	0.0200741
LOC107443558	Group 1	0.0303806	-0.00522689	0.0356075	0.00165524
LOC107443568	Group 1	0.0958317	-0.00705438	0.102886	0.0228685
LOC107443578	Group 1	0.0754825	-0.0104344	0.0859169	0.0111331
LOC107443584	Group 1	0.0959478	-0.0147757	0.110724	0.0258661
LOC107443590	Group 1	0.085798	-0.00606368	0.0918617	0.0186839
LOC107443592	Group 1	0.0696293	-0.0102252	0.0798545	0.00725436
LOC107443594	Group 1	0.0926745	-0.00773019	0.100405	0.0195054
LOC107443610	Group 1	0.0320064	-0.00583356	0.03784	0.00196129
LOC107443633	Group 1	0.0433232	-0.00611736	0.0494406	0.00495971
LOC107443635	Group 1	0.0874823	-0.0151924	0.102675	0.0122488
LOC107443636	Group 1	0.0337822	-0.00358477	0.0373669	0.00156771
LOC107443641	Group 1	0.0590434	-0.00873991	0.0677833	0.0049229
LOC107443644	Group 1	0.0524835	-0.00622833	0.0587118	0.0104885
LOC107443645	Group 1	0.0474878	-0.006836	0.0543238	0.00757399
LOC107443650	Group 1	0.0427715	-0.00544974	0.0482213	0.00384964
LOC107443662	Group 1	0.0478705	-0.00638271	0.0542533	0.00638439
LOC107443664	Group 1	0.0614282	-0.00633462	0.0677628	0.0125276
LOC107443666	Group 1	0.050337	-0.00589511	0.0562321	0.00554646
LOC107443670	Group 1	0.0469237	-0.0038232	0.0507469	0.00425861
LOC107443680	Group 1	0.0335941	-0.00746405	0.0410582	0.00156949
LOC107443682	Group 1	0.102266	-0.0104278	0.112694	0.0302875
LOC107443698	Group 1	0.0337889	-0.00659104	0.0403799	0.00220863
LOC107443713	Group 1	0.0331372	-0.00416842	0.0373056	0.00313936
LOC107443721	Group 1	0.0953965	-0.00768766	0.103084	0.0111814
LOC107443723	Group 1	0.0705181	-0.00583359	0.0763517	0.00754061
LOC107443732	Group 1	0.0769183	-0.00637071	0.083289	0.0236374
LOC107443734	Group 1	0.091717	-0.00915489	0.100872	0.037642
LOC107443741	Group 1	0.0485598	-0.00796619	0.056526	0.00557697
LOC107443743	Group 1	0.0436994	-0.00904615	0.0527456	0.00900723
LOC107443755	Group 1	0.052484	-0.0046935	0.0571775	0.00278349
LOC107443763	Group 1	0.0531811	-0.00258931	0.0557704	0.00210319
LOC107443765	Group 1	0.0885429	-0.00638516	0.094928	0.0270744
LOC107443767	Group 1	0.0392769	-0.0049846	0.0442615	0.00825012
LOC107443772	Group 1	0.0376902	-0.00382143	0.0415116	0.00516397
LOC107443773	Group 1	0.0484732	-0.00591193	0.0543851	0.00117169
LOC107443782	Group 1	0.0793783	-0.00739851	0.0867768	0.0142309
LOC107443791	Group 1	0.0439778	-0.00889354	0.0528713	0.0131842
LOC107443793	Group 1	0.0775886	-0.00910067	0.0866893	0.019404
LOC107443795	Group 1	0.0438076	-0.00806882	0.0518765	0.00475566
LOC107443796	Group 1	0.0882137	-0.00973829	0.0979519	0.00738019
LOC107443809	Group 1	0.0941053	-0.00613746	0.100243	0.017
LOC107443817	Group 1	0.0585654	-0.0129269	0.0714924	0.00737873
LOC107443829	Group 1	0.0653002	-0.00588217	0.0711824	0.014475
LOC107443843	Group 1	0.0928647	-0.0061687	0.0990334	0.0176593
LOC107443855	Group 1	0.0638979	-0.0154359	0.0793338	0.0149196
LOC107443856	Group 1	0.0745551	-0.0137853	0.0883404	0.00636031
LOC107443864	Group 1	0.0278523	-0.00295521	0.0308075	0.00239141
LOC107443892	Group 1	0.0603729	-0.0113383	0.0717112	0.00917851
LOC107443893	Group 1	0.0434947	-0.00796955	0.0514643	0.00332503
LOC107443896	Group 1	0.0643423	-0.00825728	0.0725996	0.00816582
LOC107443897	Group 1	0.0612025	-0.00808415	0.0692866	0.0127388
LOC107443905	Group 1	0.0453254	-0.00528316	0.0506085	0.0058949
LOC107443921	Group 1	0.0518109	-0.00234115	0.0541521	0.00381709
LOC107443922	Group 1	0.109071	-0.00897214	0.118043	0.0144621
LOC107443935	Group 1	0.0968305	-0.00594865	0.102779	0.0153625
LOC107443948	Group 1	0.0298086	-0.00455699	0.0343656	0.00356349
LOC107443953	Group 1	0.0605121	-0.00771969	0.0682318	0.00766577
LOC107443958	Group 1	0.0365641	-0.00643579	0.0429999	0.00689257
LOC107443963	Group 1	0.0626398	-0.00579202	0.0684319	0.00550703
LOC107443964	Group 1	0.057019	-0.00465891	0.0616779	0.00612698
LOC107443971	Group 1	0.0365067	-0.00785432	0.044361	0.00682235
LOC107443974	Group 1	0.0836975	-0.0185448	0.102242	0.0111281
LOC107443975	Group 1	0.0780153	-0.00891325	0.0869285	0.0120327
LOC107443978	Group 1	0.0873925	-0.00823155	0.0956241	0.00515973
LOC107443983	Group 1	0.0624692	-0.00628477	0.068754	0.0122597
LOC107443984	Group 1	0.0328526	-0.0037092	0.0365618	0.00402394
LOC107443994	Group 1	0.0528794	-0.00565225	0.0585317	0.00722029
LOC107443997	Group 1	0.0744456	-0.00991528	0.0843609	0.0168448
LOC107444002	Group 1	0.0739565	-0.00951777	0.0834743	0.0209149
LOC107444016	Group 1	0.0898179	-0.0105782	0.100396	0.0194432
LOC107444018	Group 1	0.0361319	-0.00470364	0.0408355	0.00681915
LOC107444022	Group 1	0.0558929	-0.00749854	0.0633914	0.00980438
LOC107444028	Group 1	0.0930619	-0.0135758	0.106638	0.0106312
LOC107444033	Group 1	0.0230893	-0.0039268	0.0270161	0.00109841
LOC107444036	Group 1	0.0572943	-0.0100641	0.0673584	0.00471556
LOC107444050	Group 1	0.103873	-0.0060116	0.109884	0.028456
LOC107444051	Group 1	0.0468755	-0.00584473	0.0527202	0.00185549
LOC107444052	Group 1	0.0313707	-0.00522101	0.0365917	0.00419791
LOC107444056	Group 1	0.0969726	-0.0061036	0.103076	0.0083814
LOC107444057	Group 1	0.0643844	-0.0105402	0.0749246	0.00980452
LOC107444060	Group 1	0.0462779	-0.00730039	0.0535783	0.00241116
LOC107444064	Group 1	0.0346446	-0.00529666	0.0399413	0.00322795
LOC107444067	Group 1	0.038257	-0.0082792	0.0465362	0.00188131
LOC107444072	Group 1	0.0498196	-0.00625194	0.0560716	0.0101869
LOC107444073	Group 1	0.076446	-0.013747	0.0901929	0.0115063
LOC107444074	Group 1	0.0429423	-0.00477538	0.0477177	0.00562332
LOC107444080	Group 1	0.0322897	-0.00356274	0.0358524	0.00478362
LOC107444089	Group 1	0.094526	-0.00797962	0.102506	0.0281093
LOC107444091	Group 1	0.0747678	-0.0140497	0.0888175	0.00642478
LOC107444094	Group 1	0.0421359	-0.0030343	0.0451702	0.00597415
LOC107444096	Group 1	0.0740563	-0.00660386	0.0806601	0.0163798
LOC107444107	Group 1	0.0611917	-0.0056403	0.066832	0.0157935
LOC107444110	Group 1	0.0477323	-0.00476849	0.0525008	0.00419493
LOC107444125	Group 1	0.028371	-0.00356758	0.0319386	0.00103334
LOC107444132	Group 1	0.0891195	-0.00640947	0.095529	0.0230561
LOC107444134	Group 1	0.0552618	-0.00681023	0.062072	0.00627577
LOC107444140	Group 1	0.0417024	-0.00716488	0.0488673	0.0121962
LOC107444143	Group 1	0.0838954	-0.00521247	0.0891079	0.0155042
LOC107444149	Group 1	0.0521274	-0.00759714	0.0597245	0.00368442
LOC107444180	Group 1	0.0279988	-0.00457342	0.0325722	0.00181704
LOC107444185	Group 1	0.0820745	-0.00751469	0.0895892	0.0203287
LOC107444189	Group 1	0.0316607	-0.0031847	0.0348454	0.00332315
LOC107444195	Group 1	0.078931	-0.0113627	0.0902938	0.0110973
LOC107444200	Group 1	0.0618139	-0.00570233	0.0675162	0.00909488
LOC107444205	Group 1	0.0780474	-0.0125058	0.0905531	0.0156922
LOC107444208	Group 1	0.0534693	-0.0082792	0.0617485	0.00423292
LOC107444210	Group 1	0.076907	-0.00796841	0.0848754	0.0185876
LOC107444226	Group 1	0.0622852	-0.00625194	0.0685372	0.00510228
LOC107444230	Group 1	0.0465631	-0.00696516	0.0535282	0.00753554
LOC107444239	Group 1	0.095939	-0.00659566	0.102535	0.0140498
LOC107444250	Group 1	0.0923849	-0.015971	0.108356	0.0314933
LOC107444258	Group 1	0.0782709	-0.00778725	0.0860581	0.00940823
LOC107444263	Group 1	0.0740484	-0.0065638	0.0806122	0.0156348
LOC107444271	Group 1	0.0477323	-0.00640736	0.0541397	0.00286094
LOC107444278	Group 1	0.0760998	-0.00793797	0.0840377	0.0123148
LOC107444279	Group 1	0.0670538	-0.00579975	0.0728536	0.00669432
LOC107444280	Group 1	0.0368732	-0.00430409	0.0411773	0.00302912
LOC107444281	Group 1	0.0281076	-0.00605716	0.0341647	0.00239242
LOC107444284	Group 1	0.0980621	-0.00573292	0.103795	0.0281371
LOC107444303	Group 1	0.0365886	-0.00489047	0.041479	0.00405428
LOC107444316	Group 1	0.0938607	-0.0108443	0.104705	0.0150878
LOC107444322	Group 1	0.0648056	-0.00763899	0.0724446	0.00284773
LOC107444336	Group 1	0.0537694	-0.00591395	0.0596833	0.0112562
LOC107444341	Group 1	0.104091	-0.00571203	0.109803	0.00952399
LOC107444347	Group 1	0.0453135	-0.00669632	0.0520098	0.00850877
LOC107444350	Group 1	0.0572086	-0.00389614	0.0611048	0.00251018
LOC107444356	Group 1	0.0656802	-0.00430594	0.0699861	0.00157823
LOC107444360	Group 1	0.0799216	-0.0057965	0.0857181	0.0151646
LOC107444362	Group 1	0.0939175	-0.00519105	0.0991086	0.0219172
LOC107444367	Group 1	0.0478119	-0.00565069	0.0534626	0.0101686
LOC107444379	Group 1	0.0983261	-0.0126628	0.110989	0.025581
LOC107444384	Group 1	0.0430526	-0.00846509	0.0515177	0.00858402
LOC107444386	Group 1	0.0837374	-0.012213	0.0959504	0.0272068
LOC107444390	Group 1	0.0842581	-0.0115855	0.0958436	0.00911272
LOC107444397	Group 1	0.0388988	-0.00782862	0.0467275	0.00545278
LOC107444403	Group 1	0.0344334	-0.00572754	0.040161	0.00454291
LOC107444408	Group 1	0.0432745	-0.00944162	0.0527161	0.00384325
LOC107444419	Group 1	0.0745478	-0.00587462	0.0804224	0.0144936
LOC107444426	Group 1	0.102978	-0.0114858	0.114464	0.027748
LOC107444453	Group 1	0.0340065	-0.00456784	0.0385744	0.0044655
LOC107444454	Group 1	0.090897	-0.00695247	0.0978495	0.0122731
LOC107444460	Group 1	0.0638655	-0.00919555	0.0730611	0.00806982
LOC107444465	Group 1	0.0976039	-0.00516888	0.102773	0.0176041
LOC107444466	Group 1	0.0652617	-0.00638467	0.0716464	0.0149927
LOC107444467	Group 1	0.0491924	-0.00775694	0.0569493	0.0119756
LOC107444477	Group 1	0.0623354	-0.00687324	0.0692086	0.0110342
LOC107444493	Group 1	0.088307	-0.00701042	0.0953174	0.0106902
LOC107444494	Group 1	0.0645407	-0.00619771	0.0707385	0.0160614
LOC107444497	Group 1	0.0787173	-0.00960822	0.0883255	0.00994283
LOC107444499	Group 1	0.0427715	-0.00949243	0.052264	0.00467816
LOC107444500	Group 1	0.0723001	-0.00981596	0.082116	0.0150863
LOC107444505	Group 1	0.0390375	-0.00618745	0.0452249	0.00532897
LOC107444511	Group 1	0.0408899	-0.00633751	0.0472274	0.00433315
LOC107444518	Group 1	0.0682739	-0.0114663	0.0797402	0.0110088
LOC107444519	Group 1	0.074305	-0.00593377	0.0802388	0.0188765
LOC107444529	Group 1	0.0375782	-0.00498258	0.0425607	0.00200034
LOC107444532	Group 1	0.0630143	-0.0107157	0.0737299	0.01198
LOC107444534	Group 1	0.0278234	-0.00374094	0.0315643	0.0022852
LOC107444536	Group 1	0.0499292	-0.00539201	0.0553212	0.00380126
LOC107444539	Group 1	0.0535589	-0.00627682	0.0598358	0.00761424
LOC107444548	Group 1	0.0713063	-0.00837256	0.0796788	0.0103429
LOC107444577	Group 1	0.0360678	-0.00566076	0.0417285	0.00370277
LOC107444586	Group 1	0.0426695	-0.00545136	0.0481209	0.00573653
LOC107444587	Group 1	0.0548415	-0.00657447	0.061416	0.00628214
LOC107444589	Group 1	0.0570642	-0.00933118	0.0663954	0.00901129
LOC107444592	Group 1	0.0463155	-0.0049488	0.0512643	0.00711758
LOC107444593	Group 1	0.0802971	-0.00624438	0.0865415	0.00687284
LOC107444603	Group 1	0.0599135	-0.0115514	0.0714648	0.00665182
LOC107444606	Group 1	0.0692539	-0.00647345	0.0757273	0.0111352
LOC107444607	Group 1	0.039447	-0.00558246	0.0450294	0.00202773
LOC107444611	Group 1	0.102591	-0.0064837	0.109075	0.0113522
LOC107444630	Group 1	0.0452198	-0.0122939	0.0575137	0.00481486
LOC107444634	Group 1	0.087959	-0.00950949	0.0974685	0.0218048
LOC107444638	Group 1	0.075342	-0.0115128	0.0868547	0.00514776
LOC107444646	Group 1	0.0743511	-0.0167637	0.0911148	0.00443874
LOC107444649	Group 1	0.0642489	-0.0116334	0.0758823	0.00842686
LOC107444652	Group 1	0.0233184	-0.00307888	0.0263973	0.00100648
LOC107444656	Group 1	0.0627125	-0.00709365	0.0698061	0.0135855
LOC107444662	Group 1	0.102614	-0.00532141	0.107935	0.0245398
LOC107444692	Group 1	0.0327574	-0.00292283	0.0356802	0.00194066
LOC107444697	Group 1	0.0321198	-0.00323253	0.0353524	0.00306673
LOC107444698	Group 1	0.0826517	-0.00766865	0.0903204	0.00682217
LOC107444702	Group 1	0.0584744	-0.00822383	0.0666983	0.00734541
LOC107444707	Group 1	0.0456518	-0.00963566	0.0552875	0.00244225
LOC107444711	Group 1	0.0367816	-0.00594277	0.0427243	0.00213462
LOC107444714	Group 1	0.0490298	-0.00507259	0.0541024	0.00502265
LOC107444726	Group 1	0.112209	-0.00630691	0.118516	0.0232352
LOC107444745	Group 1	0.0664223	-0.00662951	0.0730518	0.00502286
LOC107444749	Group 1	0.0674977	-0.00682379	0.0743214	0.0120295
LOC107444760	Group 1	0.0510085	-0.00493638	0.0559448	0.00310368
LOC107444762	Group 1	0.0535175	-0.0085014	0.0620189	0.00966324
LOC107444767	Group 1	0.0909991	-0.00962409	0.100623	0.0184356
LOC107444768	Group 1	0.0468759	-0.00310214	0.0499781	0.00524155
LOC107444778	Group 1	0.0809248	-0.00731025	0.088235	0.0323907
LOC107444779	Group 1	0.0851515	-0.0117367	0.0968882	0.0211365
LOC107444790	Group 1	0.105642	-0.00720552	0.112847	0.0176547
LOC107444814	Group 1	0.0477291	-0.00632514	0.0540543	0.00752466
LOC107444817	Group 1	0.0603634	-0.0120222	0.0723856	0.0092753
LOC107444819	Group 1	0.0379724	-0.00414796	0.0421204	0.00284944
LOC107444823	Group 1	0.0756699	-0.00594277	0.0816127	0.0114252
LOC107444838	Group 1	0.0423737	-0.00517466	0.0475483	0.00288133
LOC107444840	Group 1	0.115716	-0.00817461	0.123891	0.0108496
LOC107444842	Group 1	0.035136	-0.00584909	0.0409851	0.00371242
LOC107444853	Group 1	0.0400178	-0.00481152	0.0448293	0.00526828
LOC107444855	Group 1	0.0309714	-0.00434121	0.0353127	0.00357706
LOC107444856	Group 1	0.0603902	-0.00525415	0.0656443	0.00906769
LOC107444857	Group 1	0.0416825	-0.00587938	0.0475619	0.00463618
LOC107444859	Group 1	0.0856722	-0.0102654	0.0959376	0.0126169
LOC107444871	Group 1	0.0542056	-0.00396567	0.0581712	0.00397251
LOC107444872	Group 1	0.0372608	-0.00480837	0.0420692	0.00381311
LOC107444874	Group 1	0.0519333	-0.00593045	0.0578637	0.00387369
LOC107444879	Group 1	0.0600432	-0.00935314	0.0693964	0.0103295
LOC107444884	Group 1	0.0591942	-0.007363	0.0665572	0.0103543
LOC107444890	Group 1	0.0799389	-0.00903955	0.0889785	0.0236382
LOC107444891	Group 1	0.0658865	-0.00466906	0.0705556	0.0223792
LOC107444907	Group 1	0.0509444	-0.00738243	0.0583268	0.0079339
LOC107444919	Group 1	0.0399412	-0.00583356	0.0457748	0.00919201
LOC107444933	Group 1	0.0686099	-0.00593191	0.0745418	0.0113685
LOC107444937	Group 1	0.0434136	-0.00686372	0.0502774	0.00462151
LOC107444943	Group 1	0.0844636	-0.00917266	0.0936362	0.0175144
LOC107444949	Group 1	0.100504	-0.00479512	0.105299	0.027488
LOC107444959	Group 1	0.0607619	-0.00608276	0.0668447	0.00866989
LOC107444967	Group 1	0.0421062	-0.00623187	0.0483381	0.00445561
LOC107444970	Group 1	0.0360323	-0.00279246	0.0388247	0.0013214
LOC107444980	Group 1	0.0591442	-0.0109537	0.0700979	0.0134243
LOC107444982	Group 1	0.0567377	-0.00352411	0.0602618	0.0109767
LOC107444988	Group 1	0.0308099	-0.00429116	0.0351011	0.00332777
LOC107444996	Group 1	0.055275	-0.00907488	0.0643499	0.0137541
LOC107445005	Group 1	0.0660642	-0.00901419	0.0750784	0.00861707
LOC107445007	Group 1	0.0604095	-0.00717084	0.0675803	0.00426969
LOC107445012	Group 1	0.0782137	-0.00700993	0.0852236	0.0245378
LOC107445020	Group 1	0.0842226	-0.0109042	0.0951268	0.0270901
LOC107445025	Group 1	0.0618385	-0.0059633	0.0678019	0.00680281
LOC107445028	Group 1	0.0722419	-0.0142029	0.0864448	0.00985211
LOC107445030	Group 1	0.108609	-0.00489461	0.113504	0.0325386
LOC107445032	Group 1	0.0621393	-0.00907275	0.0712121	0.00666961
LOC107445037	Group 1	0.0701566	-0.00785199	0.0780086	0.0094142
LOC107445043	Group 1	0.0844317	-0.00420414	0.0886359	0.00925303
LOC107445045	Group 1	0.0353302	-0.00325043	0.0385806	0.00208759
LOC107445048	Group 1	0.0625545	-0.0071895	0.069744	0.0199833
LOC107445073	Group 1	0.0540005	-0.0140008	0.0680013	0.00407308
LOC107445077	Group 1	0.0792594	-0.00753774	0.0867971	0.00673711
LOC107445078	Group 1	0.0870901	-0.0126453	0.0997354	0.0206957
LOC107445082	Group 1	0.0720711	-0.00838565	0.0804567	0.011065
LOC107445086	Group 1	0.0910376	-0.0108461	0.101884	0.0257408
LOC107445089	Group 1	0.0801471	-0.00849147	0.0886385	0.0172024
LOC107445092	Group 1	0.0559157	-0.00806124	0.0639769	0.00845724
LOC107445093	Group 1	0.094701	-0.0113639	0.106065	0.0257765
LOC107445100	Group 1	0.0892239	-0.00969365	0.0989176	0.018634
LOC107445102	Group 1	0.0670001	-0.0122968	0.0792969	0.0101756
LOC107445104	Group 1	0.0400363	-0.00600106	0.0460374	0.00361229
LOC107445106	Group 1	0.0749855	-0.00448891	0.0794744	0.0102456
LOC107445107	Group 1	0.029376	-0.00468751	0.0340635	0.00382335
LOC107445137	Group 1	0.0545101	-0.00923287	0.063743	0.0114308
LOC107445144	Group 1	0.0351729	-0.00558945	0.0407624	0.00450669
LOC107445150	Group 1	0.0600172	-0.00978029	0.0697975	0.0108746
LOC107445154	Group 1	0.0654638	-0.00624024	0.071704	0.00707338
LOC107445157	Group 1	0.0393667	-0.00715871	0.0465255	0.00628582
LOC107445158	Group 1	0.0492322	-0.00849224	0.0577244	0.00670495
LOC107445159	Group 1	0.0855959	-0.00994876	0.0955447	0.0199856
LOC107445160	Group 1	0.0332831	-0.00609637	0.0393795	0.00226121
LOC107445176	Group 1	0.0609911	-0.007812	0.0688031	0.00598791
LOC107445177	Group 1	0.0903611	-0.010509	0.10087	0.0334878
LOC107445179	Group 1	0.0886216	-0.0129898	0.101611	0.0227156
LOC107445180	Group 1	0.0385787	-0.00294881	0.0415275	0.00205261
LOC107445184	Group 1	0.0573017	-0.00684476	0.0641465	0.00503083
LOC107445189	Group 1	0.0808942	-0.0102313	0.0911255	0.0195179
LOC107445196	Group 1	0.0476958	-0.00340577	0.0511015	0.00326282
LOC107445200	Group 1	0.074534	-0.00521981	0.0797538	0.0107143
LOC107445208	Group 1	0.0327736	-0.00636657	0.0391402	0.00547055
LOC107445226	Group 1	0.0311712	-0.00474193	0.0359132	0.00173645
LOC107445238	Group 1	0.0688982	-0.00823262	0.0771308	0.00865607
LOC107445240	Group 1	0.0556877	-0.00572465	0.0614123	0.00457393
LOC107445261	Group 1	0.0901901	-0.0110737	0.101264	0.0198287
LOC107445263	Group 1	0.0877247	-0.0112231	0.0989478	0.0115602
LOC107445276	Group 1	0.0518047	-0.00483352	0.0566383	0.00507429
LOC107445277	Group 1	0.0450975	-0.0031847	0.0482822	0.00715571
LOC107445279	Group 1	0.0469184	-0.0061629	0.0530813	0.00452579
LOC107445281	Group 1	0.0545122	-0.00621555	0.0607278	0.0106768
LOC107445286	Group 1	0.0298047	-0.00400886	0.0338136	0.00224598
LOC107445291	Group 1	0.033894	-0.0045604	0.0384544	0.00293523
LOC107445301	Group 1	0.0309614	-0.00600757	0.036969	0.00372972
LOC107445302	Group 1	0.0395325	-0.00483934	0.0443719	0.00431397
LOC107445305	Group 1	0.032027	-0.00372083	0.0357478	0.00522839
LOC107445306	Group 1	0.0534265	-0.00487095	0.0582975	0.00427926
LOC107445308	Group 1	0.0328033	-0.00686372	0.039667	0.00277966
LOC107445321	Group 1	0.08875	-0.0129079	0.101658	0.0331952
LOC107445338	Group 1	0.0581735	-0.0103766	0.06855	0.00568471
LOC107445342	Group 1	0.0684859	-0.00664611	0.075132	0.00993532
LOC107445345	Group 1	0.102885	-0.0136384	0.116523	0.0184092
LOC107445347	Group 1	0.0534947	-0.00594717	0.0594418	0.00805535
LOC107445356	Group 1	0.0863861	-0.00832286	0.094709	0.0177574
LOC107445367	Group 1	0.0707636	-0.0122624	0.083026	0.0181846
LOC107445369	Group 1	0.0332561	-0.00564065	0.0388967	0.00874843
LOC107445370	Group 1	0.0344334	-0.00570233	0.0401358	0.00538496
LOC107445376	Group 1	0.046895	-0.00672014	0.0536151	0.00373252
LOC107445380	Group 1	0.0582319	-0.0123183	0.0705502	0.0121051
LOC107445383	Group 1	0.0317809	-0.00535933	0.0371403	0.00452676
LOC107445393	Group 1	0.072307	-0.00675525	0.0790623	0.00728515
LOC107445399	Group 1	0.0512076	-0.00422727	0.0554349	0.00613125
LOC107445402	Group 1	0.0623242	-0.00537307	0.0676973	0.00961967
LOC107445407	Group 1	0.0829657	-0.00943181	0.0923975	0.0226634
LOC107445413	Group 1	0.0443407	-0.00773272	0.0520734	0.0117683
LOC107445414	Group 1	0.0576483	-0.00929149	0.0669398	0.00365616
LOC107445421	Group 1	0.0884759	-0.0105793	0.0990552	0.0203471
LOC107445438	Group 1	0.0427713	-0.00794954	0.0507208	0.00786876
LOC107445443	Group 1	0.0855318	-0.00999655	0.0955283	0.0290543
LOC107445453	Group 1	0.092662	-0.00998018	0.102642	0.0171932
LOC107445459	Group 1	0.0424381	-0.00959571	0.0520338	0.00400996
LOC107445464	Group 1	0.0873731	-0.0066385	0.0940116	0.0118715
LOC107445469	Group 1	0.082638	-0.013585	0.096223	0.0128755
LOC107445475	Group 1	0.0768389	-0.0123192	0.0891581	0.014735
LOC107445478	Group 1	0.0512868	-0.00919255	0.0604793	0.00917208
LOC107445485	Group 1	0.0269364	-0.00334466	0.0302811	0.00302332
LOC107445489	Group 1	0.0943743	-0.0136344	0.108009	0.0240738
LOC107445500	Group 1	0.0743723	-0.00700912	0.0813814	0.00963774
LOC107445507	Group 1	0.0923997	-0.0136644	0.106064	0.00769623
LOC107445538	Group 1	0.0253282	-0.00365098	0.0289792	0.00263999
LOC107445539	Group 1	0.0606079	-0.00796955	0.0685774	0.0127507
LOC107445561	Group 1	0.0645376	-0.00817783	0.0727155	0.0141925
LOC107445563	Group 1	0.0548828	-0.00806857	0.0629514	0.0069423
LOC107445567	Group 1	0.0339691	-0.00492117	0.0388903	0.00306479
LOC107445573	Group 1	0.0625016	-0.0118452	0.0743469	0.0137989
LOC107445578	Group 1	0.0306528	-0.00414826	0.0348011	0.00283558
LOC107445593	Group 1	0.0451766	-0.00396635	0.0491429	0.00425974
LOC107445596	Group 1	0.0483972	-0.00546436	0.0538615	0.00450667
LOC107445616	Group 1	0.084028	-0.010453	0.094481	0.0274646
LOC107445618	Group 1	0.0476373	-0.0088341	0.0564714	0.00143838
LOC107445624	Group 1	0.0617818	-0.0129847	0.0747665	0.0167084
LOC107445625	Group 1	0.0494356	-0.00441993	0.0538555	0.00143447
LOC107445643	Group 1	0.0834629	-0.00380989	0.0872727	0.0222291
LOC107445646	Group 1	0.0384186	-0.00472884	0.0431475	0.00366574
LOC107445666	Group 1	0.0583465	-0.00635198	0.0646985	0.0106805
LOC107445667	Group 1	0.0657277	-0.0103531	0.0760808	0.0173864
LOC107445675	Group 1	0.0864515	-0.00743579	0.0938873	0.00778479
LOC107445683	Group 1	0.0839196	-0.00693201	0.0908516	0.0317778
LOC107445687	Group 1	0.0743752	-0.00444863	0.0788239	0.0124849
LOC107445688	Group 1	0.0367424	-0.0100072	0.0467496	0.00242528
LOC107445701	Group 1	0.0733254	-0.00870908	0.0820344	0.00268771
LOC107445707	Group 1	0.0870352	-0.00775778	0.0947929	0.0240456
LOC107445708	Group 1	0.0363168	-0.0072018	0.0435186	0.00413402
LOC107445713	Group 1	0.0473798	-0.00671145	0.0540913	0.00493283
LOC107445725	Group 1	0.0327178	-0.00637428	0.0390921	0.00578195
LOC107445726	Group 1	0.0506158	-0.00360238	0.0542182	0.00266599
LOC107445728	Group 1	0.0847448	-0.0108352	0.09558	0.0265314
LOC107445732	Group 1	0.0446354	-0.00611106	0.0507464	0.00765091
LOC107445743	Group 1	0.0388293	-0.00353346	0.0423628	0.00795795
LOC107445748	Group 1	0.0469683	-0.00636458	0.0533329	0.00681937
LOC107445762	Group 1	0.0380938	-0.0046118	0.0427056	0.00341958
LOC107445767	Group 1	0.0569542	-0.00978239	0.0667365	0.0167343
LOC107445778	Group 1	0.061876	-0.00920147	0.0710775	0.0101014
LOC107445780	Group 1	0.065673	-0.0130216	0.0786946	0.0187154
LOC107445791	Group 1	0.0606899	-0.00967847	0.0703683	0.0131362
LOC107445806	Group 1	0.102202	-0.00882302	0.111025	0.0176789
LOC107445808	Group 1	0.0407225	-0.00521981	0.0459423	0.00427794
LOC107445812	Group 1	0.0618651	-0.00897791	0.070843	0.00400237
LOC107445819	Group 1	0.0760233	-0.0129745	0.0889978	0.0215577
LOC107445836	Group 1	0.0900301	-0.0121203	0.10215	0.016948
LOC107445848	Group 1	0.06909	-0.00775798	0.076848	0.00572992
LOC107445852	Group 1	0.0760429	-0.00492449	0.0809674	0.00468522
LOC107445854	Group 1	0.0771665	-0.00577592	0.0829424	0.0197883
LOC107445855	Group 1	0.031522	-0.00686372	0.0383857	0.0019981
LOC107445856	Group 1	0.0529149	-0.00520384	0.0581187	0.0094654
LOC107445862	Group 1	0.0429711	-0.00476544	0.0477365	0.00455433
LOC107445877	Group 1	0.0626536	-0.00906847	0.0717221	0.0146985
LOC107445886	Group 1	0.0793017	-0.00985836	0.0891601	0.013321
LOC107445888	Group 1	0.0553915	-0.00686191	0.0622534	0.00280746
LOC107445897	Group 1	0.0613191	-0.00584909	0.0671682	0.00869299
LOC107445906	Group 1	0.0998027	-0.00844115	0.108244	0.0152938
LOC107445907	Group 1	0.0680172	-0.0131745	0.0811917	0.00516072
LOC107445918	Group 1	0.0259581	-0.00340703	0.0293652	0.00116158
LOC107445925	Group 1	0.0710526	-0.00456718	0.0756198	0.0223506
LOC107445931	Group 1	0.0621078	-0.00621235	0.0683202	0.00544932
LOC107445939	Group 1	0.103126	-0.00828737	0.111414	0.025923
LOC107445942	Group 1	0.0471029	-0.0053811	0.052484	0.00593647
LOC107445943	Group 1	0.0936771	-0.0126343	0.106311	0.0178933
LOC107445949	Group 1	0.0795514	-0.00688807	0.0864395	0.00792131
LOC107445963	Group 1	0.0365641	-0.00584909	0.0424132	0.00767665
LOC107445969	Group 1	0.0738927	-0.0129001	0.0867928	0.00876213
LOC107445972	Group 1	0.0308737	-0.00476684	0.0356406	0.00364266
LOC107445981	Group 1	0.0638771	-0.00688834	0.0707654	0.0187923
LOC107445983	Group 1	0.0315404	-0.00521247	0.0367528	0.0056787
LOC107445996	Group 1	0.0365886	-0.0052358	0.0418244	0.00590371
LOC107446002	Group 1	0.0460238	-0.00490091	0.0509248	0.00954238
LOC107446010	Group 1	0.0639013	-0.0106619	0.0745632	0.0132966
LOC107446012	Group 1	0.0847987	-0.0154154	0.100214	0.0192468
LOC107446015	Group 1	0.086495	-0.00715968	0.0936547	0.01646
LOC107446026	Group 1	0.0609978	-0.00790435	0.0689021	0.0180838
LOC107446027	Group 1	0.071109	-0.00491071	0.0760198	0.00955385
LOC107446064	Group 1	0.0334676	-0.00455469	0.0380223	0.0029581
LOC107446065	Group 1	0.0715146	-0.00709748	0.078612	0.00803099
LOC107446066	Group 1	0.0338216	-0.0084865	0.0423081	0.00599799
LOC107446067	Group 1	0.0558556	-0.00558246	0.0614381	0.0102166
LOC107446085	Group 1	0.0339528	-0.0030712	0.037024	0.0034966
LOC107446087	Group 1	0.10426	-0.00722115	0.111481	0.0279698
LOC107446091	Group 1	0.0727062	-0.0104337	0.0831399	0.0171339
LOC107446094	Group 1	0.0740618	-0.00762906	0.0816908	0.0141543
LOC107446097	Group 1	0.0407957	-0.00436062	0.0451563	0.00168251
LOC107446098	Group 1	0.0445132	-0.00503775	0.049551	0.012037
LOC107446100	Group 1	0.0343126	-0.00476772	0.0390803	0.00472215
LOC107446119	Group 1	0.0631484	-0.00966906	0.0728175	0.0102078
LOC107446124	Group 1	0.0577204	-0.00765453	0.0653749	0.00582795
LOC107446127	Group 1	0.0882755	-0.00514885	0.0934244	0.0117225
LOC107446128	Group 1	0.0591423	-0.00579754	0.0649398	0.00925128
LOC107446134	Group 1	0.0611611	-0.00610302	0.0672641	0.0110793
LOC107446144	Group 1	0.0350596	-0.00644382	0.0415034	0.00386364
LOC107446148	Group 1	0.0387303	-0.0060646	0.0447948	0.00500545
LOC107446153	Group 1	0.0735431	-0.010948	0.0844911	0.0201435
LOC107446154	Group 1	0.06725	-0.00484482	0.0720948	0.0122891
LOC107446172	Group 1	0.0599678	-0.00426996	0.0642377	0.00496544
LOC107446181	Group 1	0.0500593	-0.00563163	0.0556909	0.00813345
LOC107446183	Group 1	0.0358498	-0.0044476	0.0402974	0.00263072
LOC107446188	Group 1	0.0708307	-0.00978657	0.0806173	0.0142828
LOC107446192	Group 1	0.0813787	-0.0149157	0.0962944	0.0186778
LOC107446194	Group 1	0.0312809	-0.00461521	0.0358961	0.00509053
LOC107446203	Group 1	0.0413843	-0.00409744	0.0454817	0.00316026
LOC107446204	Group 1	0.0967182	-0.00932744	0.106046	0.0174033
LOC107446206	Group 1	0.086226	-0.0104075	0.0966335	0.0266309
LOC107446216	Group 1	0.0848871	-0.0054612	0.0903483	0.0147711
LOC107446221	Group 1	0.0425946	-0.0046241	0.0472187	0.00364914
LOC107446225	Group 1	0.0312807	-0.00434769	0.0356283	0.00135915
LOC107446227	Group 1	0.0889248	-0.0186332	0.107558	0.024444
LOC107446228	Group 1	0.0766156	-0.012337	0.0889526	0.0249067
LOC107446231	Group 1	0.0858098	-0.00950991	0.0953197	0.00723285
LOC107446236	Group 1	0.082507	-0.00636376	0.0888707	0.0214028
LOC107446241	Group 1	0.0617886	-0.00488227	0.0666709	0.00648007
LOC107446249	Group 1	0.0600353	-0.00773055	0.0677659	0.0148599
LOC107446254	Group 1	0.0619727	-0.00456506	0.0665377	0.00399993
LOC107446262	Group 1	0.0991474	-0.00659666	0.105744	0.00359189
LOC107446263	Group 1	0.0734484	-0.00932031	0.0827687	0.0162447
LOC107446277	Group 1	0.0636413	-0.00950087	0.0731422	0.00693996
LOC107446280	Group 1	0.0713806	-0.00906862	0.0804492	0.0226605
LOC107446290	Group 1	0.088858	-0.0114176	0.100276	0.0192384
LOC107446295	Group 1	0.0880613	-0.00897939	0.0970407	0.0232076
LOC107446319	Group 1	0.0359046	-0.00390327	0.0398079	0.00453867
LOC107446334	Group 1	0.0523118	-0.00801212	0.0603239	0.00677017
LOC107446336	Group 1	0.0763578	-0.00671145	0.0830692	0.0122302
LOC107446337	Group 1	0.0854376	-0.0144192	0.0998567	0.019646
LOC107446343	Group 1	0.0883907	-0.015932	0.104323	0.0198951
LOC107446345	Group 1	0.0701173	-0.00906176	0.0791791	0.00860242
LOC107446347	Group 1	0.0353735	-0.00477538	0.0401489	0.00446486
LOC107446363	Group 1	0.0663127	-0.00624846	0.0725612	0.00751642
LOC107446379	Group 1	0.0789347	-0.00766489	0.0865996	0.0167585
LOC107446381	Group 1	0.0531848	-0.00726741	0.0604522	0.00240084
LOC107446403	Group 1	0.0550298	-0.00439823	0.059428	0.00641565
LOC107446414	Group 1	0.0440084	-0.00600757	0.050016	0.00634011
LOC107446423	Group 1	0.0360971	-0.0064045	0.0425016	0.0045448
LOC107446433	Group 1	0.0485353	-0.00465891	0.0531942	0.00460626
LOC107446439	Group 1	0.0522328	-0.00583099	0.0580638	0.00958632
LOC107446445	Group 1	0.0534074	-0.00671145	0.0601189	0.005922
LOC107446456	Group 1	0.0395782	-0.00572395	0.0453021	0.00667422
LOC107446458	Group 1	0.0656093	-0.00558064	0.0711899	0.00632354
LOC107446493	Group 1	0.0504052	-0.00517595	0.0555812	0.00365661
LOC107446494	Group 1	0.107599	-0.0113888	0.118987	0.0153011
LOC107446498	Group 1	0.0452597	-0.0106095	0.0558692	0.00606321
LOC107446504	Group 1	0.040731	-0.00777152	0.0485026	0.00433188
LOC107446510	Group 1	0.0514677	-0.00329335	0.054761	0.00333493
LOC107446513	Group 1	0.0227876	-0.00439721	0.0271848	0.00147037
LOC107446523	Group 1	0.0694321	-0.011631	0.081063	0.00643363
LOC107446532	Group 1	0.0779956	-0.00803465	0.0860303	0.0192178
LOC107446534	Group 1	0.0472016	-0.00427688	0.0514785	0.00449715
LOC107446540	Group 1	0.0352463	-0.00374955	0.0389958	0.00266406
LOC107446542	Group 1	0.0575153	-0.00870389	0.0662192	0.012816
LOC107446543	Group 1	0.0530368	-0.00705733	0.0600941	0.00441271
LOC107446563	Group 1	0.0491949	-0.00426996	0.0534649	0.00369088
LOC107446577	Group 1	0.0614502	-0.0127913	0.0742414	0.00681441
LOC107446579	Group 1	0.0352803	-0.00411674	0.039397	0.00345805
LOC107446611	Group 1	0.0648265	-0.00722302	0.0720495	0.00739358
LOC107446616	Group 1	0.0601604	-0.00843285	0.0685933	0.00977781
LOC107446634	Group 1	0.056621	-0.00950557	0.0661266	0.00664319
LOC107446649	Group 1	0.0809244	-0.00764896	0.0885734	0.0288806
LOC107446650	Group 1	0.0429253	-0.00951677	0.0524421	0.00430518
LOC107446652	Group 1	0.0584856	-0.00606738	0.064553	0.0115359
LOC107446660	Group 1	0.0646971	-0.00618207	0.0708792	0.00987267
LOC107446668	Group 1	0.0303852	-0.00377546	0.0341607	0.00255674
LOC107446672	Group 1	0.0815005	-0.00538035	0.0868808	0.00985199
LOC107446678	Group 1	0.0566627	-0.00566263	0.0623253	0.0120719
LOC107446686	Group 1	0.0796348	-0.00834592	0.0879808	0.0255236
LOC107446702	Group 1	0.0513057	-0.00479577	0.0561015	0.0109018
LOC107446710	Group 1	0.0468266	-0.00663095	0.0534576	0.00827996
LOC107446712	Group 1	0.0752466	-0.014455	0.0897016	0.0182914
LOC107446722	Group 1	0.0859149	-0.00650292	0.0924178	0.023622
LOC107446728	Group 1	0.110869	-0.00672367	0.117593	0.0229126
LOC107446731	Group 1	0.04647	-0.00587293	0.052343	0.00778341
LOC107446743	Group 1	0.0758939	-0.00826325	0.0841572	0.0198925
LOC107446757	Group 1	0.0251289	-0.00290221	0.0280311	0.00197256
LOC107446770	Group 1	0.052753	-0.00991026	0.0626632	0.0102472
LOC107446773	Group 1	0.0643524	-0.0110822	0.0754346	0.0185051
LOC107446776	Group 1	0.0583891	-0.00630539	0.0646945	0.0127071
LOC107446782	Group 1	0.0345618	-0.00952104	0.0440828	0.00485255
LOC107446806	Group 1	0.0430179	-0.00347048	0.0464884	0.0025135
LOC107446813	Group 1	0.0527642	-0.00546841	0.0582326	0.00826865
LOC107446817	Group 1	0.066525	-0.00765856	0.0741836	0.0105928
LOC107446821	Group 1	0.0726414	-0.00760957	0.080251	0.0171398
LOC107446827	Group 1	0.0450244	-0.00566079	0.0506852	0.00588463
LOC107446829	Group 1	0.0878547	-0.0106089	0.0984636	0.015438
LOC107446836	Group 1	0.0533545	-0.0126149	0.0659694	0.00522166
LOC107446838	Group 1	0.061796	-0.00705382	0.0688499	0.0152346
LOC107446840	Group 1	0.0771572	-0.00780078	0.084958	0.0233085
LOC107446841	Group 1	0.0972976	-0.00617438	0.103472	0.0160981
LOC107446851	Group 1	0.0600745	-0.0102914	0.0703659	0.00566179
LOC107446866	Group 1	0.0528246	-0.00463578	0.0574604	0.0104529
LOC107446867	Group 1	0.0343366	-0.00597985	0.0403164	0.00239701
LOC107446876	Group 1	0.0617315	-0.00545572	0.0671872	0.00471612
LOC107446889	Group 1	0.102044	-0.00648742	0.108532	0.0181912
LOC107446890	Group 1	0.0261138	-0.00292283	0.0290366	0.0018094
LOC107446892	Group 1	0.0916282	-0.0081608	0.099789	0.0203671
LOC107446893	Group 1	0.026124	-0.00364087	0.0297649	0.00165911
LOC107446899	Group 1	0.0302885	-0.00571203	0.0360005	0.00274438
LOC107446905	Group 1	0.0428361	-0.006598	0.0494341	0.00493772
LOC107446911	Group 1	0.0778649	-0.00888612	0.086751	0.00267796
LOC107446921	Group 1	0.0318543	-0.00465587	0.0365102	0.00348316
LOC107446930	Group 1	0.0793678	-0.00572358	0.0850914	0.0160479
LOC107446932	Group 1	0.054921	-0.00545838	0.0603794	0.00271549
LOC107446935	Group 1	0.0396256	-0.0082792	0.0479048	0.00667254
LOC107446941	Group 1	0.0509795	-0.010924	0.0619035	0.00587442
LOC107446945	Group 1	0.0463865	-0.00963027	0.0560168	0.00779971
LOC107446947	Group 1	0.0488459	-0.006568	0.0554139	0.00590625
LOC107446952	Group 1	0.081292	-0.0113205	0.0926125	0.00684199
LOC107446966	Group 1	0.0822552	-0.0103247	0.0925799	0.0141993
LOC107446968	Group 1	0.101297	-0.00405786	0.105355	0.0360816
LOC107446969	Group 1	0.0267122	-0.00364416	0.0303564	0.00283168
LOC107446988	Group 1	0.0523129	-0.00939125	0.0617041	0.00206849
LOC107446991	Group 1	0.0435944	-0.00572395	0.0493183	0.00680355
LOC107447000	Group 1	0.0776922	-0.0138167	0.0915088	0.0116145
LOC107447004	Group 1	0.0513476	-0.0061805	0.0575281	0.0057036
LOC107447005	Group 1	0.0670053	-0.00490482	0.0719102	0.0111145
LOC107447019	Group 1	0.095124	-0.00699474	0.102119	0.0153389
LOC107447023	Group 1	0.0895364	-0.010091	0.0996274	0.0204576
LOC107447031	Group 1	0.0859305	-0.0123365	0.098267	0.0344939
LOC107447032	Group 1	0.0620359	-0.00587357	0.0679094	0.00858414
LOC107447037	Group 1	0.0883171	-0.00682974	0.0951469	0.0201868
LOC107447040	Group 1	0.0674396	-0.00944849	0.0768881	0.00962138
LOC107447041	Group 1	0.07935	-0.0101896	0.0895396	0.0189794
LOC107447042	Group 1	0.069358	-0.00476199	0.0741199	0.00773316
LOC107447044	Group 1	0.0870647	-0.00793261	0.0949973	0.0144156
LOC107447047	Group 1	0.0952372	-0.00838263	0.10362	0.0232125
LOC107447051	Group 1	0.0419782	-0.00467645	0.0466547	0.00336254
LOC107447065	Group 1	0.0624716	-0.0041233	0.0665949	0.00607027
LOC107447068	Group 1	0.0365182	-0.00582368	0.0423419	0.00444771
LOC107447079	Group 1	0.0884224	-0.00796179	0.0963842	0.0114479
LOC107447082	Group 1	0.0516288	-0.00413804	0.0557669	0.0118828
LOC107447089	Group 1	0.0804803	-0.00567924	0.0861595	0.0139844
LOC107447104	Group 1	0.0487099	-0.00564167	0.0543516	0.00846946
LOC107447105	Group 1	0.0285056	-0.00482926	0.0333349	0.0035333
LOC107447115	Group 1	0.0964829	-0.00905514	0.105538	0.0333426
LOC107447129	Group 1	0.0419525	-0.00492221	0.0468747	0.00300315
LOC107447133	Group 1	0.0335941	-0.00746405	0.0410582	0.00217264
LOC107447135	Group 1	0.0317092	-0.00562063	0.0373298	0.00268866
LOC107447143	Group 1	0.0703833	-0.0109409	0.0813242	0.0256254
LOC107447146	Group 1	0.0665345	-0.00784025	0.0743748	0.00802485
LOC107447148	Group 1	0.0684793	-0.013308	0.0817873	0.0138675
LOC107447163	Group 1	0.0312822	-0.00371354	0.0349957	0.00269835
LOC107447165	Group 1	0.0358688	-0.0099323	0.0458011	0.00708823
LOC107447167	Group 1	0.0608311	-0.00811236	0.0689435	0.00842009
LOC107447172	Group 1	0.0991776	-0.0114099	0.110588	0.0149231
LOC107447175	Group 1	0.0542632	-0.00554598	0.0598091	0.00839827
LOC107447178	Group 1	0.0691452	-0.0122788	0.081424	0.0063193
LOC107447196	Group 1	0.0439778	-0.00701042	0.0509882	0.00388518
LOC107447201	Group 1	0.0404822	-0.00640159	0.0468838	0.00704524
LOC107447203	Group 1	0.067649	-0.00805359	0.0757026	0.0240435
LOC107447206	Group 1	0.116086	-0.00522569	0.121311	0.0171224
LOC107447209	Group 1	0.0317037	-0.00536371	0.0370674	0.00421669
LOC107447222	Group 1	0.0267089	-0.00379968	0.0305086	0.00198858
LOC107447225	Group 1	0.0709555	-0.0093503	0.0803058	0.00747678
LOC107447228	Group 1	0.080764	-0.00974954	0.0905135	0.0103915
LOC107447239	Group 1	0.113495	-0.00734639	0.120841	0.0171142
LOC107447242	Group 1	0.11488	-0.00710019	0.121981	0.0180724
LOC107447250	Group 1	0.046895	-0.00785566	0.0547506	0.00584257
LOC107447253	Group 1	0.0661027	-0.00592326	0.0720259	0.00699879
LOC107447254	Group 1	0.0541116	-0.00551379	0.0596254	0.00645639
LOC107447269	Group 1	0.102767	-0.00745508	0.110222	0.0148383
LOC107447270	Group 1	0.0664895	-0.00604288	0.0725324	0.0142422
LOC107447272	Group 1	0.0427607	-0.00794252	0.0507033	0.00520667
LOC107447276	Group 1	0.0554521	-0.00583356	0.0612856	0.0060135
LOC107447278	Group 1	0.0331875	-0.00552826	0.0387158	0.00264337
LOC107447279	Group 1	0.0362302	-0.00500273	0.0412329	0.00335541
LOC107447298	Group 1	0.079582	-0.0106459	0.0902279	0.010499
LOC107447300	Group 1	0.102949	-0.00688103	0.10983	0.0266309
LOC107447305	Group 1	0.0626247	-0.00554641	0.0681711	0.0112845
LOC107447308	Group 1	0.0339117	-0.00338004	0.0372918	0.00515519
LOC107447330	Group 1	0.076302	-0.00812921	0.0844313	0.00672294
LOC107447331	Group 1	0.0813722	-0.00868327	0.0900554	0.0333734
LOC107447332	Group 1	0.0686342	-0.0105785	0.0792127	0.0140383
LOC107447345	Group 1	0.0710565	-0.00869349	0.07975	0.0126455
LOC107447347	Group 1	0.04302	-0.00635614	0.0493762	0.00683139
LOC107447352	Group 1	0.0432745	-0.0109365	0.0542109	0.00455394
LOC107447357	Group 1	0.069937	-0.00882748	0.0787645	0.0127851
LOC107447360	Group 1	0.0370756	-0.00375306	0.0408287	0.00589138
LOC107447365	Group 1	0.0845317	-0.0056172	0.0901489	0.0161019
LOC107447368	Group 1	0.0499737	-0.0053371	0.0553108	0.00528796
LOC107447375	Group 1	0.0306254	-0.00404225	0.0346676	0.00312093
LOC107447382	Group 1	0.0492435	-0.0072839	0.0565273	0.00634887
LOC107447396	Group 1	0.0800158	-0.00691829	0.0869341	0.0237052
LOC107447411	Group 1	0.0487083	-0.00944418	0.0581525	0.00796411
LOC107447413	Group 1	0.0538768	-0.00897719	0.062854	0.0119007
LOC107447415	Group 1	0.088431	-0.00863983	0.0970708	0.0280153
LOC107447422	Group 1	0.0594671	-0.00646825	0.0659354	0.00917258
LOC107447430	Group 1	0.0366401	-0.00517289	0.0418129	0.00334463
LOC107447442	Group 1	0.0889182	-0.00923021	0.0981484	0.015055
LOC107447447	Group 1	0.0811837	-0.00858888	0.0897726	0.026401
LOC107447454	Group 1	0.0680584	-0.00952996	0.0775884	0.0109426
LOC107447455	Group 1	0.0590176	-0.00861583	0.0676334	0.00904424
LOC107447467	Group 1	0.0896551	-0.00972604	0.0993811	0.00499591
LOC107447482	Group 1	0.0554618	-0.00793144	0.0633933	0.0108376
LOC107447483	Group 1	0.0336325	-0.00292283	0.0365553	0.00213024
LOC107447492	Group 1	0.061297	-0.00621401	0.067511	0.00809546
LOC107447497	Group 1	0.0911768	-0.00117247	0.0923493	0.0096576
LOC107447500	Group 1	0.0737433	-0.00654782	0.0802912	0.00409546
LOC107447503	Group 1	0.102513	-0.0108243	0.113337	0.0199618
LOC107447505	Group 1	0.118164	-0.00490567	0.12307	0.00685081
LOC107447506	Group 1	0.0328513	-0.00499826	0.0378496	0.00465762
LOC107447508	Group 1	0.0785829	-0.00694628	0.0855292	0.00836673
LOC107447519	Group 1	0.0624105	-0.00638597	0.0687964	0.0107425
LOC107447521	Group 1	0.0583234	-0.00623335	0.0645568	0.00838328
LOC107447537	Group 1	0.0715644	-0.00524855	0.0768129	0.0116348
LOC107447542	Group 1	0.0465761	-0.006568	0.0531441	0.00395756
LOC107447544	Group 1	0.104237	-0.00923622	0.113473	0.0295509
LOC107447559	Group 1	0.0792149	-0.00439235	0.0836073	0.00775849
LOC107447563	Group 1	0.0444988	-0.00458673	0.0490855	0.0024155
LOC107447579	Group 1	0.0581706	-0.00939664	0.0675673	0.00730877
LOC107447581	Group 1	0.0939207	-0.00949087	0.103412	0.0314226
LOC107447594	Group 1	0.0738709	-0.00751659	0.0813875	0.00768583
LOC107447599	Group 1	0.0556579	-0.00763916	0.063297	0.0140135
LOC107447618	Group 1	0.0872282	-0.00967457	0.0969028	0.012215
LOC107447623	Group 1	0.0871818	-0.00942184	0.0966036	0.0165328
LOC107447644	Group 1	0.0641393	-0.0163768	0.0805161	0.0117821
LOC107447646	Group 1	0.0884652	-0.00795997	0.0964252	0.0326007
LOC107447663	Group 1	0.0913099	-0.00713351	0.0984434	0.0268778
LOC107447665	Group 1	0.0411681	-0.0103839	0.0515521	0.00599731
LOC107447674	Group 1	0.0401803	-0.00584909	0.0460294	0.00516434
LOC107447676	Group 1	0.0634159	-0.00727772	0.0706936	0.0134207
LOC107447677	Group 1	0.0609478	-0.00643763	0.0673854	0.00807909
LOC107447685	Group 1	0.0321105	-0.00517466	0.0372852	0.00368147
LOC107447690	Group 1	0.0723517	-0.00712296	0.0794746	0.0194186
LOC107447700	Group 1	0.0799626	-0.00857462	0.0885372	0.0248156
LOC107447719	Group 1	0.0545224	-0.00613381	0.0606562	0.0142088
LOC107447721	Group 1	0.0407498	-0.00684592	0.0475957	0.00564074
LOC107447731	Group 1	0.0359156	-0.00778725	0.0437028	0.00442662
LOC107447739	Group 1	0.0520733	-0.00560277	0.0576761	0.0143675
LOC107447766	Group 1	0.0764038	-0.00684957	0.0832534	0.0116322
LOC107447774	Group 1	0.0685018	-0.00808545	0.0765873	0.0158406
LOC107447782	Group 1	0.0874261	-0.00785729	0.0952834	0.0109946
LOC107447784	Group 1	0.0546142	-0.00817654	0.0627908	0.00993471
LOC107447787	Group 1	0.0778907	-0.0103607	0.0882514	0.0197065
LOC107447789	Group 1	0.03886	-0.00702554	0.0458855	0.00331518
LOC107447794	Group 1	0.0629481	-0.00726537	0.0702134	0.0123583
LOC107447795	Group 1	0.0927286	-0.0107895	0.103518	0.0255884
LOC107447799	Group 1	0.0623945	-0.00565441	0.0680489	0.00763478
LOC107447805	Group 1	0.063411	-0.00410596	0.0675169	0.0100264
LOC107447809	Group 1	0.0550604	-0.00782861	0.062889	0.00746175
LOC107447814	Group 1	0.0873546	-0.0136652	0.10102	0.00883355
LOC107447822	Group 1	0.024897	-0.00226415	0.0271611	0.00212715
LOC107447831	Group 1	0.0470271	-0.00240431	0.0494314	0.00366782
LOC107447832	Group 1	0.075741	-0.0114043	0.0871452	0.0196355
LOC107447846	Group 1	0.0705183	-0.00955028	0.0800686	0.0118968
LOC107447850	Group 1	0.0865464	-0.0136278	0.100174	0.0196743
LOC107447854	Group 1	0.059515	-0.00719832	0.0667133	0.0112971
LOC107447857	Group 1	0.0982864	-0.00982798	0.108114	0.0225997
LOC107447883	Group 1	0.0454297	-0.00426508	0.0496948	0.00459051
LOC107447887	Group 1	0.0361378	-0.00255419	0.0386919	0.00315895
LOC107447902	Group 1	0.0476428	-0.00561008	0.0532529	0.0084106
LOC107447905	Group 1	0.0590692	-0.0112651	0.0703343	0.00488617
LOC107447907	Group 1	0.0475985	-0.00444863	0.0520471	0.00293618
LOC107447908	Group 1	0.0428463	-0.00596073	0.0488071	0.00498123
LOC107447919	Group 1	0.0623745	-0.00531724	0.0676917	0.015306
LOC107447920	Group 1	0.063812	-0.0120507	0.0758627	0.0116639
LOC107447941	Group 1	0.0528846	-0.00334501	0.0562296	0.00487206
LOC107447942	Group 1	0.0290722	-0.00380989	0.0328821	0.00251632
LOC107447945	Group 1	0.041853	-0.00513819	0.0469912	0.00345829
LOC107447958	Group 1	0.0856167	-0.00802655	0.0936433	0.0256525
LOC107447963	Group 1	0.0429707	-0.00717508	0.0501458	0.013051
LOC107447967	Group 1	0.0820631	-0.0059268	0.0879899	0.0104184
LOC107447983	Group 1	0.0369988	-0.00584909	0.0428479	0.00431713
LOC107447991	Group 1	0.0448867	-0.00528046	0.0501672	0.0047004
LOC107448007	Group 1	0.0412004	-0.0061805	0.0473809	0.00736708
LOC107448008	Group 1	0.057306	-0.00837029	0.0656763	0.00571214
LOC107448011	Group 1	0.045315	-0.00796717	0.0532821	0.00323158
LOC107448013	Group 1	0.0773399	-0.0041667	0.0815066	0.00147986
LOC107448017	Group 1	0.107154	-0.00708112	0.114236	0.0157336
LOC107448023	Group 1	0.0385338	-0.00438139	0.0429152	0.00557457
LOC107448039	Group 1	0.0730281	-0.00838222	0.0814104	0.0148678
LOC107448043	Group 1	0.067996	-0.0104441	0.0784401	0.0132234
LOC107448048	Group 1	0.103999	-0.00831355	0.112313	0.0224369
LOC107448063	Group 1	0.0821458	-0.00871935	0.0908651	0.0222609
LOC107448070	Group 1	0.045684	-0.00552064	0.0512047	0.00568121
LOC107448080	Group 1	0.0521858	-0.00538594	0.0575718	0.00686273
LOC107448082	Group 1	0.0631745	-0.00931397	0.0724885	0.0176751
LOC107448083	Group 1	0.0446739	-0.00969008	0.054364	0.00838047
LOC107448087	Group 1	0.0385338	-0.00551103	0.0440448	0.00372712
LOC107448089	Group 1	0.0567861	-0.00537995	0.062166	0.0125049
LOC107448092	Group 1	0.0326466	-0.00418176	0.0368283	0.00498862
LOC107448099	Group 1	0.035136	-0.00442455	0.0395606	0.00348489
LOC107448110	Group 1	0.111615	-0.00868205	0.120297	0.0182456
LOC107448111	Group 1	0.0949595	-0.0111622	0.106122	0.0308712
LOC107448129	Group 1	0.0332831	-0.00693988	0.040223	0.00360956
LOC107448152	Group 1	0.0945198	-0.00636767	0.100887	0.0285841
LOC107448158	Group 1	0.0800995	-0.0124109	0.0925104	0.0145746
LOC107448159	Group 1	0.0916045	-0.0122076	0.103812	0.0145106
LOC107448169	Group 1	0.0342479	-0.00564154	0.0398894	0.00586
LOC107448170	Group 1	0.0593655	-0.00723368	0.0665991	0.0107847
LOC107448171	Group 1	0.052569	-0.00777152	0.0603405	0.0095882
LOC107448173	Group 1	0.0452279	-0.00717251	0.0524004	0.00786015
LOC107448178	Group 1	0.088929	-0.0140715	0.103001	0.0275037
LOC107448180	Group 1	0.110362	-0.00600757	0.116369	0.0174898
LOC107448185	Group 1	0.0478269	-0.00429178	0.0521187	0.00419786
LOC107448186	Group 1	0.0887862	-0.0111094	0.0998956	0.0239205
LOC107448200	Group 1	0.0667805	-0.00804207	0.0748226	0.0128778
LOC107448201	Group 1	0.0835795	-0.00515795	0.0887375	0.00914965
LOC107448213	Group 1	0.0623229	-0.00437469	0.0666976	0.0105591
LOC107448215	Group 1	0.0389309	-0.00550275	0.0444337	0.0053885
LOC107448218	Group 1	0.0320578	-0.00526719	0.037325	0.00345403
LOC107448220	Group 1	0.101776	-0.0124924	0.114268	0.014579
LOC107448233	Group 1	0.0995857	-0.00946011	0.109046	0.0154128
LOC107448236	Group 1	0.0416604	-0.00906847	0.0507289	0.00589456
LOC107448244	Group 1	0.0680491	-0.00358477	0.0716339	0.0120884
LOC107448250	Group 1	0.040294	-0.00503775	0.0453318	0.0045986
LOC107448252	Group 1	0.046895	-0.00802626	0.0549212	0.00447224
LOC107448253	Group 1	0.0667333	-0.0078549	0.0745882	0.00848133
LOC107448259	Group 1	0.0583874	-0.00474112	0.0631285	0.0107399
LOC107448262	Group 1	0.0558535	-0.00573375	0.0615872	0.00550727
LOC107448268	Group 1	0.0361542	-0.00491999	0.0410741	0.00252569
LOC107448274	Group 1	0.0790386	-0.00922057	0.0882591	0.0256707
LOC107448277	Group 1	0.0631925	-0.00820008	0.0713925	0.0152196
LOC107448280	Group 1	0.0355136	-0.00438035	0.0398939	0.00315895
LOC107448285	Group 1	0.03084	-0.00638165	0.0372217	0.00436524
LOC107448291	Group 1	0.0873456	-0.0121885	0.0995341	0.0264906
LOC107448293	Group 1	0.0798513	-0.00646758	0.0863188	0.0179032
LOC107448301	Group 1	0.0659358	-0.0112204	0.0771563	0.00655808
LOC107448305	Group 1	0.03585	-0.00739851	0.0432485	0.00421983
LOC107448322	Group 1	0.0427601	-0.00490457	0.0476647	0.00216323
LOC107448323	Group 1	0.0966126	-0.01365	0.110263	0.012112
LOC107448325	Group 1	0.0465158	-0.00492417	0.0514399	0.00412656
LOC107448327	Group 1	0.108021	-0.00782861	0.115849	0.0208877
LOC107448339	Group 1	0.070579	-0.0121831	0.0827622	0.00874046
LOC107448340	Group 1	0.0472065	-0.00497616	0.0521827	0.00368257
LOC107448341	Group 1	0.0375037	-0.00597983	0.0434835	0.0075981
LOC107448342	Group 1	0.0362302	-0.00531803	0.0415482	0.0021446
LOC107448355	Group 1	0.0544684	-0.00541979	0.0598882	0.00425702
LOC107448358	Group 1	0.0813619	-0.0112203	0.0925822	0.00840914
LOC107448366	Group 1	0.038987	-0.00652279	0.0455098	0.00245027
LOC107448367	Group 1	0.0651637	-0.0163431	0.0815069	0.00936793
LOC107448372	Group 1	0.0829681	-0.00770653	0.0906746	0.0194168
LOC107448379	Group 1	0.0689541	-0.0076188	0.0765729	0.00618728
LOC107448382	Group 1	0.0465002	-0.00777152	0.0542718	0.00480469
LOC107448383	Group 1	0.0467295	-0.00500499	0.0517345	0.0079878
LOC107448386	Group 1	0.0422493	-0.0053616	0.0476109	0.00420681
LOC107448389	Group 1	0.0598791	-0.00589644	0.0657756	0.0118857
LOC107448396	Group 1	0.0803755	-0.00628527	0.0866607	0.0180269
LOC107448402	Group 1	0.0486107	-0.0064045	0.0550152	0.00700242
LOC107448405	Group 1	0.0410454	-0.00461065	0.045656	0.00392503
LOC107448408	Group 1	0.0914297	-0.0134811	0.104911	0.0123652
LOC107448419	Group 1	0.0784164	-0.00432678	0.0827432	0.01233
LOC107448427	Group 1	0.10021	-0.0122807	0.11249	0.0158878
LOC107448434	Group 1	0.081925	-0.00928859	0.0912136	0.0263078
LOC107448435	Group 1	0.043283	-0.00737498	0.050658	0.0117507
LOC107448446	Group 1	0.0443248	-0.00600551	0.0503303	0.00785544
LOC107448456	Group 1	0.0720478	-0.0048162	0.076864	0.0104363
LOC107448470	Group 1	0.0788517	-0.00795457	0.0868063	0.0191881
LOC107448474	Group 1	0.045607	-0.00848401	0.054091	0.00680484
LOC107448476	Group 1	0.0723732	-0.00767364	0.0800468	0.0112322
LOC107448481	Group 1	0.0543906	-0.0095788	0.0639694	0.00598425
LOC107448483	Group 1	0.0449168	-0.00699947	0.0519162	0.00266211
LOC107448485	Group 1	0.0441642	-0.00611013	0.0502743	0.0030279
LOC107448488	Group 1	0.0647503	-0.00579754	0.0705479	0.00682549
LOC107448495	Group 1	0.0923723	-0.0120867	0.104459	0.0190181
LOC107448502	Group 1	0.0451142	-0.00614497	0.0512592	0.00666738
LOC107448505	Group 1	0.0309533	-0.00778725	0.0387406	0.00199553
LOC107448516	Group 1	0.0750093	-0.00708787	0.0820972	0.016046
LOC107448526	Group 1	0.0564524	-0.0118804	0.0683328	0.00600505
LOC107448529	Group 1	0.0913411	-0.0200937	0.111435	0.0247053
LOC107448533	Group 1	0.0948679	-0.0091291	0.103997	0.020301
LOC107448540	Group 1	0.0624485	-0.0100403	0.0724888	0.0243947
LOC107448541	Group 1	0.0343149	-0.00739851	0.0417134	0.00515685
LOC107448543	Group 1	0.030532	-0.00486634	0.0353983	0.00245564
LOC107448546	Group 1	0.0827793	-0.0123207	0.0951	0.0189633
LOC107448547	Group 1	0.0451766	-0.00500733	0.0501839	0.00948468
LOC107448550	Group 1	0.0400928	-0.00492993	0.0450227	0.00673918
LOC107448555	Group 1	0.103374	-0.00654245	0.109917	0.0192179
LOC107448561	Group 1	0.0735724	-0.00895304	0.0825254	0.0085606
LOC107448572	Group 1	0.0648732	-0.00871418	0.0735874	0.0147857
LOC107448577	Group 1	0.0411756	-0.0101826	0.0513582	0.0047878
LOC107448578	Group 1	0.0550458	-0.00462107	0.0596669	0.0120257
LOC107448587	Group 1	0.0921367	-0.0107013	0.102838	0.00856545
LOC107448600	Group 1	0.0971654	-0.0126264	0.109792	0.017784
LOC107448603	Group 1	0.0797326	-0.00926213	0.0889948	0.0164355
LOC107448604	Group 1	0.0500139	-0.00727898	0.0572929	0.00674671
LOC107448611	Group 1	0.0436982	-0.00708427	0.0507825	0.0139787
LOC107448619	Group 1	0.0313987	-0.00596604	0.0373647	0.00471344
LOC107448626	Group 1	0.0423325	-0.00670732	0.0490398	0.00474247
LOC107448634	Group 1	0.0557181	-0.00665359	0.0623717	0.011402
LOC107448637	Group 1	0.0476141	-0.00723807	0.0548522	0.00853875
LOC107448638	Group 1	0.0368598	-0.00697521	0.043835	0.00325005
LOC107448649	Group 1	0.0979273	-0.0124331	0.11036	0.0330313
LOC107448652	Group 1	0.0416147	-0.00914052	0.0507552	0.00314706
LOC107448662	Group 1	0.0550419	-0.0044367	0.0594786	0.00243696
LOC107448685	Group 1	0.025008	-0.00370689	0.0287149	0.00162777
LOC107448692	Group 1	0.0764317	-0.0115465	0.0879782	0.00742805
LOC107448697	Group 1	0.111071	-0.0123155	0.123386	0.00964373
LOC107448729	Group 1	0.0798116	-0.00721464	0.0870262	0.0212221
LOC107448736	Group 1	0.0749269	-0.00665562	0.0815825	0.00933386
LOC107448738	Group 1	0.0488338	-0.0060528	0.0548866	0.0100358
LOC107448742	Group 1	0.0329829	-0.00333196	0.0363148	0.00220925
LOC107448772	Group 1	0.0900661	-0.0068992	0.0969653	0.0128957
LOC107448774	Group 1	0.100966	-0.00813259	0.109098	0.0302186
LOC107448775	Group 1	0.0428728	-0.00778725	0.05066	0.00581813
LOC107448783	Group 1	0.0546809	-0.00671145	0.0613923	0.0150534
LOC107448786	Group 1	0.0411766	-0.0038892	0.0450658	0.00206604
LOC107448792	Group 1	0.0655018	-0.0110676	0.0765695	0.00567115
LOC107448796	Group 1	0.0804921	-0.01081	0.0913021	0.0245832
LOC107448799	Group 1	0.0524261	-0.00851412	0.0609402	0.0118945
LOC107448802	Group 1	0.0684469	-0.0139137	0.0823606	0.0188933
LOC107448807	Group 1	0.0356588	-0.00617438	0.0418332	0.00318695
LOC107448809	Group 1	0.0343177	-0.00546457	0.0397823	0.00218073
LOC107448837	Group 1	0.030985	-0.00544974	0.0364347	0.00141181
LOC107448842	Group 1	0.0458414	-0.00812939	0.0539708	0.00832438
LOC107448844	Group 1	0.0728049	-0.01319	0.0859948	0.021856
LOC107448845	Group 1	0.0768733	-0.0102614	0.0871347	0.0133951
LOC107448848	Group 1	0.0621916	-0.010102	0.0722937	0.00329098
LOC107448854	Group 1	0.0582886	-0.00491746	0.0632061	0.0116379
LOC107448859	Group 1	0.0339151	-0.00434121	0.0382564	0.00260166
LOC107448862	Group 1	0.0565617	-0.010287	0.0668487	0.017675
LOC107448863	Group 1	0.061497	-0.00778992	0.0692869	0.0136815
LOC107448873	Group 1	0.0758443	-0.00528193	0.0811262	0.0039706
LOC107448874	Group 1	0.0796034	-0.00875362	0.088357	0.0109615
LOC107448881	Group 1	0.0945609	-0.0134345	0.107995	0.0157661
LOC107448891	Group 1	0.0753696	-0.00888465	0.0842543	0.0177533
LOC107448906	Group 1	0.0968603	-0.00883257	0.105693	0.0266388
LOC107448909	Group 1	0.085074	-0.0204622	0.105536	0.0109061
LOC107448912	Group 1	0.0408019	-0.00638597	0.0471879	0.0054224
LOC107448916	Group 1	0.105328	-0.0129788	0.118306	0.0161507
LOC107448934	Group 1	0.0699806	-0.00664692	0.0766275	0.0141513
LOC107448937	Group 1	0.0534258	-0.00637667	0.0598025	0.00487394
LOC107448944	Group 1	0.0563649	-0.00766786	0.0640328	0.00752848
LOC107448945	Group 1	0.0501578	-0.00533367	0.0554915	0.0094735
LOC107448946	Group 1	0.0419525	-0.0085852	0.0505376	0.00639691
LOC107448953	Group 1	0.0488994	-0.00710013	0.0559995	0.00677717
LOC107448960	Group 1	0.0983763	-0.00492221	0.103298	0.0124191
LOC107448961	Group 1	0.0910843	-0.0108322	0.101917	0.0091674
LOC107448964	Group 1	0.0330566	-0.00484042	0.037897	0.00485969
LOC107448970	Group 1	0.0972324	-0.00913483	0.106367	0.027491
LOC107448973	Group 1	0.0320037	-0.00432535	0.036329	0.00367512
LOC107448981	Group 1	0.0813225	-0.00914052	0.090463	0.0182973
LOC107448982	Group 1	0.0343149	-0.00270534	0.0370203	0.00302688
LOC107448984	Group 1	0.0746186	-0.00707982	0.0816984	0.0121746
LOC107448992	Group 1	0.03886	-0.00566076	0.0445208	0.00441309
LOC107449001	Group 1	0.0432745	-0.00943762	0.0527121	0.0044748
LOC107449004	Group 1	0.0844943	-0.0120933	0.0965875	0.0197205
LOC107449022	Group 1	0.0401357	-0.00339311	0.0435288	0.00403103
LOC107449027	Group 1	0.0542842	-0.00684592	0.0611302	0.00871197
LOC107449028	Group 1	0.051451	-0.00831929	0.0597702	0.00869778
LOC107449030	Group 1	0.0893636	-0.0133698	0.102733	0.0102812
LOC107449031	Group 1	0.0272985	-0.00448949	0.031788	0.00350192
LOC107449032	Group 1	0.0906484	-0.00909017	0.0997385	0.0246674
LOC107449037	Group 1	0.0315018	-0.00504436	0.0365461	0.00289325
LOC107449041	Group 1	0.0811663	-0.00827575	0.0894421	0.0263002
LOC107449054	Group 1	0.0660612	-0.0105478	0.076609	0.0124055
LOC107449056	Group 1	0.0351368	-0.00443714	0.039574	0.00932143
LOC107449057	Group 1	0.0597642	-0.0102853	0.0700496	0.0100042
LOC107449058	Group 1	0.0931201	-0.0115564	0.104676	0.0118895
LOC107449073	Group 1	0.0348254	-0.00617438	0.0409998	0.00256061
LOC107449074	Group 1	0.0349875	-0.00398086	0.0389683	0.00144989
LOC107449092	Group 1	0.101772	-0.00558618	0.107358	0.0135836
LOC107449099	Group 1	0.0226336	-0.00279246	0.0254261	0.00127989
LOC107449100	Group 1	0.0524531	-0.0047111	0.0571642	0.00490927
LOC107449103	Group 1	0.070697	-0.00735316	0.0780502	0.00618536
LOC107449110	Group 1	0.0822578	-0.00533375	0.0875916	0.0079337
LOC107449121	Group 1	0.0435395	-0.00996742	0.0535069	0.00647979
LOC107449123	Group 1	0.0428006	-0.00708427	0.0498849	0.00461818
[truncated: 13,063 more rows]

## Sheet: Clustering_1
Data S10.2. Summary of Groupss Obtained in the First Round of Hierarchical Clustering of Late Stage-5 Data.
Group (Number of genes)		Max	Min	Difference	Mean
Group 1	max	0.119902	-0.000101026	0.126309	0.037642
(4831 genes)	mean	0.0608564	-0.00731217	0.0681686	0.0101763
	min	0.0217172	-0.0213692	0.0242193	0.00098732
Group 2	max	0.893796	0.175657	0.904464	0.306604
(2717 genes)	mean	0.381916	0.0406257	0.34129	0.182441
	min	0.231397	-0.0512431	0.205902	0.00851079
Group 3	max	0.31273	0.0981591	0.303901	0.16726
(3721 genes)	mean	0.177393	-0.0043868	0.18178	0.0651034
	min	0.0869042	-0.0322775	0.096722	0.0048695
Group 4	max	0.928276	0.408825	0.859868	0.55548
(1637 genes)	mean	0.620706	0.177827	0.442879	0.38367
	min	0.41602	-0.0246038	0.268471	0.233161
Group 5	max	1.66542	0.937001	1.01481	1.1575
(550 genes)	mean	1.23466	0.627467	0.607196	0.930442
	min	0.939832	0.297668	0.358071	0.742367
Group 6	max	1.9684	1.32485	0.979142	1.62497
(324 genes)	mean	1.63365	1.0076	0.626047	1.32577
	min	1.34663	0.677631	0.352779	1.0885
Group 7	max	3.565	2.49542	1.54722	2.919
(218 genes)	mean	2.19855	1.52164	0.676909	1.87284
	min	1.80565	0.957073	0.329055	1.44708
Group 8	max	1.18939	0.621517	0.803709	0.816946
(810 genes)	mean	0.910352	0.360739	0.549613	0.624894
	min	0.712099	0.0511614	0.32007	0.443565
Group 9	max	2.76787	0.998831	2.25559	1.46729
(163 genes)	mean	1.43829	0.17476	1.26353	0.590521
	min	0.808319	-0.0204269	0.751599	0.0739752
Group 10	max	3.91263	3.56715	0.859519	3.71082
(41 genes)	mean	3.05061	2.56336	0.487251	2.82825
	min	2.59571	2.03016	0.322816	2.38189
Group 11	max	4.02036	1.15226	3.88914	2.84368
(49 genes)	mean	2.83261	0.26868	2.56393	1.25109
	min	2.15935	-0.0350954	1.78099	0.349837

## Sheet: Clustering_2
Data S10.3. Summary of Groups Obtained in the Second Round of Hierarchical Clustering of Late Stage-5 Data.
Group (Number of genes)		Max	Min	Difference	Mean
Group 2.1	max	0.410027	0.0740063	0.380344	0.176698
(846 genes)	mean	0.308656	0.00755193	0.301104	0.128846
	min	0.231397	-0.0385918	0.253347	0.0591083
Group 2.2	max	0.560578	0.175657	0.434776	0.290172
(409 genes)	mean	0.457011	0.0700131	0.386998	0.244807
	min	0.371076	-0.020966	0.342292	0.189781
Group 2.3	max	0.405428	0.137094	0.301892	0.237597
(351 genes)	mean	0.326055	0.0591007	0.266954	0.183736
	min	0.250763	-0.0109866	0.205902	0.145986
Group 2.4	max	0.685768	0.125487	0.580372	0.286481
(150 genes)	mean	0.531056	0.0543304	0.476725	0.248645
	min	0.421289	-0.0317371	0.424238	0.190084
Group 2.5	max	0.893796	0.0433422	0.904464	0.233751
(52 genes)	mean	0.680804	-0.00339732	0.684201	0.12227
	min	0.523425	-0.0512431	0.542697	0.0269693
Group 2.6	max	0.478033	0.17084	0.38622	0.306604
(724 genes)	mean	0.389288	0.0629803	0.326308	0.212176
	min	0.283011	-0.0346274	0.212208	0.161
Group 2.7	max	0.560093	0.0740227	0.548762	0.215002
(185 genes)	mean	0.423102	0.00562613	0.417475	0.134058
	min	0.292645	-0.0330396	0.318505	0.00851079
Group 3.1	max	0.179112	0.0188404	0.181338	0.0805754
(825 genes)	mean	0.14724	-0.00974525	0.156985	0.0458889
	min	0.119623	-0.0315846	0.129429	0.00522622
Group 3.2	max	0.219514	0.0362858	0.2056	0.100596
(478 genes)	mean	0.178289	-0.00411186	0.1824	0.0741089
	min	0.142322	-0.0278741	0.139899	0.0541744
Group 3.3	max	0.14577	0.00845678	0.15445	0.0697509
(841 genes)	mean	0.117466	-0.0103607	0.127827	0.0329704
	min	0.0869042	-0.0266122	0.096722	0.0048695
Group 3.4	max	0.293807	0.0276642	0.303901	0.107893
(401 genes)	mean	0.233382	-0.00587459	0.239257	0.0856822
	min	0.197391	-0.0322775	0.212024	0.0139485
Group 3.5	max	0.238725	0.0117867	0.252094	0.0794848
(465 genes)	mean	0.194925	-0.0113041	0.206229	0.0529268
	min	0.160832	-0.031079	0.177942	0.0118519
Group 3.6	max	0.25271	0.067609	0.219358	0.14173
(284 genes)	mean	0.209919	0.00662315	0.203295	0.0970669
	min	0.180647	-0.0224138	0.149328	0.0717416
Group 3.7	max	0.31273	0.0981591	0.271664	0.16726
(427 genes)	mean	0.259374	0.0190317	0.240342	0.12811
	min	0.197824	-0.0253326	0.197352	0.105148
Group 4.1	max	0.892619	0.408825	0.54749	0.55548
(379 genes)	mean	0.714924	0.260254	0.45467	0.479465
	min	0.590732	0.130743	0.333597	0.414342
Group 4.2	max	0.865794	0.289457	0.603373	0.478059
(291 genes)	mean	0.673944	0.149597	0.524347	0.382263
	min	0.499785	0.0169322	0.463471	0.293507
Group 4.3	max	0.71453	0.252969	0.49005	0.424071
(457 genes)	mean	0.567933	0.13934	0.428593	0.339332
	min	0.44023	0.0130279	0.370928	0.2749
Group 4.4	max	0.695355	0.319377	0.420281	0.475224
(154 genes)	mean	0.603859	0.228283	0.375575	0.41349
	min	0.531147	0.144486	0.282516	0.370609
Group 4.5	max	0.624	0.239307	0.401378	0.377348
(280 genes)	mean	0.496091	0.14936	0.346731	0.316397
	min	0.41602	0.0550753	0.268471	0.267376
Group 4.6	max	0.928276	0.290522	0.859868	0.459209
(76 genes)	mean	0.757587	0.108925	0.648662	0.365377
	min	0.604251	-0.0246038	0.574923	0.233161
Group 5.1	max	1.66542	0.779709	1.01481	1.07754
(52 genes)	mean	1.40943	0.611507	0.797924	0.9871
	min	1.20665	0.427098	0.694392	0.857405
Group 5.2	max	1.38203	0.782014	0.695882	1.04006
(71 genes)	mean	1.27381	0.647531	0.626283	0.972777
	min	1.16253	0.525102	0.561127	0.903904
Group 5.3	max	1.35905	0.822692	0.590878	0.990122
(166 genes)	mean	1.12637	0.621651	0.504723	0.873136
	min	0.939832	0.470051	0.358071	0.772161
Group 5.4	max	1.32652	0.571492	0.842049	0.884436
(38 genes)	mean	1.20859	0.448139	0.76045	0.815451
	min	1.06653	0.297668	0.701678	0.742367
Group 5.5	max	1.50242	0.937001	0.673922	1.1575
(111 genes)	mean	1.35742	0.789041	0.568376	1.07765
	min	1.19183	0.624467	0.403092	1.00138
Group 5.6	max	1.341	0.699161	0.728173	0.941359
(112 genes)	mean	1.17638	0.531487	0.644898	0.855353
	min	1.02867	0.382948	0.568711	0.751295
Group 6.1	max	1.68654	1.06234	0.777438	1.29699
(79 genes)	mean	1.53906	0.866678	0.672381	1.20612
	min	1.39676	0.698432	0.582306	1.0885
Group 6.2	max	1.94466	1.19359	0.801149	1.50076
(44 genes)	mean	1.73897	1.01316	0.72581	1.38502
	min	1.56687	0.878882	0.637704	1.28428
Group 6.3	max	1.9684	1.31394	0.7133	1.62497
(54 genes)	mean	1.79874	1.17344	0.625302	1.49412
	min	1.60511	1.01657	0.558256	1.39042
Group 6.4	max	1.70259	1.18697	0.632697	1.43486
(51 genes)	mean	1.63176	1.07935	0.552407	1.36392
	min	1.54126	0.950376	0.425697	1.30079
Group 6.5	max	1.82995	1.32485	0.557647	1.55583
(21 genes)	mean	1.74567	1.2466	0.499075	1.50447
	min	1.67535	1.16102	0.393159	1.46575
Group 6.6	max	1.62146	1.10076	0.58382	1.31065
(54 genes)	mean	1.47309	0.961701	0.511393	1.21262
	min	1.34663	0.840691	0.352779	1.13527
Group 6.7	max	1.78131	0.892995	0.979142	1.35479
(21 genes)	mean	1.64966	0.804389	0.845268	1.23841
	min	1.5295	0.677631	0.775599	1.15304
Group 7.1	max	2.40243	1.888	0.723353	2.13308
(43 genes)	mean	2.26103	1.73487	0.526161	2.00229
	min	2.10375	1.52092	0.396891	1.88194
Group 7.2	max	2.2142	1.65209	0.643565	1.89633
(66 genes)	mean	1.99434	1.44466	0.549683	1.72514
	min	1.80565	1.2891	0.329055	1.58299
Group 7.3	max	2.62616	2.08432	0.803274	2.34596
(27 genes)	mean	2.47465	1.87691	0.59774	2.20773
	min	2.29768	1.60303	0.412163	2.0545
Group 7.4	max	2.2063	1.50272	1.03314	1.79016
(45 genes)	mean	1.99122	1.2196	0.771619	1.61486
	min	1.8279	0.958857	0.655082	1.44708
Group 7.5	max	2.61002	1.55705	1.13527	1.96985
(21 genes)	mean	2.28629	1.36856	0.917727	1.84929
	min	2.02165	1.18938	0.775117	1.70801
Group 7.6	max	3.565	2.49542	1.21237	2.919
(10 genes)	mean	3.0232	2.02158	1.00162	2.51889
	min	2.78627	1.65978	0.86662	2.20501
Group 7.7	max	2.96498	1.63701	1.54722	2.24004
(6 genes)	mean	2.62819	1.20954	1.41865	2.00349
	min	2.47359	0.957073	1.29354	1.82776
Group 8.1	max	1.10037	0.41457	0.803709	0.619294
(176 genes)	mean	0.872521	0.242408	0.630112	0.527595
	min	0.727542	0.0511614	0.547738	0.443565
Group 8.2	max	0.906277	0.479322	0.500711	0.657882
(127 genes)	mean	0.800184	0.35564	0.444544	0.573669
	min	0.712099	0.23539	0.32007	0.529818
Group 8.3	max	1.01744	0.608986	0.514988	0.816946
(132 genes)	mean	0.915016	0.459718	0.455299	0.687254
	min	0.788189	0.320892	0.337783	0.61412
Group 8.4	max	1.18939	0.621517	0.62781	0.808067
(162 genes)	mean	1.00578	0.442237	0.563542	0.718864
	min	0.869202	0.278472	0.473505	0.619967
Group 8.5	max	1.00554	0.468577	0.607695	0.658793
(124 genes)	mean	0.859139	0.321762	0.537378	0.587299
	min	0.750164	0.18897	0.498172	0.533842
Group 8.6	max	1.18429	0.524038	0.778104	0.75263
(89 genes)	mean	1.03311	0.36118	0.671929	0.67925
	min	0.848613	0.242925	0.600977	0.614919
Group 9.1	max	2.28751	0.353453	2.25559	0.707756
(36 genes)	mean	1.7568	0.0309455	1.72585	0.392354
	min	1.4227	-0.0204269	1.42279	0.113315
Group 9.2	max	1.46044	0.493684	1.06018	0.867454
(46 genes)	mean	1.12131	0.208783	0.912527	0.585699
	min	0.808319	-0.0144679	0.751599	0.346799
Group 9.3	max	1.9703	0.56288	1.6449	1.1308
(21 genes)	mean	1.65534	0.270356	1.38498	0.875556
	min	1.40157	0.0498665	1.13522	0.704927
Group 9.4	max	1.55212	0.2777	1.37786	0.632234
(41 genes)	mean	1.13857	0.0270455	1.11153	0.302336
	min	0.878378	-0.0173121	0.89569	0.0739752
Group 9.5	max	2.76787	0.998831	1.82809	1.46729
(19 genes)	mean	2.00907	0.577976	1.43109	1.28451
	min	1.68199	0.125163	1.07601	1.11371
Group 10.1	max	2.95068	2.41566	0.626934	2.69492
(19 genes)	mean	2.73974	2.22357	0.516173	2.50562
	min	2.59571	2.03016	0.406448	2.38189
Group 10.2	max	3.91263	3.56715	0.859519	3.71082
(9 genes)	mean	3.57176	3.06438	0.507386	3.34966
	min	3.36226	2.58983	0.345484	3.13515
Group 10.3	max	3.37566	2.82986	0.636244	3.09562
(13 genes)	mean	3.08016	2.64845	0.431716	2.87387
	min	2.94109	2.54355	0.322816	2.75378
Group 11.1	max	3.43811	1.15226	2.65183	2.84368
(11 genes)	mean	2.96818	0.701995	2.26618	2.05827
	min	2.37974	0.169966	1.78099	1.62917
Group 11.2	max	3.22368	0.176602	3.04708	0.974536
(11 genes)	mean	2.7974	0.0405166	2.75688	0.693761
	min	2.53857	-0.0189276	2.54507	0.349837
Group 11.3	max	2.70515	0.532341	2.54664	1.50338
(18 genes)	mean	2.44448	0.236611	2.20787	1.07727
	min	2.15935	0.03766	2.01957	0.640878
Group 11.4	max	4.02036	0.262454	3.88914	1.86305
(9 genes)	mean	3.4862	0.0820786	3.40412	1.29336
	min	3.14455	-0.0350954	3.03466	0.518378
