# Supplementary material for: Genome-wide quantitative dissection of an arthropod segmented body plan at single-cell resolution
Source: Commun Biol. 2025 Jun 11;8:913. doi: 10.1038/s42003-025-08335-x (PMC12159194; doi:10.1038/s42003-025-08335-x)
Supplement: Supplementary file 13 — Supplementary Data 11 [file 42003_2025_8335_MOESM13_ESM.xlsx]

## Sheet: DataS11
Data S11. 264 genes selected from the expression profiles at late stage 5.
Gene ID (NCBI)	Group	Max	Min	Difference	Mean	Gene ID (NCBI)	Product (NCBI)	aug3 gene model	Gene name
LOC107436125	Group 2.5	0.635515	-0.00427273	0.639787	0.125552	LOC107436125	protein gooseberry	aug3.g11337	Pt-prd1 (pax3/7A)
LOC107436641	Group 2.5	0.700066	-0.0183328	0.718398	0.0856789	LOC107436641	disco-interacting protein 2	aug3.g11718
LOC107437276	Group 2.5	0.566143	-0.0104123	0.576555	0.154833	LOC107437276	death-associated protein kinase 1	aug3.g12169,aug3.g24643,aug3.g24385,aug3.g17822
LOC107437853	Group 2.5	0.837575	-0.0131345	0.85071	0.0584856	LOC107437853	uncharacterized LOC107437853	aug3.g12633
LOC107438015	Group 2.5	0.714565	-0.00594277	0.720507	0.15402	LOC107438015	growth arrest-specific protein 1	aug3.g9575	Pt-gas1
LOC107438139	Group 2.5	0.592899	-0.0101587	0.603058	0.075587	LOC107438139	B-box type zinc finger protein ncl-1	aug3.g26413
LOC107438411	Group 2.5	0.787825	-0.0102844	0.79811	0.0657793	LOC107438411	roundabout homolog 1	aug3.g9591
LOC107438548	Group 2.5	0.887809	-0.00777218	0.895581	0.0579038	LOC107438548	uncharacterized LOC107438548	aug3.g13175
LOC107438776	Group 2.5	0.827577	0.0433422	0.784234	0.189119	LOC107438776	C-Maf-inducing protein	aug3.g13368,aug3.g5824
LOC107438844	Group 2.5	0.534291	-0.0084066	0.542697	0.0341438	LOC107438844	tubulointerstitial nephritis antigen-like	aug3.g26570
LOC107438986	Group 2.5	0.667916	-0.00760852	0.675525	0.0429151	LOC107438986	neprilysin-2-like	aug3.g26607
LOC107439124	Group 2.5	0.599734	-0.00519461	0.604928	0.105172	LOC107439124	retinol dehydrogenase 11	aug3.g26687
LOC107439785	Group 2.5	0.877045	-0.00753104	0.884576	0.0964708	LOC107439785	homeobox protein engrailed	aug3.g14050	Pt-goosecoid (gsc)
LOC107440448	Group 2.5	0.752943	0.0108487	0.742094	0.142298	LOC107440448	ets DNA-binding protein pokkuri	aug3.g14546
LOC107441688	Group 2.5	0.763121	-0.00752171	0.770643	0.203052	LOC107441688	recombining binding protein suppressor of hairless	aug3.g27389
LOC107442019	Group 2.5	0.737763	0.00851114	0.729252	0.185245	LOC107442019	microsomal glutathione S-transferase 3	aug3.g27509
LOC107443894	Group 2.5	0.609548	-0.0111885	0.620736	0.0488206	LOC107443894	sodium-dependent serotonin transporter	aug3.g17533
LOC107444058	Group 2.5	0.714978	-0.0203356	0.735314	0.143305	LOC107444058	putative sodium-dependent multivitamin transporter	aug3.g7417
LOC107445188	Group 2.5	0.588867	0.0208521	0.568015	0.181396	LOC107445188	AMP deaminase 2	aug3.g963
LOC107445280	Group 2.5	0.616266	0.0202983	0.595968	0.155112	LOC107445280	uncharacterized LOC107445280	aug3.g9244
LOC107445669	Group 2.5	0.523425	-0.0512431	0.574669	0.0537077	LOC107445669	uncharacterized LOC107445669	aug3.g1125
LOC107445670	Group 2.5	0.746121	-0.0104794	0.7566	0.0856087	LOC107445670	transcription factor COE1	aug3.g1124
LOC107445741	Group 2.5	0.626912	-0.0101759	0.637088	0.135268	LOC107445741	MAM and LDL-receptor class A domain-containing protein 1	aug3.g18713,aug3.g22107
LOC107446346	Group 2.5	0.632526	0.0281548	0.604371	0.220971	LOC107446346	dnaJ protein homolog 1-like	aug3.g19110,aug3.g5720
LOC107446472	Group 2.5	0.708763	-0.00662701	0.71539	0.0740239	LOC107446472	allatostatin-A receptor	aug3.g1345
LOC107446521	Group 2.5	0.630846	-0.00670017	0.637546	0.111515	LOC107446521	protein Wnt-11b-2	aug3.g1356	Pt-wnt11_2
LOC107446990	Group 2.5	0.560621	-0.0109335	0.571555	0.0418562	LOC107446990	zinc finger E-box-binding homeobox 2	aug3.g19505,aug3.g10715
LOC107447341	Group 2.5	0.635258	0.023054	0.612204	0.22458	LOC107447341	toll-like receptor Tollo	aug3.g1692
LOC107447706	Group 2.5	0.767431	-0.0138158	0.781247	0.05891	LOC107447706	excitatory amino acid transporter 3	aug3.g1887
LOC107448182	Group 2.5	0.700816	-0.00886641	0.709683	0.0935548	LOC107448182	uncharacterized LOC107448182	aug3.g2114
LOC107448812	Group 2.5	0.681596	-0.00714512	0.688741	0.0312257	LOC107448812	carboxypeptidase M	aug3.g10396
LOC107449287	Group 2.5	0.805158	-0.00769131	0.81285	0.0347581	LOC107449287	transcription factor Sox-14-like	aug3.g2665
LOC107449746	Group 2.5	0.637062	-0.00436279	0.641424	0.176803	LOC107449746	nuclear receptor subfamily 2 group F member 1-A	aug3.g2915	Pt-seven-up-A
LOC107449971	Group 2.5	0.594752	-0.0041605	0.598913	0.233751	LOC107449971	laminin subunit alpha-1	aug3.g3052,aug3.g3054
LOC107450794	Group 2.5	0.682427	-0.0170786	0.699506	0.110015	LOC107450794	ATP-binding cassette sub-family G member 8	aug3.g25085,aug3.g21327
LOC107451213	Group 2.5	0.849912	-0.00882598	0.858737	0.0269693	LOC107451213	dual specificity protein phosphatase 10	aug3.g3877,aug3.g22795
LOC107451426	Group 2.5	0.759011	-0.000675204	0.759686	0.172513	LOC107451426	uncharacterized LOC107451426	aug3.g15724
LOC107452100	Group 2.5	0.621467	0.00603447	0.615432	0.230747	LOC107452100	uncharacterized LOC107452100
LOC107453167	Group 2.5	0.593661	-0.00349923	0.597161	0.0424891	LOC107453167	zinc finger protein 37	aug3.g9318	Pt-krüppel-1 (krü-1)
LOC107453313	Group 2.5	0.631446	0.00383033	0.627616	0.201576	LOC107453313	protein naked cuticle homolog 1	aug3.g5391	Pt-naked cuticle
LOC107453822	Group 2.5	0.595745	-0.00708102	0.602826	0.104455	LOC107453822	midnolin-A	aug3.g5791
LOC107454216	Group 2.5	0.631506	-0.00566823	0.637174	0.0837441	LOC107454216	uncharacterized LOC107454216	aug3.g22085
LOC107454643	Group 2.5	0.669832	0.014578	0.655254	0.203108	LOC107454643	fasciclin-2	aug3.g24078,aug3.g24079
LOC107454821	Group 2.5	0.614187	0.0132402	0.600947	0.182895	LOC107454821	uncharacterized LOC107454821	aug3.g23640
LOC107455066	Group 2.5	0.660047	-0.00998261	0.670029	0.056718	LOC107455066	uncharacterized LOC107455066	aug3.g336
LOC107455997	Group 2.5	0.607048	-0.0247859	0.631834	0.179568	LOC107455997	putative transcription factor SOX-14	aug3.g8208
LOC107456012	Group 2.5	0.629174	0.0343261	0.594848	0.208756	LOC107456012	4-trimethylaminobutyraldehyde dehydrogenase A	aug3.g8226
LOC107456630	Group 2.5	0.612912	-0.00808922	0.621002	0.149679	LOC107456630	intracellular protein transport protein USO1	aug3.g8711
LOC107456793	Group 2.5	0.706157	-0.0074766	0.713634	0.105112	LOC107456793	T-box transcription factor TBX20	aug3.g8837	Pt-tbx20-A
LOC107456902	Group 2.5	0.746298	-0.0076642	0.753962	0.147383	LOC107456902	homeobox protein dve-1	aug3.g8928,aug3.g5686
LOC107457039	Group 2.5	0.893796	-0.0106681	0.904464	0.0469192	LOC107457039	homeobox protein Hox-A9b	aug3.g25355	Pt-AbdB-B
LOC122270833	Group 2.5	0.633425	-0.00193857	0.635363	0.223944	LOC122270833	uncharacterized LOC122270833	aug3.g27084,aug3.g27085,aug3.g12520
LOC107436092	Group 9.1	1.85857	-0.0107925	1.86936	0.195847	LOC107436092	LIM domain only protein 3	aug3.g11301
LOC107436625	Group 9.1	1.88891	0.23134	1.65757	0.565755	LOC107436625	multidrug resistance-associated protein 1	aug3.g11707
LOC107437911	Group 9.1	1.61034	-0.0160517	1.62639	0.363583	LOC107437911	serine protease 27	aug3.g12644	(serine protease)
LOC107437962	Group 9.1	1.60309	0.0573871	1.54571	0.444915	LOC107437962	calcium homeostasis modulator protein 6	aug3.g9571,aug3.g10115,aug3.g9570
LOC107438011	Group 9.1	1.52069	-0.0107021	1.5314	0.544807	LOC107438011	neurogenic locus protein delta	aug3.g12734	Pt-Delta2
LOC107438301	Group 9.1	1.71379	0.0542957	1.6595	0.500094	LOC107438301	zinc finger protein 236	aug3.g12961	Pt-zfp236
LOC107438705	Group 9.1	1.6671	0.040571	1.62653	0.372466	LOC107438705	SEC14-like protein 2	aug3.g13303
LOC107438948	Group 9.1	1.83774	0.0225914	1.81515	0.435716	LOC107438948	rhomboid-related protein 2	aug3.g13482	Pt-rhomboid
LOC107440147	Group 9.1	1.82167	0.0733164	1.74835	0.34925	LOC107440147	protein singed	aug3.g26989	Pt-fascin
LOC107441406	Group 9.1	2.13068	0.353453	1.77723	0.707756	LOC107441406	uncharacterized LOC107441406	aug3.g27275
LOC107441543	Group 9.1	2.06274	0.134948	1.92779	0.548987	LOC107441543	neurotactin	aug3.g27319
LOC107442208	Group 9.1	2.06155	-0.0136203	2.07518	0.492086	LOC107442208	protein shifted	aug3.g27568	Pr-shifted
LOC107442497	Group 9.1	1.4227	-0.0103217	1.43302	0.113315	LOC107442497	uncharacterized LOC107442497	aug3.g27670,aug3.g20943
LOC107443771	Group 9.1	1.50357	0.0266821	1.47688	0.371399	LOC107443771	protein FAM107B	aug3.g17447
LOC107444253	Group 9.1	1.70589	-0.00180672	1.7077	0.560486	LOC107444253	transcription factor HES-1-A	aug3.g17723
LOC107444558	Group 9.1	1.67047	-0.00567562	1.67615	0.41534	LOC107444558	paired box protein Pax-5	aug3.g762
LOC107444570	Group 9.1	1.62102	0.0054036	1.61561	0.173319	LOC107444570	aquaporin-9	aug3.g10061,aug3.g24198
LOC107444665	Group 9.1	1.42583	-0.0137067	1.43954	0.383243	LOC107444665	nuclear receptor subfamily 2 group E member 1	aug3.g794	Pt-tll
LOC107444744	Group 9.1	1.84443	-0.00861232	1.85304	0.335688	LOC107444744	transcription factor SOX-8	aug3.g816
LOC107444955	Group 9.1	2.28751	0.123506	2.164	0.471916	LOC107444955	uncharacterized LOC107444955	aug3.g887,aug3.g886
LOC107445483	Group 9.1	2.04301	-0.00790574	2.05092	0.260041	LOC107445483	protein trapped in endoderm-1	aug3.g18584,aug3.g18585
LOC107445628	Group 9.1	1.56578	0.0998083	1.46598	0.626229	LOC107445628	TNF receptor-associated factor 4	aug3.g1107
LOC107447499	Group 9.1	2.24982	-0.00577373	2.25559	0.17205	LOC107447499	uncharacterized LOC107447499
LOC107448055	Group 9.1	1.45178	0.0289835	1.42279	0.510898	LOC107448055	pro-epidermal growth factor	aug3.g2047
LOC107450100	Group 9.1	1.95336	-0.0130947	1.96646	0.497211	LOC107450100	homeobox protein DLX-6-like	aug3.g15531	Pt-dll
LOC107450670	Group 9.1	1.61396	-0.0108696	1.62483	0.122065	LOC107450670	uncharacterized LOC107450670	aug3.g15599
LOC107451332	Group 9.1	1.54573	-0.0203697	1.5661	0.406546	LOC107451332	uncharacterized LOC107451332	aug3.g3963,aug3.g15729	Pt-ets21c
LOC107451631	Group 9.1	1.68719	-0.0112547	1.69844	0.442204	LOC107451631	protein odd-skipped-related 2	aug3.g21549,aug3.g17123	Pt-odd-skipped related-B (osr-B)
LOC107451660	Group 9.1	1.97874	-0.0107481	1.98949	0.202869	LOC107451660	vitamin K-dependent protein C	aug3.g4198
LOC107453771	Group 9.1	1.70369	-0.0204269	1.72412	0.432798	LOC107453771	SPARC-related modular calcium-binding protein 2	aug3.g5781	Pt-magu
LOC107454354	Group 9.1	1.51024	0.0643053	1.44594	0.424659	LOC107454354	semaphorin-5A	aug3.g6222
LOC107455216	Group 9.1	1.51361	-0.00139613	1.51501	0.236812	LOC107455216	bestrophin-2	aug3.g6914
LOC107455285	Group 9.1	1.99038	-0.00275881	1.99314	0.326145	LOC107455285	abhydrolase domain-containing protein C22H12.03	aug3.g6972
LOC107455686	Group 9.1	1.76926	-0.00239155	1.77165	0.447354	LOC107455686	homeobox protein Hox-A1-like	aug3.g7954	Pt-lab-A
LOC107456088	Group 9.1	1.51191	0.00648637	1.50542	0.435586	LOC107456088	iroquois-class homeodomain protein IRX-6	aug3.g8295	Pt-mirr4
LOC107457308	Group 9.1	1.89797	-0.0107601	1.90873	0.235306	LOC107457308	calcium-activated chloride channel regulator 4A	aug3.g20720,aug3.g11056
LOC107436211	Group 9.2	1.09864	0.269728	0.828908	0.642675	LOC107436211	KN motif and ankyrin repeat domain-containing protein 2	aug3.g11396
LOC107436424	Group 9.2	0.828789	0.044502	0.784287	0.387998	LOC107436424	plasma membrane calcium-transporting ATPase 1	aug3.g11553
LOC107436783	Group 9.2	1.01503	0.0296073	0.985423	0.45376	LOC107436783	teneurin-m	aug3.g11824,aug3.g22153,aug3.g11825
LOC107437020	Group 9.2	1.36538	0.325396	1.03998	0.731985	LOC107437020	uncharacterized LOC107437020	aug3.g11975,aug3.g11974
LOC107437937	Group 9.2	0.987028	0.0219253	0.965103	0.42188	LOC107437937	zinc finger protein Noc	aug3.g12685,aug3.g23139
LOC107438082	Group 9.2	1.40916	0.493684	0.915477	0.842363	LOC107438082	alpha-actinin	aug3.g25422
LOC107438321	Group 9.2	1.1609	0.257735	0.903167	0.555184	LOC107438321	ribonuclease Oy	aug3.g12990
LOC107438760	Group 9.2	1.15793	0.177759	0.980167	0.825528	LOC107438760	RING finger protein 150	aug3.g13351
LOC107439175	Group 9.2	1.00108	0.215606	0.785476	0.563447	LOC107439175	transcription elongation factor B polypeptide 3	aug3.g26705
LOC107439303	Group 9.2	1.23844	0.262806	0.975632	0.702631	LOC107439303	hemicentin-2	aug3.g13686
LOC107439705	Group 9.2	1.45178	0.484915	0.966862	0.755026	LOC107439705	catenin alpha	aug3.g13984	Pt-alpha-catenin
LOC107440583	Group 9.2	0.877713	0.0599764	0.817737	0.544669	LOC107440583	uncharacterized LOC107440583	aug3.g14659
LOC107440837	Group 9.2	1.24822	0.32191	0.926308	0.673863	LOC107440837	glutamate synthase [NADH]	aug3.g14860,aug3.g14861
LOC107441084	Group 9.2	1.388	0.379608	1.00839	0.857012	LOC107441084	low-density lipoprotein receptor-related protein 2	aug3.g9796
LOC107442082	Group 9.2	1.10626	0.128728	0.977536	0.421934	LOC107442082	5'-AMP-activated protein kinase subunit gamma-1	aug3.g16356,aug3.g16577,aug3.g16355,aug3.g24320
LOC107442254	Group 9.2	1.26625	0.397998	0.868253	0.671848	LOC107442254	homeobox-containing protein 1	aug3.g16446
LOC107442479	Group 9.2	0.907668	0.0460364	0.861631	0.432565	LOC107442479	serine/threonine-protein kinase H1 homolog	aug3.g16616
LOC107442529	Group 9.2	0.808319	-0.0144679	0.822787	0.346799	LOC107442529	nose resistant to fluoxetine protein 6	aug3.g16652
LOC107442776	Group 9.2	1.27913	0.340968	0.938163	0.767765	LOC107442776	target of rapamycin complex 2 subunit MAPKAP1	aug3.g27746
LOC107443428	Group 9.2	1.05726	0.135625	0.921639	0.444543	LOC107443428	uncharacterized LOC107443428	aug3.g17223
LOC107443591	Group 9.2	1.43642	0.45605	0.980368	0.867454	LOC107443591	BMP and activin membrane-bound inhibitor homolog	aug3.g17346	Pt-BAMBI1
LOC107443709	Group 9.2	1.27317	0.31486	0.958315	0.809488	LOC107443709	huntingtin	aug3.g419
LOC107444292	Group 9.2	1.10967	0.32035	0.789316	0.584742	LOC107444292	3-hydroxy-3-methylglutaryl-coenzyme A reductase	aug3.g10040,aug3.g10041
LOC107446265	Group 9.2	1.46044	0.400262	1.06018	0.737804	LOC107446265	nesprin-1	aug3.g1291,aug3.g1289,aug3.g24162,aug3.g24562,aug3.g1292,aug3.g24179,aug3.g15792
LOC107447151	Group 9.2	0.994718	0.176144	0.818574	0.425669	LOC107447151	rho-related GTP-binding protein RhoN	aug3.g1618
LOC107447725	Group 9.2	0.96557	0.067547	0.898023	0.496126	LOC107447725	uncharacterized LOC107447725	aug3.g1888
LOC107448788	Group 9.2	0.949561	0.117659	0.831902	0.565763	LOC107448788	uncharacterized LOC107448788	aug3.g2414,aug3.g2415
LOC107448975	Group 9.2	1.32993	0.449253	0.880679	0.820239	LOC107448975	solute carrier family 41 member 1	aug3.g14906,aug3.g20547
LOC107448985	Group 9.2	0.954062	0.0499648	0.904097	0.422896	LOC107448985	mucin-12	aug3.g2518
LOC107449667	Group 9.2	1.00808	0.05487	0.953208	0.41183	LOC107449667	centromere-associated protein E	aug3.g10461
LOC107450096	Group 9.2	0.995589	0.11519	0.880399	0.566852	LOC107450096	sodium- and chloride-dependent glycine transporter 1	aug3.g15542
LOC107450465	Group 9.2	1.0896	0.178255	0.911343	0.45542	LOC107450465	recombining binding protein suppressor of hairless	aug3.g15584
LOC107450754	Group 9.2	1.02797	0.204831	0.823137	0.468657	LOC107450754	glycerol-3-phosphate dehydrogenase [NAD(+)], cytoplasmic	aug3.g3590,aug3.g3591
LOC107451223	Group 9.2	0.852468	0.100869	0.751599	0.382284	LOC107451223	uncharacterized protein DDB_G0271670	aug3.g21432
LOC107451441	Group 9.2	1.10171	0.207955	0.893754	0.587914	LOC107451441	uncharacterized LOC107451441	aug3.g4013
LOC107452170	Group 9.2	1.19171	0.228732	0.962974	0.659907	LOC107452170	arginine kinase Lit v 2	aug3.g4556
LOC107453362	Group 9.2	1.13717	0.204742	0.932431	0.610196	LOC107453362	uncharacterized LOC107453362	aug3.g23776
LOC107453494	Group 9.2	0.964696	0.162461	0.802235	0.605332	LOC107453494	F-actin-monooxygenase MICAL3	aug3.g23816,aug3.g23814
LOC107454366	Group 9.2	1.03765	0.0292536	1.0084	0.448715	LOC107454366	retinal dehydrogenase 2	aug3.g6231
LOC107455759	Group 9.2	1.14121	0.204193	0.937016	0.493896	LOC107455759	meteorin-like protein	aug3.g8000
LOC107455850	Group 9.2	1.38695	0.37077	1.01618	0.743756	LOC107455850	transmembrane protein 178B	aug3.g8086,aug3.g8085
LOC107456664	Group 9.2	1.15802	0.105905	1.05212	0.639651	LOC107456664	uncharacterized LOC107456664	aug3.g8740
LOC107456786	Group 9.2	0.981561	0.143107	0.838454	0.541687	LOC107456786	N-acetylglucosamine-1-phosphotransferase subunits alpha/beta	aug3.g8834
LOC107457070	Group 9.2	1.27611	0.321672	0.954435	0.58599	LOC107457070	AP-2 complex subunit alpha-2	aug3.g9061,aug3.g9060
LOC110283330	Group 9.2	0.867477	0.0153095	0.852167	0.378944	LOC110283330	uncharacterized LOC110283330	aug3.g21167,aug3.g11138
LOC122270632	Group 9.2	1.23575	0.223755	1.012	0.587473	LOC122270632	uncharacterized LOC122270632	aug3.g13667
LOC107436364	Group 9.3	1.56861	0.419465	1.14914	0.830196	LOC107436364	uncharacterized LOC107436364	aug3.g11494
LOC107437748	Group 9.3	1.57201	0.0876045	1.48441	0.886164	LOC107437748	adipolin	aug3.g12543	Pt-fam132B
LOC107439672	Group 9.3	1.57268	0.206917	1.36576	0.761493	LOC107439672	serine/threonine-protein kinase pim-3	aug3.g13957
LOC107439920	Group 9.3	1.53516	0.368235	1.16692	0.726036	LOC107439920	LIM and calponin homology domains-containing protein 1	aug3.g14125
LOC107440240	Group 9.3	1.51244	0.155703	1.35673	0.775009	LOC107440240	protein patched-like	aug3.g14374	Pt-patched (ptc)
LOC107441771	Group 9.3	1.67159	0.302827	1.36876	0.908724	LOC107441771	protein tiptop	aug3.g25516
LOC107442485	Group 9.3	1.85103	0.334951	1.51608	0.974994	LOC107442485	partitioning defective 3 homolog	aug3.g27669
LOC107444748	Group 9.3	1.84388	0.198972	1.6449	0.906656	LOC107444748	uncharacterized LOC107444748	aug3.g18068
LOC107447307	Group 9.3	1.65478	0.0498665	1.60492	0.79355	LOC107447307	uncharacterized LOC107447307	aug3.g21167
LOC107450690	Group 9.3	1.54649	0.279931	1.26656	0.88104	LOC107450690	uncharacterized LOC107450690	aug3.g25707
LOC107451335	Group 9.3	1.40157	0.178853	1.22272	0.704927	LOC107451335	fatty acid-binding protein	aug3.g3973
LOC107451464	Group 9.3	1.52299	0.132808	1.39018	0.792449	LOC107451464	transcription factor HES-4-A-like	aug3.g4026	Pt-hairy
LOC107451942	Group 9.3	1.9703	0.384749	1.58555	0.842873	LOC107451942	protein NDNF	aug3.g4413	Pt-NDNF
LOC107453447	Group 9.3	1.69266	0.400996	1.29167	0.861922	LOC107453447	sprouty-related, EVH1 domain-containing protein 2	aug3.g5499
LOC107453587	Group 9.3	1.49731	0.362086	1.13522	0.866072	LOC107453587	L-sorbose 1-dehydrogenase	aug3.g5600
LOC107454341	Group 9.3	1.84815	0.56288	1.28527	1.01709	LOC107454341	dystroglycan	aug3.g6203
LOC107454760	Group 9.3	1.83821	0.339832	1.49838	1.1308	LOC107454760	ankyrin repeat domain-containing protein 6	aug3.g24117
LOC107454846	Group 9.3	1.80676	0.309939	1.49682	1.08791	LOC107454846	RNA-binding protein fusilli	aug3.g10830	Pt-esrp
LOC107456324	Group 9.3	1.63956	0.392517	1.24704	0.917268	LOC107456324	LIX1-like protein	aug3.g8496
LOC107457180	Group 9.3	1.52713	0.0880412	1.43909	0.810321	LOC107457180	protein jagged-1	aug3.g9162,aug3.g9161
LOC110281924	Group 9.3	1.68875	0.120302	1.56845	0.911184	LOC110281924	triadin	aug3.g6466,aug3.g6465
LOC107436465	Group 9.4	1.36875	-0.00910857	1.37786	0.237361	LOC107436465	B-cell lymphoma/leukemia 11A	aug3.g26043	Pt-bcl11
LOC107436800	Group 9.4	0.967253	0.00628114	0.960972	0.339145	LOC107436800	uncharacterized LOC107436800	aug3.g11835
LOC107437564	Group 9.4	1.17255	0.0804929	1.09205	0.466297	LOC107437564	uncharacterized LOC107437564	aug3.g12420
LOC107437681	Group 9.4	0.913842	-0.00534999	0.919192	0.145539	LOC107437681	integrin alpha-PS2	aug3.g7077
LOC107438862	Group 9.4	1.30227	0.132273	1.17	0.453072	LOC107438862	sodium bicarbonate cotransporter 3	aug3.g13411
LOC107439682	Group 9.4	1.13832	-0.00981205	1.14813	0.190956	LOC107439682	transcription factor GATA-4	aug3.g26874
LOC107440074	Group 9.4	1.06565	-0.0058235	1.07147	0.118118	LOC107440074	uncharacterized LOC107440074	aug3.g407	Pt-RTP-B
LOC107440133	Group 9.4	1.0132	-0.00360886	1.01681	0.0739752	LOC107440133	twist-related protein 2-like	aug3.g14287	Pt-twi
LOC107440570	Group 9.4	1.08843	0.0572153	1.03122	0.421569	LOC107440570	uncharacterized LOC107440570	aug3.g14649,aug3.g10456
LOC107441450	Group 9.4	1.08604	-0.010195	1.09624	0.14703	LOC107441450	proto-oncogene tyrosine-protein kinase ROS	aug3.g9836,aug3.g22581
LOC107441572	Group 9.4	1.26459	0.00791837	1.25667	0.303972	LOC107441572	uncharacterized LOC107441572	aug3.g27330
LOC107442224	Group 9.4	0.953825	0.00907861	0.944746	0.174138	LOC107442224	dual specificity protein phosphatase 1	aug3.g27588
LOC107443668	Group 9.4	0.978606	-0.00304772	0.981654	0.231423	LOC107443668	metalloprotease TIKI2	aug3.g17382,aug3.g18676
LOC107443706	Group 9.4	0.951086	-0.0113348	0.962421	0.0826627	LOC107443706	cyclin-dependent kinase inhibitor 1	aug3.g17403,aug3.g8293
LOC107443762	Group 9.4	0.93858	-0.0093268	0.947907	0.178244	LOC107443762	dual specificity protein phosphatase 7	aug3.g526
LOC107444844	Group 9.4	1.35888	-0.00936344	1.36824	0.297788	LOC107444844	protein giant-lens	aug3.g839
LOC107445428	Group 9.4	1.18761	-0.00453587	1.19214	0.586597	LOC107445428	BMP and activin membrane-bound inhibitor homolog	aug3.g18541	Pt-BAMBI2
LOC107446220	Group 9.4	1.15426	-0.0107931	1.16506	0.559283	LOC107446220	transcription factor Sox-14-like	aug3.g24914,aug3.g24896	Pt-soxN
LOC107446595	Group 9.4	1.073	0.000791767	1.07221	0.388986	LOC107446595	uncharacterized LOC107446595	aug3.g1396
LOC107447504	Group 9.4	0.878378	-0.0173121	0.89569	0.218157	LOC107447504	homeobox protein Hox-B5b	aug3.g1787,aug3.g1786	Pt-ftz
LOC107447672	Group 9.4	1.55212	0.262545	1.28957	0.527204	LOC107447672	prominin-1	aug3.g15193,aug3.g20330,aug3.g15192
LOC107447678	Group 9.4	0.959978	-0.00441592	0.964394	0.260906	LOC107447678	homeobox protein MSH-D	aug3.g15189	Pt-msx1
LOC107447937	Group 9.4	0.913754	-0.00852491	0.922279	0.178441	LOC107447937	ras GTPase-activating protein nGAP	aug3.g20070,aug3.g11938
LOC107448880	Group 9.4	1.2206	0.059468	1.16114	0.386759	LOC107448880	endothelial transcription factor GATA-2-like	aug3.g20514	Pt-GATA1 (gataC)
LOC107448951	Group 9.4	1.01279	-0.00831941	1.02111	0.101897	LOC107448951	BTB/POZ domain-containing protein kctd15-like	aug3.g2480
LOC107450335	Group 9.4	1.08888	0.0274399	1.06144	0.41408	LOC107450335	zinc finger protein basonuclin-2	aug3.g3273	Pt-basonuclin-A
LOC107451211	Group 9.4	1.46861	0.159407	1.3092	0.481102	LOC107451211	ephrin type-B receptor 2	aug3.g3879	Pt-eph
LOC107451394	Group 9.4	1.27427	0.00467439	1.26959	0.292526	LOC107451394	frizzled-5	aug3.g4009	Pt-fz
LOC107452647	Group 9.4	1.55142	0.2777	1.27372	0.59842	LOC107452647	uncharacterized LOC107452647	aug3.g23644
LOC107452768	Group 9.4	1.11126	0.0185786	1.09268	0.28828	LOC107452768	cytokine receptor	aug3.g4975
LOC107452883	Group 9.4	1.24173	-0.00831964	1.25005	0.0795847	LOC107452883	achaete-scute homolog 1	aug3.g5047	Pt-asl-H
LOC107454132	Group 9.4	0.976402	-0.00190196	0.978304	0.261927	LOC107454132	toll-like receptor Tollo	aug3.g6063
LOC107454926	Group 9.4	1.34274	0.0997629	1.24297	0.632234	LOC107454926	bcl-2-like protein 1	aug3.g23010,aug3.g6695,aug3.g6694
LOC107455061	Group 9.4	1.04674	0.0419848	1.00476	0.330096	LOC107455061	myosin-I heavy chain	aug3.g337
LOC107455300	Group 9.4	1.17018	-0.00420152	1.17439	0.23525	LOC107455300	silk gland factor 1-like	aug3.g6985	Pt-fkh
LOC107455688	Group 9.4	1.35221	0.0266976	1.32551	0.41684	LOC107455688	uncharacterized LOC107455688
LOC107456525	Group 9.4	1.35623	0.0126803	1.34355	0.392844	LOC107456525	delta-like protein 1	aug3.g25248	Pt-Delta
LOC107457313	Group 9.4	1.17252	0.00198839	1.17053	0.313853	LOC107457313	transcription factor Sox-2	aug3.g11061	Pt-sox2-A
LOC107457564	Group 9.4	1.15176	-0.0105093	1.16227	0.242107	LOC107457564	homeobox protein OTX2	aug3.g25936	Pt-otx2
LOC122268898	Group 9.4	0.932604	-0.0170713	0.949676	0.139629	LOC122268898	uncharacterized LOC122268898	aug3.g2909
LOC122273574	Group 9.4	0.929643	-0.00523658	0.93488	0.20747	LOC122273574	serine protease 27-like	aug3.g12644
LOC107436894	Group 9.5	2.03706	0.339824	1.69724	1.31697	LOC107436894	zinc finger protein rotund	aug3.g394
LOC107437115	Group 9.5	1.74598	0.520485	1.2255	1.21215	LOC107437115	one cut domain family member 2	aug3.g26177
LOC107437245	Group 9.5	1.80309	0.659456	1.14363	1.29035	LOC107437245	protein PALS1	aug3.g12145	Pt-stardust1
LOC107437772	Group 9.5	1.92374	0.458361	1.46538	1.31427	LOC107437772	MICAL-like protein 2	aug3.g12570
LOC107439278	Group 9.5	1.93814	0.845161	1.09298	1.19329	LOC107439278	uncharacterized LOC107439278	aug3.g13670
LOC107440431	Group 9.5	2.07693	0.526376	1.55055	1.40763	LOC107440431	SEC14-like protein 2	aug3.g27058
LOC107442050	Group 9.5	2.07088	0.350983	1.71989	1.11371	LOC107442050	laminin subunit alpha-1	aug3.g16317	Pt-laminin-alpha-1
LOC107442925	Group 9.5	1.85785	0.334065	1.52379	1.28018	LOC107442925	bone morphogenetic protein 4-like	aug3.g16926	Pt-dpp
LOC107443047	Group 9.5	1.95939	0.792499	1.16689	1.20868	LOC107443047	serine/threonine-protein kinase 17A	aug3.g27830
LOC107446115	Group 9.5	2.10072	0.335598	1.76512	1.18922	LOC107446115	extracellular sulfatase Sulf-1	aug3.g18939
LOC107449190	Group 9.5	2.76787	0.998831	1.76904	1.46729	LOC107449190	uncharacterized LOC107449190	aug3.g2603
LOC107450063	Group 9.5	1.85713	0.566852	1.29028	1.33331	LOC107450063	homeobox protein Meis1	aug3.g3111
LOC107451348	Group 9.5	1.92626	0.78025	1.14601	1.42367	LOC107451348	uncharacterized LOC107451348
LOC107452613	Group 9.5	2.07389	0.869159	1.20473	1.36128	LOC107452613	lysine-specific demethylase 3B	aug3.g292
LOC107452884	Group 9.5	1.68199	0.605979	1.07601	1.16642	LOC107452884	mitochondrial uncoupling protein 2	aug3.g5048
LOC107453601	Group 9.5	1.75602	0.546473	1.20955	1.18596	LOC107453601	protein transport protein Sec24A	aug3.g5615
LOC107456521	Group 9.5	2.38601	0.557915	1.82809	1.45802	LOC107456521	ephrin-B2a	aug3.g25262
LOC107456830	Group 9.5	1.92933	0.125163	1.80416	1.12087	LOC107456830	serine-rich adhesin for platelets	aug3.g8856
LOC107456960	Group 9.5	2.28002	0.768119	1.51191	1.36235	LOC107456960	suppressor of cytokine signaling 2	aug3.g25340,aug3.g25341
LOC107436350	Group 11.1	3.07167	0.609432	2.46224	1.99288	LOC107436350	glypican-6	aug3.g11833,aug3.g11486	Pt-glypican6-B
LOC107436358	Group 11.1	2.94848	0.296648	2.65183	1.98719	LOC107436358	fasciclin-2	aug3.g11491
LOC107438758	Group 11.1	3.18042	1.15226	2.02816	2.23314	LOC107438758	epidermal growth factor receptor	aug3.g13345,aug3.g13344
LOC107442769	Group 11.1	3.43811	1.02494	2.41317	2.30077	LOC107442769	neurogenic locus Notch protein	aug3.g27737,aug3.g21218	Pt-Notch
LOC107442927	Group 11.1	2.73455	0.810843	1.92371	2.01854	LOC107442927	uncharacterized LOC107442927
LOC107443537	Group 11.1	3.42485	0.905725	2.51912	2.84368	LOC107443537	uncharacterized LOC107443537	aug3.g471
LOC107445480	Group 11.1	2.83865	1.05767	1.78099	2.01603	LOC107445480	uncharacterized LOC107445480	aug3.g31
LOC107445694	Group 11.1	2.37974	0.571543	1.8082	1.89568	LOC107445694	unconventional myosin-Vb	aug3.g9254,aug3.g6148,aug3.g21618
LOC107446842	Group 11.1	2.98611	0.509218	2.47689	1.72454	LOC107446842	uncharacterized LOC107446842	aug3.g1487,aug3.g1486	Pt-TET2
LOC107449611	Group 11.1	3.01816	0.613697	2.40446	1.9993	LOC107449611	protein dachsous	aug3.g2859
LOC107453597	Group 11.1	2.62923	0.169966	2.45927	1.62917	LOC107453597	fibroblast growth factor 8	aug3.g5611	Pt-fgf8
LOC107436524	Group 11.2	3.22368	0.176602	3.04708	0.649156	LOC107436524	amyloid beta A4 precursor protein-binding family B member 1-interacting protein	aug3.g11631
LOC107436847	Group 11.2	2.65045	0.0270648	2.62338	0.669193	LOC107436847	T-box transcription factor TBX20-like	aug3.g11865	Pt-h15-1
LOC107437526	Group 11.2	2.61352	-0.0189276	2.63245	0.477889	LOC107437526	fibroblast growth factor receptor 3	aug3.g26271	Pt-FGFRa
LOC107438641	Group 11.2	2.67646	-0.00340108	2.67987	0.781255	LOC107438641	transcription factor Sox-13	aug3.g13250
LOC107438841	Group 11.2	3.09571	0.118609	2.9771	0.720332	LOC107438841	fibroblast growth factor receptor 4	aug3.g26566,aug3.g26565	Pt-FGFRb
LOC107445228	Group 11.2	3.00438	-0.0129514	3.01733	0.802185	LOC107445228	protein gooseberry	aug3.g18397	Pt-prd2 (pax3/7B)
LOC107448645	Group 11.2	2.59078	0.0409694	2.54981	0.872182	LOC107448645	transcription factor Sp9	aug3.g2333	Pt-sp6-9
LOC107450281	Group 11.2	2.53857	-0.00650065	2.54507	0.349837	LOC107450281	phospholipase A2 group XV	aug3.g15560
LOC107452006	Group 11.2	2.71482	0.0767051	2.63812	0.936607	LOC107452006	transcription factor AP-2-beta	aug3.g23531	Pt-AP2-A
LOC107453612	Group 11.2	2.82589	0.00231244	2.82358	0.974536	LOC107453612	protein Wnt-8b-like	aug3.g5617	Pt-wnt8
LOC107456506	Group 11.2	2.83711	0.0452006	2.79191	0.398197	LOC107456506	uncharacterized LOC107456506	aug3.g8629
LOC107436691	Group 11.3	2.2255	0.169945	2.05556	1.33564	LOC107436691	uncharacterized LOC107436691	aug3.g11765
LOC107437305	Group 11.3	2.66011	0.113477	2.54664	1.07036	LOC107437305	zinc finger protein ZIC 4-like	aug3.g12202	Pt-opa
LOC107438714	Group 11.3	2.58365	0.450327	2.13333	1.50338	LOC107438714	transcriptional activator cubitus interruptus-like	aug3.g13321	Pt-ci
LOC107440157	Group 11.3	2.53326	0.03766	2.4956	1.17189	LOC107440157	zinc finger protein 423	aug3.g14296	Pt-znf423
LOC107440619	Group 11.3	2.61304	0.532341	2.0807	1.48281	LOC107440619	ETS domain-containing protein Elk-1	aug3.g9766
LOC107441660	Group 11.3	2.57383	0.504064	2.06977	1.21727	LOC107441660	unconventional myosin-Ie	aug3.g9845,aug3.g9846,aug3.g22123
LOC107443364	Group 11.3	2.39601	0.117902	2.27811	1.04843	LOC107443364	uncharacterized LOC107443364	aug3.g17172
LOC107443647	Group 11.3	2.55743	0.274245	2.28319	0.892984	LOC107443647	plexin-B	aug3.g17369
LOC107446080	Group 11.3	2.16062	0.141052	2.01957	0.866847	LOC107446080	cyclin-dependent kinase 20	aug3.g1238
LOC107448674	Group 11.3	2.30942	0.22037	2.08905	1.04008	LOC107448674	uncharacterized LOC107448674	aug3.g20402
LOC107449707	Group 11.3	2.33985	0.166518	2.17333	0.640878	LOC107449707	abnormal cell migration protein 10	aug3.g2910,aug3.g2911
LOC107450121	Group 11.3	2.21524	0.103318	2.11192	0.719615	LOC107450121	CD9 antigen	aug3.g10506
LOC107451344	Group 11.3	2.70515	0.374122	2.33103	1.3366	LOC107451344	protein c-ets-1-B	aug3.g3965,aug3.g3964	Pt-ets1
LOC107451579	Group 11.3	2.15935	0.0963523	2.063	1.09562	LOC107451579	E3 ubiquitin-protein ligase Rnf220	aug3.g4121	Pt-rnf220
LOC107452215	Group 11.3	2.70081	0.353908	2.34691	1.10676	LOC107452215	Krueppel-like factor 7	aug3.g4601
LOC107454167	Group 11.3	2.48598	0.0784818	2.40749	0.809444	LOC107454167	dorsal-ventral patterning protein Sog-like	aug3.g23966	Pt-sog
LOC107457179	Group 11.3	2.52378	0.403054	2.12073	0.885954	LOC107457179	CD109 antigen	aug3.g9168
LOC107457539	Group 11.3	2.25765	0.121854	2.13579	1.16635	LOC107457539	zinc finger homeobox protein 3	aug3.g11268
LOC107437002	Group 11.4	3.5411	0.262454	3.27865	1.86305	LOC107437002	adhesion G protein-coupled receptor L1	aug3.g9493	Pt-latrophilin-B
LOC107447180	Group 11.4	3.44793	0.00967294	3.43826	1.33772	LOC107447180	protein Wnt-5b-like	aug3.g1632	Pt-wnt5
LOC107450899	Group 11.4	4.02036	0.131223	3.88914	1.83949	LOC107450899	sal-like protein 1	aug3.g3675
LOC107451685	Group 11.4	3.22589	0.19123	3.03466	1.28175	LOC107451685	roundabout homolog 3	aug3.g10604	Pt-echinoid (ed)
LOC107451770	Group 11.4	3.74989	0.0162112	3.73368	0.518378	LOC107451770	uncharacterized LOC107451770	aug3.g4286
LOC107451809	Group 11.4	3.87738	0.0372687	3.84012	1.27155	LOC107451809	sonic hedgehog protein-like	aug3.g4322	Pt-hedgehog (hh)
LOC107455742	Group 11.4	3.17359	0.10517	3.06842	1.1983	LOC107455742	protein hunchback-like	aug3.g25126	Pt-hb
LOC107456035	Group 11.4	3.14455	0.020572	3.12398	1.1765	LOC107456035	homeobox protein B-H1	aug3.g8250	Pt-BarH1
LOC107457189	Group 11.4	3.19511	-0.0350954	3.23021	1.15356	LOC107457189	homeobox protein OTX2-A-like	aug3.g9172	Pt-otd (oc2)
