# Supplementary material for: Genome-wide quantitative dissection of an arthropod segmented body plan at single-cell resolution
Source: Commun Biol. 2025 Jun 11;8:913. doi: 10.1038/s42003-025-08335-x (PMC12159194; doi:10.1038/s42003-025-08335-x)
Supplement: Supplementary file 14 — Supplementary Data 12 [file 42003_2025_8335_MOESM14_ESM.xlsx]

## Sheet: DataS12
Data S12. First derivative values of 213 genes at 80 positions of the stage-7 expression profiles.
	1	2	3	4	5	6	7	8	9	10	11	12	13	14	15	16	17	18	19	20	21	22	23	24	25	26	27	28	29	30	31	32	33	34	35	36	37	38	39	40	41	42	43	44	45	46	47	48	49
LOC107436088	-0.11949	-0.164153	-0.143295	-0.0112423	-0.0346646	-0.108869	-0.0343775	0.0827318	0.1048	0.0252236	-0.0251093	-0.0314606	-0.0323186	-0.0406077	0.0393049	0.121498	0.0791565	0.0143742	-0.0549023	-0.0897392	-0.0555158	-0.0193243	0.0217744	0.0648187	0.0767917	0.0565616	0.0166166	-0.0272779	-0.0749343	-0.0887503	-0.0623285	-0.0333329	0.00345205	0.0416451	0.053892	0.0511157	0.0456356	0.0224199	-0.0120918	-0.0694201	-0.0708767	0.0320776	0.107326	0.0909621	-0.00817156	-0.0621308	-0.0251043	0.0594932	0.108615
LOC107436177	0.0540342	0.0559787	0.0304445	-0.0177737	-0.0174505	0.0122385	0.0244746	0.0155862	-0.00464224	-0.0203595	-0.0206829	0.00753168	0.0311392	0.0143824	-0.013324	-0.0139776	-0.00741168	-0.00736108	-0.0142933	-0.0208028	-0.00725904	0.00160763	0.00439966	0.0144984	0.00734632	-0.0148613	-0.0254307	-0.00059695	0.0383922	0.0405583	0.00245679	-0.0375104	-0.0330584	-0.00565267	0.0058709	0.00869754	0.00584413	-0.00257612	-0.0107418	-0.0103586	-0.00496628	-0.00204004	0.00368121	0.0196042	0.00821378	-0.0227426	-0.0213795	0.0171624	0.0408923
LOC107436212	-0.0962057	-0.0745783	-0.0166701	0.0105618	0.0129124	0.0307217	0.0273144	-0.00482633	-0.0290091	-0.033433	-0.0289046	-0.00972341	0.00149599	0.00283311	0.00188549	-0.00143136	0.00283685	0.00757619	0.00566002	-0.00416277	-0.027424	-0.0342027	-0.0122358	0.00472171	0.00374305	0.00128075	0.0042343	0.000724959	-0.00578152	-0.00460086	0.000424272	0.00182703	-0.00256595	-0.00823293	-0.0080615	-0.00401997	-0.000184207	0.00265317	0.00639251	0.0141126	0.0160708	0.00627287	-0.00516662	-0.0146243	-0.0146514	-0.0082461	0.00796023	0.0187239	0.00876261
LOC107436282	0.0807956	0.0423368	0.000234671	-0.0091607	0.0175438	0.0469759	0.026083	-0.0160567	-0.0400075	-0.0345883	-0.0395101	-0.0658005	-0.0791423	-0.0713849	-0.040687	-0.0099105	-0.00159386	0.00239407	0.00148656	0	0	0	0	0	-0.000147555	-0.00177883	-0.00219017	0.00360607	0.0119281	0.0175555	0.0149003	0.00261983	-0.00259035	-0.000832937	-0.00338214	-0.00947932	-0.0151218	-0.0148947	-0.00567762	0.0120155	0.0207263	0.0132526	0.000197922	-0.0122343	-0.011791	-0.000459099	0.0060427	0.000729104	-0.0106527
LOC107436465	0.0356111	0.0232985	0.0033069	-0.00220407	-0.0124191	-0.0194012	-0.00581067	0.00642024	0.0076399	-0.000969539	-0.00500792	0.00090547	0.00832569	0.0122204	0.000680478	-0.0124574	-0.0108723	-0.00647325	-0.00344758	-0.0012731	0.00215753	0.00130939	-0.00114593	0.00220455	0.00445527	-0.000610572	-0.00665464	-0.00571526	-0.0007092	0.00365497	0.0070242	0.00848609	0.0126545	0.0187882	0.0146606	-0.00426162	-0.0207219	-0.027798	-0.0291757	0.00848425	0.0811262	0.194504	0.329545	0.40539	0.23825	-0.135056	-0.418677	-0.367395	-0.102266
LOC107436595	0.010363	0.00246266	-0.00267301	0.0432292	0.0912966	0.0917835	0.0805824	0.0831345	0.0886636	0.0778231	0.0210623	-0.113403	-0.226685	-0.180478	-0.0589803	-0.00987432	-0.00510883	-0.000517053	0.00147612	0.00125039	0.000595913	-0.000353721	-0.000614864	0.00481119	0.00961362	0.00327638	-0.00492309	-0.00688199	-0.00427514	-0.000878021	0.000199466	2.6227e-05	0	0	0	-4.25136e-05	-9.19092e-05	-0.000984973	-0.00188442	0.00416142	0.00859775	0.00364	-0.00259446	-0.00742629	-0.00442775	0.000534063	0.00655668	0.00947394	0.00188287
LOC107436623	-0.110627	-0.0607052	-0.0353275	-0.0785074	-0.0885661	-0.0312683	0.0214473	0.0122578	0.00360652	0.0131354	0.0261093	0.0488748	0.0430501	0.00360247	0.0219251	0.0518467	0.0504893	0.0564075	0.0526335	0.0484078	0.0400632	0.00509417	-0.0241237	-0.0487877	-0.0585292	-0.00297491	0.0458682	0.0360479	-0.0124736	-0.0940827	-0.123966	-0.0742438	0.00312096	0.0666871	0.0714944	0.0233589	-0.0131194	0.0426207	0.130817	0.0956927	0.00331343	-0.0279713	-0.0304782	-0.031697	0.019227	0.0819791	0.0566829	-0.0578203	-0.0933866
LOC107436691	-0.112026	-0.127673	-0.133069	-0.184935	-0.237474	-0.135844	0.0408874	0.139688	0.166237	0.208391	0.218796	0.176152	0.0690733	-0.0644961	-0.0749202	-0.0418013	-0.0489707	-0.0357044	0.00946175	0.0246642	-0.0533047	-0.148279	-0.151277	-0.065427	0.0323225	0.0919643	0.121903	0.141808	0.146875	0.0879237	-0.0395047	-0.124124	-0.152491	-0.18411	-0.186922	-0.167257	-0.118105	0.0993002	0.371493	0.422577	0.272844	0.0108692	-0.262729	-0.463527	-0.329902	0.0780361	0.358442	0.323227	0.119791
LOC107436695	-0.00162259	-0.00676211	-0.00632135	0.00294029	0.00850346	0.00205624	-0.00540259	-0.00463317	0.000993299	0.0124336	0.0147138	0.00683843	-0.00355542	-0.00745252	-0.00772655	-0.0133011	-0.010947	-0.000839032	0.00825859	0.00939717	-0.00517696	-0.0142553	-0.00313643	0.00994437	0.0110742	0.00813204	0.00687399	0.00105155	-0.00653806	-0.00995867	8.80166e-05	0.0154162	0.00907783	-0.0075933	-0.0139259	-0.0131739	-0.00930374	-0.00195447	0.00389507	0.00227145	0.00832276	0.0193223	0.0108739	-0.0132264	-0.0184104	-0.00352293	0.00581918	0.0147457	0.0198235
LOC107436783	-0.154857	-0.203352	-0.211394	0.0137838	0.210729	0.217908	0.192812	0.149089	0.110859	0.0861944	0.0566399	0.0203662	-0.0366136	-0.122703	-0.167455	-0.156839	-0.139194	-0.157297	-0.252514	-0.328402	-0.332429	-0.223994	-0.015036	0.134754	0.156299	0.0833199	0.0203584	-0.006295	-0.033704	-0.0581265	-0.057103	0.0151651	0.12101	0.192942	0.208787	0.175553	0.123922	0.0288173	-0.102984	-0.318368	-0.438102	-0.284695	-0.0181535	0.212655	0.157435	-0.097	-0.26777	-0.161622	0.0561599
LOC107436847	0.0312931	0.0253176	-0.00719307	-0.0291094	-0.0202187	0.0032598	0.0264828	0.0199328	0.00013709	-0.0212377	-0.0224313	0.00658825	0.043969	0.0775855	0.114385	0.0941624	-0.0111372	-0.0860119	-0.11914	-0.0949303	0.00801059	0.21748	0.488499	0.69295	0.751729	0.616718	0.400511	0.113905	-0.191146	-0.359261	-0.441314	-0.425755	-0.230509	-0.0137728	0.0233773	-0.144203	-0.319445	-0.376068	-0.35418	-0.249773	-0.135652	-0.0585072	0.0190358	0.0889207	0.0470546	-0.0372861	-0.0292513	0.0174544	0.019945
LOC107437002	-0.0238347	-0.0421314	0.0289693	0.112346	0.0843112	0.0881517	0.0920802	0.0281931	-0.0173551	-0.00124391	-0.0144933	-0.118385	-0.238136	-0.296247	-0.226987	-0.0783845	0.0513307	0.137767	0.17783	0.194888	0.194691	0.183291	0.157754	0.126862	0.116767	0.16583	0.212143	0.175762	0.114012	0.0537195	-0.0382295	-0.109972	-0.143681	-0.178331	-0.185143	-0.141378	-0.108068	-0.155155	-0.257254	-0.337964	-0.293101	-0.117783	0.0218246	0.00823257	-0.0800731	-0.106354	-0.0479079	-0.0529837	-0.108404
LOC107437265	0.00225266	-0.0027068	-0.00609301	-0.00202056	0.00023932	0	-0.00132964	-0.0115263	0.00194177	0.0548917	0.0981743	0.13287	0.1342	0.0627132	-0.0529192	-0.13743	-0.145829	-0.110656	-0.0428792	0.0091175	0.00863806	-0.000708023	0.000532419	0.00645763	0.00872992	0.000891333	-0.00716036	-0.00727835	-0.00269057	0.00275469	0.004923	0.00315797	-0.00042983	-0.00380291	-0.00426937	-0.00221279	-0.000292274	0.000905503	0.00328114	0.00746476	0.00605713	-0.00294854	-0.00845032	-0.00420871	0.00592062	0.00799279	0.00148411	-0.00394538	-0.00452845
LOC107437266	0.0152477	0.0111396	-0.00127828	-0.00244462	-8.97858e-05	-0.00758566	-0.00222572	0.0344666	0.0943215	0.156966	0.175693	0.131844	0.0691838	0.0894035	0.0611655	-0.0705125	-0.136173	-0.152	-0.135674	-0.113796	-0.110701	-0.072747	-0.0231254	-0.00917048	0.00451176	0.0285791	0.0391171	0.0131534	-0.0242786	-0.0339213	-0.00959804	0.0199078	0.0160443	-0.00443334	-0.0132756	-0.0149113	-0.011726	0.00309197	0.0150841	0.00386599	-0.00530529	0.000629827	0.00485054	0.00150676	-0.00195722	0.00223777	0.00197088	-0.00273827	-0.00292966
LOC107437305	0.00943372	-0.0863506	-0.156374	-0.117194	-0.0144468	0.0882264	0.124371	0.169008	0.174769	0.138691	0.10675	0.0843345	0.0805237	0.0868284	0.0450155	0.00406476	0.0364276	0.0518302	-0.00681654	-0.114175	-0.302497	-0.365161	-0.200663	-0.0185518	0.0994491	0.180644	0.185452	-0.00518194	-0.264334	-0.377735	-0.353901	-0.228216	0.0219773	0.279525	0.376716	0.320972	0.237054	0.15631	0.072367	-0.13306	-0.335364	-0.294188	-0.0570986	0.265287	0.320341	0.036628	-0.301499	-0.251201	0.118987
LOC107437526	0.00557521	0.0185053	-0.0125075	-0.0347848	0.015177	0.0236332	-0.00485813	-0.0152644	-0.0103295	-0.000374773	-0.000315103	-0.0100386	-0.0148538	0.0229057	0.0443543	0.00683813	-0.0295024	-0.0394789	-0.0159931	0.0127226	0.033417	0.0362306	0.00941069	-0.0171023	-0.0191989	-0.00975988	-0.00963436	-0.0109919	-0.0052169	-7.43932e-05	0.00145686	0.0110567	0.0309287	0.0433664	0.0320425	-0.00847606	-0.0459374	-0.035773	-0.00373766	0.00676981	0.0123649	0.0190754	0.0080207	-0.00965847	0.00761489	0.0302304	0.013816	-0.023095	-0.045847
LOC107437564	0.0528789	0.0487953	0.0925071	0.117155	0.0278779	-0.0488724	-0.0546938	-0.0355072	-0.0164223	-0.00566332	-0.0111026	-0.0496302	-0.0829554	-0.0572654	-0.0173096	-0.0129167	-0.00381361	0.00854577	0.00248075	-0.0102066	-0.0379501	-0.0235623	0.0251847	0.0351924	0.0203458	-0.00274984	-0.01304	-0.0107684	-0.00534403	0.0365131	0.0817472	0.0824858	0.0458097	0.00743027	-0.00528721	-0.00586395	-0.00704487	-0.0562788	-0.132115	-0.0776715	0.0390083	0.0937813	0.0966617	0.0178049	-0.051607	-0.0625373	-0.0333238	0.0544358	0.108209
LOC107437755	0.0759286	0.061994	0.0308216	-0.00304486	0.0013477	0.0117454	-0.0158747	-0.0505477	-0.0526337	-0.0187339	0.00307602	0.00768628	0.0181836	0.0198447	0.00141828	-0.018064	-0.0301122	-0.0145526	0.038912	0.0701226	0.0446741	-0.00790504	-0.0519059	-0.0453644	-0.0027408	0.0314822	0.0421464	0.0221494	-0.00508622	-0.000911248	0.0055973	0.0113175	0.0154021	0.00631024	0.0267703	0.10074	0.158889	0.124362	0.0527408	-0.00958363	-0.0468435	-0.0231072	0.0244464	0.0570994	0.00997999	-0.0852941	-0.0936471	-0.0718524	-0.0800551
LOC107437772	-0.0117543	-0.0394351	-0.0345433	0.0141272	0.0326475	0.0441634	0.0362046	0.00537838	-0.0191378	-0.0483224	-0.054816	-0.0211943	0.0212232	0.00838393	-0.0853465	-0.103004	0.00167524	0.0719515	0.0572255	-0.00376036	-0.108386	-0.141912	-0.074531	-0.0585678	-0.0768268	-0.0379845	0.0195369	0.0352797	0.00935819	-0.0268673	-0.0458158	-0.0519166	-0.0397142	-0.0224284	-0.0182472	-0.0274843	-0.0316824	-0.000311758	0.0493604	0.116037	0.12252	0.0117025	-0.111909	-0.178376	-0.0515046	0.139858	0.1777	0.0974879	0.00483667
LOC107437910	-0.00984188	-0.00328729	0.0309696	0.0302288	-0.00516891	-0.0151104	-0.0192109	-0.0178078	-0.0110457	-0.0034033	-8.73134e-05	-0.00258693	0.00135426	0.0123933	0.0107556	-0.0025777	-0.0110702	-0.0105345	-0.00179623	0.00832408	0.0120676	0.00330591	-0.0015316	0.0171868	0.028755	0.00146004	-0.0285196	-0.0238896	-0.00733426	-0.00804445	0.00105612	0.0255596	0.0261726	0.0143759	0.00402475	-0.0102639	-0.0189523	-0.0202993	-0.0234832	-0.0101986	0.00791392	0.00965693	0.00751022	0.00517463	1.52166e-05	-0.0048069	-0.00369934	0.00423805	0.0193674
LOC107437937	0.127871	0.111415	0.0200605	0.00563478	0.112205	0.163327	0.142016	0.085516	0.0294368	-0.0371241	-0.095331	-0.134996	-0.147851	-0.0788776	-0.038272	-0.0540734	-0.0386102	-0.0202133	-0.0167204	-0.00717369	0.0541791	0.0877479	0.0322803	-0.0363982	-0.0696622	-0.0417228	0.00456266	0.0289091	0.0502589	0.0613857	0.0545013	0.0279224	0.00694657	0.00231032	-0.0109485	-0.0403041	-0.0676104	-0.0804242	-0.0747266	-0.0321234	0.00840811	0.0169355	0.0108231	-0.00154216	-0.0101666	-0.0125006	0.000188044	0.0147957	0.0152525
LOC107437962	0.0935652	0.0510093	-0.0871372	-0.207812	-0.0691882	0.105384	0.064604	-0.0631107	-0.103454	-0.0192475	0.0201147	-0.018049	-0.0735478	-0.0774808	-0.0405804	0.0233426	0.0796508	0.0529726	-0.0625561	-0.141778	-0.0692144	0.0490256	0.0969362	0.0635708	-0.000728287	-0.0465777	-0.0660662	-0.0761691	-0.0768497	-0.0322837	0.0540265	0.123118	0.0867882	-0.000271515	-0.0387423	-0.050207	-0.0511286	-0.0722467	-0.123018	-0.0914133	0.0143516	0.073573	0.0712805	0.0219405	-0.0284959	-0.0226594	0.0184213	0.00244379	-0.0604281
LOC107438015	0.0130275	0.00885135	0.0166577	0.0685796	0.0464703	-0.027201	-0.0541317	-0.0729397	-0.07156	-0.068763	-0.0633267	-0.0503599	-0.0314145	-0.000971332	0.00996711	0.0249615	0.0571868	0.0529414	-0.00198157	-0.049244	-0.039259	-0.026617	-0.0328274	-0.0300028	-0.00887386	0.0157405	0.0204259	0.00754218	-0.00485849	0.00349579	0.014282	0.0134044	0.00598574	-0.00378335	-0.000190626	0.0148665	0.036089	0.0811677	0.141181	0.209953	0.24512	0.183119	0.0417085	-0.105166	-0.0563902	0.0897237	0.0967522	-0.0201892	-0.0828356
LOC107438084	0.0795644	0.179699	0.232558	0.0599696	-0.000831164	0.163978	0.213624	0.023716	-0.118134	-0.106647	-0.0792561	-0.0376772	-0.0772928	-0.195504	-0.194449	-0.115897	-0.0814235	-0.0790586	-0.0925698	-0.0857365	-0.0427641	-0.0118473	-0.00792178	-0.00325091	0.00317641	0.00202895	-0.00113862	0.00132214	0.00469654	0.00545861	0.00471076	0.0031042	-0.00031023	-0.00103471	0.00403392	0.0157018	0.0233395	0.00454879	-0.0296439	-0.0292212	-0.00844189	-0.00414883	-0.0029042	0.00260808	0.00305656	0.00148289	0.00185295	2.7678e-05	0.00146592
LOC107438261	0.0363615	0.0259572	-0.0079357	-0.0186709	0.0305592	0.0433036	0.0169122	0.0301869	0.0346016	0.00836285	-0.00963404	-0.0112568	-0.0050436	-0.0167296	-0.0414954	-0.0145259	0.033813	0.0468337	0.0453172	0.026372	-0.0164121	-0.0653322	-0.088138	-0.0201094	0.0742385	0.0858447	0.053963	0.00970765	-0.0351974	-0.077289	-0.106239	-0.0953069	-0.0486553	-0.00146233	0.0177987	0.0226314	0.0258317	0.0272194	0.0260738	-0.00966229	-0.0350901	-0.0038636	0.0202036	0.0171245	-0.00271163	-0.0222407	-0.0258322	-0.00645701	0.0187379
LOC107438301	0.0758983	0.0585381	0.0257619	0.0451714	0.0232732	-0.065855	-0.0789987	-0.0198818	0.0128853	1.95644e-05	-0.00498894	-0.000517801	0.00186674	-0.0268683	-0.0541327	-0.0227405	0.00581976	-0.000587229	-0.0232736	-0.0354827	-0.00625049	0.0496182	0.101899	0.11377	0.0776013	-0.00464504	-0.0699771	-0.0644066	-0.0384454	-0.0097241	0.00502577	0.00160261	-0.0161323	-0.043588	-0.0445789	-0.0229195	0.000931457	0.00772535	-0.00691547	-0.000142814	0.0510461	0.0980026	0.101075	0.0580923	-0.000856914	-0.00475425	0.018232	0.057799	0.0892845
LOC107438387	0.00610267	0.0136047	0.0108297	-0.0101697	-0.0132922	-0.000704577	0.0065294	0.00661431	0.00183676	-0.00446396	-0.00731679	-0.00288392	0.000514981	0.000156262	0	0	-0.000112121	-4.38176e-05	0.00132591	0.00334056	0.00489824	0.00495127	0.00126116	-0.00412076	-0.00634631	-0.0117052	-0.0100163	0.0203117	0.0603072	0.095425	0.126475	0.101906	0.0207817	-0.0499084	-0.0814581	-0.0787038	-0.0635744	-0.0420806	-0.0113576	0.014036	0.00880035	-0.0212723	-0.0389216	-0.0359352	-0.013143	0.0101086	0.0112193	0.000841017	-0.0102162
LOC107438641	-0.263696	-0.268908	-0.184892	-0.0235697	0.0496129	-0.00994003	-0.0482371	0.0336233	0.0752996	0.00232496	-0.0362788	0.0159879	0.148738	0.371833	0.372255	0.15965	0.0644038	0.0773853	0.160066	0.19227	0.0809763	0.0100966	0.0266308	-0.0442933	-0.199686	-0.39008	-0.512866	-0.439827	-0.297709	-0.168986	-0.0590566	-0.00144346	0.0194648	0.0278158	0.0276699	0.00639975	-0.0145344	-0.0250662	-0.0317348	-0.0414913	-0.0342649	0.00375226	0.0354447	0.0354302	0.00953245	-0.0135779	-0.00287262	0.0199336	0.0091824
LOC107438714	-0.0355078	-0.0466797	-0.0403859	-0.0303342	0.0378995	0.144039	0.135812	0.0393957	-0.0580631	-0.15075	-0.183897	-0.117541	-0.0407058	-0.0429943	-0.156696	-0.163655	0.0185918	0.147032	0.165783	0.119415	0.0116817	-0.12546	-0.241118	-0.239403	-0.117538	0.0804267	0.218213	0.164869	0.0648534	0.0271534	0.00124724	-0.0145631	-0.0288078	-0.063199	-0.0938386	-0.133229	-0.151076	-0.0324804	0.158399	0.249425	0.210037	0.0763398	-0.0874377	-0.231291	-0.166988	0.0795456	0.212816	0.0727878	-0.132095
LOC107438732	0.00911701	0.00141698	-0.00935374	0.00204958	0.0553623	0.0595558	0.0197106	0.0302374	0.019024	-0.0374253	-0.0585332	-0.0308848	0.0561761	0.0934399	0.0495867	0.0339818	0.0360627	0.0430399	0.0574299	0.0480124	-0.0316469	-0.0758448	-0.0373429	0.0171664	0.063122	0.0404123	-0.00697288	-0.0149923	-0.00549698	0.0433664	0.0753642	0.0440815	0.0116109	-0.00226732	0.00319297	0.0318938	0.0564409	0.06642	0.0863939	0.0842609	0.0368826	-0.00563008	0.00689319	0.0669944	0.0605778	-0.0272975	-0.0974451	-0.0930212	-0.0574798
LOC107438760	-0.0887307	-0.0900781	-0.027092	0.0427333	0.0220235	0.0515164	0.119403	0.106536	0.0488663	-0.0248248	-0.0628988	-0.0460897	-0.0169652	0.0297233	0.0797127	0.080337	0.027282	-0.022363	-0.0516101	-0.0531398	-0.00959732	0.0313189	0.0364411	-0.0193926	-0.0819902	-0.0253266	0.070743	0.090912	0.062215	0.0022138	-0.0392256	-0.0523036	-0.0570865	-0.0366098	-0.00441001	0.0320224	0.0669779	0.0986795	0.125414	0.094853	0.0192559	-0.0233042	-0.0313808	-0.0466527	-0.0869175	-0.0717819	0.020278	0.00126826	-0.10513
LOC107438776	-0.0335826	-0.0223844	0.00307439	0.0201247	-0.00738977	-0.0301834	-0.00257177	0.0280715	0.0243441	-0.00680007	-0.0201629	-0.00532757	0.00710723	-0.0021611	-0.0228266	-0.0224121	0.000800837	0.0114321	-0.00106759	-0.00967807	0.000349407	0.0205268	0.0350445	0.0210211	-0.00387337	0.00457987	0.0252356	0.0174375	-0.0049226	-0.0275296	-0.0298066	-0.0034515	0.0184572	0.0226579	0.0120881	-0.0153622	-0.0388955	-0.0389701	-0.0239919	-0.00844476	0.00103265	0.0142069	0.028158	0.0279348	0.0225585	0.0024527	-0.035155	-0.03194	0.00956955
LOC107438830	-0.103504	-0.122609	-0.107477	-0.0959456	-0.0912007	-0.0584435	-0.048998	-0.0692174	-0.0791853	-0.0411584	-0.0131633	-0.000872517	-0.0101895	-0.0480002	-0.0568635	-0.0242033	0.0355834	0.0768316	0.0674339	0.0336326	-0.0452769	-0.083358	-0.00352177	0.0642826	0.0763843	0.103185	0.105959	-0.00304087	-0.148098	-0.149062	0.0111504	0.16509	0.148132	0.0537594	0.00292836	-0.0338112	-0.0491086	-0.0449992	-0.0398601	0.00267785	0.0887335	0.175356	0.166109	-0.0111396	-0.12618	-0.0654736	0.0232898	0.045911	0.001263
LOC107438948	0.0282846	0.0680767	0.064876	-0.00687073	0.01004	0.0962586	0.12794	0.0929677	0.0551912	0.0255643	-0.00250353	-0.0164209	-0.0439666	-0.0678996	-0.056246	-0.0120342	0.0925284	0.133013	0.0112688	-0.113623	-0.185742	-0.161045	-0.0527499	0.0202162	0.0759436	0.147438	0.1917	0.139146	0.0293097	-0.0841686	-0.139353	-0.121311	-0.102035	-0.0960741	-0.0792903	-0.0430381	0.0140714	0.139692	0.287565	0.248313	0.0738426	-0.0847099	-0.197708	-0.243244	-0.17408	-0.0512794	-0.026612	-0.034717	0.0183745
LOC107439034	0.0303957	0.0291622	0.00455713	-0.0157114	-0.00460608	0.00168647	-0.000266501	0.0060475	0.00912577	0.00492487	0.00388931	0.00247733	0.0049271	-0.00561328	-0.0106519	0.0050918	0.00743085	0.00235847	0.000739152	-0.00024234	-0.00349297	-0.00655431	-0.00367271	-0.00469583	-0.00907947	-0.00480363	0.000996262	-0.00371626	-0.0131974	0.00266584	0.0494819	0.0670897	0.0176652	-0.0434376	-0.0558101	-0.0127614	0.0342878	0.0386882	0.0305893	0.0257108	0.0435681	0.0938949	0.0814533	-0.0257632	-0.110145	-0.107921	-0.0293515	0.0331001	0.0208454
LOC107439143	-0.0019276	0.014862	0.0338951	-0.00103179	-0.0204045	0.0020113	0.00855329	0.0181301	0.0167864	-0.00259971	-0.0157958	-0.0219803	-0.0120642	-0.00360686	-0.00824156	0.00547668	0.035807	0.052232	0.0558602	0.0577442	0.0489868	0.0167868	-0.0377086	-0.0773474	-0.0620729	-0.00494418	0.0292208	0.00516652	-0.0381499	-0.0477043	-0.000794919	0.0832889	0.114421	0.0989001	0.0948031	0.102938	0.110224	0.0944555	0.0426976	-0.0692966	-0.146155	-0.102311	-0.027297	-0.00815775	-0.0349843	-0.0368277	-0.0075063	-0.0300003	-0.0702689
LOC107439303	-0.015963	-0.00805562	-0.0596398	-0.137905	-0.0750215	0.0418063	0.0872111	0.0848017	0.0596138	0.0354275	0.0186994	0.01902	-0.0247605	-0.118872	-0.147385	-0.0964822	-0.0131706	0.0459589	0.0700852	0.063803	-0.014955	-0.118628	-0.184725	-0.19812	-0.156104	-0.0596592	0.0349036	0.0710088	0.0783789	0.0635371	0.0242013	-0.0227566	-0.109002	-0.199219	-0.206478	-0.139594	-0.0547791	0.0736718	0.22414	0.314617	0.2631	0.0579404	-0.159495	-0.303022	-0.228248	0.0157689	0.219639	0.192503	0.00994704
LOC107439606	0.025391	0.0298597	0.0165383	-0.0157075	-0.0142353	-0.00705052	-0.0150034	-0.000327427	0.0116641	0.00674898	0.00581966	0.0134856	0.0197394	-0.000187315	-0.0180655	-0.0114918	-0.00193936	0.000373816	-0.0117193	-0.0146996	0.00294327	0.00920221	-0.00172942	-0.00946087	-0.00966941	-0.00719052	-0.00569634	-0.00144457	0.00666425	0.019516	0.0196503	0.00352366	-0.00564166	-0.00582305	-0.00421632	-0.00272873	-0.00364571	-0.006908	-0.0070412	0.00317542	0.00945846	0.00296544	0.00237832	0.0146792	0.0113562	-0.00382985	-0.0120973	-0.00503515	0.00487726
LOC107439785	0.00925678	0.0147686	0.0168777	-0.00410552	-0.0158207	0.0867282	0.222518	0.270761	0.295979	0.353331	0.337745	0.185699	-0.03478	-0.213674	-0.303923	-0.340346	-0.328608	-0.271445	-0.146828	-0.0451107	-0.0252354	-0.028131	-0.016732	0.00146654	0.00596254	-0.00220266	-0.00870663	-0.00592558	-0.000806435	0.000456888	0	-0.000179185	0.00458405	0.0120316	0.0114653	0.00110256	-0.00807632	-0.00692912	0.00113265	0.00292693	-0.00375383	-0.00564404	-0.00107862	0.0010723	0.00490184	0.00651661	-0.00157338	-0.00942965	-0.00742955
LOC107440074	0.00126636	-0.00073905	-0.0137136	-0.0182668	-0.00471946	0.00176838	0.00284735	0.00755452	0.00903738	0.00497067	-0.000487667	-0.00728496	-0.0120286	-0.00640611	0.0037643	0.00454616	0.00585599	0.00904301	0.00592946	0.00262131	-0.00219124	-0.00723645	-0.00742213	-0.00816019	-0.00698113	0.00188526	0.00947628	0.0101242	0.00608351	-0.00450368	-0.0107736	-0.00446384	0.000746871	0.00105161	-0.000152332	-0.002726	-0.00365843	-0.00318681	-0.00406873	0.00695035	0.0176627	0.0112264	0.000503579	-0.00885618	-0.00486371	0.000642388	-0.00230938	-0.000573744	0.00616403
LOC107440157	-0.182422	-0.209569	-0.216388	-0.0468734	0.177108	0.207424	0.148965	0.142471	0.109213	0.0242612	-0.0219914	0.00827845	0.0439353	-0.0586348	-0.173006	-0.141925	-0.0673211	-0.0181448	0.0071029	0.00653661	-0.0217641	-0.147305	-0.272536	-0.234512	-0.100779	0.106205	0.269261	0.25708	0.193312	0.155731	0.0464449	-0.124664	-0.277765	-0.377914	-0.357727	-0.222499	-0.0820472	0.0554878	0.209572	0.404465	0.472881	0.242195	-0.144168	-0.521675	-0.369776	0.127634	0.35163	0.176891	-0.113055
LOC107440240	0.0198163	0.0387403	0.0458544	0.14425	0.286138	0.329974	0.2775	0.131682	0.0293757	-0.00650291	-0.0187537	-0.00424551	-0.0208618	-0.0978352	-0.144012	-0.0997904	-0.0165784	0.0328305	0.0336575	0.0195228	-0.00405774	-0.0127628	0.0217527	0.0758269	0.116051	0.166398	0.184046	0.0805355	-0.0761027	-0.244876	-0.35649	-0.328014	-0.189752	-0.0378189	0.0193479	-0.02063	-0.065913	-0.0654362	-0.0561216	-0.064473	-0.0624933	-0.0331274	0.00331567	0.0302736	0.00189708	-0.0297961	-0.00790074	-0.00982549	-0.0223148
LOC107440570	0.0726315	-0.022616	-0.102064	-0.075131	-0.036291	-5.95811e-05	0.00595176	-0.0201795	-0.0332008	-0.0106758	0.00875584	0.0290179	0.0429512	0.0433466	0.00879627	-0.0355681	-0.0404789	-0.0219338	0.0164409	0.0428298	0.0267318	0.0079733	0.0175852	0.0402195	0.0671433	0.0807506	0.064563	0.0077795	-0.0563578	-0.0504753	-0.0187318	-0.014931	0.0101656	0.0552923	0.0633145	0.0137843	-0.0375994	-0.0565438	-0.0477678	0.0216338	0.0767502	0.0528696	0.00757196	-0.0290862	-0.0414254	-0.0408835	-0.0376768	-0.00353113	0.041439
LOC107440711	-0.0140612	-0.00322862	0.0163234	0.0107371	-0.0132087	-0.0183896	-0.00843194	8.29314e-05	0.00260732	0.00262529	0.00309965	0.00272934	0.00102578	-0.00378152	-0.00495352	0.00370946	0.00732561	0.0159785	0.0356701	0.0625342	0.118729	0.185891	0.182295	0.106118	0.0439116	0.0477641	0.0588517	-0.0182753	-0.130686	-0.172949	-0.183688	-0.166592	-0.105397	-0.0534219	-0.0203484	-0.00787718	-0.000807573	-0.000877746	-0.00458214	0.00164843	0.00732874	0.00416054	-0.00194856	-0.0070563	-0.00654661	0.0032214	0.0102289	0.0034764	-0.00735601
LOC107440811	-0.116459	-0.136411	-0.0606804	-0.00531714	-0.135491	-0.163595	-0.0322374	0.0802229	0.0721557	-0.045606	-0.105939	-0.0744527	-0.0308867	0.00251111	0.0446262	0.067641	0.0343049	0.00728478	0.0288177	0.048621	0.0253473	-0.0174951	-0.02852	-0.0257598	-0.0295494	-0.00194809	0.0347731	0.0229231	-0.0194482	-0.0335432	0.00388844	0.0833403	0.124405	0.10885	0.0669457	-0.0300001	-0.114941	-0.110403	-0.065641	0.0202643	0.112403	0.1423	0.132475	0.0821399	-0.057747	-0.120614	-0.00328888	0.00416413	-0.107878
LOC107440837	-0.167845	-0.113495	-0.0441001	-0.0465077	-0.0162983	0.0267935	0.0255364	0.0404352	0.0393289	0.00847314	-0.0202582	-0.0475857	-0.0365269	0.0198953	0.0158899	-0.021519	-0.0228822	0.00786812	0.066717	0.0821266	0.0343347	-0.0111737	-0.0388647	-0.0643448	-0.0810205	-0.0157587	0.0728383	0.0670546	0.0308291	0.0188005	0.00131041	-0.0168011	0.00533459	0.0331	0.0250104	-0.0238885	-0.0699619	-0.0494406	0.0232815	0.0632706	0.0239473	-0.0470301	-0.0506244	0.0389218	0.0929288	0.0698166	0.0213885	-0.0376528	-0.0805013
LOC107440849	-0.00472625	0.00981964	0.0135843	-0.0228683	-0.0471611	-0.0300683	-0.0178057	-0.0434121	-0.0271059	0.0667798	0.127125	0.127412	0.0910104	0.0492002	0.0523427	0.0855803	0.110437	0.0866336	0.0039278	-0.0584575	-0.0282487	0.0152226	0.00658686	-0.0468194	-0.105654	-0.102405	-0.0753656	-0.073052	-0.0769378	-0.0835586	-0.0591907	-0.00576935	0.012128	0.010087	0.012508	0.00566992	0.000695648	-0.0137332	-0.03939	0.0277333	0.0690365	-0.0330371	-0.101258	-0.0625367	0.0431313	0.0942941	0.0272697	-0.0492609	-0.0527505
LOC107440892	0.0471232	0.0393654	-0.00167231	-0.0577833	-0.0526347	0.00324269	0.0317953	0.0334359	0.0174031	-0.0198867	-0.036404	-0.0254801	0.00399248	0.019857	-0.000645816	-0.0110917	-0.00435108	-0.00250222	-0.00607945	-0.00776783	-0.00221683	0.00648754	0.00928417	0.0102868	0.00984337	0.00203618	-0.00369256	-0.00138641	0.00122185	-0.00805496	-0.018201	-0.00236484	0.0208846	0.0253318	0.013624	-0.0146699	-0.0381713	-0.0267158	0.00400178	0.0255082	0.0292227	0.0168468	-0.00532067	-0.0328786	-0.026308	0.00543824	0.0199854	0.0109494	-0.0145706
LOC107441035	-0.0461193	-0.0406265	-0.022878	-0.0121541	-0.00324996	0.000621166	-0.00572008	-0.00596196	-0.00465851	0.00320786	0.008632	0.00653645	0.000361287	-0.0165181	0.00307286	0.0412872	0.0477106	0.045484	0.0358275	0.0193936	-0.0118263	-0.0430791	-0.0315755	-0.00678246	-0.00761171	-0.017749	-0.0146595	0.0196651	0.0504862	0.020856	-0.00409422	0.0125046	0.00490842	-0.0182246	-0.013515	0.0366502	0.0848353	0.0728623	0.0202581	-0.0264992	-0.0239194	0.028845	0.0582517	0.0330493	-0.00165341	-0.0543476	-0.104508	-0.0861532	-0.0233785
LOC107441150	-0.0336884	-0.0232314	-0.00734069	-0.000809826	0.00213673	0.000722688	-0.00346827	-0.00289736	-0.000857263	-4.6326e-05	0.000193448	8.19473e-05	0	0	0	0	0	0	0	0	0	0	0	-0.000165005	0.000319701	0.00485502	0.00864777	0.00346064	-0.00475886	-0.00781835	-0.00531144	-0.000368459	0.001072	2.28093e-05	3.03124e-05	1.33498e-05	5.25399e-07	0	0	0	-0.000445609	-0.000257852	0.00168409	0.00333345	0.0115799	0.0148069	0.000654982	-0.0134258	-0.0149644
LOC107441380	0.0104724	-0.00535924	-0.0193867	-0.0140351	-0.0166568	-0.0108377	0.00805629	0.0139834	0.0123633	0.0128575	0.0154069	0.0218258	0.0202006	-0.010601	-0.0240668	0.00348658	0.0308953	0.0380097	0.0228218	0.00656186	-0.00842732	0.0019908	0.031789	0.0429999	0.0562924	0.0856137	0.114902	0.113005	0.0788345	0.0356032	0.0198662	0.0410874	0.0404024	0.0121182	-0.0138988	-0.0500824	-0.0695194	-0.0134771	0.0865416	0.103477	0.0161884	-0.0942615	-0.130231	-0.0604776	-0.0345541	-0.0578267	-0.0753025	-0.0887214	-0.0811815
LOC107441543	-0.0185454	0.0106904	0.00746698	-0.0648983	-0.10391	-0.0816241	-0.0435126	-0.00129637	0.0143314	-0.00572979	-0.0222268	-0.0430477	-0.0249967	0.00274489	-0.0129099	-0.00991146	-0.0302623	-0.0536765	-0.0241878	0.0107571	0.0686555	0.0635217	0.0183308	0.0417067	0.0572492	0.0163488	-0.0291082	-0.0319522	0.00117834	0.0793514	0.146309	0.160487	0.151882	0.142396	0.122042	0.0628115	0.00894302	-0.00520462	-0.00833977	0.0200957	0.00567183	-0.0596963	0.00906206	0.200223	0.220764	0.0483432	-0.127333	-0.14197	-0.0283657
LOC107441660	-0.154745	-0.240926	-0.297151	-0.175089	-0.0321601	-0.0138061	-0.0507456	-0.0304941	-0.032548	-0.0888576	-0.102649	-0.0517808	0.0181306	0.018612	-0.0965497	-0.141662	-0.0657137	-0.0062541	0.0400284	0.0528398	0.0153995	-0.0133132	-0.0100763	0.0218926	0.0507891	0.00281358	-0.0709363	-0.061394	-0.0054465	0.0311758	0.0408627	0.0192982	-0.00541861	-0.0126569	-0.0172024	-0.0202434	-0.0140509	-0.00165794	0.00528559	0.0986791	0.196671	0.16892	0.0245357	-0.211273	-0.18741	0.0153654	0.0716951	0.0511986	0.0577438
LOC107441771	0.106783	0.0817521	0.00483279	-0.0416406	-0.0368895	0.0377815	0.0907885	0.0180902	-0.0402797	-0.0546415	-0.0399806	0.00485464	0.0405908	0.0632634	0.0147757	-0.0616057	-0.074089	-0.0376328	0.0402972	0.0820007	0.0323215	0.0447276	0.153313	0.210958	0.194348	0.170042	0.142975	0.0441896	-0.0928103	-0.204312	-0.262788	-0.226707	-0.107485	0.00661927	0.0423828	-0.00442454	-0.0558766	-0.0560033	-0.0333374	-0.037609	-0.0632299	-0.0436938	0.0716272	0.242112	0.223433	0.00255458	-0.181031	-0.124837	0.023331
LOC107441868	0.0100264	0.0200534	0.0302434	0.0171741	-0.000526373	0.0133634	0.0581392	0.105644	0.113963	0.0935871	0.072479	0.0423108	0.0125522	-0.0215461	-0.0412003	-0.057399	-0.0969599	-0.101565	-0.0367456	0.0131583	-0.0115161	-0.0504544	-0.0657949	-0.0570054	-0.0192608	0.031956	0.0752216	0.103119	0.101393	0.027274	-0.0581421	-0.0558865	0.00718768	0.0633891	0.0918261	0.120715	0.138308	0.104326	0.0295621	-0.114334	-0.205261	-0.127402	0.0121489	0.142971	0.113766	-0.0614356	-0.202799	-0.202159	-0.0972526
LOC107441893	0.00845548	0.00750761	0.01475	0.0234532	0.0490378	0.0939167	0.110302	0.0777826	0.0385189	0.0170947	0.00817832	0.0247285	0.0257203	-0.0185253	-0.107821	-0.1614	-0.127439	-0.0813219	-0.0472167	-0.0306543	-0.0414325	-0.0352635	-0.00885871	0.00272287	0.00248065	0.00268804	0.00507661	0.00352117	-0.000285686	-0.00382219	-0.00561742	-0.00297884	-0.000785197	-0.00137648	-0.000870675	0.00127231	0.00426169	0.00927528	0.0145225	0.00887513	-0.00467393	-0.0121349	-0.0103708	-0.00566868	-0.00181257	0.000391075	0.0088869	0.0132365	0.00280186
LOC107442050	-0.0330827	-0.0416592	-0.0341508	-0.121449	-0.163406	-0.0693484	-0.0130488	0.0276406	0.037772	0.00547055	-0.00711512	0.0232133	0.083173	0.218462	0.214598	0.0645662	0.00500295	-0.0079998	-0.0161139	-0.0166623	-0.00859379	0.0619058	0.128682	0.101411	0.0281255	-0.0505205	-0.100451	-0.105283	-0.0845866	-0.0519042	-0.0316882	-0.032899	-0.0307768	-0.0231809	-0.0206521	-0.0338076	-0.0483526	-0.048843	-0.0404598	-0.0147825	0.00018979	0.0074735	0.0615424	0.152212	0.186524	0.0854454	-0.0684901	-0.135459	-0.0534543
LOC107442208	-0.155671	-0.169023	-0.185766	-0.108553	-0.0254111	-0.0710467	-0.155246	-0.184275	-0.161949	-0.13362	-0.102864	-0.0674873	-0.032582	-0.0260509	-0.0122615	0.0263711	0.0353321	0.0167475	-0.0243034	-0.049376	-0.0352552	-0.0252856	-0.0139674	0.00951818	0.0163416	-0.00311433	-0.0164965	0.00326489	0.0336825	0.0558515	0.0658074	0.0736391	0.0631841	0.0287826	0.000725155	-0.0340552	-0.0509195	0.0378326	0.176906	0.21014	0.159728	0.0770224	-0.0308481	-0.117056	-0.163559	-0.121769	-0.000972183	-0.000597579	-0.0878123
LOC107442309	-0.00572629	-0.0263517	-0.0316805	0.00681355	0.0114199	-0.0146124	-0.0188638	-0.00743124	0.00366326	0.0119653	0.0162299	0.0121864	0.000997099	-0.014637	-0.012254	0.000433545	0.00743922	0.00908994	0.000444055	-0.0050712	-0.000555197	0.0091734	0.0103211	-0.00584827	-0.017	-0.00247776	0.0137741	0.00693553	-0.00564233	0.000522151	0.0126017	0.0159608	0.00628335	-0.012454	-0.0169432	-0.000503353	0.0141913	0.0125258	0.00723387	-0.0167482	-0.0326314	-0.00579329	0.0269672	0.0457561	0.0364976	-0.00106237	-0.0414281	-0.0480754	-0.021304
LOC107442497	0.316762	0.291215	0.177139	0.127881	0.154628	-0.061363	-0.357904	-0.450257	-0.394597	-0.283446	-0.198442	-0.141095	-0.0598246	0.00574125	0.0141568	0.00677371	-0.00177631	-0.00809052	-0.00924245	-0.00810867	0.00080119	-4.16314e-05	-0.0053005	0.0109412	0.0215911	0.00814069	-0.00644987	-0.00892969	-0.00210607	0.00203591	-0.00543978	-0.0093783	-0.00680205	-0.00480058	-0.00112742	0.0032968	0.0057057	-0.000482657	-0.00871323	0.0096284	0.0272203	0.0145295	-0.00411772	-0.0142286	-0.00720082	0.0103137	0.0233835	0.00453486	-0.0319959
LOC107442769	-0.0044578	-0.0539615	-0.086678	-0.037557	-0.0375267	-0.04734	-0.0165942	0.00538528	-0.000671702	-0.0454531	-0.0571867	-0.0375006	0.0087386	0.0787256	0.087464	0.0595375	0.0214166	-0.025561	-0.0638601	-0.0461161	0.0818058	0.239958	0.327582	0.378328	0.437086	0.466407	0.425577	0.269803	0.0800614	-0.0528071	-0.145548	-0.175681	-0.128515	-0.0747455	-0.0583086	-0.0704677	-0.0751888	-0.011825	0.0754153	0.0306939	-0.0756375	-0.145233	-0.24586	-0.377791	-0.400432	-0.240598	-0.039555	-0.00319688	-0.0963685
LOC107443537	0.0642679	0.0188948	-0.0740225	-0.0315972	0.0860792	0.0993034	0.0854294	0.072744	0.028877	-0.0432416	-0.0652827	0.00896191	0.0755372	0.0485321	-0.0135787	-0.0357773	-0.025186	-0.0221641	-0.0488422	-0.0530167	0.0109735	0.0690077	0.0683029	0.0211414	-0.0370356	-0.0354269	0.0138613	0.0774372	0.127731	0.097637	0.0389677	0.0470949	0.0712751	0.0560946	0.010287	-0.0761741	-0.141852	-0.0896249	0.0204834	0.0847963	0.100391	0.047143	-0.0580473	-0.145285	-0.080677	0.0377074	-0.0149403	-0.040419	0.0492503
LOC107443591	-0.0382927	-0.0756049	-0.0658856	-0.031088	-0.0785957	-0.0812549	-0.0202219	0.0776576	0.116147	0.0267502	-0.0493545	-0.102757	-0.0840634	0.0902234	0.138814	0.0286854	-0.0317061	-0.0669522	-0.0952638	-0.0942683	-0.0224489	0.0365068	0.0299278	0.0218149	0.0204859	-0.0081303	-0.0550774	-0.0799757	-0.070505	-0.0234798	0.0142811	-0.0122673	-0.0419734	-0.0279134	0.00317777	0.0517272	0.0829551	0.0159741	-0.103753	-0.0964458	0.0501561	0.192397	0.188419	0.0212849	-0.0921813	-0.0786322	-0.0580118	-0.0396224	-0.0141409
LOC107443647	-0.120675	-0.0792156	-0.0482988	-0.114613	-0.123181	-0.127306	-0.188522	-0.217822	-0.203468	-0.125642	-0.0769963	-0.0789055	-0.0730766	-0.0302971	0.164905	0.412163	0.547058	0.566916	0.461309	0.316015	0.15197	0.0242741	-0.0543696	-0.146833	-0.252922	-0.408691	-0.531703	-0.5006	-0.401919	-0.285948	-0.15219	-0.0659042	-0.0444829	-0.0397414	-0.0281805	-0.0220529	-0.00734487	0.024882	0.0439779	0.0389282	0.028535	0.0182962	0.027253	0.0511147	0.134376	0.27402	0.410956	0.494658	0.482774
LOC107443668	-0.0228844	-0.0173778	-0.0201505	-0.0196127	-0.00242331	0.00143711	-0.00199051	0.00371964	0.00493869	-0.00275738	-0.00629696	-0.00303206	0.00435798	0.00709146	0.00416237	0.00617079	0.0320069	0.0498451	0.0285598	0.00115055	-0.0302471	-0.0329819	0.0022329	0.0294329	0.0471443	0.0870661	0.123884	0.109338	0.0551905	-0.0698577	-0.175585	-0.14589	-0.0483422	0.0274438	0.0384326	-0.0105618	-0.0552345	-0.0472867	-0.0268527	-0.0104255	0.00404217	0.00362783	-0.00216463	-0.00536107	0.00041164	0.00630051	0.00218235	-0.00377	-0.00450432
LOC107443706	0.00968159	0.0295807	0.008539	-0.00898499	0.00353887	-0.0117401	-0.0128881	0.00759148	0.0137356	-0.0174617	-0.0310589	-0.00772407	0.0154673	0.0155316	-0.00600044	-0.0233572	-0.018846	-0.00974144	-0.00521822	0.00235421	0.0142541	0.0173551	0.0152971	0.0045964	-0.00920289	-0.00509135	0.00274127	0.000568613	-0.00853911	-0.0136761	-0.00896529	-0.000771063	-0.00295996	-0.0109102	-0.00959189	0.00292534	0.0144075	0.0143021	0.0121237	0.010478	0.0128968	0.0162525	0.00565977	-0.0100499	-0.017515	-0.00907225	0.00520235	0.00759748	0.00713172
LOC107443762	-0.14148	-0.0822744	0.0249039	-0.00970516	-0.0751276	-0.0110837	0.0268111	-0.0082086	-0.028167	-0.00823002	0.00777456	0.0093262	-0.00569607	-0.0403601	-0.0384279	0.00531779	0.0306572	0.0257559	-0.00785573	-0.0342987	-0.0255461	-0.0223825	-0.0166569	0.0119596	0.0248211	0.0222361	0.0177157	-0.00213456	-0.0251784	-0.0365639	-0.0278565	-0.0067804	0.000504827	0.00139285	0.00357636	0.000338876	-0.00215817	-0.00367077	-0.00391884	0.0162214	0.0235147	-0.00289469	-0.0231856	-0.0253909	-0.0109559	0.00175899	0.00928181	0.0165336	0.019338
LOC107443911	-0.0406463	-0.033424	-0.0393053	-0.0870049	-0.0976758	-0.0565807	-0.0369295	-0.0297331	-0.0404327	-0.0621987	-0.0666046	-0.05953	-0.0557949	-0.118795	-0.190474	-0.153603	-0.0552972	0.0214641	0.0658848	0.067543	-0.000166943	0.00459572	0.0605936	0.0226925	-0.0366519	-0.0108733	0.0423008	-0.00678532	-0.115101	-0.168723	-0.152876	-0.069227	0.0092354	0.0459726	0.0899321	0.140915	0.17649	0.119413	0.00272225	-0.0301244	0.0212956	0.0825006	0.116187	0.095155	-0.0290037	-0.177533	-0.205278	-0.104667	-0.0408001
LOC107443967	-0.0108288	0.01	0.0113267	-0.0228458	-0.0014164	0.0230588	-0.00551007	-0.0301914	-0.0299062	-0.0132032	0.0017191	0.0189829	0.0332853	0.018351	-0.0113535	-0.0185565	0.00738855	0.022827	-0.00602793	-0.0266724	-0.00659987	0.0287511	0.0361408	0.00866352	-0.0223152	-0.0295679	-0.018494	-0.00446157	0.00945092	0.00141413	-0.0197031	-0.0226546	-0.00587411	0.0122606	0.0184028	0.0130608	0.00429323	-0.0129883	-0.0327708	-0.00888295	0.0509277	0.0802441	0.0400335	-0.0443228	-0.0479155	0.0097695	0.0156142	0.00424716	0.0153782
LOC107443983	0.011973	-0.0063924	-0.0185583	-0.00493948	0.00313126	-0.0012716	-0.00654313	-0.0063305	-0.00456617	-0.00121848	0.00166215	0.00386992	0.00454161	0.000542602	-0.00302099	-0.00041486	0.00372379	0.0032549	-0.00331398	-0.00678693	0.000359134	0.00518828	0.00351742	0.000423922	0.00259682	0.0131158	0.0171618	0.00404101	-0.0148748	-0.0190542	-0.0119742	-0.00498694	0.00644492	0.0172938	0.0156586	0.00080973	-0.0123382	-0.0091801	0.00373759	0.00405119	-0.00646196	-0.0110414	-0.00692641	0.00444312	0.0191124	0.0175633	-0.00794025	-0.0129249	0.00467367
LOC107444058	0	-0.000451386	0.000752868	0.00508735	0.0133098	0.00885995	-0.00614925	-0.0137031	-0.00807336	0.0104698	0.0161547	-6.56929e-05	-0.0162346	-0.00145156	0.0220839	0.0138052	-0.0120724	-0.0240637	-0.0124879	0.00259769	0.0110156	0.0192092	0.0318997	0.034937	0.0192388	0.00143887	-0.0013902	0.0258481	0.0556537	0.0329132	-0.00355395	-0.0175948	-0.00350718	0.0278514	0.0277846	-0.00894679	-0.0457657	-0.0658256	-0.0766941	-0.0416259	-0.00243334	-0.00601319	-0.00236242	0.0289089	0.0298218	-0.00512158	-0.0338906	-0.030919	-0.00255776
LOC107444068	0.0340507	0.0180193	-0.00778438	-0.00818172	0.000721655	-0.00489873	-0.00993134	-0.0104873	-0.00421116	0.0132858	0.020599	0.0100936	-0.00567246	-0.0189354	-0.0156382	-0.003933	1.07354e-05	0.00718858	0.0252555	0.0361946	0.0285294	0.0107784	-0.00202353	-0.00578398	-0.000578659	0.0135044	0.0211357	0.0120268	-0.000535483	0.0136264	0.0294718	0.0258602	0.0319901	0.0462577	0.0416629	0.000853728	-0.0380091	-0.053794	-0.051046	0.0834085	0.23292	0.199804	0.0098342	-0.249262	-0.26241	-0.0932689	-0.0200083	-0.0277672	-0.0370324
LOC107444121	0.00751054	0.00341498	-0.000827562	0.0014055	-0.00323651	0.000587383	0.0140902	0.0101398	-0.00139564	-0.0125644	-0.015891	-0.00627994	0.000356831	0.00312298	0.00540082	0.00249362	-0.00365682	-0.00568938	0.00260125	0.00873165	0.0038236	-0.00359185	-0.00778238	-0.00579858	0.00181575	-0.000321265	0.000402663	0.0381229	0.088969	0.106075	0.0818994	0.0352464	0.000107758	-0.0145103	-0.0125615	0.0127683	0.0286233	-0.000938895	-0.0518368	-0.0662426	-0.0574827	-0.0663113	-0.0702019	-0.0444887	-0.011315	0.00305663	0.00720719	0.00503497	-0.00225321
LOC107444253	-0.0257536	-0.00400306	0.0104146	-0.00655068	-0.00985577	-0.00175057	0.00661857	0.0212074	0.0175134	-0.012194	-0.0267229	-0.0161869	0.0122184	0.0743576	0.104966	0.074346	0.0113098	-0.043195	-0.0633416	-0.0614671	-0.0110001	0.0562934	0.0811752	0.0360617	-0.0376386	-0.0757128	-0.0785184	-0.0487321	-0.0144607	-0.000342282	0.00739284	0.00479404	-0.0030456	-0.00737324	-0.00858209	-0.00579372	-0.00168277	0.00311866	0.00814698	0.00554548	-0.00318009	0.00485717	0.0388142	0.0724611	0.029882	-0.0360118	-0.0384229	-0.00643426	0.0282293
LOC107444455	-0.0689587	-0.112564	-0.128522	-0.111039	-0.103291	-0.0485071	-0.000898438	-0.00437148	-0.0117646	0.0226387	0.0326233	-0.0137251	-0.106977	-0.22294	-0.208366	-0.0994083	-0.0598446	-0.0349657	0.0541026	0.119937	0.0851326	-0.00881534	-0.0915815	-0.115182	-0.0825813	-0.0227847	0.0299518	0.0542456	0.0469722	0.0140001	-0.0236367	-0.0240556	0.0219584	0.0569603	0.0312972	-0.0719214	-0.151482	-0.0677744	0.102566	0.204525	0.16193	0.0145583	-0.112363	-0.190488	-0.136481	-0.0150244	0.0625523	0.0580484	0.00897659
LOC107444504	-0.0174304	-0.0439172	-0.051231	0.0102203	0.024491	-0.0114512	-0.0129781	0.0170718	0.0373583	0.0236328	0.00375088	-0.0221552	-0.0500388	-0.0368283	-0.0225942	-0.0185958	0.00203998	0.0017946	-0.0201373	-0.0278365	0.011361	0.029786	0.00104931	-0.0259854	-0.0328623	-0.00419556	0.0238963	0.0184997	0.00277088	-0.0110326	-0.0170924	-0.0140943	-0.00907737	-0.00378262	0.00249882	0.0141089	0.0242724	0.0273456	0.0271356	0.00930657	-0.0088155	0.00341199	0.0283471	0.0452031	0.0283231	0.00361247	-1.31537e-05	0.0211809	0.0966082
LOC107444558	-0.0628556	-0.049202	-0.00891004	0.0154458	0.000833121	-0.00831915	0.000328114	0.00944562	0.00838032	-0.00124183	-0.00153747	0.011301	0.0317458	0.0312905	0.0177862	0.030859	0.0549743	0.0756797	0.103098	0.108026	0.0807685	-0.0119033	-0.127845	-0.141519	-0.0697557	0.0203703	0.0645887	0.016299	-0.0520959	-0.0296832	0.052034	0.100581	0.0701096	-0.000450113	-0.0443875	-0.0772133	-0.069311	0.0863762	0.326998	0.49901	0.436931	0.0980038	-0.299588	-0.593205	-0.388869	0.0870654	0.285957	0.143002	-0.102963
LOC107444665	0.0683353	0.0369094	0.078447	0.0664236	-0.0998635	-0.115728	0.0045923	0.0461275	0.00513434	-0.0630172	-0.111929	-0.12193	-0.126707	-0.0728807	-0.0138943	-0.0251757	-0.0497284	-0.0507767	-0.0153888	0.0136196	0.0128802	0.00506726	-0.0020594	-0.00773464	-0.00695532	-0.00330651	-0.00147842	-0.000802709	-0.000661976	0.00162951	0.0040354	0.00337546	0.000500921	-0.00207348	-0.00200304	0.000398712	0.00269751	0.00362195	0.0034536	0.000976497	-0.00335326	-0.00753403	-0.00529685	0.00456586	0.00525888	-0.00159684	-0.00471841	-0.00323632	-0.00280895
LOC107444682	-0.0893839	-0.102952	-0.0946813	-0.0257616	0.00716262	-0.00083776	0.00860682	0.0281019	0.0249212	-0.0170509	-0.0280835	0.00724995	0.0505504	0.0469411	-0.00836429	-0.0307119	0.0238896	0.0732337	0.0679839	0.0400208	-0.0127694	-0.0531387	-0.0527959	-0.0606215	-0.0779933	-0.0506991	-0.00859268	0.00986413	0.0171709	-0.0127282	-0.0485707	-0.0384767	-0.0098002	0.00643469	0.00498109	-0.0113688	-0.0207571	0.00465615	0.0350462	0.0189755	-0.0188671	-0.038656	-0.0174455	0.0412156	0.0619614	0.0271967	0.00527954	0.0194069	0.0388778
LOC107444744	0.0262653	0.011596	-0.0145373	-0.0116375	0.00509828	0.0659459	0.126437	0.105142	0.0763981	0.0681192	0.0378208	-0.033989	-0.126754	-0.159017	-0.103967	-0.0449068	-0.00827464	0.0108167	0.00534926	-0.00401046	-0.005545	-0.00865189	-0.00985009	-0.00548789	-0.00409325	-0.0005686	0.00671382	0.0101982	0.012846	0.0114291	-0.000272442	-0.0101943	-0.0057379	0.0016016	0.00292998	8.35838e-06	-0.00503584	-0.00963461	-0.0101789	0.00323021	0.0138147	0.00650619	-0.00597791	-0.0159971	-0.00916728	0.00264356	0.00924925	0.013367	0.00361497
LOC107444955	-0.257365	-0.18038	-0.0719003	-0.0623434	-0.0644963	-0.0369776	-0.0233796	-0.00628641	0.0110449	0.0299175	0.0435302	0.0438732	0.0269606	-0.0246483	-0.0597629	-0.0515994	-0.0340417	-0.0153133	0.0150437	0.0386915	0.0285282	0.00395937	-0.00710386	0.00857762	0.0217395	-0.00852433	-0.0404445	-0.014584	0.0314324	0.022194	-0.0145575	-0.0322651	-0.0248164	-0.00160636	0.00722219	-7.40849e-05	-0.0079541	-0.00638004	-0.0054709	0.00159879	0.0180466	0.0276474	0.0235949	0.00773367	0.00806913	0.0155154	0.000785653	-0.0166014	-0.0108303
LOC107445228	0.0122432	0.00152682	-0.0100922	-0.00616961	0.0118573	0.0130377	-0.00426297	-0.00824341	-0.00490914	-0.0015205	0.00273832	0.00983495	0.025174	0.0266742	-0.00388096	-0.0258846	-0.0228518	-0.0150127	-0.00834391	-0.00439572	-0.00115512	-0.000452993	-0.000659005	0.0125073	0.0217257	0.000394493	-0.0212119	-0.00601158	0.0262751	0.032023	0.0136275	-0.00738532	-0.0172472	-0.0160337	-0.0137109	-0.0084617	-0.00389161	-0.00220955	-0.00442384	0.00397715	0.0179113	0.0215711	0.0135118	-0.00733776	-0.0162703	-0.0108199	-0.00456087	0.00708225	0.0274705
LOC107445255	0.00267708	0.0240906	0.0375179	-0.00426858	-0.0255876	-0.00644543	-0.00227925	-0.00506354	-0.00350728	7.87823e-05	0.00257123	0.00312872	0.00368072	0.00751294	0.00519719	-0.00373262	0.000972216	0.00925257	0.00669991	0.000457734	-0.0108424	-0.0138482	-0.00592825	-0.00636247	-0.00649375	0.0222203	0.0493704	0.0274471	-0.01035	-0.0222463	-0.0124812	0.00388988	0.00271406	-0.0109445	-0.0145577	-0.0135498	-0.0111844	9.19854e-05	0.0177196	0.0244665	0.0217232	0.00877686	-0.014114	-0.0296426	-0.0263222	-0.00123566	0.0215565	0.0198977	0.00405449
LOC107445280	0.191191	0.155307	0.0353755	0.077663	0.128175	0.0425998	0.0358461	0.0566258	0.0206839	-0.0992463	-0.11537	0.034755	0.163783	0.133548	-0.0187348	-0.100931	-0.0403644	-0.00110591	-0.0139129	-0.0245916	-0.0649026	-0.103639	-0.0748859	0.0406018	0.139982	0.0784299	-0.021138	-0.0160164	0.0581402	0.162054	0.179728	0.0649103	-0.0357775	-0.0544961	-0.0402364	-0.0212043	-0.0183599	-0.0641953	-0.0923568	0.0969654	0.178186	-0.0522157	-0.200195	-0.146884	-0.0319458	-0.0202804	-0.064584	-0.146903	-0.236399
LOC107445428	-0.113039	-0.0972892	-0.0759256	-0.0339234	-0.0219872	-0.0521301	-0.060322	-0.0738917	-0.0617331	-0.00884532	0.0438103	0.102263	0.131553	0.0955641	0.0130307	-0.0428095	-0.0485594	-0.0508563	-0.0502468	-0.043614	-0.0290548	0.0147381	0.0680468	0.0818253	0.0419721	-0.0691324	-0.16559	-0.162052	-0.123596	-0.0929888	-0.0234522	0.0635246	0.0579553	-0.0018419	-0.0256029	-0.0220118	-0.00192122	0.0201489	0.00973837	0.0275109	0.08616	0.118114	0.142553	0.151317	0.0572067	-0.0625792	-0.116729	-0.0443219	0.0751143
LOC107445619	-0.0154944	-0.021418	-0.00420289	0.00414162	0.00032494	0.00902491	0.00589172	-0.00470463	-0.0127804	-0.0085909	-0.00687355	-0.00845495	-0.0102099	-0.00667258	-0.000243538	0.000893244	2.50857e-06	0.00246595	0.0105647	0.0143194	0.00512138	-0.00876556	-0.0116284	-0.00187055	0.00477712	-0.000720957	-0.00783461	-0.00593737	-0.000826544	0.000625717	-3.48024e-06	0.000162587	0.00474735	0.00954575	0.00854799	0.00409403	0.000111106	0.00414085	0.017381	0.0164908	0.0100813	0.00938694	-0.000725234	-0.00896391	-0.015599	-0.0194192	-0.0240764	-0.0149358	0.00355064
LOC107445627	-0.0134354	-0.0492561	-0.0579463	0.00129955	0.0180557	0.0027041	0.0338454	0.0874885	0.091367	0.0514805	0.0127861	-0.0205559	-0.0472869	-0.0607706	-0.0426553	-0.0180868	-0.0160947	-0.00977347	0.0148438	0.0250757	-0.00655915	-0.0422313	-0.048818	-0.0335869	-0.0162121	-0.00708058	-0.000918771	-0.00206934	-0.00419965	0.00847076	0.0160041	0.00996506	-0.00180683	-0.0130438	-0.012141	-0.00240174	0.00548024	0.00361652	-0.000353846	0.00219577	0.00777934	0.0108624	0.00835273	-0.000597718	-0.0187253	-0.0233827	0.00192029	0.00887479	-0.0100993
LOC107445628	-0.245311	-0.258675	-0.167182	-0.0231735	0.0341344	0.0338049	0.017835	0.0621654	0.093651	0.0648226	0.0587709	0.0904269	0.154937	0.186532	0.0618531	-0.0791071	-0.108345	-0.0688683	0.0350504	0.0898284	0.0174987	-0.0664612	-0.030522	0.0827269	0.115177	0.00289709	-0.128695	-0.187058	-0.182392	-0.0675146	0.0668678	0.0986571	0.0527334	0.00752958	-0.00298554	-0.00830535	-0.0118116	-0.0230918	-0.0257829	0.04639	0.110695	0.0763974	-0.0071349	-0.094745	-0.10225	-0.0486984	-0.0306777	-0.0606127	-0.0920215
LOC107445649	0	-0.000983368	0.0049488	0.0123666	0.00156661	-0.0107462	-0.00839964	-0.00129724	0.0018001	-0.000132543	-0.00094683	-7.07308e-05	0.00438413	0.0104725	0.00567928	-0.0042732	-0.00945878	-0.00797896	0.00237433	0.00818844	0.00231203	-0.00114564	0.000297587	0.00010238	-0.00169815	-0.00333747	-0.00274341	-0.00116461	-0.000116065	0	0	0	0	0	0	0	0	0	0	0	0	0	0	0	0	0	0	0	0
LOC107445973	0.00323012	0.00223705	-0.00731573	-0.0259965	-0.0329769	-0.0154542	0.0153872	0.0337602	0.0192444	-0.0184427	-0.0324436	-0.000919065	0.0179421	-0.0111395	-0.0331843	-0.00819853	0.034757	0.0415515	-0.00389272	-0.0371224	-0.0199175	0.00384022	0.00876778	0.0211591	0.0497011	0.0885656	0.11379	0.0825808	0.0312626	0.00313822	-0.026394	-0.022754	0.00330013	0.00787914	0.0142333	0.0232176	0.0317531	0.0471238	0.0570065	0.0491232	0.0316862	-0.00834204	-0.0759155	-0.161415	-0.147513	-0.0465997	0.00587485	-0.0281538	-0.0871979
LOC107446080	-0.193473	-0.248757	-0.316862	-0.205222	-0.0195325	0.00398025	-0.0641355	-0.101933	-0.0738547	0.00589308	0.0500506	0.0384263	0.0181357	0.0134359	0.021989	0.0295502	0.0124712	-0.00172147	0.0217692	0.0319778	0.00909757	-0.0144074	-0.0303756	-0.0456957	-0.0628144	-0.046139	0.00246653	0.0368226	0.0485364	0.0235387	-0.00983204	0.01071	0.0278248	0.00814814	0.00628336	0.0227337	0.0416324	0.0792774	0.119353	0.0790707	0.0226369	0.0103477	-0.0166275	-0.0642525	-0.124504	-0.0932545	0.072793	0.233406	0.295564
LOC107446082	0.0207975	-0.0277622	-0.0883609	-0.00586665	0.0602315	0.0575602	0.0970742	0.0619676	0.00125746	-0.0169677	-0.0276232	-0.0278996	-0.0745274	-0.128023	-0.0487389	0.0841764	0.206122	0.253704	0.161791	0.0365436	-0.123694	-0.155027	-0.0256487	0.0397111	0.028242	-0.000972857	-0.0171354	-0.0683299	-0.140554	-0.140037	-0.0801907	-0.000637285	0.0515652	0.066275	0.0608959	0.00822881	-0.0362301	-0.0309899	0.0108857	0.0871082	0.110922	0.0348929	-0.0603094	-0.133765	-0.120524	-0.0555705	-0.0448687	-0.0501732	-0.0367685
LOC107446178	0.0125071	0.0128396	0.00105514	-0.0126065	-0.00188811	0.00760737	0.00105364	-0.00545336	-0.00613073	-0.00140249	0.00124016	0.000599058	0	0	0	0	0	0	0	0	0	-0.000255351	-0.001384	0.0028639	0.0116412	0.0101705	0.001099	-0.0075898	-0.0129565	-0.00593916	0.0016002	0.000749894	7.92702e-08	0	0	0	0	0	0	0	0	0	0	0	-0.000336383	0.000754658	0.00981891	0.0112423	-0.00105266
LOC107446208	0.014476	0.018439	0.00911587	-0.015841	-0.00446029	0.0163415	0.0107148	5.77462e-05	-0.00672105	-0.00688309	-0.00693255	-0.0029801	-0.00210301	0.000393819	0.010233	0.00732868	-0.00562083	-0.00751335	0.00381879	0.0164776	0.0271937	0.0207504	-0.00543529	-0.0330419	-0.0441709	-0.0135567	0.0219804	0.0243085	0.0172602	0.0130022	0.000478341	-0.0125416	-0.00333486	0.0122687	0.0102242	-0.00959928	-0.0297529	-0.0281559	-0.00784806	0.00603221	0.00827964	0.00801769	0.012647	0.0317112	0.0245335	0.00378318	0.00327587	-0.000426046	-0.0207721
LOC107446363	-0.0420665	-0.0675681	-0.0833731	-0.0403401	-0.0216283	-0.00961008	0.0147981	-0.0066558	-0.0286526	-0.0377675	-0.0402757	-0.0296577	-0.0288851	-0.0199718	0.00479083	0.0104833	0.00210705	-0.00341726	-0.00519938	-0.00328791	0.00386783	0.00494441	-0.00245246	-0.00314509	0.00615389	0.0192927	0.023312	0.00555942	-0.0163779	-0.0190577	-0.0130812	-0.00736974	-0.00303508	-0.00154731	7.14574e-05	-0.000231825	-0.000659431	0.00159478	0.00556833	0.00785899	0.0069251	0.00122473	-0.00382775	-0.00079684	-0.000276404	-0.00400659	-0.00733144	-0.00578752	-0.000426585
LOC107446521	-0.000285402	0.008872	0.00234216	-0.0227039	-0.016089	0.0051103	0.00395521	-0.00560402	-0.00717484	-0.00134053	0.00319391	0.00272819	0.00161794	-0.00200636	-0.00776719	-0.00330402	0.00421959	0.00502799	0.00440385	0.00212032	0.00270839	-0.000776229	-0.00725906	-0.00551752	-0.00260966	-0.00130364	-0.00152256	-0.00637323	-0.010097	-0.00150578	0.0220225	0.0336819	0.0159506	-0.00488839	-0.0128696	-0.013924	-0.0112544	-0.010111	-0.0109208	0.00143754	0.0142611	0.0133526	0.0136675	0.0179415	0.00630932	-0.00994098	-0.0128843	-0.0149156	-0.0185678
LOC107446595	0.000376496	0.0401369	0.0647168	-0.0742292	-0.151996	-0.0582489	-0.00846889	-0.0344424	-0.0486416	-0.00960783	0.0165086	0.0169594	-0.0289767	-0.113858	-0.114066	-0.0436011	0.0122205	0.0388991	0.0355641	0.0288	0.00964129	-0.0228814	-0.022023	0.000632619	-0.00844196	-0.0648128	-0.105521	-0.068667	-0.0110432	-0.00460654	0.0015247	0.0509346	0.10997	0.165348	0.195548	0.205876	0.207435	0.16448	0.0698073	-0.0680174	-0.17655	-0.162214	0.0150463	0.284081	0.286811	0.0034863	-0.27666	-0.317948	-0.190495
LOC107446715	0.0142146	0.00336264	-0.0118193	0.000448018	0.00823366	0.000854591	0.00281533	0.00491734	0.00255655	-0.00587135	-0.00624075	0.00534382	0.0168281	0.0112066	-0.00503942	-0.0128068	-0.01344	-0.0108561	-0.00542541	-0.000915831	4.77578e-05	-0.000797047	0.00109921	0.00570101	0.00992988	0.0181839	0.020562	0.000922341	-0.0229977	-0.021605	0.000813814	0.0147024	0.0104461	0.00404644	0.00170464	0.000459648	0.000224971	-0.000522333	7.90363e-05	-0.00383922	-0.00959316	-0.00838178	-0.000429869	0.0150771	0.0360218	0.0423953	0.0499917	0.0757656	0.0643689
LOC107446742	-0.00365133	0.0134891	0.0298188	0.00667804	-0.019887	-0.0166208	-0.00444096	-0.000882184	0.000150739	0.00634403	0.0079288	0.000117964	-0.00767597	-0.00571659	0.000602904	-0.00135434	-0.00104902	0.00634973	0.0126409	0.00902901	-0.0136644	-0.0193376	-0.000784385	0.00457813	-0.00318213	-0.00662889	-0.00398294	-0.00247966	-0.00122439	0.00469143	0.0118011	0.0124618	0.00518559	-0.00278383	-0.00533704	-0.00541683	-0.00488057	-0.00589554	-0.00839011	-0.000101973	0.00702778	0.00180284	-0.000533452	0.00119403	0.000526842	-0.00313079	-0.00446641	-0.00326266	8.3991e-05
LOC107446902	-0.026669	-0.0197359	-0.0184723	-0.0146316	-0.00641781	-0.0053915	-0.00287667	0.00377661	0.00785533	0.00174713	-0.00339857	-0.00693516	-0.00803217	-0.00986675	-0.00363229	0.0125524	0.0172684	0.00838277	-0.012766	-0.0243905	-0.00526715	0.00947287	0.00419688	-0.00109706	0.00196875	0.00608638	0.002805	-0.00441112	-0.00776339	0.00674	0.0172735	0.00491334	-0.00436949	-0.00237438	0.000253497	0.00033537	-0.00141461	-0.00858874	-0.0183927	-0.00966613	0.00229684	0.000976842	0.00491469	0.0162201	0.0192215	0.00754833	-0.00486733	-0.00938567	-0.00925129
LOC107447180	-0.105646	-0.136454	-0.0935146	0.100828	0.170665	0.0867618	0.0762819	0.157573	0.173065	0.0679085	-0.0330017	-0.123479	-0.174598	-0.121789	-0.0922491	-0.117883	-0.124964	-0.128729	-0.128932	-0.114796	-0.0680524	-0.0511538	-0.0688868	-0.0612933	-0.0346845	-0.0212634	-0.0222903	-0.00783692	0.0154794	0.0258301	0.0225615	0.00814987	-0.002897	-0.00111055	-0.000582349	-0.00578474	-0.0104109	-0.00840404	-0.00636665	0.0157568	0.0274301	0.00985279	0.00315613	0.000448179	0.00899604	0.0223232	0.0258413	0.00379338	-0.0384205
LOC107447204	0.0123178	0.00275489	-0.00961218	-0.00571046	-0.00277005	-0.00545543	-0.00136091	0.00505791	0.00548902	-0.00115174	-0.00400829	8.7414e-05	0.00580872	0.00285491	-0.00482573	-0.00674579	-0.00505364	0.00162431	0.0139871	0.0182064	0.00629059	-0.00656069	-0.00439344	0.0100183	0.0164155	0.0130954	0.00885725	-0.00465515	-0.0217827	-0.0290706	-0.0198088	0.00753191	0.0145692	3.72489e-06	0.00379588	0.0333149	0.0600799	0.0588616	0.0364503	-0.0249087	-0.0625673	-0.0312731	0.03188	0.114646	0.124785	0.0305721	-0.110894	-0.164278	-0.10068
LOC107447205	-0.0681637	0.00807982	0.0378419	-0.0375513	-0.0465383	-0.0364003	-0.0318582	0.038469	0.088902	0.0733297	0.0435218	-0.00916215	-0.0536046	-0.0312485	0.00481817	0.0206303	0.0487501	0.0606691	0.0571685	0.0610738	0.0866978	0.101808	0.0686531	0.0527465	0.0852101	0.103676	0.0848849	0.0395028	-0.00387923	-0.0146936	-0.0530237	-0.0994974	-0.0851767	-0.062755	-0.0636975	-0.081572	-0.0986159	-0.0875035	-0.0591021	-0.054894	-0.0405246	0.0141728	0.0449803	0.0106258	-0.0677208	-0.0880177	-0.0160341	0.0319355	0.0172212
LOC107447242	-0.0170138	-0.0108991	-0.00676342	-0.00613746	0.0116699	0.0119366	-0.0104042	-0.0056506	0.00926116	0.0148944	0.0185567	0.0194651	0.0175775	-0.0063575	-0.0484651	-0.047176	-0.00889895	0.00592742	-0.00918454	-0.0178177	0.00626047	0.0212227	0.0114227	0.00101834	-0.00389648	0.00315438	0.0104234	0.00677924	0.000457934	-0.00179558	0.00226994	0.00429645	-0.00262054	-0.00858914	-0.00942699	-0.00878329	-0.00638247	-0.00220315	0.004735	0.0277871	0.0335397	0.00319886	-0.0233036	-0.0312794	-0.0176028	-0.00346261	0.0115103	0.0305516	0.028339
LOC107447307	0.0167662	0.00732648	-0.0305506	-0.0342409	0.0396047	0.0516402	0.00632299	0.0011635	0.0200712	0.0553765	0.0571307	0.0139845	-0.0406109	-0.0573091	-0.0171157	-0.00646874	-0.0409198	-0.0484186	-0.00611715	0.0335757	0.0321111	-0.0141115	-0.0661027	-0.0493051	0.00587199	0.0258433	0.017474	-0.00141222	-0.0169861	-0.00349018	0.000496599	-0.0165572	-0.030413	-0.0400292	-0.0348697	-0.0156162	0.00457437	0.0256496	0.0486675	0.062895	0.0507352	0.00916363	-0.0340166	-0.0675098	-0.0440787	0.00898544	0.0258071	0.0297329	0.03422
LOC107447497	-0.0151425	-0.0112769	-0.00301972	-0.000502935	0.00390301	0.011788	0.00695474	-0.00644732	-0.0109829	-0.00453383	0.000132119	0.000388936	0	0	0	0	0	0	0	0	0	0	0	0	0	0	0	0	0	0	-9.0864e-07	6.21701e-05	0.00185063	0.0035486	0.00309594	-0.00578374	-0.00852378	0.0272429	0.0880837	0.166725	0.177751	0.0632925	-0.0627327	-0.117183	-0.05072	0.0290376	0.000308178	-0.0392665	-0.0336493
LOC107447499	-0.043322	-0.0291796	-0.000381192	0.00351177	0.000412777	0.0087048	0.00689912	-0.00311714	-0.00786307	-0.000497915	0.00363577	0.00084808	-0.00490222	-9.16264e-05	0.00848609	0.00497183	-0.00702921	-0.0144536	-0.00902494	-0.00162457	0.0055728	0.00989565	0.00818081	0.00194646	-0.00597109	-0.0041529	0.00211535	0.00156137	-0.00187607	-0.0051456	-0.00610223	-0.00220315	0.000539029	0.000325907	0.000472646	-0.000328875	-0.000903148	0.000418777	0.00371698	0.0113415	0.0139282	0.00553475	0.00152798	0.00820275	0.000707	-0.0156816	-0.0159487	0.0130896	0.0419927
LOC107447501	0	-0.000544729	0.000239207	0.01065	0.00845339	-0.00716108	-0.0100627	-0.00352476	0.00134688	0.000449954	-0.000182479	-0.000719332	0.000911173	0.00624816	0.00561895	-0.00058664	-0.00553509	-0.00680757	-0.00193021	0.00185755	-0.00025926	0.00161209	0.00710645	0.00542326	0.000114428	-0.00404319	-0.00550517	-0.00285838	-0.000315538	4.72921e-06	0	9.94666e-10	0.00102931	0.00311038	0.00371045	0.00174853	-0.000417249	-0.00270806	-0.00569242	-0.00276506	0.00136991	0.000614208	0	0	0	0	0	0	-0.00112314
LOC107447504	0.0407075	0.0117471	-0.00565146	0.0338729	0.0199302	-0.0172759	-0.0112718	0.00144168	0.00125956	-0.0313741	-0.0462027	-0.0281059	0.00947214	0.0480618	0.0221572	-0.0298744	-0.0309586	-0.0104764	0.00806652	0.0153244	-0.00323684	-0.00958502	0.0254325	0.0579454	0.041298	-0.0363959	-0.0956002	-0.052311	0.0287548	0.0670658	0.0751792	0.0555578	0.0504026	0.0813177	0.112512	0.156704	0.191238	0.17885	0.165347	0.180745	0.135977	0.0271022	-0.044664	-0.0323772	0.0452612	0.0111683	-0.161618	-0.208101	-0.124162
LOC107447506	0.0127668	0.00803041	-0.00461399	-0.00694143	-0.000213693	0.00046671	-8.87102e-05	-0.00086366	-0.000396431	0.00272188	0.00475999	0.00508686	0.00316541	-0.00321313	-0.00653471	-0.0043522	-0.0013038	0.000508029	-0.000827351	-0.00146724	0.000395625	0.00750006	0.0140901	0.00766362	-0.00238792	-0.00512956	-0.00468436	-0.00416811	-0.00350015	0.00264729	0.00778348	0.00257649	-0.00415214	-0.00727247	-0.00677071	-0.00269398	0.000451651	0.000456116	0	0	-0.000415587	-0.000912172	-0.00131714	-0.00150909	0.0291538	0.103865	0.169097	0.128642	0.0341808
LOC107447507	0.0109429	0.00630849	-0.00571445	-0.000924141	0.00675658	-0.00154437	-0.00556061	-0.00313372	-0.00016855	0.000118685	6.97863e-05	9.27571e-06	-0.000195135	-0.000774396	0.00304912	0.00578631	0.00223406	-0.00113168	-0.00509205	-0.00570905	0.000798912	0.00774089	0.0123799	0.0107354	0.00120919	-0.00877149	-0.0132268	-0.00849748	-0.00115721	0.000280491	-0.00228337	0.00731589	0.040097	0.0742339	0.095487	0.120711	0.135821	0.119171	0.0803287	-0.0503421	-0.189407	-0.178907	-0.0376697	0.151535	0.160893	0.0149282	-0.0788057	-0.111777	-0.100527
LOC107447508	0.00841861	0.00953734	0.000458043	-0.0117794	0.00302091	0.019208	0.0105228	-0.00768401	-0.014649	-0.00631533	-0.000879831	-0.000471376	-0.00270288	-0.00767977	-0.00106551	0.00678016	0.00187436	-0.00116401	0.00163576	0.00371197	0.00030067	-0.00495705	-0.00700456	-0.00349144	0.000924949	0.00159639	0.00214491	0.0038768	0.0056999	0.00485762	0.00800494	0.0175447	0.0169847	0.00808078	-0.000332852	-0.0119111	-0.0199463	-0.0135679	-0.00186715	0.00631922	0.00837915	0.00298543	-0.00741081	-0.0186561	-0.005298	0.0192563	0.0200523	0.00349798	-0.0121438
LOC107447606	-0.143219	-0.181528	-0.142257	0.00480583	0.0467311	0.0103727	-0.0154821	-0.0306975	-0.0427519	-0.082821	-0.0998184	-0.0740822	-0.028762	0.0208833	0.0128923	-0.00919557	0.0416945	0.110668	0.177001	0.193419	0.100353	-0.0385479	-0.151185	-0.2065	-0.184212	-0.0882772	-0.00540464	0.0145879	0.0104082	-0.00345238	-0.0184943	-0.0184362	-0.00886384	0.00522055	0.0179376	0.0165447	0.0234975	0.0792402	0.162319	0.289638	0.359326	0.285621	0.168336	0.0582069	0.0138825	0.0274599	0.0333771	-0.00696544	-0.0103279
LOC107447678	-0.0188271	-0.0100029	0.0221647	0.0323161	-0.00739297	-0.027887	-0.00822071	0.0160264	0.0160808	-0.0119	-0.0197382	0.00885631	0.0476511	0.0641855	0.033506	0.0134763	0.0275725	0.0650683	0.15871	0.217002	0.198925	0.0715098	-0.142704	-0.273125	-0.27208	-0.160319	-0.0473093	-0.00635466	0.0142437	0.0298944	0.030775	0.0152508	-0.00157488	-0.0075123	-0.00135205	0.0136206	0.0352754	0.0899999	0.169319	0.252822	0.236558	0.0552653	-0.165712	-0.315397	-0.171529	0.123777	0.227199	0.0982005	-0.067233
LOC107447706	0.0646345	0.0289211	-0.0274827	-0.0340463	-0.000698819	0.00365023	-0.0198489	-0.0262486	-0.0188991	-0.00624677	0.00193326	-0.000208702	0.00496791	0.00962143	0.00659168	0.00662436	0.00399596	0.000789997	-0.0012207	-0.00361343	-0.00840141	-0.0114071	-0.00668271	0.00484534	0.0127516	0.0061477	-0.00243747	-0.000783644	0.00319935	-0.0038147	-0.00812395	-0.00194063	-0.00122031	-0.00386637	-0.0034498	0.00143178	0.00628635	0.00325677	-0.00672485	-0.00981718	0.00110442	0.01202	0.00685012	-0.0103599	-0.0144225	-0.00544482	-0.000322387	0.0103609	0.0225921
LOC107447872	0.0220184	0.00611758	-0.0439913	-0.0630586	-0.0201536	0.0108077	0.00448636	-0.0218805	-0.0254808	0.00415478	0.0289135	0.0475713	0.050257	0.0365304	0.00776431	-0.0233664	-0.0279501	-0.0164636	0.00147993	0.0113384	0.00707237	0.00462638	0.00609457	-0.0117778	-0.0409948	-0.0447573	-0.0327116	-0.0166922	0.000281175	0.00151724	-0.00712064	-0.010336	0.00640391	0.0288973	0.0373722	0.0404546	0.0379789	0.0253475	0.01455	-0.016682	-0.0441828	-0.0402349	-0.0359889	-0.0233048	0.00389401	0.0229819	0.0246512	0.0175379	0.0223034
LOC107447905	0.0188033	0.00273302	-0.00988578	-0.00846656	-0.0137418	-0.0103205	0.00604072	0.0201463	0.0146857	-0.00927139	-0.0212763	-0.00972289	0.00998104	0.0153634	-0.00152777	-0.0120828	0.0103791	0.0293972	0.0165483	-0.00221871	-0.0213301	-0.0198991	-0.000897559	0.00591016	0.00459564	-0.00328863	-0.00959971	-0.00292064	0.00771969	0.00363128	-0.00871671	-0.0133264	-0.0073576	0.00256976	0.00702262	0.00651253	0.00500926	0.00238907	-0.00246104	-0.00560399	-0.00367055	5.09636e-05	-0.000484657	-0.005054	-0.00296653	0.00390403	0.00312874	0.004742	0.00908177
LOC107447988	0.0247706	0.0138616	0.0119532	0.0104787	-0.00970818	-0.0256309	-0.0230693	-0.00390538	0.00995904	0.012375	0.0179326	0.038348	0.0586273	0.0576893	0.050674	0.0323233	-0.00175031	-0.0354388	-0.0896926	-0.106897	-0.0317042	0.045913	0.0712728	0.0735108	0.0500159	0.00307447	-0.0374177	-0.0576648	-0.0615204	-0.0401933	0.0151959	0.0725732	0.131938	0.182239	0.159814	0.0588389	-0.0438669	-0.120863	-0.171057	-0.177449	-0.103033	0.0803002	0.251191	0.309149	0.0800672	-0.233093	-0.237075	-0.0468245	0.064554
LOC107448055	-0.016494	-0.00989381	0.000740633	-0.0126756	-0.0469095	-0.0397927	0.00259977	0.0319303	0.0503766	0.0616348	0.0861839	0.132394	0.199859	0.278698	0.298574	0.233758	0.142197	0.0757748	0.0360922	-0.0217476	-0.115298	-0.200403	-0.233992	-0.238563	-0.250948	-0.212191	-0.128441	-0.0507937	0.0103621	-0.00706005	-0.027074	0.00765586	0.00460873	-0.0260903	-0.0322496	-0.0206856	0.00333979	0.0737434	0.149883	0.130264	0.0398849	-0.0588916	-0.10282	-0.0670297	-0.0193826	0.0417723	0.110135	0.0629546	-0.0197887
LOC107448079	-0.335208	-0.310939	-0.173157	-0.0246095	-0.0194806	-0.0663109	-0.0616085	-0.00945392	0.0164473	0.00411199	-0.00245408	0.00553166	0.00667256	0.00851185	-0.00206802	-0.0133739	0.00278044	0.0215584	0.0366268	0.0316158	0.00241912	-0.00506926	0.0109949	-0.00618134	-0.0371231	-0.0148274	0.0275376	0.0361598	0.0223187	-0.00502765	-0.0389374	-0.0670167	-0.0669589	-0.0483058	-0.0253919	0.0129539	0.0459236	0.035357	0.00859039	0.0471873	0.131498	0.184993	0.130882	-0.0354379	-0.0664262	0.0695221	0.226695	0.215623	-0.00741813
LOC107448429	0.00438411	0.00655969	0.00296525	0.00135839	0.0296226	0.0296481	-0.00990066	-0.0324781	-0.0272848	-0.000271947	0.0134104	0.0083624	0.000514358	-0.00562164	-0.00672597	0.00309622	0.0261275	0.0332765	0.00685328	-0.0142962	-0.0125542	0.00403801	0.0277138	0.0264522	0.00352909	-0.0307109	-0.0527087	-0.0186877	0.0311939	0.0426856	0.0181942	-0.0203363	-0.0319925	-0.019113	-0.010086	-0.00192262	0.00390016	0.0063563	0.00571927	0.000332026	-0.00946842	-0.012644	0.00570082	0.038246	0.0601544	0.0373156	-0.0250756	-0.025998	0.0595513
LOC107448451	0.0151227	-0.0197325	-0.0471706	-0.0185216	0.00182259	0.0030418	0.0109144	0.0260933	0.022716	-0.00775943	-0.021871	-0.0112914	0.0159709	0.0446396	0.070373	0.0860736	0.089188	0.0786023	0.0309673	-0.018702	-0.0502233	-0.0768194	-0.0829078	-0.0746921	-0.0641086	-0.0285799	0.00375523	-0.000645955	-0.0124845	-0.00911012	0.0067174	0.0166734	0.00395209	-0.013502	-0.0117205	0.0154523	0.0390146	0.0301913	0.0115902	-0.0168414	-0.018856	0.00991522	0.00726914	-0.0011475	0.0318405	0.0581189	0.0173926	0.0130235	0.0504365
LOC107448559	0.00446076	0.0150725	0.0343329	0.0218769	0.0011666	0.0109519	0.035383	0.0665318	0.119783	0.20628	0.251484	0.233554	0.173124	0.106907	0.0233972	-0.076676	-0.132277	-0.172342	-0.222188	-0.251416	-0.24066	-0.169054	-0.0415905	0.0389973	0.0376872	-0.00527705	-0.0373558	-0.0264666	-0.00035281	0.0122453	0.00943697	0.000345175	-0.00507929	-0.00565041	-0.00334662	0.0016562	0.00818455	0.0215592	0.0338067	0.00719935	-0.0259158	-0.0190869	-0.000426952	-0.00345687	-0.0167065	-0.0125771	0.0107266	0.0231973	0.00742133
LOC107448560	-6.38865e-05	-0.000397192	0.00460722	0.00534409	0.000738251	0.0122229	0.0559396	0.141758	0.194201	0.196474	0.191754	0.171086	0.170249	0.124042	0.0249136	-0.0452935	-0.112353	-0.171216	-0.227394	-0.258337	-0.226206	-0.164867	-0.0871067	-0.0176242	0.0109061	0.0149927	0.0151307	0.0048136	-0.0100944	-0.0132334	-0.00645496	0.000139974	0.00129446	0.000821869	0.00176343	0.00302313	0.00359538	0.00100021	-0.00299682	-0.000507772	0.00217092	-0.000953826	-0.00204072	0.000987405	0.00836386	0.00934967	0.00295482	-0.00208638	-0.000283615
LOC107448645	0.0246392	-0.0161643	-0.0217922	0.0402677	0.0336799	0.00469433	0.00753808	-0.0040284	-0.0156432	-0.018433	-0.0102626	0.0111668	0.0364179	0.0367298	0.0401462	0.0637029	0.0560245	0.02156	-0.0419223	-0.0739065	0.00440058	0.0460132	-0.015138	-0.0783253	-0.0989279	-0.0807979	-0.0163327	0.163637	0.409978	0.629959	0.704893	0.576347	0.363236	0.165929	-0.00429504	-0.209558	-0.390666	-0.468954	-0.476674	-0.128474	0.314767	0.387473	0.138901	-0.341969	-0.578413	-0.35496	0.109219	0.402653	0.308977
LOC107448880	-0.155346	-0.0939873	0.0617619	0.0673762	-0.056268	-0.0262919	0.056669	0.0774627	0.0638545	0.0286928	-0.0107009	-0.0753154	-0.109336	-0.0445993	0.00632406	-0.00593049	-0.030537	-0.0352477	-0.00718919	0.0181287	0.0512088	0.0696847	0.0483422	0.0474237	0.0473673	-0.0100666	-0.0697478	-0.0646592	-0.0100288	0.0665045	0.0703372	-0.0274433	-0.0764878	-0.0533759	-0.0153271	0.0467311	0.0852068	0.0165998	-0.0995296	-0.0894103	0.0391873	0.136742	0.0955372	-0.0626039	-0.0857714	0.000654682	0.0245506	-0.0137764	-0.0663926
LOC107449167	0	0	0	0	0	0	-8.87102e-05	-0.00086366	-0.00040503	0.00262129	0.00455974	0.00486717	0.00310605	-0.00291869	-0.00611981	-0.00423657	-0.00241911	0.000503177	0.00753167	0.011276	0.00477633	-0.0049437	-0.0105984	-0.00768062	-0.00069308	0.00116032	0.000323606	0.000215261	2.67246e-05	0	0	2.05684e-09	0.00209773	0.00618616	0.00687445	0.00176588	-0.00333562	-0.00651912	-0.0093486	-0.00259903	0.00778255	0.00936681	0.00411559	-0.00454445	-0.00519941	0.000242229	-0.00176785	-0.00407993	-0.00136596
LOC107449413	0.0138759	-0.028223	-0.0615945	-0.0105161	0.0305593	0.0188471	-0.00381784	-0.0145003	-0.0141243	-0.0195747	-0.0256012	-0.0343628	-0.0353878	-0.0108316	0.000520465	-0.0039343	0.00678611	0.0122392	0.00516342	-0.00338518	-0.0153167	-0.0129608	0.00140457	0.00346556	0.00517905	0.00874411	0.00683008	0.00180764	-0.00309077	0.00278345	0.0205589	0.0229817	0.00998143	0.00663767	0.0054493	-0.00518573	-0.0136555	-0.0187371	-0.0298493	-0.00946429	0.0136301	0.00332584	-0.00224328	-0.00564797	-0.00990444	-0.00656999	0.0169548	0.035689	0.0169959
LOC107449746	0.0222932	-0.00393681	-0.0477775	-0.0385595	-0.0183879	-0.0242749	-0.0188318	-0.00476008	0.00808632	0.0162392	0.0208245	0.0188761	0.0113932	0.00653538	-0.00470167	-0.0195273	-0.0275533	-0.0255066	0.00495635	0.0407922	0.0741256	0.0531018	-0.0184481	-0.0379886	-0.00860391	0.0156743	0.0256775	0.0300548	0.0465621	0.124551	0.19327	0.149327	-0.00875049	-0.177225	-0.217418	-0.112372	0.00594812	0.0554816	0.0883443	0.0597658	0.0421249	0.0948029	0.0924423	0.0187114	0.02272	0.0727694	-0.0153653	-0.155443	-0.190242
LOC107449839	-0.000979903	-0.0121419	-0.0167879	0.0115065	0.0321705	0.00648844	-0.0254277	-0.0294023	-0.0159622	0.00603435	0.017138	0.0126201	0.00563429	0.000412716	-0.00436983	-0.0078354	-0.00763594	-0.00309745	0.00835771	0.0126307	-0.00332563	-0.0136938	-0.00111572	0.0383891	0.0622256	0.0148848	-0.0409427	-0.0441926	-0.0212331	-0.00446041	-0.00493653	-0.0112912	-0.00921612	-0.00296066	0.00454164	0.0188475	0.0300185	0.0248787	0.0124044	-0.00398663	-0.0167673	-0.0137186	-0.00588958	-0.000583365	-0.00143803	0.00105971	0.0104701	0.00295438	-0.0157035
LOC107449891	0	0	-0.00016571	-0.00013664	0.0107533	0.0132457	-0.00175591	-0.014205	0.00432913	0.0612914	0.101473	0.117764	0.106329	0.0413256	-0.0310685	-0.0599276	-0.0658857	-0.0709986	-0.0718308	-0.0565987	-0.00844568	0.0212529	0.00587922	-0.0100651	-0.017659	-0.0237619	-0.0250861	-0.0188397	-0.00706998	-0.000372949	0.000203784	2.62275e-05	0.000624468	0.00197238	0.00263505	0.00209087	0.00117037	-0.00122139	-0.00493526	-0.0032126	0.000304984	-6.93257e-05	0.0012464	0.00510089	0.00361066	-0.0016937	-0.00471841	-0.00317948	6.12423e-05
LOC107450063	0.120621	0.0888781	0.0441192	0.0513799	0.0644202	0.0508846	0.0278699	-0.00457516	-0.00556845	0.0139427	0.0173853	0.00734859	0.00402715	0.0716967	0.157005	0.164915	0.147225	0.121158	0.0472717	0.00372519	0.0464912	0.121591	0.149613	0.100717	0.0381617	0.000291044	-0.0104001	0.0162394	0.0328234	-0.0249974	-0.0764867	-0.0603867	-0.0354706	-0.0165512	0.0106497	0.0600406	0.100742	0.0582415	-0.0499971	-0.0973831	-0.0707568	-0.0109135	0.0658441	0.113644	0.033236	-0.11019	-0.163351	-0.142427	-0.0940431
LOC107450100	0.0339681	0.0368213	0.0687676	0.160684	0.240663	0.128124	-0.0916361	-0.192621	-0.141999	-0.0106089	0.0306815	-0.0741165	-0.148198	-0.0791813	-0.0127045	-0.0197035	-0.0273644	-0.0223843	-0.00923106	-0.000215967	0.00911638	0.0150369	0.0121124	0.0102306	0.00678008	-0.00424503	0.00981258	0.10096	0.236836	0.363018	0.396728	0.291839	0.0911446	-0.112612	-0.212197	-0.22917	-0.225899	-0.162779	-0.0550855	0.069503	0.0870388	-0.0745649	-0.210129	-0.223308	-0.129391	-0.0298275	-0.00127256	-0.00152118	-0.009734
LOC107450161	0.00948842	0.0111005	0.00264687	-0.0102679	-0.00341925	0.0145007	0.014931	-0.00310197	-0.0122769	-0.00862714	-0.00407635	-0.000951977	5.34619e-05	-0.00155367	0.00139266	0.00879251	0.0100163	0.00469922	-0.00626058	-0.0126835	-0.00518637	0.000745405	8.71865e-05	0	0	0	0	-0.000438009	-0.00120946	0.000618376	0.00744859	0.0110932	0.00388095	-0.00570508	-0.00890608	-0.00570855	-0.00121479	-0.000830868	-0.0024978	0.00229707	0.00708089	0.00611809	0.0065829	0.00701073	0.00700767	0.000681685	-0.0125904	-0.0114578	-0.000590534
LOC107450357	0.0416682	0.00514775	-0.0317729	-0.0201622	0.000888836	0.00994231	0.00341945	-0.013663	-0.0185728	-0.00403635	0.00739719	0.0121685	0.0141057	0.00533124	-0.0106369	-0.0130377	-0.00888465	-0.00220647	0.0285321	0.0593714	0.0766417	0.0484784	-0.0272357	-0.0719947	-0.0509825	0.00204631	0.0372586	0.052039	0.0667628	0.0876818	0.077134	0.0348755	0.00385128	-0.0139968	-0.0019647	0.0580489	0.109335	0.118996	0.107374	0.070979	0.015621	-0.00341964	0.0650165	0.178568	0.216632	0.0974276	-0.109079	-0.259161	-0.306669
LOC107450578	-0.117529	-0.102328	-0.0607018	-0.0245148	0.00520434	0.0427519	0.0373566	0.00304001	-0.0183383	-0.0400174	-0.0440529	-0.0311545	-0.00311116	0.029127	-0.00905384	-0.0491278	-0.0141271	0.0305479	0.0764137	0.0827502	-0.0130187	-0.080783	-0.0509989	-0.0044011	0.0282607	0.0619478	0.0816921	0.0165076	-0.0807914	-0.0903771	-0.0269214	0.0259444	0.00461527	-0.041702	-0.0415663	-0.0036363	0.035155	0.0328993	0.0174878	-0.0111415	-0.0372075	-0.0112302	0.026937	0.0157639	-0.0390688	-0.0557123	-0.00429313	0.0473219	0.044938
LOC107450632	0.0566389	0.0464545	0.0683586	0.110504	0.079057	-0.00719685	-0.0549747	-0.0543566	-0.0514523	-0.0468539	-0.036457	-0.0224323	-0.0173373	-0.0445501	-0.0651855	-0.0425463	-0.012914	-0.00205767	-0.00129406	0.00215878	0.0130546	0.0151366	0.00356676	-0.00664348	-0.00944515	-0.000657317	0.00859339	0.00546413	-1.24988e-05	-0.000830878	-0.000988199	0.00551264	0.00743053	-0.000321141	-0.00261434	-0.00107099	0.000195049	0.00578458	0.0118929	0.0146776	0.00918254	-0.0123417	-0.0280649	-0.0208702	-0.00132652	0.0135225	0.0115504	0.00198234	0.000866212
LOC107450661	-0.00936776	0.000142653	0.0102212	0.0044183	0.00531978	-0.000835641	-0.0156832	-0.00267807	0.0105029	0.00518409	-0.00072855	-0.00526966	-0.00413527	0.000121317	-0.00213325	-0.00460426	0.0113264	0.023905	0.00893698	-0.007144	-0.0186253	-0.0167889	-0.00112574	-0.00130259	-0.0104696	-0.00529669	0.00546656	0.00827929	0.00631016	0.00108309	-0.00436642	-0.00472932	-0.00856059	-0.0171427	-0.0148681	0.00608104	0.0270066	0.0334922	0.0329675	-0.0111326	-0.0572546	-0.00549896	0.167971	0.408254	0.460934	0.235499	-0.0717976	-0.184917	-0.086052
LOC107450662	0.0142948	0.00177499	-0.0130933	0.00146189	0.0102713	-0.00134514	-0.0063834	-0.00630174	-0.00376882	-0.00141928	0.000244571	0.000247041	0	0	0	0	-5.94791e-06	3.25567e-05	0.000633642	0.00175005	0.00253627	0.00259643	0.00195067	-0.000392658	-0.00229606	-0.00306191	-0.00191109	0.00651693	0.0143218	0.0068123	-0.00753241	-0.0146564	-0.00615466	0.0101482	0.0145221	0.00474472	-0.00538256	-0.00948327	-0.0118002	-0.00376373	0.00651616	0.0159117	0.0245862	0.0212688	0.0248744	0.0164189	-0.0139395	-0.0304114	-0.0113261
LOC107450669	0.0015643	0.00652148	0.00575411	-0.00591001	-0.00669949	0.00405005	0.00703057	0.000554761	-0.00364418	-0.00465436	-0.0031933	0.00264306	0.00637103	0.00360757	-0.00277736	-0.00627206	-0.0032441	0.00018898	0.000350045	0	0	0	0	-3.61153e-07	0.000140509	0.00203156	0.00417625	0.00277817	-0.000452153	-0.00321798	-0.00443945	-0.00218921	2.69128e-05	0.000354283	0.000538209	0.000243543	9.71715e-06	0	0	0	0	0	0	0	-3.68592e-05	-0.000704057	-0.00307042	0.0125184	0.029476
LOC107450670	0.0079353	0.007676	0.00767078	-4.33146e-05	-0.0119705	-0.00886106	0.00460506	0.010216	0.00591164	-0.000660219	-0.00378627	-0.00150607	0.000267156	-0.00698541	-0.00694498	0.00360962	0.00581059	0.00215909	-0.00541069	-0.00896688	0.0019491	0.0119394	0.00904174	-0.00105623	-0.0101103	-0.00718017	0.000845823	0.00363622	0.00361892	-0.000270243	-0.00480341	-0.0052322	-0.00228872	0.000681077	0.00143961	0.000598302	-0.000146365	-0.000415317	-0.000285663	0.00341637	0.00508154	0.000865025	-0.00395414	-0.00703335	0.00720657	0.0183675	0.0047625	-0.0130758	-0.0150049
LOC107450741	-0.481126	-0.48407	-0.393974	-0.384514	-0.488636	-0.469139	-0.351495	-0.187439	-0.0801307	-0.040992	-0.0169814	-0.00973766	0.000135099	0.00823252	0.00363089	-0.00273399	-0.00529373	-0.00235266	0.0075131	0.014471	0.0135066	0.00338581	0.000497173	0.0077449	0.00458764	-0.00576387	-0.0110002	-0.00380069	0.00602562	0.000601884	-0.0112825	0.00140408	0.0168986	0.0128015	0.00316438	-0.0138593	-0.0281014	-0.0203834	-0.0043764	0.00401875	0.00890374	0.0112903	0.0125357	0.00992195	0.00640096	0.000589964	-0.013911	-0.0186277	-0.00824317
LOC107450899	-0.122044	-0.139976	-0.0849284	0.0105974	0.0678313	0.0806873	0.0850499	0.148416	0.173533	0.134274	0.102455	0.0964532	0.124091	0.214375	0.298068	0.297356	0.263061	0.214855	0.107045	-0.00397417	-0.0836882	-0.0845783	-0.0370714	-0.0731982	-0.167414	-0.254553	-0.320232	-0.37115	-0.39808	-0.322871	-0.196035	-0.0884866	0.016385	0.0896717	0.0907997	-0.00528784	-0.0894435	-0.072821	-0.0225908	-0.0141775	-0.0331719	-0.0141027	0.123963	0.351075	0.534583	0.548923	0.413285	0.159166	-0.119997
LOC107451021	0.00585479	0.0301681	0.0363733	-0.0132234	-0.0359047	-0.0153481	-0.00200359	0.00065009	0.00137158	0.00108052	0.00175071	0.0035202	0.00338457	-0.00107446	-0.00496428	-0.00370752	-0.000541484	0.00064637	9.75918e-05	-0.000329928	-0.000483598	0.00204308	0.00497999	0.00277114	-0.00111744	-0.00303053	-0.00298269	-0.00151595	-0.000668252	-0.000693556	0.00371766	0.00812764	0.00415647	-0.00204162	-0.00390227	-0.00144765	0.00168607	0.00059387	-0.00356019	-0.00425629	-0.00187956	-0.000615173	0.000534318	0.00199784	0.00902979	0.0121188	0.000948329	-0.0102052	-0.0117417
LOC107451065	-0.0277835	-0.0295435	-0.0170298	0.00272109	0.00681173	0.00506569	0.00081599	-0.0063706	-0.00602085	0.00380847	0.0100389	0.00870682	0.00391412	-0.00572905	-0.0107256	-0.00722608	-0.0039864	-0.00207762	5.98301e-05	0.00282258	0.00765687	0.00724392	0.00324316	0.00310495	0.00156493	-0.0032869	-0.00656259	-0.00243248	0.00363622	-0.000122443	-0.00775533	-0.0084477	-0.00236116	0.00540789	0.00837875	0.00689174	0.00449587	-0.00129346	-0.00971065	-0.00873725	-0.00295256	-0.00157536	0.00330959	0.0161772	0.0193219	0.0075675	-0.00504938	-0.0107801	-0.0112041
LOC107451211	0.0124234	0.0170224	0.00685446	-0.00246917	0.000989727	0.0280251	0.0561541	0.0360292	0.013099	0.0112145	0.0104378	-0.00061148	-0.0300915	-0.045696	-0.0183854	0.00500706	-0.00501138	-0.0142179	4.13854e-05	0.0116004	-0.00478015	-0.018214	-0.00444478	0.0162741	0.0447445	0.0801948	0.0964295	0.0734107	0.044435	0.0736194	0.131806	0.146091	0.110054	0.0681769	0.0512258	0.0534235	0.059101	0.0686664	0.0789089	0.0424969	-0.0435408	-0.104942	-0.0824829	-0.0072135	-0.0246676	-0.0956203	-0.07358	-0.0271089	-0.0408277
LOC107451346	0.0674648	0.10033	0.0552452	-0.0783377	-0.0283373	0.0979853	0.0596609	-0.0590387	-0.082217	5.06863e-05	0.0477758	0.0315218	0.0187555	0.0499259	0.0812336	0.0855396	0.0825369	0.0752567	0.0610887	0.039859	0.0199145	-0.0164106	-0.0528709	-0.0438027	-0.00159118	0.0647978	0.102665	0.0480475	-0.0543637	-0.168953	-0.21059	-0.155519	-0.0935834	-0.0338237	0.0209673	0.0710074	0.124462	0.182895	0.219514	0.175763	0.0741655	-0.0320315	-0.0897851	-0.0794294	-0.0907823	-0.151356	-0.22706	-0.171925	0.0213771
LOC107451394	-0.178899	-0.205295	-0.139165	-0.0629702	-0.0761786	-0.0322247	0.0295201	0.0378597	0.021457	0.0145567	0.00821554	-0.000661983	-0.0203752	0.000594792	0.0674047	0.0897095	0.0798343	0.0581316	-0.00651383	-0.0413911	0.00342977	0.0591379	0.113406	0.165864	0.182186	0.195648	0.182659	0.0723313	-0.0618995	-0.13598	-0.140156	-0.0534397	0.0157455	0.0181097	0.00983868	-0.0144889	-0.036782	-0.0510791	-0.074582	-0.0986408	-0.0949956	-0.0385832	0.0607157	0.15135	0.104747	-0.038821	-0.120589	-0.108724	-0.0740694
LOC107451464	0.0676777	0.0218767	-0.0232074	0.0255986	0.0804726	0.0530025	0.0222217	0.0413594	0.0457075	0.020504	0.000484085	-0.0220606	0.000838785	0.101123	0.155672	0.104188	-0.00686064	-0.0779959	-0.0639002	-0.0402102	-0.0347559	0.0196244	0.0886003	0.059395	-0.0604546	-0.186774	-0.229659	-0.146444	-0.0238793	0.0306364	0.0264179	0.00129581	-0.0211983	-0.0267489	-0.0132011	0.0139729	0.0367898	0.0326549	0.0165752	0.0431805	0.0638354	0.0537541	0.0779147	0.109933	0.0673507	-0.0132311	-0.0428274	-0.0113718	0.0207894
LOC107451531	0.201942	0.167957	0.0253695	-0.104468	-0.0213662	0.0735265	0.00817256	-0.114262	-0.159823	-0.109036	-0.0678331	-0.0442308	-0.0367285	-0.0409352	-0.0323468	-0.0227512	-0.015724	-0.0076909	-0.00307343	-3.00029e-05	-0.000578149	0.0024306	0.00776958	0.00487442	0.000391178	0.00121433	0.0022925	-0.000602377	-0.00511099	-0.00527645	-0.00120471	-0.000527484	-0.00188743	-0.00152	-0.000892431	-0.00170072	-0.00105019	0.0121057	0.0299866	0.0216853	-0.00596544	-0.0277737	-0.0281333	-0.00503147	0.00515184	0.000204212	-0.000598772	0.00756633	0.0139297
LOC107451579	-0.00999813	-0.0190685	-0.0267081	-0.0277369	-0.0386526	-0.042387	-0.0210986	0.00981413	0.0308121	0.0365388	0.0579132	0.114877	0.179325	0.24052	0.295783	0.264983	0.172268	0.102679	0.0231284	-0.0104931	0.0528504	0.160099	0.220376	0.109721	-0.0879991	-0.220727	-0.222398	-0.00652969	0.23952	0.256569	0.139616	0.0445316	-0.107797	-0.310389	-0.410896	-0.431884	-0.379599	-0.0741374	0.332945	0.539477	0.467932	0.131485	-0.25134	-0.505395	-0.322571	0.128284	0.375419	0.239663	-0.0964366
LOC107451631	-0.0959492	-0.0839546	-0.0453517	-0.0205895	-0.00727064	0.00672316	0.00145726	-0.00734304	-0.00587077	0.0100657	0.0172721	0.00833176	-0.000998379	-0.0114309	-0.00277992	0.0154915	0.0136096	0.0050277	-0.0102756	-0.0202331	-0.0135535	-0.0094281	0.00201681	0.0288371	0.0361859	0.00788839	-0.0178297	-0.0108512	0.0104514	0.0391294	0.116378	0.22348	0.270026	0.257921	0.209341	0.131904	0.0512429	-0.0577779	-0.189655	-0.363869	-0.414319	-0.244065	-0.0751392	0.00516508	0.00761543	-0.00751209	0.0131335	0.0186242	-0.00585245
LOC107451660	0.0179682	0.0215113	-0.0509287	-0.224006	-0.293766	-0.158941	-0.0329802	-0.0582697	-0.0859795	-0.0289734	0.0292926	0.0634302	0.0730751	0.0275465	0.0259649	0.12018	0.217167	0.247821	0.243595	0.168797	-0.0569237	-0.308537	-0.436744	-0.405646	-0.286238	-0.235506	-0.23018	-0.148118	-0.0403724	0.00654071	0.0322951	0.0665994	0.07881	0.107007	0.195115	0.380976	0.538667	0.532584	0.40518	0.0147647	-0.397772	-0.459266	-0.236763	0.12622	0.29356	0.216217	0.0723177	-0.0732817	-0.0887359
LOC107451685	-0.0609685	-0.0681912	-0.0229201	-0.0204912	-0.0666898	-0.0162829	0.03901	0.0392244	0.0213927	-0.0264763	-0.00533349	0.1409	0.329611	0.564669	0.625226	0.444825	0.245213	0.116714	0.0536731	0.0214804	0.0267377	0.0646701	0.100568	0.068532	-0.0475581	-0.240367	-0.40582	-0.445008	-0.419103	-0.301025	-0.0517484	0.2075	0.326372	0.345672	0.324084	0.261963	0.194021	0.044105	-0.185278	-0.419384	-0.426438	-0.0764006	0.333947	0.568786	0.409829	0.00546859	-0.228487	-0.145627	0.0549198
LOC107451770	-0.0260444	-0.0532072	-0.0552366	-0.0116957	-0.0146255	-0.0189748	0.0096643	0.0430588	0.0469641	0.00259537	-0.0217976	-0.0132894	0.0072773	0.0268175	0.00998995	-0.0162225	-0.0243762	-0.0229261	-0.00138747	0.0193845	0.0244264	0.0142262	-0.0133719	-0.0296478	-0.0208187	-0.0195943	-0.0249833	-0.0152144	0.00338527	0.0328771	0.045629	0.0352604	0.0172211	-0.00562761	-0.00622348	0.026358	0.0568889	0.0555993	0.0352432	-0.0167801	-0.0459057	0.0122783	0.0867744	0.104714	0.036995	-0.0704324	-0.137714	-0.0615836	0.0903258
LOC107451809	0.0166185	0.0376257	0.025347	-0.00850389	-0.0147627	-0.0197552	0.00307746	0.0578157	0.153232	0.281699	0.385317	0.476021	0.521157	0.499283	0.345156	0.0714646	-0.108122	-0.214453	-0.414123	-0.480463	-0.188215	0.306652	0.68618	0.620404	0.186353	-0.350191	-0.729234	-0.762851	-0.618073	-0.388029	-0.143307	-0.0320733	0.0375627	0.134022	0.176247	0.13013	0.0621996	-0.0676056	-0.237346	-0.252363	-0.150651	-0.0334338	0.10719	0.218758	0.113471	-0.102365	-0.150827	-0.0627444	0.025998
LOC107451942	-0.0427836	-0.00889468	0.0336943	0.0131705	-0.00883332	0.00786716	0.0523149	0.124671	0.144411	0.108745	0.116183	0.196675	0.263553	0.220681	0.199808	0.185049	0.0746089	0.00639992	0.00413249	0.0155678	0.0192544	0.0145716	0.0229448	0.0105983	-0.0607271	-0.137615	-0.193043	-0.258938	-0.309478	-0.245837	-0.103164	-0.0115517	0.0397569	0.0876447	0.0964772	0.0458515	0.00173125	0.00892562	0.0382977	0.0429323	-0.0309531	-0.148562	-0.178479	-0.118826	-0.053087	-0.00247795	-0.0146318	-0.0635606	-0.0763909
LOC107452006	-0.0311306	-0.0407267	-0.0319191	0.00396829	0.00956112	-0.00398993	-0.00638007	-0.0042797	-0.000972787	0.00160963	0.00516213	0.00609903	0.00726672	0.00112559	0.00664467	0.021945	0.00751178	-0.0089677	-0.00522603	0.00092646	0.00592885	-0.00794265	-0.024647	-0.00698977	0.0271954	0.0443969	0.0326365	-0.0101916	-0.056143	-0.053648	-0.00625842	0.0294177	0.0139918	-0.0202218	-0.0266697	0.00141326	0.0343305	0.0577087	0.0671369	0.000284245	-0.0546523	-0.0206873	0.000873561	-0.0254461	-0.0215968	0.0294103	0.0348944	-0.00522964	-0.0227293
LOC107452205	-0.0111004	-0.052121	-0.0517664	0.0315795	0.104325	0.069193	-0.0373447	-0.107557	-0.132766	-0.123771	-0.106624	-0.071945	-0.0283825	-0.00936893	-0.0114705	-0.00721066	-0.000993279	0.00134286	0.00071885	0.00110395	0.00510792	0.00290009	0.00156956	0.0153337	0.0210609	-0.000473701	-0.0229157	-0.0195751	-0.00223765	0.00568886	0.00237238	-0.00223573	-0.00150456	0.003882	0.00554908	0.00106865	-0.00377384	-0.00488345	-0.00417664	0.00141731	0.00317282	-0.00348198	-0.00304377	0.00874135	0.0125203	0.00201922	-0.0119846	-0.00743149	0.0127698
LOC107452215	0.0395062	0.0217476	-0.00954064	0.0163595	0.0724861	0.0274152	-0.0471522	-0.0280523	0.0111945	0.0147806	0.0295932	0.0727277	0.167554	0.246954	0.175599	0.0380104	-0.0274462	-0.0167975	0.0203031	0.0407664	0.0528623	0.074227	0.0719176	0.0147681	-0.0843792	-0.135602	-0.131976	-0.147726	-0.157631	-0.105706	-0.0631258	-0.0596532	-0.0645769	-0.0827656	-0.0756132	-0.0384872	-0.00438884	0.00630462	0.0273087	0.0482097	0.067186	0.115257	0.118709	0.0237135	-0.083172	-0.100502	-0.00178114	0.0736562	0.0104601
LOC107452266	-0.188617	-0.147762	-0.0333955	0.0112514	-0.0437971	-0.0386313	0.014939	0.0496685	0.0530579	0.0244342	0.000855904	-0.00567338	0.00628129	0.0363059	0.040594	0.010521	-0.0186089	-0.0245667	-0.00792404	0.0130984	0.0283229	0.0306275	0.0155377	0.00781673	0.0175294	0.00502024	-0.0199936	-0.0264617	-0.0294992	-0.0224195	-0.000905973	0.00659032	0.022154	0.0448944	0.0293179	-0.0193971	-0.0623231	-0.0867697	-0.0780333	-0.0614382	-0.031847	0.0566275	0.0950753	0.024758	-0.0765339	-0.0907269	0.0167634	0.0438215	-0.0326523
LOC107452883	-0.00322172	0.0149776	0.0297896	-0.00424795	-0.0298885	-0.0102151	0.0104766	0.0216009	0.0240065	0.0150667	0.00351873	-0.00996097	-0.0197676	-0.00465874	0.00239605	-0.0052813	-0.00227274	-0.00296746	-0.00955848	-0.0137044	-0.00670174	-0.00172652	0.0023191	0.0164211	0.0306766	0.0225342	0.000506542	-0.0153686	-0.0251622	-0.0147091	0.00138365	0.00477163	0.00162394	-0.00265567	-0.0030338	0.000324192	0.00357165	-0.00011385	-0.00913605	-0.00917846	-0.00285939	-0.000118352	0.00135723	0.00199555	0.0122144	0.021721	0.0196796	0.00295158	-0.0194285
LOC107452888	-0.257039	-0.247187	-0.204013	-0.101714	-0.0213069	-0.0121072	0.030203	0.146735	0.155953	0.0174155	-0.0521779	-0.017567	0.0573144	0.0536613	-0.0431902	-0.0810244	-0.0888864	-0.0978349	-0.0727871	-0.033661	0.0340739	0.0994494	0.103016	0.0626481	0.0173162	-0.0194091	-0.0387393	-0.0355781	-0.0297043	-0.0443016	-0.0738189	-0.0656194	0.00922442	0.0758344	0.0638788	-0.0238508	-0.106385	-0.125118	-0.107281	-0.0992092	-0.0496888	0.0529576	0.109969	0.113918	0.123365	0.106884	-0.0109426	-0.0581074	-0.00377064
LOC107453260	-0.00587265	0.00933171	0.00451826	-0.0267934	-0.0162755	0.00701739	0.00509555	0.000934694	-0.00179216	-0.00488453	-0.00479544	-0.00131316	0.00528281	0.00663322	-0.000881679	-0.00638496	-0.00881004	0.000911303	0.0281694	0.0408862	0.00955914	0.0173901	0.0791614	0.0863495	0.0250775	-0.0725826	-0.127975	-0.0744805	0.00121724	0.0170307	0.0281716	0.0700269	0.118514	0.149888	0.131696	0.0597061	-0.0111252	-0.0541566	-0.0939775	-0.135367	-0.0966096	0.0519596	0.143835	0.0814076	-0.093786	-0.19482	-0.0796081	0.0419457	0.0316053
LOC107453499	-0.239974	-0.211953	-0.142925	-0.175166	-0.196932	-0.165247	-0.179182	-0.145421	-0.0943528	-0.0462354	-0.032531	-0.0707203	-0.11756	-0.076169	-0.0168564	-0.0149203	-0.0439289	-0.0657508	-0.0340356	0.0406395	0.185944	0.338676	0.410381	0.380889	0.289841	0.191428	0.0816906	-0.0891642	-0.258498	-0.270303	-0.172687	-0.0594994	-0.00496437	-0.000504587	0.0395447	0.113354	0.17264	0.151041	0.0455734	-0.123496	-0.192973	-0.0777953	0.0955256	0.202343	0.12813	-0.0210788	-0.101712	-0.026157	0.0842776
LOC107453510	0.0531384	0.0394928	-0.0173668	-0.065742	-0.00666659	0.0539505	0.0313115	-0.0014523	-0.00458218	0.0185515	0.0244591	0.00229473	-0.0190445	-0.00600324	0.0258013	0.01564	-0.0178781	-0.0320302	-0.037605	-0.0314672	-0.018121	0.00521324	0.040425	0.0588483	0.0616967	0.0397266	0.0028728	-0.00971028	0.00033312	0.0358465	0.0315364	0.0014158	0.0735826	0.167643	0.154375	0.0330474	-0.0919822	-0.120514	-0.0754699	-0.0135494	0.0360059	0.0359792	-0.0417532	-0.13853	-0.0359132	0.161271	0.189794	0.0591825	-0.0620381
LOC107453597	-0.216345	-0.234134	-0.232382	-0.149998	-0.0225666	0.0773417	0.0730109	0.0230195	0.0163292	0.0298089	0.0188302	-0.0523456	-0.12031	-0.138058	-0.137284	-0.0768709	0.0152454	0.0821597	0.182084	0.210293	0.0934937	-0.179889	-0.460465	-0.516154	-0.383258	-0.0950041	0.181562	0.303855	0.338481	0.227322	0.0713702	-0.0206566	-0.138916	-0.253096	-0.293627	-0.283005	-0.232518	-0.0521075	0.19656	0.500882	0.592527	0.25781	-0.187151	-0.530191	-0.410886	0.0514389	0.427762	0.417007	0.124002
LOC107453612	0.198085	0.161177	0.0800527	0.251441	0.579043	0.60511	0.356635	0.0572138	-0.143437	-0.290666	-0.393308	-0.437128	-0.425735	-0.296166	-0.157322	-0.0703121	-0.0118073	0.00663729	-0.00161919	-0.00919209	-0.000671886	0.00276009	-0.00181231	-0.0040217	-0.00526358	-0.0266334	-0.0301703	0.0579479	0.188864	0.281737	0.256945	0.0960345	-0.0966237	-0.237578	-0.260108	-0.154378	-0.0504899	-0.0225625	-0.0171737	0.0462408	0.112837	0.093806	0.017838	-0.0748866	-0.0326731	0.12202	0.216842	0.127675	-0.0780184
LOC107453671	0.00993372	-0.00401317	0.0100889	0.0306519	0.00711835	-0.0148366	-0.020063	-0.0126349	-0.00532453	-0.0102819	-0.0137694	-0.00626289	0.0129958	0.0306022	0.0134155	-0.0131012	-0.0145046	-0.00990464	-0.0134537	-0.0107797	0.0137408	0.0299078	0.024457	0.0157766	0.00636906	0.0108542	0.0244926	0.0390659	0.0491377	0.0111717	-0.0206411	0.0273839	0.0736873	0.0693059	0.037419	-0.0256767	-0.0799444	-0.0710388	-0.0507358	-0.0224296	1.2751e-05	-0.0222895	-0.0409864	-0.0482262	-0.0161349	0.0071273	-0.0170039	-0.0205923	0.00426706
LOC107453701	0.0330706	0.0607769	0.07167	0.0510218	0.0363551	-0.00658477	-0.0603601	-0.066718	-0.0340973	0.00485176	0.0113739	-0.0410198	-0.103692	-0.113359	-0.0922168	-0.0796299	-0.0691071	-0.0582842	-0.0353978	-0.0105531	0.00797836	0.014299	0.00836856	0.0017073	-0.00538504	-0.00897126	-0.00887796	-0.00621818	-0.00133685	0.00049217	0	0	0	0	0	-9.71812e-05	-0.000198063	-0.000723278	-0.00087294	0.00465945	0.00763338	0.00189861	-0.00417031	-0.0074638	0.000857915	0.00768789	0.00579869	0.000241862	0.000670406
LOC107453771	0.0759222	0.026227	-0.0191513	0.0983236	0.125873	0.0587822	0.0899317	0.121895	0.120183	0.0846894	0.0628851	0.0429232	0.0149474	-0.0221094	-0.0316465	0.00574467	0.060662	0.0946629	0.108793	0.0707918	-0.0834738	-0.215079	-0.197253	-0.0851961	0.0332068	0.102853	0.104565	0.014172	-0.123356	-0.287196	-0.395748	-0.337198	-0.154157	0.0280501	0.0929239	0.0397686	-0.0101388	0.039098	0.106352	0.00517963	-0.148758	-0.136943	0.045194	0.302967	0.317368	0.139778	-0.00279545	0.026501	0.159501
LOC107453822	0.0140496	-0.00323174	-0.0167567	-0.00201957	0.015074	0.022158	0.0169033	-0.00164664	-0.0121454	-0.00541214	0.00238607	0.00866085	-0.000542344	-0.0222885	-0.028032	-0.00724689	0.0192459	0.0223642	-0.00526482	-0.0257946	-0.00638561	0.0316849	0.0480766	0.021883	-0.0214425	-0.0367577	-0.0283312	-0.0161391	-0.00224241	-0.00107258	-0.00294936	-0.00221345	-0.000324684	0.00691521	0.0118742	0.0114162	0.00935136	0.00142098	-0.0155826	-0.0147256	-9.43177e-05	0.00107832	0.00155983	0.0101714	0.000960527	-0.00738323	0.00293164	-0.000115616	-0.0065244
LOC107454132	-0.102405	-0.0668035	0.0435953	0.0849704	-0.0182653	-0.0032265	0.0701775	0.0382295	0.00159667	-0.0375995	-0.0400088	0.00937811	0.061953	0.0963258	-0.0347773	-0.193204	-0.167212	-0.106994	-0.0746918	-0.0807031	-0.136306	-0.144889	-0.0930404	-0.0544961	-0.0250594	0.064901	0.157556	0.145908	0.0882305	0.0140055	-0.0702405	-0.11171	-0.117723	-0.114519	-0.0885064	-0.031578	0.0215641	0.0519463	0.0583883	0.0190427	-0.0470304	-0.0866324	0.000879873	0.232758	0.358901	0.278493	0.0779202	-0.0844333	-0.148375
LOC107454167	-0.0643773	-0.0918044	-0.189175	-0.20355	-0.110623	0.0126145	0.114067	0.121686	0.102257	0.101887	0.0937512	0.0472968	-0.0342511	-0.162327	-0.176449	-0.070383	-0.00744388	0.026201	0.0678812	0.0667427	-0.0305552	-0.139832	-0.146574	-0.044408	0.0684433	0.123501	0.140504	0.114693	0.0671189	0.0173004	-0.0650247	-0.0773064	-0.0146726	0.0144498	0.00743516	-0.0377292	-0.0778138	-0.0332402	0.0546312	0.052676	-0.0265431	-0.0499497	0.019106	0.102797	0.122798	0.0741295	0.0482409	0.0307449	-0.0112396
LOC107454275	-0.00371167	0.00320539	-0.00809382	-0.0144612	-0.000621662	0.0206017	0.053932	0.0865685	0.0869775	0.0380169	0.0143933	0.0367317	0.0797968	0.114719	0.0993163	0.0362389	-0.0175499	-0.0339525	-0.0484763	-0.0714838	-0.12114	-0.096296	0.0217884	0.0592358	0.000648266	-0.0742273	-0.102791	-0.0565684	-0.00581044	-0.0143098	-0.0402073	-0.0310134	0.00214711	0.0260427	0.0283955	0.0043656	-0.0156277	0.0198539	0.0745152	0.0736477	0.00604836	-0.0817592	-0.0900126	-0.00280038	0.0244993	-0.0141569	-0.0312359	-0.023055	-0.00871352
LOC107454320	0.0139247	0.0125901	0.00783356	-0.00287343	-0.0123368	-0.0102874	-0.00286108	0.00115657	0.00133505	-0.000377646	-0.000753759	0.0015745	0.00425005	0.00403056	-0.000253128	-0.00403184	-0.00324275	-0.00125232	-0.00271246	-0.00201724	0.00858373	0.0202161	0.018607	0.00132614	-0.0154414	-0.0109704	0.000994805	0.00243209	0.000434873	0.00301527	0.00481425	-0.000127317	-0.00629414	-0.00938783	-0.00732593	-0.000738243	0.00434392	0.00154322	-0.00293715	0.0154527	0.0320326	0.0184992	-0.00571505	-0.0291312	-0.0174631	0.00786674	0.00989633	0.00721485	0.0209208
LOC107454516	-0.0209707	-0.0846611	-0.119921	-0.0102121	0.0296262	-0.0378082	-0.0586579	-0.0401511	-0.0175879	0.00375503	0.0223746	0.0384216	0.0485534	0.0469322	0.00765096	0.00418338	0.0608679	0.068585	0.0323514	0.00379627	0.0161782	0.00715318	-0.0470844	-0.0806302	-0.0590364	0.018701	0.0697329	0.0312449	-0.0335458	-0.0678785	-0.0590441	-0.00816026	0.00393563	-0.0195689	-0.021288	-0.014049	-0.00338395	0.0237517	0.0582105	0.0939219	0.0902264	0.0187255	-0.0420341	-0.0368312	-0.0043529	0.0110453	-0.000319333	-0.0308955	-0.044568
LOC107454760	-0.164155	-0.173175	-0.0499623	0.083032	0.0025472	-0.0874894	-0.0525682	0.0246937	0.0451355	0.0162575	-0.00436706	-0.00977827	-0.0251634	-0.015228	0.0724057	0.1241	0.105273	0.0936141	0.093051	0.0781737	-0.0010334	-0.05622	-0.025889	0.0319825	0.0967458	0.147887	0.157478	0.0935566	0.00379922	-0.0401447	-0.0405178	0.0170418	0.100341	0.137873	0.104662	-0.0112983	-0.112284	-0.0763237	0.022519	0.0466255	0.0456401	0.0732995	0.0649279	0.00275836	-0.0731421	-0.133377	-0.17066	-0.130033	-0.0710153
LOC107454846	0.0537571	0.0148485	-0.0589486	-0.0891938	-0.0541615	-0.0320769	-0.0402385	-0.0188029	0.0265704	0.0743057	0.0742603	0.000383349	-0.0552615	-0.0137176	0.0217337	0.0134397	0.0157961	0.0240728	0.0299709	0.0300977	0.0612429	0.0884744	0.0932729	0.0767905	0.0374167	0.0630734	0.105696	0.0578434	-0.0309867	-0.0953951	-0.0881353	-0.0181583	0.0389613	0.0707722	0.0653245	-0.000826615	-0.0606301	-0.0775909	-0.0788797	-0.0461567	0.0135738	0.0451604	0.0285899	-0.00182246	-0.0499199	-0.0580795	0.0437211	0.0799915	0.0275656
LOC107455285	0.0524076	0.0218437	-0.0142052	0.000340187	0.0259165	0.0181397	-0.00271088	-0.0102606	-0.0077771	0.00202617	0.00789907	-0.00170577	-0.0105249	-0.00212273	0.0108163	0.018514	0.0168022	0.0146019	0.0242195	0.0250534	0.00639613	-0.0113177	-0.0188422	-0.0254973	-0.0179964	0.0178606	0.0371746	-0.00203026	-0.0518487	-0.0401705	0.00532068	0.0198068	0.0115516	0.00380026	-0.00304	-0.0139495	-0.0227286	-0.0252355	-0.0241585	-0.000307175	0.033902	0.0579934	0.0531078	0.00156098	-0.0393459	-0.0350826	0.00956511	0.0296127	0.00650813
LOC107455300	-0.0796465	-0.051545	-0.0222291	-0.047122	-0.078326	-0.0707455	-0.0438238	-0.016311	-0.00625089	-0.0129063	-0.0171486	-0.021476	-0.0211207	-0.014079	-0.00406248	0.00211796	0.000724388	-0.000130402	-0.00151311	-0.00190829	0.000119537	0.00839979	0.0189363	0.015899	0.00478457	-0.00308145	-0.00762528	-0.00739324	-0.00551955	0.0017666	0.0108504	0.00545771	-0.00667878	-0.0137378	-0.0140445	-0.00679336	0.000366731	0.00364468	0.00657299	0.00742682	0.0024619	-0.00553502	-0.00844832	-0.0044325	-0.0010745	0.00302605	0.0179325	0.0265645	0.0101802
LOC107455686	0.00160239	-0.00701095	-0.0141726	-0.0110358	-0.00894862	-0.00585659	-0.00172689	-0.000731242	0.00117407	0.00732532	0.0100972	0.0066519	0.00209341	-0.0022641	-0.0117618	-0.00484753	0.0501921	0.111026	0.1308	0.145041	0.189125	0.300104	0.373012	0.305912	0.153736	-0.0214079	-0.144058	-0.178466	-0.167386	-0.17846	-0.23019	-0.263126	-0.210246	-0.127587	-0.0780876	-0.0585094	-0.0467185	-0.0161779	0.0172289	0.0065261	-0.00075005	0.0240986	0.0234134	-0.00677381	-0.0422976	-0.0363646	0.0129753	0.0366262	0.0221502
LOC107455688	0.0437245	0.0341918	0.0024971	-0.0152059	-0.0107203	-0.0016714	0.00698982	0.000511744	-0.00709316	-0.0104579	-0.00790316	0.00291039	0.00971523	0.0118775	0.0251521	0.0323881	0.0136231	0.0061408	0.0216773	0.0717305	0.179922	0.30415	0.341927	0.229166	0.0895896	0.0303347	-0.011793	-0.0918459	-0.197891	-0.246292	-0.215373	-0.174354	-0.121114	-0.0586612	-0.0296674	-0.0393709	-0.0522813	-0.055095	-0.0538341	-0.0225181	0.0247551	0.0474937	0.0267116	-0.026087	-0.0159378	0.0476576	0.0733323	0.0423288	-0.0101901
LOC107455689	0.000736823	0.00512973	0.00805992	0.00112213	-0.00556388	-0.00623349	-0.00267136	0.00643159	0.00851153	-0.00034098	-0.00571988	-0.00641712	-0.00313995	-0.000205775	-0.000683762	0.0169763	0.0661176	0.118792	0.167992	0.189333	0.176401	0.0987003	-0.0392419	-0.163094	-0.231292	-0.192943	-0.118971	-0.0661974	-0.0173536	0.00838511	0.0172994	0.0149533	0.00133246	-0.00820946	-0.00806974	0.00119408	0.00975935	0.00242008	-0.0124852	0.0016875	0.0170987	0.00593188	0.00313	0.0137707	0.0255334	0.0152385	-0.0233163	-0.0243467	0.012583
LOC107455742	-0.0164724	-0.0663765	-0.154612	-0.193821	-0.0954903	0.0217082	0.030927	-0.0179232	-0.0641759	-0.0662517	-0.0502517	-0.00759015	0.0144563	-0.0556241	-0.0980559	-0.053817	0.0161724	0.0843487	0.125903	0.118964	0.0330029	-0.0704515	-0.104463	-0.0639892	-0.00232081	0.0860247	0.150829	0.111063	0.0470684	0.0525622	0.0858663	0.0713075	0.0555523	0.0682927	0.0431955	-0.0499686	-0.129214	-0.111077	-0.0359349	0.00283052	-0.0726013	-0.215066	-0.269301	-0.21611	-0.151312	-0.0745139	0.0103586	0.0600471	0.0842391
LOC107455759	0.118767	0.0863447	0.00517399	0.0262597	0.120735	0.0648756	-0.0352318	-0.0235937	0.0284929	0.0761948	0.0942822	0.0641287	0.0331299	0.0225015	0.0294286	0.00816469	-0.0549607	-0.101346	-0.110072	-0.0924052	-0.0701722	-0.0309501	0.0411135	0.110448	0.134578	0.0731159	-0.0162148	-0.0725702	-0.109794	-0.110245	-0.0787249	-0.0368877	0.0308554	0.10417	0.116812	0.0559759	-0.0134788	-0.0649273	-0.106749	-0.10673	-0.0830033	-0.0639527	0.00360781	0.134201	0.0976717	-0.0579634	-0.0984907	-0.0412478	0.0415329
LOC107456035	0.0058727	0.00680199	0.0225098	0.0135512	-0.0150141	-0.0139704	-0.00232576	0.00285778	0.000530986	0.00114325	0.0043189	0.00700966	0.00864675	-0.0142445	-0.0198904	0.0125224	0.0241357	0.0120957	-0.0135367	-0.0229983	0.00843652	0.0243142	0.0220446	0.0646763	0.161346	0.316755	0.44663	0.465108	0.412237	0.237078	-0.0437168	-0.252498	-0.352613	-0.425845	-0.432327	-0.330321	-0.222644	-0.120288	-0.0137793	0.0211803	0.0181258	0.0211685	0.012054	-0.00634621	-0.0233851	-0.0145373	0.0244269	0.0286571	-0.0026463
LOC107456087	0.0559265	0.0291441	0.0168941	0.035975	0.0145007	-0.0359259	-0.0515474	-0.0136506	0.0189683	0.028487	0.0202608	-0.0237734	-0.0512005	-0.0414644	-0.00565486	0.0294021	0.0351773	0.0309261	0.0180841	0.00664339	-0.00127619	-0.0136764	-0.0129122	-0.00773004	-0.0142539	-0.0199643	-0.016248	-0.00224242	0.00881485	0.0110394	0.0183501	0.025276	0.0154691	0.000265251	-0.00799138	-0.0111238	-0.0120695	-0.0217458	-0.0316242	0.00473248	0.041592	0.0302615	0.0104159	-0.00358732	0.013751	0.0300252	0.0322927	0.0358037	0.0135211
LOC107456088	-0.102313	-0.167296	-0.240937	-0.220645	-0.198765	-0.149284	-0.0406342	0.0322809	0.0383346	0.00243864	-0.0246319	-0.0325462	-0.0559447	-0.0628189	0.00326433	0.152396	0.361573	0.440347	0.320642	0.135586	-0.0944359	-0.308106	-0.415447	-0.392962	-0.261361	-0.0736934	0.0624752	0.0514462	0.00312104	0.0161266	0.0320776	0.0701102	0.135053	0.187041	0.250014	0.357987	0.432319	0.379532	0.24926	-0.120498	-0.446855	-0.362261	-0.0432063	0.335011	0.310741	-0.0921841	-0.432885	-0.32321	0.0787445
LOC107456184	0.0152326	0.0223039	-0.0538642	-0.131189	-0.0746949	-0.0281207	-0.0370194	-0.0337676	-0.0180422	-0.00270584	0.00483394	0.00209948	-0.00072484	0.0015969	0.00541579	0.00369113	-0.00195195	0.000148677	0.0170153	0.0251997	0.00337917	-0.0212278	-0.0225087	0.0200035	0.0687853	0.0480358	-0.0045696	-0.0435689	-0.0634808	-0.0388529	-0.00159878	0.0121805	0.00838268	2.45417e-05	-0.00154401	0.00182061	0.00674172	0.0130482	0.0171275	0.011925	0.00939059	0.0112979	-0.00103629	-0.0238145	-0.0254316	-0.00858908	0.00796668	0.00569372	-0.0042896
LOC107456427	-0.016504	-0.0233342	-0.0188574	-0.00192151	0.00113332	-0.00332522	-0.00404441	0.000590026	0.00459897	0.00445549	0.00253378	-0.00121444	-0.00254109	0.005828	0.00553341	-0.00516665	-0.00855021	-0.00684412	-0.00164171	0.00178577	0.000164926	1.94208e-05	0.00337811	0.00411769	0.00194727	0.00121294	0.00204848	0.000867198	-0.00232089	-0.00371566	0.00216079	0.0116883	0.00759506	-0.00425501	-0.0088366	-0.00820717	-0.00556767	-0.00177381	0.000239727	-0.000912889	0.00138388	0.0066617	0.00815101	0.00480377	-0.00337934	-0.00849513	-0.00841836	-0.00121601	0.00928833
LOC107456506	-0.106531	-0.127249	-0.0850044	-0.0528755	-0.0983866	-0.0690958	-0.00720552	0.0146397	0.00919157	-0.0100795	-0.0204264	-0.0280636	8.3453e-05	0.0443489	0.038223	0.0121213	-0.0236201	-0.0560045	-0.0711084	-0.0652585	-0.00221521	0.0639539	0.0612699	0.0134153	-0.0349343	-0.0669547	-0.0765282	-0.0342979	0.0335212	0.0610025	0.0373109	-0.00583875	0.00492036	0.047358	0.0541581	0.0330269	0.00672369	-0.00236323	0.00548897	-0.00704312	-0.0341929	-0.0104978	0.0488041	0.0734927	-0.0177173	-0.104623	-0.00840461	0.123932	0.169762
LOC107456521	-0.0307259	-0.000388009	0.0128572	-0.124436	-0.173113	-0.0475855	0.036429	0.0644441	0.035828	-0.0300874	-0.0648562	-0.0437262	0.0104381	0.0836082	0.0845021	0.0378626	0.0281921	0.0366086	0.0396401	0.0264303	-0.000797755	0.0297518	0.10107	0.0770508	-0.041103	-0.170974	-0.253872	-0.262583	-0.238692	-0.18694	-0.123987	-0.107359	-0.133662	-0.149812	-0.123708	-0.0774469	-0.0297604	-0.00290796	-0.0102052	0.0502878	0.0633329	-0.0436233	-0.0241917	0.123308	0.156419	0.0726734	0.0327583	0.142834	0.30345
LOC107456525	0.0679011	0.027099	-0.0384994	-0.0228708	0.00948405	-0.00896319	-0.0114517	0.0175764	0.0330487	0.00498437	-0.0127448	0.00081752	0.0500516	0.14809	0.211918	0.211522	0.22704	0.243236	0.238873	0.183567	0.0452947	-0.149907	-0.361083	-0.479583	-0.435861	-0.223921	-0.0191066	0.0357822	0.0371958	0.0258434	-0.00200521	-0.0231267	-0.0308408	-0.0296679	-0.0232642	-0.0062139	0.00984401	0.0153403	0.0187526	0.0288893	0.0546383	0.0970326	0.1283	0.131388	0.146517	0.148629	0.0699149	-0.0447357	-0.11854
LOC107456769	0.0922935	0.052176	0.0019405	-0.029702	-0.0307136	0.00222793	0.0189049	0.0159302	0.0077796	0.00469685	0.00111284	-0.000107889	0.0119861	0.0280896	0.0388026	0.0330189	0.022177	0.0150188	-0.00616093	-0.0185978	-0.0181455	-0.0256868	-0.0178967	0.0105983	0.0311001	0.0124181	-0.0192926	-0.00702345	0.0163704	0.0107238	0.00772324	-0.000907038	-0.0352993	-0.0659326	-0.063048	0.00112869	0.0730337	0.121359	0.16313	0.0291601	-0.167223	-0.164487	-0.0247579	0.127765	0.12005	0.0461931	0.0472213	0.0225253	-0.0669936
LOC107456770	-0.17896	-0.237987	-0.195909	-0.128034	-0.229421	-0.235685	-0.109697	0.0121677	0.0608133	0.0369439	-0.00255488	-0.0733874	-0.116453	-0.0566501	0.0115686	0.0356116	0.0468612	0.0399603	0.0278359	0.00634889	-0.0409172	-0.0599236	-0.0251126	0.0124448	0.0252401	-0.00475158	-0.0245726	0.00787787	0.0283556	-0.0204324	-0.0739809	-0.0629207	-0.0284502	-0.0172189	-0.0183762	-0.0112196	7.38985e-05	0.0132495	0.0341765	0.0466617	0.0539348	0.0499974	0.0139631	-0.02878	-0.0541549	-0.0362504	0.0300005	0.0666638	0.0602241
LOC107456830	-0.0576852	-0.0261106	-0.0800738	-0.208438	-0.134612	0.0358729	0.0739502	0.0160227	-0.0673035	-0.136726	-0.14384	-0.0662987	-0.02466	-0.196082	-0.265236	-0.090647	0.0325482	0.0688377	0.0388817	0.0121317	0.0297759	0.037097	0.0185938	0.019282	0.0391026	0.0557492	0.0570562	0.0133293	-0.0356979	-0.0237484	-0.0225251	-0.0174984	0.0651474	0.142061	0.123595	-0.0199191	-0.154332	-0.148788	-0.07198	0.00994595	0.0729889	0.0907799	0.0390378	-0.0812079	-0.0994072	-0.0191903	0.0198167	-0.0752649	-0.185486
LOC107456960	-0.0684199	-0.141298	-0.198361	-0.185859	-0.115515	0.00502468	0.0381825	-0.0292661	-0.0974414	-0.130092	-0.143376	-0.127536	-0.100563	-0.0602633	-0.00762844	0.0336373	0.0318922	-0.00943104	-0.0951461	-0.142499	-0.0758732	0.0304508	0.114759	0.10059	0.0254538	-0.0217204	-0.0460704	-0.0416432	-0.0318157	0.000803678	0.0230063	-0.0167181	-0.0475765	-0.0415814	-0.0170106	0.0299353	0.068455	0.0605796	0.0308082	-0.0110091	-0.023714	0.0289317	0.0654412	0.0211826	-0.0364992	-0.0129121	0.0441072	0.0382173	0.0142442
LOC107457039	0.0110376	0.0135712	0.00312036	-0.0170677	-0.0129856	0.00389721	0.00804609	0.0028302	-0.00201593	-0.00444371	-0.00463368	-0.00172497	-0.000195886	0.00142207	0.00380722	0.0150539	0.0305329	0.0288932	0.00555318	-0.0179467	-0.02505	-0.018273	-0.00613923	-0.00123028	-0.00456893	-0.00630333	-0.00344273	-0.0021382	-0.00174519	0.00260009	0.0136529	0.0199522	0.00579219	-0.0151107	-0.019174	-0.00337225	0.0134822	0.0179921	0.0161793	-0.00239916	-0.0197169	-0.0164786	-0.00940679	-0.000493138	0.00789907	0.00866631	0.00492691	0.00417603	0.0027631
LOC107457180	0.000582072	-0.0185563	-0.0638348	0.0056243	0.095044	0.0840707	0.0597719	0.0319567	0.0115367	-0.0165001	-0.00950334	0.054489	0.108959	0.109078	0.0662345	0.0190107	-0.0065883	-0.0179697	-0.00693909	0.0164424	0.0481142	0.0306119	-0.0768382	-0.19179	-0.232826	-0.190773	-0.144119	-0.128606	-0.117317	-0.106856	-0.0973957	-0.0884706	-0.0633511	-0.0253823	-0.00457175	-0.00377176	-0.00392104	0.0103579	0.0394373	0.0928618	0.145756	0.183924	0.203057	0.190794	0.128409	0.0552643	0.0413794	0.0202719	-0.0446656
LOC107457189	-0.0327331	-0.0211471	-0.00137575	0.0859103	0.22776	0.363152	0.398552	0.296527	0.212249	0.174852	0.134784	0.0812473	0.00687309	-0.0368811	-0.0711266	-0.138162	-0.19577	-0.187754	-0.101475	-0.060734	-0.134211	-0.186947	-0.148374	-0.129012	-0.169516	-0.179726	-0.145348	-0.109736	-0.0858001	-0.0681018	-0.0368879	-0.00374343	0.012225	0.0095093	0.00130141	-0.00996305	-0.0168298	0.00146533	0.0275351	0.00111665	-0.0305265	-0.0167647	0.00305911	0.013204	0.0102224	0.00180019	-0.00643034	-0.00324635	0.0051102
LOC107457243	0.0279642	0.0157437	0.0280521	0.0709043	0.115932	0.21903	0.261391	0.117259	-0.0169929	-0.0538175	-0.0743035	-0.0821052	-0.13381	-0.210537	-0.186868	-0.108586	-0.0538239	-0.0194507	-0.00379521	0.00517845	0.00148718	-0.00757549	-0.00957254	-0.00680093	-0.00231981	0.00323228	0.00768361	0.00633868	0.0016019	0.00281878	0.00864148	0.0104378	0.000249112	-0.0140965	-0.0176333	-0.00962412	0.00077035	0.00815535	0.013276	0.00787167	-0.00307432	-0.00893366	-0.00638133	0.00228561	0.00753688	0.0041196	-0.00499884	-0.00267754	0.00436368
LOC107457313	0.294232	0.214492	0.0768059	-0.028367	-0.0595526	-0.0173964	0.0162359	-0.0125561	-0.0406167	-0.0242694	0.000617319	0.0471155	0.0803595	0.0706668	0.0206572	-0.010243	0.0252306	0.0413081	-0.00585867	-0.0793843	-0.188637	-0.246755	-0.173556	-0.0361623	0.0503929	-0.030104	-0.148335	-0.144891	-0.0929148	-0.0667726	-0.0547873	-0.0513895	-0.0290224	0.0161711	0.0413486	0.0495286	0.0600432	0.0961587	0.125541	0.0321252	-0.112893	-0.126475	0.0235857	0.239388	0.226276	0.0177999	-0.158743	-0.159028	-0.0329859
LOC107457317	0.0586945	0.0832973	0.140053	0.122961	0.0595077	0.0106446	-0.039989	-0.062954	-0.0597413	-0.0366583	-0.0206359	-0.00732539	-0.00202773	-0.0499041	-0.155135	-0.187956	-0.111681	-0.0612193	-0.0667923	-0.0673477	-0.0419054	0.0104953	0.0533325	0.0263627	-0.0231409	-0.0437779	-0.0408247	-0.0132073	0.0230974	0.0579531	0.04251	-0.0153274	-0.0631564	-0.089915	-0.0664684	0.00838185	0.0706695	0.0769151	0.0631096	0.0712122	0.0577008	0.0104693	-0.00102057	0.00905258	-0.00472562	-0.0394044	-0.0633881	-0.0447796	-0.0333271
LOC107457517	-0.127634	-0.109576	-0.116909	-0.262723	-0.204068	0.086167	0.143373	-0.0332181	-0.139768	-0.0907416	-0.021206	0.0590232	0.110953	0.0856066	0.0203935	-0.0110933	-0.0346468	-0.0304783	0.0652666	0.111569	-0.00914184	-0.132931	-0.0876429	0.0938069	0.210565	0.104095	-0.0690485	-0.186504	-0.264967	-0.251316	-0.167469	-0.0769171	0.0332465	0.146682	0.175456	0.109489	0.0387192	-0.0164289	-0.0538105	-0.119476	-0.123088	0.0293726	0.124592	0.0558961	-0.042103	-0.0210883	0.0855769	0.158102	0.159694
LOC110281924	-0.0822697	-0.0948765	-0.0544864	-0.000619083	-0.000528456	-0.0362432	-0.0367843	0.0771886	0.152836	0.135958	0.0972867	0.0325802	7.39016e-05	0.0284333	-0.00274836	-0.0419263	0.0644014	0.161944	0.151881	0.102392	0.0133573	-0.036444	-0.0445394	-0.08384	-0.0979258	-0.0792499	-0.0609061	0.00525229	0.0893157	0.0773977	0.0100653	-0.0146808	0.0141962	0.0464006	0.0518897	0.0582155	0.0658949	0.0828694	0.0868637	-0.00231457	-0.0653776	-0.0265066	-0.0370284	-0.139622	-0.15423	-0.0721523	-0.043083	-0.0461381	-0.0550994
LOC110283236	0.150978	0.0348772	-0.195504	-0.114565	0.160826	0.201999	0.123827	0.0192419	-0.0636246	-0.0819379	-0.0464744	0.0652756	0.10919	-0.0279179	-0.0249298	0.112172	0.10873	0.0495161	-0.0208427	-0.0716161	-0.0814728	-0.0883103	-0.0743943	-0.00238529	0.0983847	0.174764	0.171908	0.0351649	-0.14005	-0.213635	-0.20151	-0.161567	-0.0816976	-0.0113699	-0.00451021	-0.0346147	-0.060538	-0.0476068	-0.00490357	-0.0115011	-0.0178349	0.0394828	0.0625305	0.0329914	-0.00238679	-0.0127554	0.0172188	0.0327811	0.0244844
LOC122268913	-0.0199769	-0.0163016	-0.00651651	0.00392976	0.0105231	0.00488781	-0.00581955	-0.00790344	-0.00494937	-0.000693204	0.00119009	0.000519978	-2.77417e-05	-0.000867709	0.000860023	0.00466665	0.00493212	0.00210081	-0.0037383	-0.00595298	0.00196734	0.00826397	0.00654517	5.87063e-05	-0.0062163	-0.00654011	-0.00423374	-0.00243596	-0.00174559	-0.00131078	0.0103761	0.0267095	0.0183602	-0.00251482	-0.0105169	-0.0168669	-0.0153489	0.0225567	0.080665	0.178984	0.205739	0.076299	-0.0397888	-0.0464311	0.00598424	0.0156121	-0.0567749	-0.115387	-0.0885568
LOC122269178	0	0	0	0	0	0	0	0	0	0	0	0	0	0	0	0	0	-4.59802e-05	-0.000516047	-0.000687127	3.0977e-05	0.00334806	0.00568656	0.0022829	-0.00237431	-0.00372421	-0.0027086	-0.00117364	-0.000118576	0	0	0	0	0	0	0	0	0	0	0	-2.66015e-09	-0.000338381	-4.3282e-05	0.00231239	0.00383793	0.00184137	0.000482633	0.00157909	0.00109681
LOC122269180	-0.000393853	-0.000632064	0.00620846	0.0126539	0.000145156	-0.0118577	-0.00828862	-0.000884247	0.00213193	0.000720117	0	0	0	0	0	0	0	-0.000112306	-0.00119659	-0.00128297	0.00326423	0.00621811	0.00315851	-0.00199122	-0.0057915	-0.00280824	0.00253991	0.00411232	0.00334172	-0.0015535	-0.00293824	0.00182746	0.00270912	0.000226314	-0.00179551	-0.00341468	-0.0035136	-0.00122129	0.000221964	4.18246e-09	2.81095e-11	-1.86771e-06	-0.000448437	-0.000926568	0.00598228	0.00982387	0.000819345	-0.00778685	-0.0072517
LOC122269602	-0.0705628	0.0239985	0.123702	-0.0017248	-0.0544331	0.0850816	0.0902472	-0.0288051	-0.0938194	-0.0843173	-0.0860618	-0.142129	-0.197895	-0.201916	-0.148413	-0.0698542	-0.0228219	-0.00654008	-0.00201027	0.00220196	0.00793703	0.00478937	-0.00495254	-0.00958275	-0.00808705	-0.00407984	0.00167384	0.0135173	0.0295402	0.0385386	0.0200962	-0.0139112	-0.0281685	-0.0279533	-0.0224462	-0.00898765	0.000914842	0.000894522	-1.21597e-05	0.0137579	0.0235044	0.0106613	-0.00834083	-0.0231708	-0.0167255	0.0035854	0.0231279	0.0191855	-0.00728543
LOC122271476	-0.00951299	-0.0107543	-0.00486078	0.00516297	0.00255158	-0.00418399	-0.00425272	-0.000937861	0.000877154	0.00018819	0.00231891	0.00976726	0.0146637	0.00593884	-0.00882518	-0.0107739	-0.00625172	-0.00205336	0.00708868	0.0226888	0.0557478	0.0705746	0.0377532	0.0112679	0.0196435	0.0535731	0.0820215	0.0711317	0.0379671	-0.0205723	-0.0951247	-0.120973	-0.0851265	-0.0403697	-0.0199698	-0.0221331	-0.0249583	-0.0160893	-0.00465459	0.0128595	0.0147407	-0.00453736	-0.0116944	-0.00634174	-0.000732468	-0.00391085	-0.0104152	-0.00980395	-0.00530228
LOC122273574	0.0532012	0.044833	-0.023731	-0.0629428	0.00541951	0.0529878	0.0292264	0.00180791	-0.00757936	-0.0133595	-0.0138773	-0.0224094	-0.0209362	-0.0461953	-0.0679359	-0.0360424	-0.0119753	-0.00511084	-0.00777992	-0.0082234	0.0112184	0.0154757	-0.00134321	-0.00358988	-0.0091186	-0.0199284	-0.000576793	0.076724	0.169316	0.199004	0.17275	0.127772	0.0566373	-0.0243001	-0.0780434	-0.117697	-0.140344	-0.107179	-0.0400387	0.0655315	0.0961788	-0.027113	-0.141927	-0.163835	-0.108655	-0.037014	0.0269418	0.0484474	0.00871476
[truncated: 31 more columns]
