# Supplementary material for: Genome-wide quantitative dissection of an arthropod segmented body plan at single-cell resolution
Source: Commun Biol. 2025 Jun 11;8:913. doi: 10.1038/s42003-025-08335-x (PMC12159194; doi:10.1038/s42003-025-08335-x)
Supplement: Supplementary file 15 — Supplementary Data 13 [file 42003_2025_8335_MOESM15_ESM.xlsx]

## Sheet: DataS13
Data S13. First derivative values of 264 genes at 80 positions of the late stage-5 expression profiles.
	1	2	3	4	5	6	7	8	9	10	11	12	13	14	15	16	17	18	19	20	21	22	23	24	25	26	27	28	29	30	31	32	33	34	35	36	37	38	39	40	41	42	43	44	45	46	47	48	49
LOC107436092	0.104454	0.111707	0.0197637	-0.137502	-0.192243	-0.233828	-0.294611	-0.325484	-0.267171	-0.156299	-0.0920557	-0.046203	-0.0150312	0.0108026	0.0190984	0.0105346	-0.00773278	-0.0205485	-0.0174508	-0.0193872	-0.0177378	-0.00918087	0.00167982	0.0112463	0.00855248	0.00134112	0.00766101	0.0101347	-0.00062136	-0.0149053	-0.023234	-0.0126706	0.00341681	0.0157412	0.0215017	0.0139673	-0.00825826	-0.0115251	0.0168115	0.00997137	-0.0228351	-0.0274355	0.00310994	0.0155835	-0.00457491	-0.0045124	0.00842267	0.0277519	0.0248526
LOC107436125	0.00962261	0.00166253	-0.00906008	-0.0016655	0.0109639	0.0140135	0.00991866	0.00945494	0.00769834	0.0143559	0.026783	0.0213255	0.0159588	0.0103225	0.00645471	0.0128137	0.00740744	0.00932649	0.0381153	0.078008	0.0742502	0.0282107	0.0194204	0.0467749	0.0804008	0.0701312	-0.0150526	-0.0741873	-0.0615955	-0.0320534	-0.0146332	-0.0216992	-0.0330088	-0.0301904	-0.0239504	-0.0240765	-0.0492036	-0.0766147	-0.0324454	0.0111727	-0.016518	-0.0353722	-0.0229753	-0.0201444	-0.0273913	-0.016718	0.000628225	0.00212597	0
LOC107436211	0.117653	0.0373114	-0.0968998	-0.057804	0.0854203	0.147863	0.125245	-0.0165072	-0.114284	-0.0693472	-0.0239247	-0.0360142	-0.0414958	-0.00917078	0.0136506	0.0280884	0.0416559	0.0762648	0.109965	0.114966	0.0578309	-0.0572311	-0.0423499	0.0618754	0.0518306	-0.0310715	-0.0605176	-0.0475679	-0.0227272	0.018103	0.0352685	0.0231029	0.00234991	0.000315314	0.0137457	0.0143645	0.0142632	-0.0390042	-0.0689327	-0.0013151	0.0530371	0.0600153	0.103816	0.128663	0.0806073	-0.0317064	-0.140412	-0.11947	-0.00424985
LOC107436350	0.0638959	-0.0471028	-0.209391	-0.10696	0.015556	-0.0405772	-0.0472485	0.00540385	0.0121026	-0.00844774	0.0172822	0.0866822	0.0981807	0.0164463	0.000176061	0.0451593	0.0720373	0.106676	0.14296	0.120104	0.144933	0.262316	0.246585	0.117351	0.0455198	0.0813411	0.183015	0.195509	0.123619	0.0390726	-0.020795	-0.0175855	0.00469363	0.0205209	0.0327413	0.0539975	0.0511249	0.0184257	0.0337662	0.0287156	0.0050051	0.0449342	0.00607207	-0.0830229	-0.131947	-0.158542	-0.124846	-0.061836	0.0456304
LOC107436358	0.00118764	-0.0416624	-0.0846865	-0.0281859	0.0954379	0.120774	0.0621065	0.0361328	0.0646021	0.105316	0.100607	0.0973547	0.111237	0.118869	0.10589	0.0862109	0.0458471	0.0574434	0.144491	0.242431	0.247839	0.173573	0.0818233	-0.0162965	-0.00743426	0.0671958	0.0793558	0.0325913	-0.00153716	-0.0065034	0.00653199	0.0268777	0.046504	0.0756325	0.0923737	0.0940667	0.0445585	-0.0867502	-0.129025	-0.0287986	0.0020931	-0.0703916	-0.0803834	-0.00968886	0.0601449	0.0579319	0.0082595	-0.04438	-0.0818471
LOC107436364	-0.0183916	-0.102062	-0.192446	-0.102182	0.0432897	0.108347	0.111449	-0.0508737	-0.239176	-0.198499	-0.0747808	-0.00279335	0.0383047	0.0642741	0.0493486	0.00105779	-0.0624041	-0.115386	-0.105578	-0.0349541	0.0287327	0.0691049	0.0265163	-0.0890981	-0.100101	0.0051676	0.0903877	0.0353634	-0.0448135	-0.0333319	-0.0048767	0.0115854	0.0299872	-0.00162886	-0.052141	-0.0506267	-0.0566842	-0.0372064	0.0317715	0.0749864	0.0831618	0.00141158	-0.0602663	-0.0154921	0.0383778	0.0655834	0.0573227	0.0368424	0.0106995
LOC107436424	-0.182107	-0.214493	-0.0937971	0.0976495	0.0807959	-0.0366867	-0.112107	-0.105049	-0.0398442	0.0139427	0.0317223	0.0386402	0.0297419	0.0186237	0.00136192	-0.0276687	-0.0215117	0.00771386	0.0159887	0.0168648	0.000258139	-0.0327767	-0.0153012	0.0440208	0.0585302	-0.0159704	-0.138988	-0.173808	-0.0979399	0.0495034	0.161124	0.129712	0.0619907	-0.0142345	-0.0835771	-0.0897067	-0.0214944	0.0704066	0.070804	0.0131261	-0.0116015	0.00863078	-9.17314e-05	-0.00441672	0.0210942	-0.0100198	-0.066344	-0.120035	-0.0295791
LOC107436465	-0.025085	-0.0108938	0.00531958	-0.00445345	-0.0116291	-0.00254341	0.000961366	-0.00227375	0.0162016	0.0258981	0.00674715	-0.011658	-0.0186694	-0.0119369	-0.00538107	-2.95608e-05	0.00110171	0	0	0	0	0	0	0	0	0	0	0	-0.000273632	-0.00294938	-0.00327168	0.00924995	0.0240719	0.0201734	0.00761052	-0.0146581	-0.0195935	0.000516556	-0.00144331	-0.0130846	-0.00876022	0.000743673	0.00165985	8.4394e-06	0	0	-0.000881625	-0.00455429	-0.00362336
LOC107436524	-0.171548	-0.177971	-0.157869	-0.126594	-0.222748	-0.372361	-0.338269	-0.191478	-0.215358	-0.30619	-0.27691	-0.127659	0.0157321	0.0751952	0.0393876	-0.103147	-0.13866	-0.0814803	-0.0497722	-0.0520863	-0.0614175	-0.0436239	0.0245753	0.105508	0.115436	0.0546357	-0.0343847	-0.0697372	-0.0568922	-0.0530641	-0.0506138	-0.033213	-0.0081883	0.0316664	0.0635973	0.0294334	-0.0140901	-0.00668461	0.0263214	0.0337067	0.0516946	0.0759361	0.00699872	-0.075822	-0.107541	-0.0539304	0.0218269	0.0206475	-0.0183896
LOC107436625	0.186797	0.240024	0.11836	-0.205314	-0.262943	-0.0933971	-0.0517622	-0.102792	-0.165205	-0.177242	-0.110661	-0.0295838	-0.000152897	-0.04151	-0.062862	-0.0674301	-0.0524728	0.00125827	0.0486394	0.0547613	0.0450294	0.0351457	0.0258417	0.00117552	-0.076074	-0.126544	-0.0890054	-0.0146262	0.0365077	0.0453799	0.0406181	0.00896831	-0.0336966	-0.0437725	-0.0328115	-0.00611623	0.023575	0.0581694	0.083354	0.00864187	-0.0923202	-0.0929917	-0.00159662	0.0534733	0.0349937	-0.0284877	-0.079028	-0.0438217	0.088594
LOC107436641	0.249484	0.204187	-0.033746	-0.202422	-0.0970551	-0.0271384	-0.0660533	-0.0414204	0.00365548	-0.021363	-0.0448842	-0.0466193	-0.0184054	0.0354728	0.0479441	0.0164475	-0.0191478	-0.0420442	-0.0405734	-0.0241073	-0.00276811	0.0142692	0.0147053	-0.000568312	-0.0145716	-0.0156945	0.0206669	0.0635923	0.0602142	0.0163488	-0.0201549	-0.0297639	-0.0320668	-0.0266048	-0.0181826	-0.0120759	0.00336422	0.0255578	0.0191576	-0.010372	-0.0241785	-0.0172082	-0.00340254	0.00870998	0.0225307	0.0138319	-0.00705997	-0.0153357	0.00435892
LOC107436691	0.00175393	0.00622042	0.00852144	0.0398514	0.0545366	0.0214246	0.0597334	0.0575926	0.0496099	0.080491	0.053742	0.0414922	0.00991061	-0.0576689	-0.0899785	-0.0926434	-0.00165635	0.125629	0.160181	0.144752	0.0818992	0.00219198	0.0247266	0.12165	0.16879	0.192472	0.192974	0.173184	0.107535	-0.0423449	-0.152005	-0.141213	-0.0972928	0.0491242	0.191926	0.133963	-0.0551871	-0.113163	0.0568299	0.0956424	-0.0126257	0.0452002	0.158597	0.106045	-0.0191054	-0.095501	-0.0915631	-0.0201595	0.0367134
LOC107436783	0.00294732	0.00883015	0.0980584	0.232522	0.209472	0.114292	-0.0261823	-0.192025	-0.19424	-0.0480144	0.0921412	0.0735348	0.0288115	0.049138	0.048226	0.0407286	0.0345763	-0.00861163	-0.0590374	-0.0583777	-0.0724389	-0.134749	-0.129468	-0.0806857	-0.0630658	-0.00289909	0.0648301	0.0880992	0.0649173	-0.0127065	-0.0650632	-0.0597604	-0.0393477	-0.0115944	0.00868324	0.0367869	0.027025	-0.0133558	-0.0232356	0.0371089	0.0740598	-0.00273437	-0.00828957	0.0780727	0.153106	0.100197	-0.0227296	-0.0889202	-0.101608
LOC107436800	0.0673705	0.0751288	0.0681552	-0.00248307	-0.00430515	0.0689747	0.0916505	0.087105	0.0655422	0.0347463	0.00545532	-0.00748493	-0.05254	-0.151345	-0.192043	-0.169541	-0.105792	-0.0186758	0.024625	0.0271508	0.0250929	0.0411309	0.0403189	0.0238676	0.000482491	-0.0339836	-0.0500301	-0.0554942	-0.0579726	-0.0194594	0.0283244	0.0444748	0.047957	0.0247047	-0.0204334	-0.07852	-0.100282	-0.0502239	0.00579743	0.0394242	0.0787758	0.110732	0.0296132	-0.0839599	-0.135181	-0.0902849	0.00176295	0.02298	0.0254503
LOC107436847	-0.10523	-0.110202	-0.0812604	-0.0339685	-0.0154585	-0.02812	-0.0473983	-0.00989582	0.015993	-0.000406619	-0.00663536	-0.0160632	-0.01522	-0.00231576	0.00425648	0.00790384	0.0143344	0.0154725	0.0124683	0.00944516	0.0263871	0.065698	0.0959098	0.106537	0.0881394	0.090032	0.215739	0.360173	0.363502	0.245476	0.126286	0.0616935	0.0163772	0.0352813	0.0934525	0.190501	0.176308	0.0456568	-0.00421511	0.0746475	0.0827477	-0.114228	-0.310726	-0.302229	-0.171841	-0.0909649	-0.0758243	-0.189725	-0.277453
LOC107436894	-0.0784359	-0.0825256	0.0202906	0.208338	0.14821	-0.130389	-0.19144	-0.0561305	0.0749371	0.140788	0.143447	0.203014	0.201453	0.100851	0.041273	0.00971183	-0.0216245	-0.0216959	-0.0293271	-0.125882	-0.116231	0.0448524	0.109504	0.0666293	-0.0568925	-0.139045	-0.0573518	0.0546693	0.094192	0.0758472	0.0546649	0.0737532	0.0944011	0.0552278	-0.010721	-0.14678	-0.159177	0.0361255	0.0741501	-0.0114291	0.00780594	0.114918	0.0715821	-0.0727166	-0.134524	-0.00950737	0.147846	0.0917393	-0.0784366
LOC107437002	-0.0956449	-0.20779	-0.196899	0.0972925	0.152707	-0.00495257	0.0275252	0.0145524	-0.0333117	0.0372781	0.0601923	0.0358184	0.054484	0.116123	0.180194	0.268475	0.201428	0.0662755	0.0583643	0.0997586	0.157203	0.222384	0.152045	-0.0350654	-0.075595	0.0481397	0.177361	0.186765	0.11621	0.0268268	-0.0320079	-0.0122188	0.0238427	0.0356721	0.0415588	0.0562824	0.0552193	0.0245268	0.0232034	0.059425	0.0208935	-0.0902621	-0.110256	-0.0918525	-0.107105	-0.0827452	-0.0392959	0.00324482	-0.102963
LOC107437020	0.114937	-0.0153198	-0.18133	-0.0321956	0.101418	-0.0647111	-0.0862891	0.0396222	-0.013798	-0.081114	-0.0395934	0.0588048	0.101406	0.040814	-0.0110725	-0.0652845	-0.090297	-0.0354711	0.0404372	0.0817131	0.0822654	0.0525849	-0.00988033	-0.0925112	-0.131023	-0.0712263	-0.00218868	0.0173903	0.0203495	-0.00756408	-0.0242618	-0.0192729	-0.0154655	-0.00707162	-0.00888648	-0.0533668	-0.0486839	0.00558132	0.0135529	-0.0518806	-0.0955405	-0.0331299	0.0182843	0.0184454	0.0218189	0.0150692	-0.00963457	-0.0350203	-0.0424624
LOC107437115	-0.0685255	-0.0827775	-0.0429442	0.0308538	-0.0216697	-0.0988335	0.0585176	0.266493	0.238417	0.0932931	-0.0123102	-0.0182427	0.0198743	0.0430202	0.0570314	0.0564867	0.0815997	0.108594	0.0972391	0.0631047	0.00873905	-0.0579272	-0.0729773	-0.0486541	-0.0406651	-0.0367725	-0.0229034	-0.0508009	-0.0859154	-0.0456767	0.000256488	0.0160221	0.0283223	0.0169767	-0.0112823	-0.00520131	-0.0448977	-0.0969066	-0.0814875	-0.0236891	0.0244152	0.0547385	0.0326624	-0.0353787	-0.0619488	-0.0331702	0.00204979	-0.028109	-0.0105887
LOC107437245	0.234333	0.155163	-0.0762653	-0.171529	-0.105433	0.0358752	0.207292	0.0753514	-0.123073	-0.0713938	0.042091	0.0510227	0.0155037	-0.0076118	0.0311493	0.139134	0.192479	0.140898	0.0478886	-0.0505951	-0.0977803	-0.103626	-0.0995464	-0.0426363	0.0469337	0.131321	0.096681	-0.0342395	-0.106444	-0.0853426	-0.0444538	-0.0277557	-0.00901945	-0.0238736	-0.0394162	0.0741385	0.151626	0.0420354	-0.124805	-0.194657	-0.190311	-0.204031	-0.0606014	0.135815	0.222737	0.187912	0.0483798	-0.0879578	-0.195469
LOC107437276	-0.00411353	0.0414209	0.0751773	0.0449305	-0.00856108	-0.0415923	0.0616518	0.143453	0.0539811	-0.0487451	-0.0930282	-0.0672201	-0.0113475	0.0297883	0.0393368	0.0140994	-0.0321655	-0.0570844	-0.0370605	-0.00134846	0.015074	0.00155103	-0.0375012	-0.0840334	-0.0871843	-0.0473619	0.0169385	0.0337473	0.00381348	-0.0270809	-0.0416616	-0.00764525	0.041075	0.060004	0.0496443	0.0044319	-0.0661413	-0.0821199	-0.0277067	0.00665926	0.0177981	0.0311035	0.0373636	0.0246267	-0.00478891	-0.0213362	-0.0275085	-0.0316316	0.00879276
LOC107437305	0.0512165	-0.0150823	-0.0916199	-0.173029	-0.30523	-0.286877	-0.138648	-0.0997409	-0.118187	-0.0506966	0.043622	0.111863	0.0956583	0.00463006	0.0264303	0.155267	0.211991	0.227171	0.230393	0.157971	0.048639	-0.0771782	-0.0861599	0.0959814	0.297632	0.262163	0.06242	-0.0109597	0.0102921	0.0718274	0.113733	0.0381976	-0.0596715	-0.0687954	-0.0388986	0.0869106	0.085685	-0.211096	-0.362736	-0.211655	-0.0645603	-0.0725355	-0.181745	-0.262524	-0.276185	-0.198555	-0.0949298	-0.121496	-0.121879
LOC107437526	-0.00425711	0.0483819	0.114978	-0.0999749	-0.339309	-0.191448	-0.0722339	-0.163998	-0.166822	-0.0962685	-0.075111	-0.127167	-0.17721	-0.17331	-0.158402	-0.130865	-0.10035	-0.0792686	-0.0682705	-0.0407577	-0.023131	-0.0332022	-0.0160167	0.0148406	-0.00719304	-0.0584299	-0.0786984	-0.0232426	0.042696	0.044426	0.0260678	0.00203326	-0.0249792	-0.0258278	-0.0164212	-0.047154	-0.0608392	0.00645819	0.0669511	0.0784142	0.058328	-0.0048164	-0.059933	-0.0634045	-0.0447064	-0.0147524	0.0197955	0.0506413	0.0352846
LOC107437564	-0.187397	-0.243654	-0.171677	-0.0469519	-0.109649	-0.156502	-0.108388	-0.0678062	-0.0464911	0.00887287	0.0706736	0.0894028	0.0669157	0.0321653	0.0122103	0.0027225	0.00367833	0.0163952	0.0329113	0.0777597	0.091126	0.0466608	0.0125628	0.0181577	0.0871558	0.12491	-0.0107826	-0.140088	-0.101643	0.0350778	0.122384	0.0440747	-0.0695743	-0.10976	-0.0945314	-0.0343128	0.0463482	0.050061	-0.0168006	-0.0565466	-0.0458132	-0.0380891	-0.128542	-0.155868	-0.0668088	0.00391033	0.0405341	0.00795766	-0.0260429
LOC107437681	-0.0661883	0.00598342	0.0240478	-0.0737995	-0.0067563	0.0675299	0.0146719	-0.00838916	-0.0737988	-0.134559	-0.13478	-0.107882	-0.0725569	-0.0568959	-0.0568957	-0.0641501	-0.0661099	-0.0578964	-0.0378598	-0.00564727	0.0166011	0.0241437	0.0138965	-0.0147013	-0.033023	-0.0273481	-0.00618788	0.00239256	0.000907876	0.000282441	0	0	-1.54727e-07	-0.000104162	-0.000177502	-0.00239938	0.000952404	0.0106919	0.00951298	-0.00360868	-0.0115117	-0.00529377	0.00108278	0.000714073	0.000141199	0	0	0	0
LOC107437748	0.0111267	-0.0115911	-0.0268923	0.00920381	0.100659	0.147001	0.0692258	-0.00822557	0.0288456	0.035899	-0.035225	-0.0594456	-0.027701	0.0426519	0.0656308	0.0276421	0.0252302	0.0830332	0.14437	0.189243	0.146627	0.0204838	0.00916326	0.0905105	0.119367	0.0686383	-0.00869076	-0.0160733	0.00211616	0.00213666	0.0144805	0.0425582	0.0750845	0.0572081	0.00177428	-0.0487524	-0.0852067	-0.0226494	0.0526904	-0.00484795	-0.125809	-0.146209	-0.0796153	-0.0383965	-0.0133971	-0.0355467	-0.0639097	-0.0596092	-0.0397524
LOC107437772	-0.0153328	0.0162005	0.0832301	0.0626689	0.0633334	0.24483	0.230146	0.0948784	0.105087	0.0453249	-0.0508131	-0.104729	-0.090102	-0.00131744	0.0657922	0.0949052	0.0880302	0.061631	0.0506683	0.033591	0.0604734	0.130498	0.0968276	-0.000999754	-0.0280546	0.0164347	0.0457514	0.0311069	-0.00397224	-0.0735204	-0.112936	-0.0691029	-0.00389928	0.0393922	0.0208097	-0.137967	-0.305101	-0.287172	-0.0625054	0.0473828	-0.0357347	-0.0851367	-0.086001	-0.0322522	0.0415154	0.0501957	-0.0046788	-0.0841966	-0.0706281
LOC107437853	-0.235835	-0.206678	-0.120858	-0.150533	-0.183675	-0.0459418	0.0228337	0.0183636	0.0321661	0.0111293	-0.0241389	-0.0429569	-0.0337655	0.00206297	0.0164827	0.00636622	-0.00274575	-0.0078101	-0.00834453	-0.00489267	0.00231966	0.0108037	0.0115433	0.00345734	-0.00709385	-0.0135114	-0.00643263	0.00107087	0.000739633	-0.000781635	-0.00118036	0.00231052	0.00628434	0.00535247	0.00553189	0.0181147	0.0307628	0.0154375	-0.0279514	-0.0439876	-0.0172224	0.00339362	0.0154168	0.0152074	0.00142096	-0.011575	-0.0143127	0.00953995	0.0185316
LOC107437911	0.00962232	0.0012587	-0.00802958	0.0259425	0.0640712	0.0159501	-0.0544435	-0.0528892	-0.0151625	0.0102177	0.0209107	0.011129	0.00920349	0.0326705	0.0383112	0.0269969	-0.00185535	-0.0392583	-0.0540182	-0.0430667	-0.0120763	0.0216162	0.0425453	0.0444279	0.0192894	-0.0300927	-0.0517609	-0.0223035	0.00498775	-0.00214873	-0.00779256	0.0148665	0.0441291	0.0677386	0.087105	0.0833496	0.0995265	0.11958	0.0770601	0.0220441	0.0352927	0.0669678	0.095812	0.194868	0.294021	0.232157	0.0702085	-0.0916005	-0.151238
LOC107437937	0.107648	0.0650737	-0.0319381	-0.0594179	0.0114661	0.0378941	0.023176	0.0835794	0.131389	0.105148	0.068456	0.0230278	0.0074069	0.0135525	-0.00059205	-0.0152189	0.0030174	-0.0074491	-0.0458179	-0.0419494	-0.0354704	-0.0331802	-0.0284405	-0.0359456	-0.0293463	-0.0221729	-0.06848	-0.103734	-0.0817084	-0.0340356	0.0069064	0.018451	0.0215375	0.00060175	-0.0277658	-0.0471936	0.00329415	0.0654626	0.0177438	-0.0308565	-0.0662675	-0.0658786	-0.0603727	-0.0494292	0.0134566	0.0432373	0.0459645	0.0116681	-0.0438799
LOC107437962	0.133781	0.036363	-0.221999	-0.266706	0.07817	0.195098	-0.0331925	-0.145552	-0.148512	-0.139188	-0.118765	-0.0920645	-0.0388279	0.0154684	0.038692	0.0510295	-0.0127886	-0.0953365	-0.0979012	-0.0911955	-0.0446996	0.0469276	0.0279814	-0.0697969	-0.0906571	-0.0498831	0.0284372	0.0435803	-0.0100236	-0.0459102	-0.0517014	-0.00566525	0.0504974	0.0302778	-0.0188761	-0.0145814	0.0176218	-0.0018307	-0.0714926	-0.0316946	0.0616389	0.0734653	0.0537104	-0.0017264	-0.0781583	-0.113502	-0.0920071	-0.00269195	0.0642979
LOC107438011	0.105604	0.0934362	0.0598949	0.10099	0.290946	0.320585	0.110324	0.027891	0.0911745	0.114375	0.0762235	-0.0075265	-0.0810355	-0.131791	-0.146424	-0.106788	-0.0668769	-0.0205765	0.0345764	0.10174	0.101374	0.034732	-0.048741	-0.11886	-0.0917018	-0.070648	-0.146165	-0.230697	-0.235097	-0.136434	-0.0357486	-0.00798886	0.0037212	0.00065771	-0.0155454	-0.0114417	-0.00656181	-0.00035097	0.01802	0.0315625	0.0196346	-0.0015921	0.00755655	0.0028294	-0.0289262	-0.0351716	-0.0194456	0.00869695	0.0138693
LOC107438015	0	0	-0.000898627	-0.00137799	0.0128494	0.0182724	-0.00500703	-0.0191654	-0.00802348	0.001896	0.00107979	0.000374935	0	0	0	0	0	0	0	0	0	0	0	0	0	0	0	0	0	0	0	0	0	0	0	0	0	0	0	0	-0.00108918	-0.00297139	0.00852014	0.0161641	0.0101724	0.00752188	0.00138742	-0.00734048	-0.0136348
LOC107438082	-0.103419	-0.0751942	0.0068766	0.0500233	0.0357462	-0.012209	-0.0507559	0.0631244	0.208306	0.158231	0.009233	-0.100138	-0.136721	-0.123154	-0.0891356	-0.0257387	-0.0071547	0.014122	0.0596558	0.0598443	0.00829	-0.0690079	-0.136123	-0.158282	-0.103095	-0.0025771	0.0952964	0.100384	0.0615733	0.0700499	0.0728319	0.0718361	0.066143	-0.0288375	-0.132613	-0.194004	-0.168446	-0.0333149	0.0714162	0.132288	0.106442	0.0249165	-0.0393955	-0.082911	-0.112513	-0.0763979	-0.003025	0.013059	0.0688524
LOC107438139	0.0530434	-0.0199137	-0.148078	-0.148431	-0.0668725	-0.0174122	0.00588115	0.0095038	-0.0372851	-0.0668028	-0.0316282	-0.00170769	0.00533216	-0.0120136	-0.0202098	-0.0182305	0.00305501	0.0186176	0.0108984	0.00535285	0.00454743	0.007825	0.00274098	-0.0140675	-0.0240006	-0.00401389	0.0110785	0.00678663	0.00807785	0.0134955	0.0150803	0.00065715	-0.0174938	-0.0230829	-0.0196422	-0.00736724	-0.00132063	0.00307066	0.0140783	0.0351109	0.0381514	-0.0044295	-0.023861	-0.00762569	0.00653544	-0.00623199	-0.0260838	-0.014973	0.0224399
LOC107438301	-0.0556817	-0.058569	0.0017655	0.0799273	0.0385579	-0.0318124	-0.0284415	0.00704635	0.0243976	0.0133863	-0.0039553	-0.0246451	-0.0212034	0.0138225	0.0415225	0.0639959	0.0733985	0.0425459	-0.00181365	-0.0383972	-0.0218025	0.0489248	0.0846772	0.0720988	0.0147913	-0.085807	-0.118987	-0.0697862	-0.0097058	0.0707702	0.109289	0.0446731	-0.0365876	-0.0628007	-0.0565755	-0.00142835	0.00745045	-0.0444763	-0.0776313	-0.0624233	0.048726	0.130737	0.108019	0.0258065	-0.0583611	-0.0556039	-0.0100571	0.0311575	0.0058914
LOC107438321	-0.0498461	0.0028018	-0.0043245	-0.0699264	0.0421521	0.172403	0.213457	0.156692	-0.0937089	-0.186518	-0.0743343	0.0227231	0.0610891	0.0179132	-0.0147203	-0.0210492	-0.0494278	-0.0875463	-0.0973522	-0.0934458	-0.0717756	-0.0403184	0.00939155	0.0801138	0.11029	0.0332014	-0.0814973	-0.114665	-0.0808818	-0.00954765	0.0540559	0.0648109	0.0580663	0.0088065	-0.0448927	-0.0362535	0.0564658	0.0898526	-0.0498873	-0.0989842	-0.0168381	0.0206926	-0.0414432	-0.0866432	-0.0485744	0.0065869	0.0687091	0.120847	0.084493
LOC107438411	-0.213298	-0.220246	-0.154598	-0.0691766	0.0201485	0.0562267	-0.0552852	-0.114187	-0.0537379	0.00761429	0.0216527	0.017751	0.0090708	-0.00292235	-0.0168441	-0.0271257	-0.0461402	-0.0430865	-0.0122462	0.0146627	0.0164749	-0.00286619	-0.012751	-0.0120801	-0.00300788	8.38535e-05	0.000946276	0.0132679	0.0173132	0.00331142	-0.00869927	-0.011413	-0.0122505	-0.00588714	0.00220313	-0.000722322	0.00209695	0.0119952	0.0157619	0.00609855	-0.0106423	-0.0141355	-0.00841363	0.00299109	0.0157314	0.00964266	-0.00437451	-0.0116428	-0.0014966
LOC107438548	-0.145491	-0.177826	-0.203272	-0.162051	-0.048441	0.0294268	-0.0155465	-0.0423536	-0.032574	-0.0385421	-0.038516	-0.0362559	-0.0270538	-0.0162861	-0.00823511	-1.71389e-05	0.00247855	-0.000528624	-0.000661857	0.00137609	0.00841706	0.0188792	0.0128543	-0.00936444	-0.0214336	-0.00231333	0.0166562	0.00590652	-0.0063604	-0.0101146	-0.0103407	-0.00503905	0.000869268	0.00119921	0	0	0	0	0	0	0	0	0	0	0	0	-2.01887e-19	-1.10407e-18	-0.00388609
LOC107438641	-0.185027	-0.165548	-0.0163727	0.100159	0.10219	0.163128	0.187952	0.14225	0.115566	0.0894925	0.0625985	0.084161	0.122508	0.150968	0.157184	0.138572	0.152811	0.149246	0.0987995	0.0433095	-0.0212605	-0.07908	-0.0760295	-0.031405	-0.036835	-0.173598	-0.384964	-0.391045	-0.245097	-0.117006	-0.0408815	-0.108462	-0.206078	-0.202419	-0.154813	-0.0612229	-0.0399985	-0.11098	-0.0938677	-0.0131218	0.0314672	0.0136194	-0.00756985	-0.021701	-0.034603	-0.0266995	-0.0109159	-0.00265161	-0.0134722
LOC107438705	0.042766	-0.0172115	-0.014991	0.188806	0.20153	-0.031814	-0.121574	-0.0551675	-0.034147	-0.135452	-0.239202	-0.241588	-0.152894	-0.0326033	0.00786935	-0.0319342	-0.0830503	-0.102435	-0.076213	-0.060885	-0.0583713	-0.0541499	-0.0292521	0.0315769	0.11574	0.125838	0.0051498	-0.123801	-0.144586	-0.0626221	0.0128644	0.0174908	0.0108182	0.0234201	0.0358159	0.0606441	0.0431546	-0.0432099	-0.0672245	-0.0221037	-0.0137525	-0.0353176	0.00120791	0.0553821	0.0713592	0.0383624	-0.00929765	-0.0035034	-0.0013827
LOC107438714	-0.046603	-0.130693	-0.197357	-0.176318	-0.0875408	0.0526548	0.013209	-0.0798321	0.0149399	0.0610743	-0.0192353	-0.114474	-0.100313	0.069355	0.142737	0.107431	0.0152034	-0.071406	-0.0756146	-0.0214562	0.0266181	0.0176929	0.0542065	0.145923	0.229257	0.249023	0.093746	-0.0685355	-0.0824895	-0.036736	0.0154345	0.0429055	0.0560705	0.0611455	0.0578325	0.016242	-0.023621	0.0125965	0.034767	0.068089	0.117849	0.087814	0.034284	0.0289035	0.0685865	0.0569235	0.024893	0.033688	0.085851
LOC107438758	0.122929	0.0710885	0.019679	0.102068	0.135414	0.081793	0.139867	0.129989	0.0078965	-0.0090755	0.0440945	0.140663	0.206558	0.191931	0.177933	0.161876	0.0649615	-0.010568	0.013112	0.0280055	0.034463	0.036634	0.006538	-0.0019775	0.076524	0.091653	-0.006779	-0.114977	-0.160861	-0.107662	-0.0422635	-0.0171425	-0.000437	0.0003675	-0.0213655	-0.0679685	-0.0995135	-0.123856	-0.135681	-0.103252	-0.118412	-0.174316	-0.111755	-0.0185105	0.0003645	-0.0877715	-0.199811	-0.166201	-0.0306925
LOC107438760	-0.071562	-0.033222	0.0030945	-0.0346223	-0.0168746	0.0430948	-0.044416	-0.0603088	0.0913476	0.120171	0.0358265	-0.088521	-0.138589	-0.0709412	-0.0293744	-0.0078795	-0.0119863	-0.0566082	-0.0843611	-0.0692895	0.0051464	0.12531	0.136509	0.026532	-0.0695203	-0.0820957	-0.05878	-0.0195572	0.0289387	0.0314582	0.0270899	0.0338767	0.0393437	0.0518902	0.05486	-0.00236625	-0.0518471	-0.0168406	0.0773269	0.0792638	-0.0375623	-0.106313	-0.0400951	0.0508068	0.0727519	-0.0019156	-0.103693	-0.144398	-0.0500028
LOC107438776	-0.223526	-0.257017	-0.177896	-0.0254865	-0.0034003	-0.0285547	-0.031128	-0.0266503	0.0026794	0.0336875	0.024887	-0.0119486	-0.0273876	-0.0106257	0.00880695	0.041637	0.0477107	0.0170192	-0.0075605	-0.014156	-0.0215208	-0.0334488	-0.0345695	-0.0186465	0.0239688	0.0473836	-0.0080618	-0.0566424	-0.0483581	-0.0218993	0.001673	0.00575937	0.00486435	0.0044027	0.0037327	-0.0022476	-0.002336	-0.00811592	-0.0258952	-0.026567	-0.00515113	0.0126192	0.0388499	0.05497	0.0370705	0.00462675	-0.0266568	-0.0274289	-0.00408645
LOC107438841	-0.15198	-0.158116	-0.0226505	0.169427	0.0078925	-0.282014	-0.217361	-0.103657	-0.185683	-0.177278	-0.0837715	-0.0663165	-0.14907	-0.301237	-0.359209	-0.3145	-0.185749	-0.0695217	-0.0491273	-0.00012055	-0.0049139	-0.0781706	-0.0955622	-0.040513	0.0583964	0.11414	0.0345373	-0.0816377	-0.114584	-0.0635385	-0.00287585	0.0267767	0.0480694	0.0587612	0.043891	-0.0199737	-0.0724033	-0.0808479	-0.0068212	0.0602423	-0.0102819	-0.0691453	-0.0180935	0.0587014	0.0963543	0.0549678	-0.0220084	-0.0753118	-0.0337155
LOC107438844	0.0148846	-0.0304539	-0.154169	-0.214229	-0.117179	-0.0162457	0.00417348	0.00122573	2.98219e-05	0	0	0	0	0	0	0	0	0	-9.07876e-06	-6.63673e-05	-0.000814495	-0.0020169	0.0044505	0.0147084	0.0173283	0.00901099	-0.0109523	-0.00833434	0.00949441	0.00932031	0.00794801	0.0153535	0.0198668	0.00970881	-0.00680545	-0.0477749	-0.0442644	9.04916e-05	0.00372067	-0.0011174	0.00601079	0.0218124	0.0144193	-0.00732504	-0.020077	-0.0147057	-0.000316122	0.00133575	0
LOC107438862	0.209606	0.207208	0.005642	-0.285826	-0.303671	-0.119476	0.0543781	0.103231	0.0269664	-0.0364212	-0.048088	-0.0569215	-0.0495922	-0.0424549	-0.0409496	-0.032487	-0.0568615	-0.0535259	0.0248771	0.151326	0.187203	0.106	-0.0177488	-0.141707	-0.133278	-0.0466337	-0.0018784	0.0111667	0.0224242	0.00717315	-0.0157255	-0.0243557	-0.0228408	-0.0087003	0.00470805	-0.0411871	-0.0760765	-0.0012442	0.065299	0.0507289	-0.0317345	-0.103583	-0.0507647	0.0372964	0.0862026	0.0551877	-0.0134459	-0.0282044	0.00103615
LOC107438948	-0.0415284	-0.030937	0.0307152	0.036086	-0.00975454	0.0139751	0.00351124	-0.0475786	0.0238109	0.0969474	0.0576965	-0.014276	-0.0549214	-0.0459733	-0.0261376	0.011054	0.0185026	0.0083086	0.00817725	-0.00022555	-0.0140488	-0.0282734	-0.0179828	0.0184044	0.0392369	0.0137041	-0.0264073	-0.0009508	0.0359261	0.0111696	-0.0204525	-0.038149	-0.0545155	-0.027572	0.0239644	0.059004	0.0811287	0.069665	0.0467354	0.0266076	0.0099595	-0.0065498	-0.015468	0.105969	0.29631	0.343668	0.291242	0.187685	0.123632
LOC107438986	-0.110079	-0.157298	-0.166947	-0.117984	-0.0698869	-0.0107153	-0.00097784	-0.0201878	-0.0378949	-0.0220744	0.016441	0.0204689	0.00392567	-0.0172539	-0.0236659	-0.010868	-0.00118077	0.00737349	0.0148148	0.0162758	0.004789	-0.0193793	-0.0182277	0.00845046	0.0199661	0.00603491	-0.0146842	-0.0182421	-0.00919392	0.00359268	0.014148	0.0139038	0.0123261	0.0136481	0.00947687	0.000739925	-0.0235901	-0.0335607	-0.00142051	0.0132682	-0.000624095	-0.0104367	-0.00848786	0.000507897	0.00895622	0.0142465	0.0127743	0.00356255	-0.00932201
LOC107439124	0.0081321	0.052182	0.129559	0.145311	-0.0372647	-0.149825	-0.0148808	0.0262242	-0.062539	-0.0871263	-0.0448453	-0.0199529	-0.00780895	0.0130351	0.0187686	0.0016839	-0.0216464	-0.0415027	-0.0458965	-0.0285282	-0.00679642	0.00308313	0.0117149	0.0161125	0.00581254	-0.0180954	-0.0154109	0.00637367	0.0107004	0.0077928	0.00739411	0.00865253	0.0104631	0.0124108	0.00906721	0.00749045	-0.011453	-0.0486741	-0.0439747	-0.00497455	0.0204774	0.0325602	0.0269571	0.00557866	-0.0131486	-0.0238651	-0.0198986	-0.000546455	0.00644207
LOC107439175	-0.0456373	-0.0380278	-0.0169978	0.0571772	0.200562	0.137277	-0.0817742	-0.0531516	0.0575153	-0.020017	-0.136429	-0.117999	-0.0503711	-0.00604	0.0349706	0.0645718	0.0430152	0.00268085	-0.0132871	-0.0597473	-0.0592159	0.00990655	-0.0071051	-0.076885	-0.0708001	-0.0163246	0.0136098	0.0341784	0.0606194	0.0756174	0.0774497	0.0423218	-0.0042941	-0.0132186	-0.0173636	-0.0531614	-0.125434	-0.150817	-0.0125106	0.135162	0.069875	-0.0787955	-0.0964981	-0.0296515	0.0350411	0.0549504	0.0344287	-0.0014107	-0.0255567
LOC107439278	0.109143	-0.0637735	-0.213039	0.000551	0.117053	0.015994	0.0502225	0.120374	0.0016155	-0.150324	-0.169769	-0.121241	0.0044489	0.193866	0.247114	0.149752	-0.022863	-0.161852	-0.151053	-0.032177	0.0536645	0.030874	-0.0522425	-0.113955	-0.012223	0.120985	0.118147	-0.037452	-0.130723	-0.043154	0.0344345	0.0387295	0.039426	-0.027504	-0.0984856	-0.0771907	-0.0225355	0.0684067	0.137866	0.0932005	-0.003907	-0.061807	-0.0450785	-0.026163	-0.049498	-0.0170475	0.0231075	0.011486	0.00418
LOC107439303	0.0386792	0.0474985	0.0443458	0.0339067	0.00628495	-0.0251102	0.0430734	0.0862759	0.0253479	0.002267	0.0229124	0.0723746	0.110057	0.110786	0.115069	0.120673	0.0800455	0.032093	0.019249	0.003192	-0.0289295	-0.0885565	-0.086203	-0.005665	0.064029	0.0819655	0.0360335	-0.03725	-0.0740345	-0.0552295	-0.0317539	-0.0289478	-0.0205458	-0.0256785	-0.0420687	-0.00670965	-0.0489095	-0.0954614	-0.0024579	0.0438265	0.0347565	0.0288589	0.0240204	0.0359173	0.0314873	-0.0452301	-0.121645	-0.11225	-0.0483824
LOC107439672	-0.0219305	-0.0392722	-0.0385493	0.0383827	0.137763	0.0837058	-0.0352013	-0.0245903	0.0363299	0.100871	0.146698	0.128399	0.0640369	-0.0187183	-0.0535788	-0.031428	-0.048324	-0.0589342	-0.0272059	0.0084944	0.0117186	-0.0353941	-0.055291	-0.0130877	0.0543128	0.110703	0.112459	0.0693435	0.0339256	-0.0199364	-0.0782189	-0.101469	-0.109269	-0.0714043	-0.00796835	0.0279063	0.0196816	0.0375382	0.00365245	-0.108538	-0.15394	-0.0769283	0.00992865	0.0278226	0.0504436	0.036212	0.0127546	-0.0049647	0.0205644
LOC107439682	0.239414	0.195609	0.170115	0.0498054	-0.259398	-0.283802	0.0511936	0.129221	-0.109292	-0.167171	-0.0472434	0.0799742	0.107759	0.0086399	-0.0426225	-0.0459128	-0.0291026	-0.0158516	-0.0337951	-0.0648493	-0.0796512	-0.0788903	-0.0585911	-0.0215988	-0.023128	-0.0474879	-0.0255523	0.00651458	0.00259155	-0.011391	-0.0200801	-0.0129895	-0.00145837	0.0120258	0.020914	0.0134488	-0.00098132	-0.00241362	0.0113598	-0.00138867	-0.027495	-0.0257345	0.0114912	0.0310309	0.0135307	-0.0101335	-0.0292014	-0.0184092	-0.00261061
LOC107439705	-0.307347	-0.341173	-0.10679	0.18901	0.0100275	-0.145509	0.0651095	0.148975	-0.026745	-0.10575	-0.0550803	0.0277079	0.0366835	-0.0494069	-0.0856384	-0.083023	-0.0291202	0.0299106	0.0308993	0.0292278	-0.0295757	-0.14308	-0.125367	0.0095268	0.116895	0.100909	-0.030115	-0.0949193	-0.0663674	-0.0159042	0.0167345	0.0197409	0.0182584	0.0092535	0.00446505	0.041491	0.0354032	-0.062041	-0.0788757	0.110939	0.17472	-0.0416608	-0.194098	-0.112169	0.0632788	0.0941131	0.0133674	-0.098896	-0.0878275
LOC107439785	-0.204035	-0.155556	-0.0070422	0.0575663	0.00621485	-0.0065033	-0.0319843	-0.145319	-0.202559	-0.120969	-0.0421017	-0.0008003	0.00637635	-0.0151847	-0.0239181	-0.0160043	-0.0253149	-0.0252464	-0.00257645	0.0128619	0.00840183	-0.0104612	-0.0119294	-0.00030447	0.00593433	0.00146381	0.00266112	0.00410557	-0.00171854	-0.00253966	-0.00239869	0.00195742	0.00829149	0.00159058	-0.00900588	-0.012921	-0.0135559	-0.00627662	-0.000280218	1.82227e-05	0	0	0	0	0	-0.000126149	-0.000618171	-0.00164542	0.00581963
LOC107439920	0.0161221	0.0213385	-0.0780741	-0.160289	0.0125939	0.137738	0.111192	0.0715406	0.0512751	0.00044905	-0.111997	-0.1702	-0.14174	-0.0491505	0.0366588	0.113465	0.096742	-0.0128666	-0.086215	-0.100807	-0.0151024	0.133198	0.12594	-0.0096726	-0.0614663	0.0169147	0.0929856	0.0441675	-0.0249757	-0.0313963	-0.0152887	0.00495015	0.0267086	0.0390386	0.0423689	0.0714832	0.063449	0.00223895	-0.0194957	-0.052632	-0.0554712	-0.0010641	0.0093385	0.0784806	0.202996	0.237261	0.164197	-0.0286845	-0.162054
LOC107440074	-0.0268284	-0.0231196	-0.0167134	-0.0165594	-0.00738311	0.00221128	4.29768e-05	-0.0015345	0.00733485	0.0164193	0.0169656	0.0270817	0.0190435	-0.0143415	-0.0271769	-0.02233	-0.00254638	0.0156486	0.0099988	-0.0112847	-0.018842	-7.852e-05	0.0148508	0.0147699	-0.00271282	-0.016942	-0.0100686	-0.0008853	0.000288245	0.0022757	0.00388447	0.00571418	0.00753861	0.00134945	-0.00578294	-0.00159199	-0.00182273	-0.00640533	-0.00131357	0.00491311	0.0089679	0.0183527	0.0124949	-0.0031111	-0.0118163	-0.0139543	-0.00950299	-0.0153367	-0.0126943
LOC107440133	0.290362	0.204755	-0.074009	-0.175403	-0.0605447	-0.107353	-0.168354	-0.145255	-0.101157	-0.0440693	-0.000898745	0.00424105	-0.0120797	-0.0235957	-0.0249172	-0.0169703	-0.00641526	0.00115631	0.00134938	0.000648118	0	0	0	0	0	0	0	0	0	0	0	0	0	0	0	0	0	0	0	0	0	0	0	0	0	0	0	0	0
LOC107440147	0.079764	0.0573585	-0.135605	-0.317205	-0.231592	-0.121957	-0.134856	-0.219577	-0.208944	-0.0615044	0.0458143	0.0245327	-0.0258419	-0.0303098	-0.0301575	-0.0159819	-0.007323	-0.0198168	-0.0342865	-0.0242226	-0.0281376	-0.0602561	-0.0028041	0.119757	0.149784	0.0327582	-0.105946	-0.0998876	-0.0307434	4.05e-05	0.0103434	0.0027983	-0.00878825	0.00116945	0.0103345	-0.0252105	-0.0618621	-0.0214473	0.0318269	0.0103394	-0.0236038	-0.00927645	-0.0070706	-0.0162811	-0.00268065	0.00501175	0.0124839	0.0198467	0.0127111
LOC107440157	0.137762	0.091885	-0.017883	-0.054091	0.150552	0.285941	0.171323	0.0894275	0.0259275	-0.115687	-0.242621	-0.24997	-0.146278	0.005987	0.064681	0.0216775	-0.043254	-0.0497815	0.009651	0.0628495	0.0668095	0.0075575	0.0543045	0.182503	0.163142	-0.034687	-0.156098	-0.143361	-0.135817	-0.134066	-0.108993	-0.00752	0.114455	0.115353	0.0442145	-0.025573	-0.108399	-0.162226	-0.195844	-0.180634	-0.098462	-0.020376	0.051296	0.0322555	-0.064979	-0.0805131	-0.070355	-0.101129	-0.165218
LOC107440240	0.0119718	-0.0709612	-0.153122	-0.0809152	0.0758146	0.171558	0.0773534	-0.114245	-0.19771	-0.101407	0.0614052	0.186612	0.190984	0.096387	0.023933	-0.0437755	-0.0640298	-0.0279332	-0.00772075	-0.0116876	-0.0246496	-0.041998	0.0277169	0.149332	0.13533	-0.0003575	-0.046644	0.0567085	0.116076	0.053436	-0.01236	-0.0198925	-0.0127535	0.0362365	0.081411	0.0559035	-0.0625265	-0.192284	-0.135184	0.0157485	0.060424	-0.0191065	-0.091234	-0.127607	-0.169284	-0.0985985	0.0063941	0.0421408	-0.0440824
LOC107440431	-0.242228	-0.266898	-0.070922	0.159241	0.0874605	-0.0215235	-0.117831	-0.135102	0.0062935	0.0108945	-0.110952	-0.150781	-0.0934245	0.0444125	0.146285	0.196773	0.225643	0.138211	-0.0460515	-0.283942	-0.351592	-0.227699	-0.056663	0.159046	0.258705	0.210143	0.146769	0.06408	-0.04368	-0.112482	-0.160887	-0.159231	-0.142921	-0.0880915	-0.0118155	0.0002275	0.0654585	0.119474	0.04398	-0.0822875	-0.062891	0.145075	0.174923	0.034362	-0.072664	-0.064117	-0.0021405	-0.0228335	-0.0194695
LOC107440448	-0.0983747	-0.162668	-0.182395	-0.0723269	-0.0194828	-0.0442009	-0.046905	-0.0339241	-0.0292812	-0.0146614	0.00618519	0.0222923	0.0256042	0.0137044	-0.00180715	-0.0197661	-0.0281313	-0.0222643	-0.0155415	-0.0190819	-0.00875316	0.0197517	0.0414202	0.0424733	0.00529425	-0.0358559	-0.0288162	0.0169074	0.0412282	0.00919475	-0.027105	-0.0302532	-0.0265098	-0.00943255	0.014384	-7.89e-05	-0.00183761	0.0387377	0.0405838	0.00453555	-0.0159188	-0.0324415	-0.0248065	-0.00105099	0.00593758	-0.00448711	-0.0245557	-0.029972	-0.0193456
LOC107440570	0.147976	0.224816	0.163189	-0.0918082	-0.079928	0.00907595	-0.0160304	0.0290303	0.0716335	0.00632315	-0.0990812	-0.0564764	0.0448917	0.123973	0.123902	0.0245885	-0.0905841	-0.145731	-0.130465	-0.108505	-0.0785293	-0.0544762	-0.0441332	-0.0389179	-0.0472786	-0.0733253	-0.0405756	0.00796405	0.00857615	0.0036649	0.0005958	-0.0014322	-0.00081535	-0.0020089	-0.00599955	0.0100075	0.0204697	0.0113135	-0.0366509	-0.111121	-0.066839	0.0891152	0.167771	0.0766155	-0.0725643	-0.109898	-0.0483927	0.0616056	0.0859099
LOC107440583	0.0343035	0.0627702	0.107466	0.0122595	-0.0977598	0.0105537	0.0966946	0.0398686	-0.0143242	-0.043936	-0.0569972	-0.0295105	-0.00168415	-0.00418295	0.00301225	0.0171928	0.0451796	0.056091	0.0363986	-0.0016515	-0.00882815	0.0420836	0.0550806	0.0130308	-0.0089057	0.0224998	0.053522	0.0824743	0.0801041	-0.0198166	-0.0978727	-0.0587744	-0.0081366	0.0232369	0.0456564	-0.0484005	-0.0329879	0.0631555	-0.0361819	-0.114134	-0.0128387	0.123329	0.0662987	-0.046423	-0.0635064	-0.0483279	-0.0243615	-0.0416941	-0.0499406
LOC107440619	-0.0182941	0.0537989	0.0525033	-0.10092	-0.0939808	0.0485595	0.0713148	0.0572466	0.0269043	-0.0168207	-0.0076441	-0.0130095	0.0121815	0.0805701	0.0963851	0.0661739	0.0883635	0.0959745	0.0501095	0.0203805	-0.038772	-0.136452	-0.0825237	0.0820323	0.155326	0.131785	0.025598	-0.0179405	0.0258725	0.044568	0.0511145	0.063896	0.077899	0.12388	0.156231	0.060961	-0.0415655	-0.077298	-0.081795	-0.005865	0.0136815	-0.0815865	-0.142146	-0.068903	0.0681845	0.082888	0.0382965	0.037151	0.016107
LOC107440837	-0.075861	-0.0594108	0.0276318	0.101252	0.0550707	-0.00223675	-0.0143495	-0.0409318	-0.0510056	0.0161032	0.0806965	0.0618484	0.0032358	-0.0731235	-0.0960873	-0.0449976	0.0209872	0.0769749	0.0967203	0.0772639	0.02802	-0.0210972	0.0222254	0.109284	0.0895985	-0.022288	-0.0796788	-0.0465236	-0.0323723	-0.0627534	-0.0784974	-0.0276947	0.0434257	0.081241	0.0784815	0.0287171	-0.0630183	-0.0966329	-0.0725164	-0.0217397	0.047559	0.0691136	0.0217816	-0.0193228	-0.0180737	-0.0356518	-0.0018376	0.137184	0.165884
LOC107441084	-0.0241013	-0.0308955	0.0069622	0.0637949	0.0190199	-0.0221698	-0.00262535	-0.0184835	-0.018586	0.0373567	0.0758383	0.0381343	-0.0174813	-0.05915	-0.0453367	0.0376617	0.045391	0.0532904	0.121352	0.165934	0.136097	0.0453473	-0.0155825	-0.0328563	-0.0322589	-0.050111	-0.0160021	0.0984768	0.140496	0.077008	0.0309665	0.0223275	0.0168645	0.0207045	0.0139295	0.0167265	0.0263065	-0.011981	-0.061949	-0.15641	-0.187266	-0.0814008	-0.0023992	0.00384615	-0.0049723	0.0200794	0.0397354	0.0263569	-0.00740265
LOC107441406	0.0239062	0.0065102	0.00987275	0.0703814	0.057213	-0.0282328	-0.0767346	0.00920205	0.147754	0.0763527	-0.0781344	-0.142468	-0.106771	0.0123709	0.0814863	0.0839738	0.0861686	0.0540519	-0.001982	-0.0444932	-0.038614	0.0164326	0.00659325	-0.0615538	-0.0877954	-0.0654458	-0.0786888	-0.0713129	0.0110705	0.0992597	0.145596	0.11442	0.0559635	-0.00680105	-0.0539642	-0.0958019	-0.0528752	0.059587	0.0230236	-0.0552597	-0.048966	-0.0385604	-0.00981255	0.0352448	0.054681	0.0021925	-0.0647518	-0.0537008	-0.0078988
LOC107441450	0.0665988	0.0785799	0.0956352	-0.0719334	-0.243427	-0.157528	-0.0433756	0.0102455	0.0678662	0.0481687	-0.0338661	-0.0703911	-0.090508	-0.116896	-0.108757	-0.0703914	-0.0314487	-0.0068291	-0.00954225	-0.0353979	-0.0420488	-0.0163861	0.00351616	0.0149138	0.00749703	-0.0126334	-0.0203124	-0.00262395	0.015385	0.0174033	0.0135334	-0.000346635	-0.0164577	-0.0196547	-0.0139352	0.00113042	0.0107785	0.011986	0.0103974	-0.000696665	-0.000478405	-0.00115808	-0.00914657	-0.0114602	-0.0137885	-0.00100447	0.0181187	0.0290761	0.0142802
LOC107441543	0.047646	-0.0684085	-0.295664	-0.361945	-0.266912	-0.156494	-0.0596347	-0.0043659	-0.0746371	-0.132694	-0.0632696	0.0166392	0.0386294	0.00866505	-0.0148195	-0.0455769	-0.0465608	-0.0413741	-0.0571866	-0.0578053	-0.0371336	-0.0062941	-0.0194603	-0.0475934	-0.0227165	0.0145733	0.00509335	-0.0350186	-0.0489545	-0.0104213	0.0286819	0.0165704	-0.00846935	-0.0116319	-0.0077029	0.0239395	0.020847	-0.0174197	0.0218238	0.0692128	0.00575615	-0.0926298	-0.0413232	0.0807435	0.150195	0.149373	0.0811921	-0.0079598	-0.0690397
LOC107441572	0.285732	0.274524	0.0818819	-0.14399	-0.107645	0.0815722	0.20667	0.171648	0.151808	0.121868	0.010481	-0.136769	-0.206809	-0.144206	-0.0738208	-0.0019056	0.0340301	-0.0152412	-0.0878588	-0.0887438	-0.0629346	-0.0684897	-0.0790346	-0.0764914	-0.0552263	-0.0258329	-0.0344112	-0.0413235	-0.00618423	0.0384168	0.0615764	0.0379306	0.006335	0.012581	0.030588	0.0315766	-0.0106541	-0.0520079	-0.0751734	-0.0553344	0.0154408	0.0322735	-0.0201371	-0.0392498	-0.00352631	0.0112049	0.00886315	-0.0050368	0.0029272
LOC107441660	0.0077638	-0.0444777	-0.0757871	-0.0200927	-0.0179472	0.0117426	0.134877	0.114932	-0.0414949	-0.0978058	-0.0554432	0.0213918	0.0688227	0.0689171	0.0324491	-0.0570676	-0.153585	-0.150238	-0.0605973	0.0242581	0.0831082	0.103228	0.0608375	-0.034978	-0.111237	-0.0870508	0.0631323	0.129942	0.0701006	-0.0148249	-0.0700105	-0.0312724	0.0330417	0.0785282	0.0871837	0.0127152	-0.119527	-0.200812	-0.0878875	0.0973263	0.115605	-0.00534465	0.0155233	0.104636	0.104967	0.0734797	0.017654	0.026033	0.0413885
LOC107441688	-0.0113627	-0.00388455	-0.0126987	-0.0135309	0.0829314	0.121668	0.0672927	0.0972755	0.0817589	-0.0384428	-0.126844	-0.124501	-0.0766035	-0.0377642	-0.0247965	-0.0381113	-0.0263895	-0.00698933	-0.00424304	-0.00103019	0.017994	0.0542839	0.0638504	0.0349427	-0.0193357	-0.0611764	-0.0551062	-0.0162856	0.00654308	-0.0105342	-0.0266215	-0.0207398	-0.00884038	0.0015363	0.00792909	0.00237626	0.00455207	0.0124594	-0.00048971	0.0140512	0.0320327	-0.0029604	-0.0421406	-0.0377447	-0.0057442	0.0122673	0.0166443	0.018417	0.0208143
LOC107441771	-0.112265	-0.0716002	0.031122	0.029299	0.00085985	0.0349681	0.00318785	-0.0523789	0.0230114	0.12916	0.133785	0.129222	0.0663016	-0.0557867	-0.0707223	0.0165098	0.0474503	0.0437865	0.051305	0.0394164	0.0501333	0.0973281	0.079005	0.016895	-0.0010245	0.0052255	0.022931	0.0298335	0.001603	-0.068204	-0.120642	-0.070671	0.00963895	0.0536825	0.0634789	-0.0376777	-0.0991432	-0.0003952	0.0676752	0.0248579	-0.0786623	-0.108947	-0.10037	-0.0291368	0.114844	0.073222	-0.0575371	-0.148663	-0.0413722
LOC107442019	0.194878	0.239856	0.128072	-0.0260006	-0.0453997	-0.10246	-0.109485	-0.0337223	0.00304545	-0.039144	-0.0795145	-0.0827171	-0.0494131	0.0179364	0.0422833	0.009078	-0.0247348	-0.032196	-0.0182478	0.00254295	0.0085868	-0.0133217	-0.00338075	0.0318602	0.0262833	-0.0241488	-0.055739	-0.0286059	-0.0003316	-0.00664469	-0.0141101	-0.0159748	-0.0193111	-0.0123046	0.00151717	0.0157806	0.0466906	0.0735443	0.0717999	-0.0031936	-0.0662698	-0.0133492	0.0289688	-0.0060155	-0.0602236	-0.0363287	0.0246181	0.0334969	0.018167
LOC107442050	-0.0221567	-0.0268102	-0.0077618	0.0454597	0.132885	0.130044	-0.0888671	-0.123775	0.125168	0.194797	0.0931468	-0.0356753	-0.0957099	-0.0512389	-0.0246218	-0.0153679	0.0121411	0.055586	0.0929497	0.123432	0.100902	0.0453814	0.0492005	0.0775795	0.0815915	0.054768	0.0391375	0.0578705	0.0255865	-0.0799495	-0.141912	-0.0751685	0.0106265	-0.0159685	-0.0755175	-0.0837932	0.0014185	0.0994073	-0.0175585	-0.226325	-0.228411	-0.0769536	0.0222003	0.0752446	0.140224	0.200766	0.199543	0.0748885	-0.0845835
LOC107442082	0.153289	-0.0379562	-0.251204	-0.0147479	0.130749	-0.108001	-0.213042	-0.104294	0.0370545	0.0675667	0.0353593	0.00725265	-0.0146953	-0.0225791	-0.037603	-0.0639048	-0.0439684	-0.0168513	-0.0248111	-0.0327545	-0.0206716	0.0258194	0.0644598	0.0782173	0.0575006	-0.0150173	-0.102124	-0.104072	-0.0439332	0.0208753	0.0688931	0.0684208	0.0584029	0.0339671	-0.00482885	-0.0511645	-0.0804352	0.0136419	0.111887	0.0267148	-0.095544	-0.0625015	0.0531444	0.0475471	-0.0475204	-0.0536885	-0.00450365	0.0301286	0.0122961
LOC107442208	-0.0417509	-0.0402629	0.0101131	0.0997371	0.0726442	-0.065984	-0.106918	0.00183985	0.0921834	0.0742901	0.0177807	-0.0506885	-0.068717	-0.023178	-0.0039	-0.00452725	-0.0229334	-0.0443501	-0.0378837	-0.00775963	0.0148908	0.0152919	0.0136953	0.0133564	0.0201265	0.021055	0.00579217	0.00253915	0.00334567	-0.014643	-0.0231158	-0.00675296	0.0141557	0.0214707	0.0148942	-0.020413	-0.0311066	-0.000769285	0.0154972	-0.00116253	-0.0115371	0.0443701	0.131404	0.144218	0.101147	0.066989	0.071482	0.14854	0.26087
LOC107442224	-0.0588154	-0.0937537	-0.178115	-0.209925	-0.0989549	-0.0459995	-0.103395	-0.0413251	0.0576296	0.0164137	-0.07037	-0.0882527	-0.0473644	0.0250546	0.0439913	0.00187052	-0.0107392	0.0073359	0.0230775	0.0394903	0.0200648	-0.0318625	-0.0366541	-0.0163316	-0.0113921	0.00942217	0.048649	0.0617681	0.0458726	0.0177248	-0.0121613	-0.0248622	-0.0292854	-0.0109063	0.0113781	-0.0018395	-0.0502414	-0.0863945	0.00029083	0.0961985	0.0571172	-0.00555855	-0.0412269	-0.0600693	-0.0586228	-0.00549167	0.0557319	0.0558256	-0.0064022
LOC107442254	-0.245344	-0.315129	-0.155995	0.13242	0.0619078	-0.111448	-0.0663719	0.0633696	0.0768228	-0.0024903	-0.0821569	-0.116164	-0.0709607	0.0316907	0.0632437	0.0287835	-0.0052962	-0.0432528	-0.0625745	-0.0386592	-0.0011636	0.0240075	0.0583854	0.0716223	0.039227	0.0530532	0.0634907	-0.0198033	-0.073063	-0.0608638	-0.0446335	-0.014716	0.0233324	0.0567883	0.0745116	0.0338649	-0.0561254	-0.0799984	-0.0273213	0.0420781	0.0480803	0.0023703	-0.0214955	-0.0762442	-0.12903	-0.0954055	0.00464165	0.146548	0.137479
LOC107442479	0.0237698	0.027448	0.0243058	-0.0322054	-0.106291	-0.101069	-0.109327	-0.0536946	0.125132	0.13767	0.0269246	-0.0397182	-0.0657454	-0.0489363	-0.0525299	-0.0986411	-0.124554	-0.0824373	-0.0216477	0.0099495	0.038384	0.069879	0.0849749	0.0816653	0.0286617	-0.0732142	-0.143498	-0.153479	-0.111301	-0.00890045	0.074808	0.0768247	0.0607178	0.0157146	-0.0354563	-0.0152181	0.0164847	0.0544191	0.0445684	-0.035841	-0.0384369	0.0469382	0.101465	0.0516019	-0.0368116	-0.0525222	-0.0411541	-0.0691073	-0.0324394
LOC107442485	0.176332	0.129877	-0.0317878	-0.0705345	0.0960769	0.19358	0.157927	0.0373928	-0.119954	-0.0826785	0.0859278	0.139594	0.0858531	-0.0395138	-0.0672818	0.0262708	0.107491	0.0959735	0.0040895	-0.130629	-0.181235	-0.138458	-0.0691841	0.038901	0.0865376	0.0727357	0.110836	0.114826	0.0116525	-0.11259	-0.186091	-0.137052	-0.0511865	-0.00082745	0.0327087	0.107114	0.116011	-0.00260235	-0.126228	-0.14036	-0.0797145	-0.0401838	0.115251	0.212253	0.153955	0.0592996	-0.0305191	-0.0189017	-0.0563971
LOC107442497	0.0223491	0.0191339	-0.00234471	-0.0180245	0.00097194	0.00807881	-0.00643397	-0.00803883	-0.00117665	-0.000954718	-0.0029791	0.0101106	0.0214394	0.0204807	0.0131082	-0.00271995	0.00548007	0.0200616	0.0125872	-0.00757212	-0.0272265	-0.0362836	-0.0237633	-0.00275095	-0.0015935	0.00177932	0.0248492	0.0344746	0.0160718	-0.0128891	-0.0327728	-0.0233385	-0.00604844	0.00022753	0.00114896	0.000717684	0	0	0	0	0	0	0	0	0	-0.00147026	-0.00176943	0.00331983	0.019474
LOC107442529	0.0348363	-0.0456145	-0.13238	-0.0443646	0.118899	0.140233	0.0365176	-0.0361341	-0.0115508	-0.002813	-0.0383026	-0.0158788	0.0112255	0.0229591	0.0168026	-0.0261977	-0.0344296	-0.00267925	0.0116783	0.0060017	0.0119937	0.0340637	0.0756584	0.111006	0.0585435	-0.0368716	-0.0551512	-0.0256278	-0.0059394	0.0153398	0.0189726	-0.00385305	-0.0285923	-0.046641	-0.0465821	-0.0204942	0.0041981	0.0205759	0.0054274	-0.0455295	-0.0616732	-0.0295369	0.030537	0.0593908	0.0401835	0.0399987	0.0612311	0.106542	0.144047
LOC107442769	-0.102791	-0.0739465	-0.044837	-0.0460985	-0.0409475	0.0040755	0.126244	0.274052	0.24034	0.092471	0.0199805	-0.013031	-0.0433095	-0.082409	-0.0859605	-0.0596275	-0.0124015	0.032487	0.0507565	0.085476	0.155842	0.245499	0.254699	0.178444	0.081746	0.0446785	0.108481	0.156012	0.11368	-0.0157875	-0.109782	-0.0775945	-0.020284	0.0464135	0.11359	0.168807	0.159624	0.038237	-0.0749385	-0.0223475	0.114084	0.093595	-0.0873775	-0.144786	-0.0456235	0.052082	0.101028	0.0287525	-0.029927
LOC107442776	-0.097467	-0.185375	-0.190972	-0.0233815	0.0141798	-0.0706923	-0.119195	-0.0684947	0.101561	0.148197	0.0433766	-0.0408462	-0.0532054	0.0173437	0.0614656	0.0652208	-0.0338592	-0.116423	-0.0902654	-0.0724836	-0.0360888	0.00907875	0.0254758	0.042137	0.0704072	0.0588591	0.0480437	0.0167339	-0.0323307	-0.039514	-0.0293119	0.0263075	0.0930296	0.0562206	-0.0167676	-0.100734	-0.0622671	0.132374	0.131393	-0.0671669	-0.105551	0.0390371	0.0572181	-0.015937	-0.0529054	-0.0472191	-0.0106771	0.0120809	0.0523027
LOC107442925	0.195596	0.112212	-0.111323	-0.187329	-0.040704	0.100036	0.090167	-0.0698091	-0.176359	-0.0972425	0.046974	0.0988223	0.0865926	0.0563273	0.059597	0.105395	0.138072	0.132072	0.106573	0.073575	0.0389845	0.010812	0.056543	0.144421	0.151009	0.0742565	-0.0022875	0.0027605	0.0267755	-0.022269	-0.0742635	-0.045885	-0.002179	0.048041	0.0790105	-0.0714295	-0.2028	-0.135219	0.046813	0.0972715	-0.102009	-0.204373	-0.0686095	0.08392	0.14462	0.0938405	-0.021124	-0.123051	-0.0242735
LOC107442927	0.113327	0.0220115	-0.145676	-0.178145	-0.054703	0.0288297	0.0220344	-0.038495	-0.0846561	-0.0489297	0.0093183	0.0792136	0.126022	0.136733	0.119495	0.0690595	0.032462	0.0278985	0.0344075	0.033617	0.0149075	-0.0250305	-0.0081755	0.0696365	0.122069	0.117469	0.067814	0.0400295	0.0450245	0.067598	0.0928285	0.0873475	0.0747425	0.038655	0.001706	0.0488545	0.104747	0.052175	-0.0887055	-0.068773	0.0762535	0.085379	-0.0028175	-0.0121995	0.060482	0.0399345	-0.0167685	-0.025711	0.035623
LOC107443047	0.052535	-0.032128	0.024287	0.262974	0.234827	-0.004203	-0.032685	0.148401	0.182984	0.0302585	-0.0920965	-0.083928	-0.0558345	-0.079216	-0.0901925	-0.096427	-0.053429	-0.0070905	-0.0097675	-0.0007135	-0.004493	-0.027256	-0.0293355	-0.0192045	-0.030199	-0.022925	0.0335375	0.0146695	-0.048108	-0.0645965	-0.0682675	-0.014188	0.0670845	0.0949035	0.075994	0.0199625	-0.136545	-0.228616	-0.0351475	0.173801	0.169372	0.0388185	-0.0920765	-0.102734	-0.0480475	0.0262195	0.0665705	-0.004229	-0.0460325
LOC107443364	-0.0359914	0.0153574	0.0510092	0.0626785	0.235406	0.396323	0.249296	-0.0098495	-0.063897	-0.0391565	-0.055831	-0.016337	0.037255	0.086818	0.082185	-0.0007525	-0.093054	-0.175414	-0.230097	-0.27544	-0.221603	-0.0717157	-0.00300535	-0.0264636	-0.0765447	-0.114228	-0.077217	0.00784515	0.0429738	0.00312665	-0.03866	-0.0412505	-0.0373111	0.00097805	0.0529568	0.0675617	0.049666	0.0089443	-0.0390388	-0.0115735	0.0663829	0.0802997	0.121505	0.154158	0.11505	-0.0170932	-0.137353	-0.0873852	0.18143
LOC107443428	-0.0017428	-0.00680545	0.0809786	0.212362	0.188194	0.0385064	-0.0918911	-0.151468	-0.117469	-0.0245188	0.0443427	0.0820679	0.0460932	-0.0377631	-0.0454043	0.00803435	-0.0411359	-0.0996997	-0.0806996	-0.0617459	-0.0385719	-0.042583	-0.0742889	-0.0613751	0.0156181	0.059941	0.0263736	-0.0224026	-0.0263987	0.0306509	0.0809517	0.0564764	0.0141226	-0.0403773	-0.0872239	-0.0356655	0.011572	-0.0274775	-0.0638902	-0.0218083	0.0130124	-0.030297	-0.0459322	0.0134813	0.0874338	0.0734061	2.215e-05	-0.0781022	-0.0554848
LOC107443537	0.394625	0.431224	0.288474	0.045849	0.021535	0.160313	0.291148	0.293691	0.196682	0.067311	-0.030368	-0.0651065	-0.0605395	-0.0606305	-0.0535435	-0.037773	0.014116	0.078748	0.109321	0.127278	0.114505	0.079844	0.073872	0.071053	0.042941	0.023445	-0.0279695	-0.086625	-0.10707	-0.125011	-0.119094	-0.062629	0.001689	0.0438535	0.0543015	-0.0022885	-0.062641	-0.079689	-0.063444	-0.065942	-0.0662485	-0.0511205	-0.0441465	0.0674475	0.220635	0.157447	-0.0150855	-0.121617	-0.0551155
LOC107443591	0.137397	0.161007	0.163064	0.0805115	-0.0245151	-0.0128224	0.0607803	-0.0062435	-0.0966775	-0.0993381	-0.0896361	-0.0753855	0.0134714	0.200766	0.275001	0.219516	0.119998	-0.01675	-0.110136	-0.131285	-0.115353	-0.123466	-0.049112	0.122583	0.222284	0.102287	-0.163487	-0.261906	-0.186025	-0.0885234	-0.0202509	-0.0197745	-0.0319051	0.0398671	0.114839	0.0612536	-0.0428604	-0.135548	-0.0764369	0.0410145	0.0462631	0.0416332	0.0687594	0.0483594	-0.0298324	-0.0643721	-0.0414673	0.0406057	0.0982124
LOC107443647	0.333744	0.271783	0.140523	0.0809301	-0.00683945	-0.0910504	-0.0367111	-0.054641	-0.104633	-0.040249	0.0340292	0.0459193	-0.0144513	-0.136281	-0.160554	-0.0750356	0.0166099	0.0818786	0.0942682	0.0570182	0.0136055	-0.00255815	-0.0185215	-0.0249783	-0.0098731	0.0296792	0.066487	0.0223159	-0.033965	-0.022586	-0.010128	-0.00808295	-0.0069666	-0.0409262	-0.0693497	-0.0394558	-0.00302395	-0.00544345	-0.0072818	0.0767811	0.0764438	-0.0710324	-0.082451	0.00734065	0.0572807	0.00948085	-0.0549398	0.00242025	0.102426
LOC107443668	-0.0790835	-0.0930302	-0.153521	-0.213622	-0.174823	-0.100166	-0.0785174	-0.0613023	-0.0238554	0.00737425	0.0228401	0.0198247	0.0135023	0.012632	0.00475728	-0.00676939	-0.0203004	-0.0228147	-0.0127262	-0.00786	0.00762944	0.0368959	0.0328461	-0.0080503	-0.0392944	-0.0163105	0.0425015	0.0726542	0.0707035	0.0575428	0.0466196	0.0309787	0.0129928	0.0323161	0.0725025	0.135963	0.194801	0.135555	0.0125166	-0.0542694	-0.0817101	-0.0778086	-0.102697	-0.115074	-0.0703997	-0.0617397	-0.067914	-0.0830033	-0.0507303
LOC107443706	-0.0442694	-0.024269	-0.0026183	-0.00614408	0.0113166	0.0353704	-0.00083235	0.0094294	0.0682039	0.0451533	-0.0116017	-0.0620078	-0.0527917	0.0261304	0.0543634	0.0308342	-0.0224507	-0.0615579	-0.0471059	-0.0115627	0.0106411	0.00483611	-0.00642932	-0.0143924	-0.00601588	0.00369913	-0.00076757	-0.00769289	-0.0080603	-0.0120457	-0.0140803	-0.004365	0.00834239	0.0189265	0.0276765	0.0403178	0.0252595	-0.0180524	-0.0388715	-0.0195257	-0.00110787	-0.000456895	0.0126346	0.00664477	-0.0184169	-0.0187755	-0.00370631	0.010267	0.0180179
LOC107443709	0.0103516	0.0325793	0.0746585	0.013351	-0.0777014	-0.0132277	-0.0067257	-0.0656385	-0.0400994	0.0353518	0.118041	0.101471	0.0305354	-0.0420981	-0.0740621	-0.0519039	-0.0201858	0.00739585	0.0125912	-0.0135132	-0.0281887	-0.0107007	0.0295009	0.0715902	0.041095	-0.0539985	-0.089466	-0.0141117	0.042485	0.0242077	-0.0082126	-0.0516743	-0.0937863	-0.0979035	-0.0665487	0.0240305	0.0978082	0.048674	-0.010572	0.0333489	0.00662455	-0.143988	-0.0846482	0.0958566	0.162913	-0.0013067	-0.215394	-0.19596	0.047729
LOC107443762	0.0974918	0.0336806	-0.0884893	-0.128224	-0.0426164	0.0656641	0.0535927	-0.0475925	-0.0986455	-0.0857482	-0.0719186	-0.117581	-0.144258	-0.113957	-0.075416	-0.0213716	0.0161144	0.0261946	0.0274304	0.0283361	0.0106485	-0.0282326	-0.0408265	-0.0237947	-0.00695856	-0.00092434	0.00175618	0.00449847	0.00140484	-0.00510713	-0.00994929	-0.00924124	-0.00582216	0.00643609	0.0202991	0.0379869	0.0307734	-0.0173545	-0.0445946	-0.0281515	-0.00216956	0.00393744	-0.000774419	0.000191707	0.00678819	0.0203256	0.0258933	0.00865642	-0.00982169
LOC107443771	0.142332	0.00729	-0.099935	0.0327475	0.0225965	-0.103756	-0.0602185	0.079069	0.116608	-0.010624	-0.166788	-0.342606	-0.374521	-0.251674	-0.121129	0.0474234	0.131113	0.0724596	-0.0115577	-0.080794	-0.0915717	-0.0514237	-0.0177279	0.0026294	-0.0103229	-0.0449755	-0.0549876	0.00676206	0.0708223	0.0750993	0.0554879	0.00324015	-0.0567923	-0.0498256	-0.0120409	0.0285246	0.0339016	-0.0384403	-0.0486602	0.0063878	0.020571	0.0048081	-0.0282479	-0.0228779	0.0215846	0.0592571	0.0644713	-0.00105285	-0.0458467
LOC107443894	-0.107321	-0.103565	-0.114566	-0.139636	-0.113245	-0.0380112	0.0246693	0.0331436	-0.00333203	-0.0319612	-0.0382951	-0.0139565	0.00624543	0.00425654	0.00054962	-0.0106163	-0.0149942	-0.00650941	0.00185412	0.0020815	-0.00147506	-0.00493101	0.0036082	0.0181529	0.0187179	0.0088742	-0.0074407	-0.014658	-0.00989263	-0.00711791	-0.00508324	-0.00197364	0.00152667	0.00743687	0.0122388	0.0140184	0.00191798	-0.0143046	0.00512708	0.0192928	-0.00114246	-0.0216323	-0.00645643	0.00894187	-0.00300948	-0.00217749	0.0064003	0.0191095	0.00475805
LOC107444058	0.0184285	0.0177	-0.00174106	-0.0200557	-0.0131211	-0.00238078	-0.000247865	0.00830078	0.0159457	0.0190412	0.0219938	0.00475862	-0.0131801	-0.0246686	-0.0250318	-0.00817829	0.00149829	0.00100337	8.70262e-05	-0.000739393	-0.00308094	-0.00742797	0.00986309	0.0423315	0.05136	0.0360875	0.0254182	0.0476335	0.0471909	-0.0304125	-0.0878448	-0.047918	0.0124095	0.0630287	0.102811	0.094105	0.0581752	0.0171451	-0.0071996	0.093305	0.14849	-0.0244252	-0.159719	-0.128861	-0.0520712	-0.0237235	-0.0296285	-0.0175454	-0.0255754
LOC107444253	0.207827	0.208513	0.0757254	-0.0832662	-0.0480551	0.0252621	0.0328699	0.0172237	0.02811	0.0900523	0.127595	0.0765051	-0.0106362	-0.104499	-0.142341	-0.106004	-0.0739736	-0.054378	-0.0267695	0.0209827	0.081626	0.160696	0.149084	0.0061474	-0.126194	-0.139313	-0.0722464	-0.0200271	-0.015218	-0.0731042	-0.117799	-0.0854635	-0.0408911	-0.0113277	0.0069175	-0.0343973	-0.0704149	-0.0349717	-0.00254138	0.000131791	0	0	0	0	0	-0.000694285	-0.000903362	0.0013181	0.00981848
LOC107444292	-0.076746	-0.0298759	0.0228808	-0.0228714	-0.118266	-0.120944	0.0229675	0.196562	0.14522	-0.0401577	-0.12709	-0.0974195	-0.00798685	0.0680112	0.0666712	-0.0133374	-0.0938968	-0.0978108	-0.0344574	0.00773065	0.0217296	0.0229829	0.00173235	-0.0151499	0.0035241	-0.0132182	-0.00562365	0.00569275	-0.022129	-0.0209769	-0.0168843	-0.0211144	-0.0157292	0.0108521	0.0430352	0.0990552	0.074729	0.0010951	0.070026	0.190979	0.206868	0.0722266	-0.171107	-0.251689	-0.163769	-0.0377288	0.079651	0.0711335	0.0703464
LOC107444558	0.0343288	0.027923	-0.00869833	-0.0380172	-0.0262451	-0.00415321	0.00870717	0.0256076	0.0436592	0.0280575	-0.00174285	-0.0286969	-0.0314883	-0.00469875	0.00504734	-0.00258354	-0.00911559	-0.0143229	-0.0147003	-0.00454155	0.00247114	0.000484818	0	-0.000263841	-0.00184483	-0.00140402	0.0125946	0.0351216	0.0420503	0.0263676	0.00867595	0.00086565	-0.003889	-0.0058056	0.0001365	0.0130006	0.0387869	0.0338475	-0.0009966	0.0217361	0.0658206	0.0298407	-0.0716298	-0.0524844	0.0718085	0.139948	0.157883	0.123405	0.114968
LOC107444570	-0.112686	-0.154157	-0.239464	-0.267464	-0.219833	-0.193589	-0.211593	-0.182761	-0.0805745	0.00422664	0.04039	0.0538409	0.0353566	-0.00648085	-0.0265387	-0.0233782	-0.0273917	-0.0161071	0.00791271	0.0136427	0.0282494	0.061245	0.046143	-0.0108912	-0.0485689	-0.0341168	-0.0017468	-0.0204766	-0.036417	0.00136207	0.0339207	0.023632	0.0040599	-0.0209628	-0.0379378	-0.00861427	0.023432	0.016238	-0.01841	-0.016388	0.0236076	0.0676329	0.0920705	0.0345958	-0.0541944	-0.0789604	-0.0484929	0.0146704	0.0268569
LOC107444665	-0.0738921	0.0595984	0.187849	0.110811	0.106314	0.16664	0.021108	-0.0496835	0.119355	0.175187	0.08927	-0.0225205	-0.0642815	-0.010841	-0.001691	-0.028452	-0.043454	-0.0427385	-0.0334205	-0.0207415	-0.022022	-0.029499	-0.0333035	-0.0565844	-0.110195	-0.178455	-0.213619	-0.152982	-0.0579143	0.016896	0.0598971	0.00812905	-0.0675974	-0.0945188	-0.0939401	-0.0504913	-0.0149927	-0.000467085	0.0255144	0.0068083	-0.0317206	-0.0389158	-0.0119515	0.00666532	0.00176196	0.000188029	1.27084e-05	0	0
LOC107444744	-0.0162592	0.00896697	0.0131093	-0.027043	0.0134061	0.065872	0.00688016	0.0459449	0.124586	0.12753	0.128459	0.0522977	-0.020467	-0.0630229	-0.0282383	0.11407	0.246345	0.312315	0.303853	0.233532	0.122318	0.007074	-0.068019	-0.115631	-0.15849	-0.154117	-0.135082	-0.139221	-0.153983	-0.160545	-0.141068	-0.104473	-0.0761312	-0.0615993	-0.0613834	-0.0696294	-0.0884791	-0.0905582	-0.0357325	0.00941539	0.00418218	-0.0112758	-0.00902947	-0.00302415	-0.00330554	0.0173851	0.0367739	0.0271368	-0.00439973
LOC107444748	-0.0474601	-0.0314085	0.0231487	0.0266616	0.0106264	0.0578744	0.0710063	0.0388851	0.0110617	-0.0456305	-0.114276	-0.128547	-0.0826597	-0.00237785	0.0505759	0.0715726	0.0599734	0.0377322	0.0500396	0.0837826	0.15508	0.255062	0.240963	0.142696	0.105232	0.068719	-0.0286345	-0.0895775	-0.0495995	0.040826	0.092714	0.0350965	-0.043966	-0.0125905	0.06484	0.168854	0.092395	-0.215948	-0.37363	-0.122217	0.162424	0.0260335	-0.176926	-0.151058	-0.0321835	-0.0238024	-0.0714941	-0.0644487	0.0452269
LOC107444844	0.0976531	0.082471	0.0260046	0.0014518	0.0159049	-0.00997755	-0.04021	-0.0497841	-0.00756726	0.0376263	0.0383913	0.0380638	0.0372099	0.0419076	0.0176	-0.0440002	-0.084866	-0.0670972	-0.0230061	0.0142925	0.0253587	0.0142354	0.0174402	0.0242921	0.00521815	-0.0411264	-0.0642348	-0.0215024	0.0299008	0.041739	0.0344863	0.0060052	-0.0277433	-0.0155504	0.011763	-0.00915085	-0.0416895	-0.0461079	-0.0118115	0.0157954	0.0216275	0.0282059	0.00505633	-0.0245747	-0.0371166	0.00584093	0.0610913	0.0621754	0.0205521
LOC107444955	-0.0590611	-0.0759054	-0.0099982	0.0567783	-0.0079011	-0.038178	-0.0137952	0.00176765	0.0382843	0.0718892	0.0734306	0.0503166	-0.0013187	-0.0723737	-0.0866274	-0.0423318	-0.0291671	-0.0313319	-0.0213224	-0.0193033	0.00545295	0.0539986	0.0500448	0.0032972	-0.0239489	-0.0213021	-0.0339995	-0.0365267	-0.0100359	0.0032955	0.0145191	0.0268914	0.0393391	0.0554504	0.0547901	-0.0037734	-0.0688663	-0.0931325	-0.0379328	0.0272074	0.0197204	-0.00787835	-0.0257014	-0.0093836	0.0189726	0.0220703	0.0171526	0.0258661	0.0196703
LOC107445188	0.0334802	0.0216258	0.0404213	0.0466364	-0.0094835	-0.00748035	0.0372408	0.0045651	-0.0587785	-0.0526858	-0.00975008	0.0257828	0.0412408	0.0396917	0.0356092	0.0267236	0.0147161	-0.0188602	-0.0538407	-0.0605348	-0.0420903	-0.0168564	0.0303894	0.0894992	0.109243	0.0792393	0.0189877	-0.0411789	-0.0772681	-0.0859194	-0.0745065	-0.0229555	0.0390375	0.0299087	-0.00995685	-0.0241586	-0.0102766	0.0118595	0.0220833	-0.0005496	-0.0358675	-0.0368562	-0.0191471	0.00835446	0.0279301	0.0172031	-0.00289146	-0.0196741	0.00347634
LOC107445228	-0.018638	-0.079872	0.0038665	0.104008	-0.137014	-0.228298	0.0052085	0.0160585	-0.171082	-0.180511	-0.105856	-0.123354	-0.154849	-0.171775	-0.145837	-0.0469325	0.014792	-0.0187274	-0.0755769	-0.0968014	-0.0711379	-0.00859158	0.0273387	0.0217868	-0.00648154	-0.0370378	-0.0292993	-0.00262502	0.00521728	0.00264193	0	0	0	0	0	0	0	0	0	0	0	0	0	0	0	0	0	0	-0.00436508
LOC107445280	-0.0795443	-0.160324	-0.205501	-0.0685841	0.0661317	0.0619506	-0.0162658	-0.00171885	0.0337461	-0.0030453	-0.0259789	-0.0298319	-0.0322171	-0.0443947	-0.0415519	-0.0217818	0.0224385	0.0485984	0.0344823	0.0128249	-0.014339	-0.0288258	-0.0368882	-0.0390874	-0.00472645	0.0442929	0.0414247	0.00137315	-0.00749455	0.0477712	0.0924052	0.0570951	0.0001978	-0.0742638	-0.136128	-0.100033	-0.000143185	0.0618745	0.0570323	0.0259433	-0.00760695	-0.0195161	-0.0446911	-0.0484933	-0.0135289	-0.00108374	0.00825703	0.0301595	0.052684
LOC107445428	0.0148468	0.0404026	0.0360543	-0.00683581	0.00102838	0.0962524	0.213113	0.141949	-0.00753495	0.0159042	0.10787	0.179178	0.16297	0.0549284	-0.008334	-0.0369038	-0.0305683	0.0209528	0.0620533	0.0902445	0.049705	-0.0569265	-0.0661585	-0.003525	0.0110875	-0.0435428	-0.148404	-0.172712	-0.119473	-0.0668516	-0.0295617	-0.0364322	-0.0528769	-0.0603085	-0.061161	-0.0359733	-0.0114642	-0.0102294	-0.0147564	0.00898805	0.0687143	0.11303	0.0575213	-0.0376879	-0.0849331	-0.0309721	0.0627002	0.0869876	0.0656417
LOC107445480	-0.210622	-0.066455	0.0646525	0.095617	0.229456	0.178452	-0.0433585	-0.145636	-0.155388	-0.0947485	-0.0166995	0.0257785	0.0055385	-0.0681015	-0.120313	-0.154141	-0.071482	0.112063	0.211685	0.212886	0.115971	-0.0414885	-0.0152465	0.156007	0.17761	0.107711	0.0997975	0.044578	-0.020682	0.016473	0.041693	0.016683	-0.0123695	0.0085865	0.056524	0.0978115	0.0863095	0.043052	0.026161	-0.100596	-0.214499	-0.133902	-0.019413	0.05586	0.098131	0.0508625	-0.00762	-0.016623	0.140551
LOC107445483	-0.213277	-0.297258	-0.108259	0.302588	0.372906	0.080023	-0.252921	-0.245445	-0.162145	-0.249916	-0.326846	-0.327844	-0.232505	-0.077826	0.0106999	0.0406414	0.0402789	0.0027351	-0.0162795	-0.0004952	0.0121144	0.00050475	-0.0239145	-0.0520809	-0.0525015	-0.0294328	-0.0104237	-0.00013639	0.00703792	0.00903911	0.00899742	0.011724	0.0154632	0.00219299	-0.0163352	-0.0316279	-0.0260162	-0.00328472	0.0138043	0.0362521	0.0289137	-0.00479069	-0.0191442	-0.0174029	-0.0150662	-0.0117619	-0.00071242	0.0228772	0.0208265
LOC107445628	0.30643	0.175165	0.008389	0.034988	0.0779375	0.0927835	0.046308	-0.034463	0.0082865	0.0399425	0.0289625	0.0299	-0.010127	-0.0758775	-0.132271	-0.209671	-0.246853	-0.183392	-0.101	-0.0534938	-0.0660569	-0.129986	-0.123549	-0.0388546	0.0316895	0.00883945	-0.0460509	-0.0452781	-0.0235506	0.0123331	0.0397347	0.0398551	0.0365378	0.0364628	0.030861	-0.0102453	-0.0308001	0.0169654	0.0316083	-0.0200659	-0.0610533	-0.028908	0.0336995	0.0453852	0.0213452	-0.0329323	-0.0604541	0.0112955	0.0855808
LOC107445669	0.186531	0.107112	-0.0580111	-0.0524396	0.10921	0.0993013	-0.0749043	-0.0760417	0.0102725	-0.0485347	-0.121006	-0.135676	-0.0921871	-0.0104855	0.0249294	0.00902485	0.000692136	0	0	0	0	0	0	0	0	0	0	0	-0.000108129	-0.00125772	-0.00186435	0.00125133	0.00566788	0.0095399	0.0103305	0.00223864	-0.011371	-0.0121597	-0.00265487	0.000387562	0	0	0	0	0	0	0	0	0
LOC107445670	0.123084	0.0392902	-0.056581	0.033127	0.0968081	0.0587995	0.0635665	0.0146963	-0.151648	-0.238679	-0.184816	-0.106605	-0.0418356	-0.00901279	0.00568405	-0.000323063	-0.00063356	0.000982464	0.00018918	0	0	0	0	0	0	0	0	0	-8.06816e-05	-0.000695009	0.000117296	0.00473105	0.00958426	0.0137609	0.016636	0.0183543	0.00932138	-0.0155779	-0.0284098	-0.0106831	0.0117963	0.00619817	-0.00947062	-0.0123285	-0.0107672	-0.00467019	0.00127319	0.00091039	-0.000908977
LOC107445694	0.009749	0.0685431	0.159682	0.09002	0.0494549	0.221766	0.231126	0.0387255	-0.018751	0.023439	0.035591	0.028369	0.0477445	0.106094	0.110689	0.0639385	0.049027	0.062977	0.0701505	0.081033	-0.007624	-0.199443	-0.205632	-0.0264415	0.149305	0.217154	0.09961	-0.028629	-0.0383225	0.016151	0.0582095	0.0532695	0.0362675	0.002595	-0.0169315	0.0238865	0.088473	0.060651	-0.0454475	-0.137942	-0.171966	-0.169196	-0.106542	-0.003978	0.0413345	0.0115245	-0.009237	0.077005	0.195106
LOC107445741	0.0643353	-0.0063839	-0.034128	0.0611833	0.0375882	-0.037949	0.0278797	0.104039	0.101941	0.0260767	-0.0802556	-0.142994	-0.138061	-0.0959014	-0.0521692	-7.845e-05	0.0745691	0.120636	0.112876	0.0989854	0.0400935	-0.05771	-0.0942059	-0.0804782	-0.0591383	-0.0249295	-0.0501643	-0.0822016	-0.0555858	-0.0162666	0.00880055	-0.000533095	-0.0187073	-0.0124479	0.00350636	0.011271	0.00560459	-0.0109389	-0.00760968	0.0288015	0.0487458	0.0137256	-0.0336899	-0.0418147	-0.023152	0.00910975	0.0357651	0.0358061	0.00451077
LOC107446080	0.132426	0.086301	0.0229201	0.0279226	-0.0284039	-0.10961	-0.0162762	0.0767049	0.0389795	-0.0025469	-0.0121201	-0.0214571	0.0177537	0.1183	0.148556	0.109021	0.0321199	-0.0648252	-0.115598	-0.107405	-0.0694149	-0.0456943	0.0188797	0.0969828	0.0772205	-0.0306949	-0.0966973	-0.0639053	-0.00330705	0.0557794	0.0854978	0.0358619	-0.0318094	-0.0372255	-0.00508725	0.090934	0.0842642	-0.0290822	-0.0339444	0.0621335	0.101492	-0.0313315	-0.139649	-0.0940451	0.0044856	0.0677087	0.100728	0.120036	0.143538
LOC107446115	-0.0405178	-0.0702914	-0.024161	0.106844	0.104594	0.0409835	-0.007052	-0.0322256	-0.0048824	0.0259258	0.0451131	-0.0012647	-0.0465154	-0.0610349	-0.0397653	0.0377219	0.120512	0.11552	0.0388166	-0.0401979	-0.0401292	0.0553735	0.0883453	0.0513084	0.0358909	0.0870735	0.091365	0.008921	-0.039375	-0.0035735	0.0507075	0.0697325	0.07453	0.0015055	-0.09026	-0.0790275	-0.0277775	0.0031815	-0.026439	-0.042368	0.0159415	0.01636	-0.12058	-0.161709	-0.0519893	0.0704308	0.158546	0.134035	0.107928
LOC107446220	-0.0368645	-0.035287	-0.00981007	0.0409294	0.058157	0.00083998	-0.0566041	-0.0437353	-0.00292852	0.0166685	0.0185499	0.0155894	0.0313105	0.0739843	0.0843854	0.0618955	-0.00138925	-0.0574675	-0.0472391	0.0014509	0.0735675	0.148288	0.105081	-0.0280806	-0.0727258	-0.0206145	0.0358277	0.0204817	-0.0100927	-0.00308615	0.0108828	0.0020345	-0.0139713	0.0134194	0.0581204	0.0976254	0.115655	0.0460237	-0.0369962	-0.0068468	0.0189522	-0.0421538	-0.0884493	-0.0409264	0.0614241	0.0876713	0.0536355	0.0112335	-0.00883225
LOC107446265	-0.247253	-0.333519	-0.241358	0.114346	0.154031	0.018955	0.049939	-0.0203485	-0.103977	-0.0212908	0.0647409	0.0204667	-0.0553485	-0.0885126	-0.0755902	-0.00442345	-0.0079756	-0.0459882	-0.0286832	0.0168561	0.028919	-0.00753315	-0.0353914	-0.0297807	0.0322063	0.0563316	-0.0443747	-0.111387	-0.0759892	-0.0123699	0.0344032	0.0066689	-0.0355159	0.0037702	0.0669467	0.149356	0.123642	-0.111061	-0.257008	-0.130626	0.125299	0.261434	0.112056	-0.054015	-0.079403	-0.0540271	-0.0106019	-0.0527661	-0.0729184
LOC107446346	-0.0488127	-0.0795246	-0.0624615	0.0254439	0.0774862	0.0352746	-0.0613448	-0.0970473	-0.0630133	-0.0199335	0.0142667	0.0646139	0.0890208	0.0755248	0.0438449	-0.0108804	-0.0232293	-0.0136886	-0.023916	-0.0370533	-0.0307598	0.0031344	0.0212833	-0.0033144	-0.0537545	-0.0437681	0.0260577	0.0986643	0.139292	0.132919	0.0980325	0.00682335	-0.0955669	-0.138322	-0.130871	-0.0484629	0.0246791	0.0158234	-0.0119723	-0.0525765	-0.0477891	-0.0159297	0.0197474	0.0479353	0.0390103	0.00666755	-0.0253737	-0.0012958	0.019816
LOC107446472	-0.0376295	-0.169443	-0.231256	-0.025001	0.113561	0.0425651	-0.0892997	-0.136896	-0.0767034	-0.0123492	0.00526465	-0.0125271	-0.0106539	0.0375817	0.0470961	0.0190001	-0.0327176	-0.0681983	-0.0526706	-0.00530337	0.0135114	-0.0208503	-0.0201244	0.0130698	0.0273515	0.0105711	-0.00984652	-0.0123939	-0.00900182	-0.0108572	-0.0122309	-0.00373214	0.00825953	0.0122227	0.00963373	-0.00438256	-0.0128918	0.00493249	0.0128095	-0.0054199	-0.0175203	-0.00805687	0.00164794	0.00108679	0.000214898	0	0	0	0
LOC107446521	-0.138618	-0.111546	-0.0355369	0.0164195	0.0412947	0.0535344	0.00719915	-0.0418305	-0.0240052	0.0299092	0.0555054	0.0183515	-0.0218059	-0.0324419	-0.01993	0.0280271	0.0654783	0.0597555	0.0427763	0.0624122	0.0851902	0.0976856	0.0625697	-0.031265	-0.114861	-0.15148	-0.14022	-0.0853386	-0.0297407	-0.011499	-0.00375051	0.00362093	0.0126637	0.00493105	-0.00807119	0.000582465	0.0190798	0.00920316	-0.0333383	-0.0356092	-0.00538569	-0.00606853	-0.0131889	-0.00666491	-0.00120186	0.00874346	0.0174126	0.0193048	0.0149094
LOC107446595	0.013335	0.0172137	0.0252653	-0.0109491	-0.0940071	-0.105582	-0.0036502	0.095286	0.0950194	0.0126296	-0.0731841	-0.115858	-0.113978	-0.090928	-0.0657916	-0.0360621	-0.00660795	-0.0005899	-0.0114346	-0.0179239	-0.00070505	0.0430863	0.0441241	-0.0007538	-0.034929	-0.0309403	-0.0187898	-0.0274309	-0.0272903	-0.0109661	0.000523	-0.00232464	-0.0084245	-0.0100372	-0.00471974	0.0123459	0.0258408	0.0189392	-0.00729084	-0.0159802	0.00113428	0.0272744	0.0234677	-0.00811517	-0.023346	-0.00502921	0.0210618	0.00627907	-0.0117355
LOC107446842	0.0445706	-0.0105556	-0.0650602	0.0357064	0.153613	0.11997	0.0732491	0.00849085	-0.108594	-0.0931574	-0.00022115	0.0738886	0.0864161	0.0180079	-0.00923215	0.0105251	0.0330687	0.0588322	0.0675914	0.030303	-0.0116275	-0.0330585	0.020271	0.124155	0.140254	0.07718	0.086839	0.190862	0.223529	0.138678	0.05726	0.037078	0.033985	0.090609	0.149393	0.139352	0.0584635	-0.030022	0.0133535	0.0869785	0.0293655	-0.107581	-0.170921	-0.0530965	0.137825	0.22189	0.174564	-0.0040755	-0.145509
LOC107446990	0.0718836	0.00862245	-0.0800505	-0.0650728	-0.0794798	-0.141916	-0.0460099	0.0551977	-7.715e-05	-0.0630477	-0.0727021	-0.0422222	-0.0074578	0.0023871	0.00546675	0.00168247	0	0	0	0	0	0	0	0	0	0	0	-0.00126348	-0.000186241	0.00945784	0.0164922	0.00937404	-0.000531395	-0.0102035	-0.0172199	-0.00764859	0.00144533	0.000283727	0	0	0	0	0	0	0	0	0	0	0
LOC107447151	0.201033	0.121274	-0.0450453	-0.0974531	-0.102225	-0.111131	0.0458385	0.232623	0.126769	-0.106141	-0.18979	-0.152147	-0.0806612	-0.0458503	-0.046596	-0.0868414	-0.0320187	0.0500894	0.0563632	0.0517599	0.0242903	-0.0140087	-0.0206122	-0.0190634	-0.0395375	-0.026658	-0.0010555	-0.0151782	-0.0296857	-0.0324547	-0.0305235	-0.0110829	0.0104601	0.0326855	0.0530561	0.0482148	0.0527781	0.0405605	0.0105788	-0.019761	-0.0376983	-0.0046581	-0.0052963	-0.0466572	-0.0710909	-0.025096	0.0446034	0.0667087	0.0286112
LOC107447180	0.0722182	0.0479897	0.0196487	0.0965237	0.199663	0.0949021	0.0210642	0.136528	0.239041	0.306722	0.330773	0.265111	0.121246	-0.064359	-0.0835295	0.0850065	0.222813	0.234619	0.142675	0.021222	-0.088604	-0.16797	-0.201489	-0.181468	-0.223443	-0.412175	-0.455947	-0.25136	-0.112743	-0.104816	-0.110728	-0.0764507	-0.030147	0.01286	0.03245	-0.0122713	-0.0405286	-0.00098963	0.0147546	-0.0100233	-0.0272345	-0.021202	-0.00360876	0.0112756	0.0225774	0.0397726	0.04679	0.0378008	-0.0111535
LOC107447307	0.243139	0.109209	-0.059952	0.046562	0.19929	0.13959	0.0589545	0.0772775	0.0379655	-0.129355	-0.263981	-0.218368	-0.0777772	0.0511401	0.0919552	0.034023	-0.007269	0.034372	0.104119	0.0950815	0.02076	-0.0632845	-0.088591	-0.0472305	-0.0065295	-0.069367	-0.144578	-0.188221	-0.207288	-0.126722	-0.0455923	-0.0100143	0.0157426	0.0106859	-0.0201052	-0.0721567	-0.122006	-0.103041	0.0025494	0.0712246	0.0154764	-0.0397791	-0.0070158	0.0104973	-0.0226869	-0.0186552	0.0217667	0.0982138	0.0808547
LOC107447341	0.0365248	0.0414532	-0.00724855	-0.0803572	-0.0758941	0.00291205	0.0905853	0.0581887	-0.0384277	-0.0456155	-0.0173689	-0.0344131	-0.0555798	-0.0588743	-0.0418037	0.00269575	0.0316581	0.023674	0.0002498	-0.0130093	-0.0201896	-0.0353643	-0.00125395	0.0623751	0.0415833	-0.0286436	-0.0367346	0.0141277	0.0509154	0.0519339	0.0370808	0.0128965	-0.0136326	-0.0224063	-0.0276987	-0.0452712	-0.0657398	-0.0815271	-0.0469753	0.0225534	0.0537774	0.0389744	-0.0010708	0.0134249	0.0635429	0.0303909	-0.0343701	-0.0691468	-0.0229056
LOC107447499	0.0169479	0.0334646	0.0247505	-0.0201704	-0.0240385	-0.0005193	0.025264	0.0419019	0.0151492	-0.0227827	-0.0394119	-0.0315115	-0.0109656	0.00574158	0.0118546	0.00871912	0.0137568	0.0122142	-0.00048294	-0.0113415	-0.0161728	-0.0130445	-0.00796847	-0.00065087	0.0109852	0.014847	0.00610783	0.00285865	0.00176496	-0.00395069	-0.00755834	-0.00994061	-0.01209	-0.00558908	0.00268998	0.00186268	0	0	0	0	0	0	0	0	0	0	0	0	0
LOC107447504	0.0269186	0.0280098	0.00254599	-0.027152	-0.0122767	0.00296163	9.09344e-05	0	-0.000396617	0.00607044	0.0135523	0.00585786	-0.00086615	0.00076412	0.0026027	0.00844419	0.0112893	0.00183145	-0.0104875	-0.0158232	-0.0125488	-0.0028815	0.00525925	0.00648099	-0.00098224	-0.0103857	-0.0113653	0.00466449	0.0178668	0.00946829	-0.000670145	-0.0016692	-0.00215294	-0.0002204	0.00319849	-0.00923696	-0.0027255	0.0216833	0.0088584	-0.0224761	-0.0290882	-0.0104824	0.0450103	0.0657607	0.0274601	-0.0168322	-0.0458466	-0.013759	0.0249959
LOC107447672	-0.214611	-0.259565	-0.291255	-0.23016	-0.137791	-0.0305156	0.0459792	-0.0432971	-0.122772	-0.0347693	0.0498312	0.0538546	0.0009014	-0.0837782	-0.0823754	0.0182617	0.0891501	0.0710655	0.0070442	-0.0628128	-0.0278929	0.122615	0.112099	-0.0448262	-0.137445	-0.103588	0.0036901	0.0399709	0.0172225	0.0300414	0.0470516	0.0334733	0.0136523	0.00185505	-0.00426075	0.0151143	0.013229	-0.00944645	-0.0100881	0.0125245	-0.00185955	-0.0510832	0.0326023	0.0791063	0.00909585	-0.0139735	-0.00082255	0.0767869	0.0767285
LOC107447678	-0.0208501	-0.0247222	-0.0171439	0.00824707	0.0210606	0.0101126	-0.00737616	-0.0124878	-0.00172578	0.00459069	0.00105467	-0.00718311	-0.00667124	0.00829181	0.0134737	0.00872135	0.00280467	-0.0058587	-0.0118707	-0.0100488	-0.00690341	-0.00573159	-0.00337456	0.00158317	0.00956209	0.0101826	0.0001634	-0.00907111	-0.0104446	-0.0038658	0.00204662	0.00163154	0.000161344	0	0	0	0	0	0	-0.000916153	0.00234801	0.0189461	0.0375823	0.0231349	-0.0112933	-0.0137979	0.00888509	0.0407762	0.05344
LOC107447706	-0.0129492	-0.0155537	0.0104502	0.0224572	-0.0240234	-0.0374751	-0.0128324	-0.00211834	0.0119931	0.0154874	0.00226939	-0.00888394	-0.00743979	0.00722381	0.0142265	0.0142114	0.012375	0.01153	0.0119439	0.0106244	0.00056079	-0.0179884	-0.0266327	-0.0258796	-0.0248249	0.000851975	0.0420593	0.0400733	0.009155	-0.0176342	-0.0319139	-0.0181996	0.00194655	-0.00208098	-0.0117032	0.00922213	0.0259574	0.0107667	-0.00397573	0.0089646	0.0195709	-0.0048386	-0.0298568	-0.0294898	-0.0146498	0.0261797	0.0562672	0.035186	-0.021483
LOC107447725	0.0746859	0.0835352	0.00021335	-0.0585507	0.0995621	0.150904	-0.0544237	-0.161738	-0.00027895	0.131344	0.100259	-0.0185109	-0.106473	-0.10328	-0.0790783	-0.0259998	0.0229441	0.0382466	0.020183	-0.00543115	-0.0183651	-0.0214483	0.0069657	0.045824	0.017671	-0.0474131	-0.0879286	-0.0768841	-0.0285666	0.0445284	0.0887282	0.0309897	-0.0522217	-0.0875587	-0.08653	-0.0226924	0.0777448	0.133293	0.0938811	-0.0077549	-0.0504362	-0.0165082	-0.073108	-0.0988306	-0.0151128	0.0423494	0.0618526	-0.00677045	-0.0598152
LOC107447937	-0.0653849	-0.0875946	-0.124432	-0.0955061	-0.0724058	-0.149143	-0.176815	-0.0984669	-0.0114483	0.0207339	0.00905036	-0.0155368	-0.0316271	-0.0298147	-0.0207687	-0.002672	0.0156254	0.0220685	0.0188759	0.0197228	0.018193	0.0122493	0.0130814	0.0177364	0.0133105	0.00134825	-0.00512475	0.0465902	0.0859773	0.0290782	-0.0288199	-0.0496626	-0.0646943	-0.0219525	0.0341884	0.0225136	-0.00840815	-0.0108543	0.032132	0.0509421	-0.02199	-0.0909635	-0.0373492	0.035911	0.0558962	0.0191744	-0.0415971	-0.0571485	-0.0174062
LOC107448055	-0.0530799	-0.0421161	0.00935995	0.0441813	-0.0165642	-0.0834252	-0.0545308	0.0340105	0.083019	0.0540521	0.00292665	-0.035725	-0.0415283	-0.0227691	-0.0106328	0.0019963	0.018111	0.00656595	-0.0154067	-0.00865595	0.0151477	0.0521715	0.0365762	-0.031977	-0.0242243	0.0979186	0.168507	0.11976	0.0621354	0.0248547	0.00328755	0.0085726	0.0161203	-0.0256876	-0.0806683	-0.138069	-0.112326	0.0423078	0.068505	-0.0332102	-0.0486506	0.0240671	0.0144636	0.0079961	0.105665	0.192945	0.205151	0.0821218	-0.125305
LOC107448182	0.144265	0.183367	0.177682	0.094486	0.00915475	-0.0277488	0.0046801	-0.0257583	-0.0959226	-0.12073	-0.127832	-0.110947	-0.0717568	-0.0196271	0.00604293	-0.00385152	-0.0245579	-0.0292531	-0.0132937	-0.0074664	-0.00517229	0.00140302	0.0097566	0.0129288	0.00319282	-0.012902	-0.0175105	0.00022363	0.0143478	0.00662491	-0.00262547	-0.0089106	-0.0153058	-0.00566562	0.00881089	0.0129595	0.00748729	-0.00784142	-0.0145257	-0.00403884	0.00266071	0.00019265	0	0	0	0	0	0	-2.94084e-08
LOC107448645	-0.217893	-0.141827	-0.0401935	-0.0613182	-0.0492373	0.0116859	-0.00297605	-0.022063	-0.0197472	-0.00941849	0.00111161	0.0144164	0.0217523	0.018152	0.00662016	-0.0115664	-0.0224715	-0.0196272	-0.0082338	0.00995705	0.0120003	-0.00102966	-0.00821018	-0.00665918	0.0138617	0.0301766	0.042607	0.0372713	0.00386375	-0.0358018	-0.050216	0.0133013	0.0942876	0.091327	0.0464342	-0.0569855	-0.0614419	0.148195	0.242725	0.127124	0.0805634	0.128915	0.156315	0.158536	0.135803	0.179848	0.257058	0.334417	0.260027
LOC107448674	0.0172796	0.0447766	0.10992	0.233703	0.214182	0.0285424	0.0379533	0.108592	-0.00465075	-0.0685758	-0.0221789	0.0216541	0.0569835	0.0778862	0.0757035	0.0507415	-0.010941	-0.0814635	-0.109395	-0.110604	-0.0639555	0.0021297	0.0441627	0.0631561	0.0240742	-0.0716557	-0.0721327	0.0310722	0.0972064	0.142097	0.170962	0.130381	0.0736595	-0.0165535	-0.119486	-0.155621	-0.0835255	0.0644095	0.0840105	-0.0323165	-0.036252	0.077093	0.0757425	-0.024975	-0.112498	-0.119254	-0.0559164	0.030334	0.0884914
LOC107448788	-0.222095	-0.233117	-0.194552	-0.0915459	0.0691757	0.0748339	0.0114189	0.111183	0.113522	0.00341815	-0.0734605	-0.0689902	-0.0217674	0.0122097	0.0269518	0.027938	0.0108207	-0.0389877	-0.078919	-0.0855625	-0.0509506	0.0064644	0.0531793	0.0730324	0.0479205	0.00021955	-0.004889	0.0422907	0.0594201	0.0169909	-0.00351025	0.0582406	0.129425	0.0828146	-0.0259736	-0.174879	-0.172432	0.0152305	0.0813339	0.0105512	-0.0660371	-0.0668269	0.0176559	0.0714276	0.0502778	0.0212203	0.00296665	0.0382043	0.0517363
LOC107448812	-0.0515445	-0.106858	-0.171747	-0.156405	-0.0872248	-0.0294356	-0.040688	-0.0514224	-0.0189389	0.00109199	0.00357255	0.00223112	1.41692e-08	3.18837e-09	0	0	0	0	0	0	0	0	0	0	0	0	0	0	0	0	0	0	0	0	0	0	0	0	0	0	0	0	0	0	0	0	0	0	0
LOC107448880	0.109528	0.007167	-0.0779621	-0.0247088	0.0279826	0.123515	0.0017715	-0.280241	-0.31294	-0.169549	-0.0114002	0.055042	0.0716174	0.129335	0.136671	0.0631314	-0.0731678	-0.164029	-0.148528	-0.105331	-0.0133452	0.0820331	0.0731808	-0.00798625	-0.0865445	-0.120915	-0.053658	-0.012917	-0.0254805	-0.0245999	-0.0214305	-0.0041645	0.0119963	0.0273052	0.0457923	0.0427128	0.031978	0.0280616	0.0398345	0.0535546	0.0170607	-0.0453592	-0.049458	-0.0001067	0.0312361	-0.0288621	-0.088112	-0.0547391	0.0625383
LOC107448951	0.0022176	-0.0586486	-0.0649529	0.00944685	-0.0191968	-0.039063	-0.00565814	-0.0104115	-0.00567259	0.00322223	-0.00477527	-0.0189098	-0.0193533	0.00406073	0.0122178	0.00361596	0.000485995	-0.000101865	-0.003186	-0.00768501	-0.00235993	0.0153854	0.0156938	-0.00071368	-0.0141628	-0.0133087	0.00678656	0.00982214	-0.00248857	-0.00448709	-0.00358774	0.00423045	0.0158283	0.0181589	0.0122416	-0.00479101	-0.0232617	-0.0187621	-0.00463112	-0.00897385	-0.0146753	-0.00523333	0.0161518	0.0286733	0.0256419	0.0171542	0.00146499	-0.0093123	-0.0196852
LOC107448975	0.227352	0.187855	0.015539	-0.122745	-0.202289	-0.16682	0.0945881	0.206402	0.0468286	-0.0994247	-0.131594	-0.0792077	-0.0216001	-0.0260804	-0.0212407	-0.00563995	0.0424389	0.0940719	0.076908	-0.0457029	-0.138576	-0.143243	-0.0488995	0.109197	0.12961	0.05762	0.018259	-0.00856565	-0.0392953	-0.0718396	-0.0980699	-0.0781732	-0.0403238	0.0312644	0.103857	0.134322	0.0739752	-0.0500206	-0.0825838	-0.0854433	-0.0589308	0.0042158	0.0181516	-0.015599	-0.0653027	-0.0789277	-0.0309091	0.113928	0.223892
LOC107448985	0.0689027	0.0784143	0.01936	-0.003825	0.0861705	0.0294303	-0.109483	-0.0478343	0.105297	0.0867717	-0.022779	-0.0633406	-0.0377705	0.0215126	0.0403001	0.0152374	-0.0041298	-0.00145465	0.0193131	0.0477682	0.0722154	0.0933074	0.0385475	-0.0688834	-0.0861992	0.003814	0.0421361	-0.0141175	-0.0360033	-0.018267	0.0007358	0.0221941	0.0396216	0.0245323	0.0053288	-0.0228058	0.0166662	0.0485606	-0.0545358	-0.105198	-0.0299323	0.0557957	0.0510376	0.0051197	-0.0115067	0.0241208	0.0666591	0.0521409	-0.0368295
LOC107449190	0.191672	0.125453	-0.101964	-0.224611	-0.031364	0.152988	0.158251	0.056191	-0.080263	-0.148342	-0.16478	-0.162467	-0.149464	-0.140087	-0.119175	-0.085224	-0.0964565	-0.131366	-0.130564	-0.0987095	-0.0586705	-0.0328945	-0.0236715	-0.0155515	0.026692	0.054055	0.0412305	0.019045	0.007078	0.0338575	0.05439	0.008754	-0.0547495	-0.105505	-0.12846	-0.038581	0.052065	0.029862	-0.0550275	0.0127185	0.130968	0.063823	-0.028109	-0.0332975	0.005347	-0.05564	-0.095675	0.057599	0.211202
LOC107449287	-0.176426	-0.198415	-0.159741	-0.0994172	-0.0843412	-0.0390483	-0.0182717	-0.0402131	-0.048213	-0.0293317	-0.00663861	0.00309341	0.00283971	0.000752251	0	0	0	0	0	0	0	0	0	0	0	0	0	0	0	0	0	0	0	0	0	0	0	0	0	0	0	0	0	0	0	0	0	0	0
LOC107449611	0.0769524	0.0779815	0.125079	0.20749	0.228765	0.144987	-0.002643	-0.139727	-0.042455	0.191554	0.302533	0.306152	0.225966	0.117171	0.0777365	0.111128	0.0909415	0.053463	0.0449585	0.028055	0.046362	0.103977	0.0451735	-0.090024	-0.140958	-0.111403	0.0031905	0.0446295	-0.0108485	-0.018709	-0.011785	-0.014596	-0.0174975	-0.032265	-0.0537655	-0.047321	-0.085736	-0.156111	-0.112148	-0.0457005	-0.102807	-0.221464	-0.189042	-0.0626725	-0.003588	-0.048115	-0.107003	-0.0527645	0.135072
LOC107449667	-0.110608	-0.155415	-0.149045	-0.0426684	0.0726733	0.171551	0.133142	0.0235304	-0.0661985	-0.0853347	-0.034643	-0.0247675	-0.0119131	0.0196191	0.05377	0.102665	0.0695964	-0.0132413	-0.0433168	-0.0509065	-0.0192456	0.027078	0.0220045	-0.0048773	0.0038828	0.0477865	0.0733376	0.0168898	-0.0201999	0.036475	0.0869016	0.0892995	0.0842031	0.0500139	-9.03e-05	-0.0179658	-0.0767077	-0.164046	-0.0861134	0.0670666	0.0569108	-0.06985	-0.124916	-0.0803502	-0.0380831	-0.0398748	-0.0657279	-0.0897741	-0.0680665
LOC107449707	-0.086385	-0.186234	-0.145226	0.0701275	-0.0182325	-0.210659	-0.180532	-0.144518	-0.205693	-0.204228	-0.146837	-0.119206	-0.0789336	-0.0144832	-0.0169722	-0.0830233	-0.144743	-0.133904	-0.049895	0.0611265	0.0876837	0.0104429	-0.0404651	-0.0488943	-0.0117304	0.0265239	0.0261456	0.0207329	0.00808485	-0.0173017	-0.0153298	0.0296643	0.0780819	0.0557722	-5.26e-05	-0.0619043	-0.00428305	0.102834	0.0391471	-0.0547118	-0.0715637	-0.0556369	-0.00317755	0.0139805	-0.0207609	-0.0592252	-0.0840629	-0.0391093	0.057543
LOC107449746	-0.00732494	-0.0172369	-0.0206171	0.00223576	0.016239	0.014103	-0.00205059	-0.00639835	0.00129033	0.00670774	0.0192038	0.00647174	-0.00605214	-0.00115961	-0.00352821	-0.0108226	-0.00827815	-0.00398442	-0.00533537	-0.0025554	0.00454394	0.0122475	0.0183437	0.0157346	-0.0023696	-0.0127065	0.0118326	0.0265499	0.0178104	0.029093	0.0393764	0.0206165	-0.0018004	-0.0274333	-0.0502751	-0.0211263	-0.011492	-0.0186593	0.0087701	0.00794378	0.0186212	0.059503	0.0803257	0.0408125	-0.0284204	-0.0403249	0.0040336	0.0950051	0.13227
LOC107449971	0.0513162	0.045782	-0.0071828	-0.0145103	0.104931	0.205895	0.0882663	-0.080004	-0.0652629	0.0294956	0.0859213	0.0219795	-0.0492621	-0.0603654	-0.0478471	0.0034053	0.00377425	-0.0290178	-0.0351076	-0.0410905	-0.0218401	0.0201307	0.0114364	-0.0364064	-0.072767	-0.0908752	-0.0654347	-0.0180747	0.0192241	0.0628536	0.0851668	0.0465895	-0.0032326	-0.0387806	-0.0630194	-0.0588229	-0.0557111	-0.00594378	0.0768716	0.0780617	0.0202982	-0.0168066	-0.00380915	0.0041438	-0.0096576	-0.003588	0.0150188	0.0394088	0.0019226
LOC107450063	-0.082658	-0.0184615	0.100788	0.0548975	-0.066715	-0.158143	-0.184846	-0.0632615	-0.015789	-0.0082005	0.0363965	0.0100005	-0.0390075	-0.086174	-0.0704112	0.0371557	0.100239	0.0678723	0.010257	-0.0246905	-0.0062465	0.036534	0.0783205	0.140033	0.183659	0.189036	0.125316	0.011511	-0.055635	-0.0615795	-0.049816	-0.002349	0.057775	0.0401425	-0.012306	-0.0978755	-0.099432	0.036936	0.0935155	0.005104	-0.093435	-0.0577895	0.0924155	0.13628	0.0451925	-0.0592285	-0.118791	-0.057113	0.012693
LOC107450096	0.0005128	0.0163279	0.0501418	0.0361191	-0.0541557	-0.0962284	0.0150863	0.140532	0.138348	0.0308266	-0.078751	-0.0952869	-0.0382474	0.0479607	0.104604	0.125662	0.106757	0.0506745	-0.00458085	-0.0733092	-0.0982347	-0.0918592	-0.0229079	0.145558	0.253097	0.15944	-0.0191917	-0.100711	-0.107508	-0.0773921	-0.0434719	-0.0193737	0.0154821	0.048785	0.0553858	0.0097803	-0.0433416	-0.0541666	0.00838635	0.0786131	0.0530295	-0.013407	-0.0450361	-0.0586131	-0.0733715	-0.0665712	-0.0124387	0.121585	0.138171
LOC107450100	-0.00840179	-0.0333287	-0.0367916	0.00299775	0.000273286	-0.00503863	0.0318594	0.0272957	-0.0251883	-0.0297843	0.0191189	0.0784305	0.0772149	0.0128118	-0.0328258	-0.0704613	-0.0624302	-0.0262876	-0.0165675	-0.00804499	0.00341398	0.0192793	0.0455086	0.062436	0.0300344	-0.0130147	0.0408579	0.13236	0.136058	0.0512615	-0.0226643	-0.0279841	-0.0168549	0.0538859	0.134411	0.194128	0.122734	-0.0850098	-0.141368	0.0510743	0.23527	0.295516	0.317512	0.234297	0.0964415	-0.074683	-0.193952	-0.163569	-0.103858
LOC107450121	0.150226	0.0072405	-0.11161	0.09927	0.201101	0.102729	0.19207	0.267995	0.112954	-0.050396	-0.108913	-0.131057	-0.085816	0.0093545	0.032251	-0.013848	-0.132093	-0.259494	-0.287288	-0.246455	-0.198065	-0.185444	-0.1508	-0.0913639	-0.0434444	-0.0297759	-0.0273368	-0.0206141	-0.0192358	-0.020876	-0.0184311	-0.00169995	0.0208033	0.0380736	0.0417798	0.0416071	-0.0050638	-0.0777934	-0.0316928	0.0913485	0.0746438	-0.0600003	-0.0995175	-0.0475261	0.00032365	0.021564	0.0404818	0.100471	0.141313
LOC107450281	0.152384	0.126308	0.02464	-0.056152	-0.096062	-0.140823	-0.108785	-0.0895055	-0.219726	-0.311155	-0.287764	-0.27507	-0.252441	-0.230767	-0.19741	-0.130457	-0.0504706	-0.0170554	-0.0240966	-0.0094528	-0.00220429	-0.0120975	-0.00541294	0.0122004	0.01718	0.00959719	0.00338446	-0.00050593	-0.00578994	-0.0109973	-0.0140981	-0.00858946	-0.000115165	0.000434939	-0.00156097	0.0017044	0.00862302	0.0104647	-0.000172015	-0.0126233	-0.00212907	0.0298017	0.0309896	-0.00122826	-0.0279307	-0.0108807	0.0207664	0.0169301	-0.00494142
LOC107450335	-0.0421548	-0.0533641	-0.0488906	-0.0136031	0.0551384	0.0769906	-0.0028861	-0.0536742	-0.0225776	0.0237145	0.0470478	0.0441514	0.0240882	-0.0019964	0.00658055	0.0580826	0.0769759	0.0256252	-0.0451878	-0.1079	-0.0677497	0.0743997	0.117248	0.0716526	0.0390908	0.0278251	0.0261841	-0.0223188	-0.0812091	-0.096557	-0.0876909	-0.0277679	0.0450219	0.0622888	0.0436593	-0.0402655	-0.0959658	-0.0250232	0.0465407	0.0163404	-0.0405677	-0.0516956	-0.0567613	-0.0285269	0.0268202	0.0399964	0.0217432	-0.0107626	-0.0005733
LOC107450465	-0.0032619	-0.0334548	-0.0230277	0.0669993	0.078336	-0.0175129	-0.0690682	-0.00094195	0.126778	0.13233	0.0372404	0.0034448	-0.0067444	-0.0285486	-0.0424878	-0.0558508	-0.0723962	-0.0608168	-0.0314913	-0.0379068	-0.0072797	0.0924249	0.121039	0.0457819	-0.0460873	-0.0579912	-0.0479892	-0.0461647	-0.00758905	0.0160797	0.0151236	-0.0206903	-0.0705216	-0.0616413	-0.0170213	0.0335454	0.0543326	0.001935	-0.0662679	-0.021214	0.0588806	0.0495257	-0.00526765	-0.0224575	0.0144146	-0.00295155	-0.0326132	-0.0177333	0.0432502
LOC107450670	-0.000494909	0.0238873	0.0694063	0.0232097	-0.0676717	-0.0188637	0.0404863	-0.00311429	-0.0406569	-0.0302731	-0.00320225	0.00490671	0.00216643	0.000528069	0	0	0	0	0	0	0	0	0	0	0	0	0	0	0	0	0	0	0	0	0	0	0	0	0	-0.00116925	0.00375245	0.0224029	0.0223528	-0.00128164	-0.0212518	-0.0201922	-0.00539304	0.000213862	0.000539617
LOC107450690	0.0947452	0.0404143	-0.050854	-0.0288692	0.0169629	0.0505438	0.0864003	0.0604548	0.0368795	0.0382275	0.0266825	-0.0823422	-0.107809	0.0121062	0.0728036	0.0914135	0.0711469	0.0364047	0.053741	0.130933	0.135519	0.0269371	-0.018439	-0.009465	-0.005798	-0.0062945	-0.0502027	-0.0600869	0.0220488	0.119475	0.155336	0.0707885	-0.034403	-0.0255305	0.0448955	0.142722	0.127515	-0.047781	-0.116704	-0.0268455	0.04397	0.014896	0.010611	0.033128	0.0067935	-0.078033	-0.143833	-0.112827	-0.0025685
LOC107450754	0.0224282	-0.010499	-0.0078432	0.0714986	0.121234	0.0807301	-0.0886144	-0.225227	-0.170673	-0.0460291	0.0377933	0.0604226	0.0490734	0.0373505	0.0086598	-0.0374735	-0.108417	-0.117537	-0.0465526	0.0245601	0.0360711	-0.0110696	0.0017394	0.0597622	0.0691592	0.0079471	-0.0352308	-0.0012072	0.0228585	-0.0267902	-0.0701671	-0.0446324	-0.00249575	0.0263927	0.038478	0.0190868	-0.0340637	-0.0642543	-0.0294519	-0.0235503	-0.017137	0.0375767	0.111012	0.0682374	-0.08433	-0.111669	-0.0451181	0.0587158	0.0496052
LOC107450794	0.0706596	0.0056716	-0.0423187	0.00984935	0.0308521	0.0619333	0.159387	0.10695	-0.0784735	-0.165682	-0.164165	-0.0951594	-0.0236309	-0.00013055	0.0021364	-0.0208292	-0.0268184	-0.0223312	-0.0181909	0.00064633	0.0139575	0.0191364	0.00870945	-0.0283087	-0.0494631	-0.0172214	0.00836859	-0.0018291	-0.00423767	0.00133205	0.00502004	0.00238673	-0.00116896	-0.00799129	-0.0133746	-0.00544173	-0.000839525	-0.00832991	0.0220348	0.0680161	0.0386479	-0.0367517	-0.0615305	-0.0291848	0.01029	0.0255965	0.0181368	-0.00078319	-0.00897244
LOC107450899	0.0510743	0.0636842	0.0269747	-0.0533607	-0.0873276	-0.0298711	0.151488	0.229302	0.214	0.179955	0.0708545	-0.0058945	-0.0229385	-0.006271	0.0565895	0.17375	0.213812	0.201727	0.238742	0.323822	0.382752	0.4168	0.284784	0.019163	-0.075117	-0.0556	-0.0445715	-0.159246	-0.296213	-0.285779	-0.233725	-0.151517	-0.0562195	-0.129505	-0.277153	-0.365364	-0.372398	-0.244177	-0.128392	-0.0600019	0.0106493	0.038352	-0.0439997	-0.123138	-0.119288	-0.0693165	0.0156977	0.102537	0.0953507
LOC107451211	0.064236	-0.020422	-0.218198	-0.282846	-0.128636	-0.0723287	-0.164596	-0.0673112	0.141686	0.0592396	-0.154786	-0.21022	-0.130071	0.0347797	0.0790936	-0.024506	-0.0709154	-0.0366403	0.004217	0.0355807	0.031469	-0.00120125	-0.00372925	-0.0004399	-0.0163854	0.0085267	0.0240935	-0.005543	-0.00693175	0.022655	0.0454661	0.0415491	0.027491	0.00046305	-0.0218324	-0.00224585	0.0196958	-0.0052024	-0.0487521	-0.0244253	0.0416188	0.0289264	-0.0144525	-0.00356555	0.033803	0.0714211	0.0886491	0.0878845	0.0455044
LOC107451213	-0.379233	-0.376244	-0.198649	-0.0244192	-0.039778	-0.0164188	0.0317296	0.0207124	-0.01696	-0.0268278	-0.0146632	-0.00260722	0.00295977	0.000842422	2.18424e-05	6.38198e-06	0	0	0	0	0	0	0	0	0	0	0	0	-0.000141979	-0.00154183	-0.00176874	0.0045299	0.0120408	0.0109739	0.00512188	-0.00821362	-0.0151263	-0.00576008	-0.000236867	-0.000701663	0.00594687	0.0140446	0.0117072	0.00421359	-0.00398582	-0.00106193	0.00390177	-0.00154906	-0.00967543
LOC107451223	0.0021979	-0.0055671	0.0340261	0.0751147	0.00272055	-0.0338116	0.0705047	0.124455	0.0532444	-0.0106991	-0.0373259	-0.0487386	-0.0427321	-0.0385546	-0.0285984	-0.0066691	0.0167932	0.0252658	0.0308971	0.0558992	0.046807	0.00609775	-0.0121852	-0.0259695	-0.026906	-0.0245618	-0.028271	0.0363351	0.105289	0.0862473	0.0357646	-0.0293306	-0.0969067	-0.101342	-0.0636468	-0.0389881	-0.0006773	0.066314	0.109855	0.0494587	-0.0759275	-0.138351	-0.0299376	0.0695977	0.0492107	-0.023437	-0.101118	-0.0835341	-0.0015797
LOC107451332	0.032477	0.046493	0.0277878	-0.0148264	-0.0211892	0.00919768	0.0259881	-0.0169696	-0.0167939	0.0788742	0.168012	0.186516	0.130726	0.0286956	-0.0278761	-0.0340194	-0.0579688	-0.0597603	-0.0363986	-0.0475628	-0.0590111	-0.0462985	-0.00056625	0.0768562	0.115679	0.028994	-0.0814329	-0.0788258	-0.0552498	-0.0670832	-0.0668246	-0.0364725	-0.0026443	0.0386123	0.0602553	-0.00425565	-0.0769694	-0.0815129	-0.0406106	-0.00627714	0.0175137	0.066994	0.0550602	-0.0153237	-0.0673325	-0.0576828	0.00646611	0.0684514	0.0823652
LOC107451335	-0.0052774	0.0124101	-0.00215685	-0.0718563	-0.0492455	-0.0268532	-0.0428581	0.0382445	0.0972824	0.0157508	-0.0995138	-0.112871	-0.028373	0.1036	0.138942	0.0744082	0.0379675	0.0239887	0.0207219	0.0451846	0.0354295	-0.00557245	0.024465	0.078851	0.0691504	-0.0267601	-0.0574859	0.0653741	0.150317	0.161384	0.154172	0.0909015	0.013663	-0.052228	-0.114078	-0.10798	-0.0967601	-0.154137	-0.103959	-0.0101792	0.0144764	0.0444342	0.0464029	0.0107034	-0.0572152	-0.128115	-0.134037	-0.0382389	0.137704
LOC107451344	0.166849	0.150592	0.066639	-0.027316	-0.107922	-0.088961	0.02684	0.042758	-0.002147	-0.0235705	-0.035163	-0.0953985	-0.150479	-0.163678	-0.150751	-0.104805	-0.0369325	-0.013534	-0.0380575	-0.0291455	-0.025794	-0.0300665	-0.099231	-0.20843	-0.186978	-0.0707405	-0.0465887	-0.13219	-0.149383	-0.0257161	0.0841132	0.0825122	0.0495617	-0.00641755	-0.0658392	-0.0993832	-0.116196	-0.0630251	0.0122768	0.0387788	-0.0165486	-0.135673	-0.109768	0.0207707	0.113217	0.152256	0.120842	0.0793362	-0.00027475
LOC107451348	-0.108207	-0.021255	0.139614	0.106968	0.0248135	0.0617635	-0.025166	-0.151936	-0.115768	-0.0618185	-0.0673995	-0.025996	0.027669	0.0733135	0.102386	0.09844	0.071044	0.025894	-0.02868	-0.129494	-0.171531	-0.140414	-0.0590525	0.054387	0.093368	0.105727	0.063284	-0.013545	-0.0430575	-0.0535625	-0.0584765	-0.052509	-0.0459185	-0.055446	-0.063615	-0.0556465	-0.031346	0.005689	0.0022435	0.0119135	0.0103315	-0.0100295	0.024251	0.00802	-0.0632765	-0.146937	-0.157139	-0.0181039	0.190387
LOC107451394	-0.0888072	-0.0894951	-0.0483988	0.00208928	0.00696338	0.00591874	0.0271966	0.0282633	-0.0234161	-0.0488175	-0.0296654	0.00857016	0.0280089	0.0110241	0.000438955	-0.00410365	-0.00730988	-0.00760664	-0.00636965	-0.0094586	0.0092907	0.0552582	0.0561614	0.0088098	-0.0273539	0.0003971	0.0674726	0.0490916	-0.0043572	-0.0076224	0.000693	0.0202131	0.0460761	0.0655896	0.0745409	0.0652646	0.0113546	-0.0156116	0.0974746	0.230442	0.229215	0.154857	0.045552	-0.0290465	-0.0418515	-0.07235	-0.111725	-0.167526	-0.151416
LOC107451426	-0.0589233	-0.0819642	-0.108163	-0.0835993	0.043596	0.102658	0.0386867	0.0223194	0.0153042	0.0019098	-0.0062372	-0.024236	-0.0420626	-0.0666461	-0.0662061	-0.0294478	-0.00173681	-0.00123548	-0.0112035	-0.0167496	0.00664223	0.053586	0.0664676	0.0497502	0.022634	-0.0101211	-0.0470039	-0.0819176	-0.080604	-0.032657	0.0122544	0.0204554	0.0204896	0.00655897	-0.0155276	-0.0239285	-0.0138247	0.00897983	0.0386982	0.038625	-0.0129813	-0.0545407	-0.00506478	0.0548083	0.0577267	0.0160319	-0.0434433	-0.0559291	-0.0303704
LOC107451441	-0.0237789	0.00551405	0.0407605	0.0716841	0.100657	0.0457222	-0.0310466	0.0508601	0.178782	0.18306	0.131549	0.0627684	-0.020726	-0.115879	-0.13918	-0.0832692	-0.00615745	0.039541	0.0279348	-0.0068947	-0.0248077	-0.002031	-0.0191207	-0.0648594	-0.0629686	-0.0426159	-0.0532691	-0.0568829	-0.0449256	-0.0222681	0.00453985	0.00792425	0.0050486	1.095e-05	-0.0129117	-0.0260395	-0.0390191	-0.0335563	-0.0376263	0.00193895	0.112145	0.0918788	-0.0211473	-0.0567485	-0.0375512	0.0412015	0.096899	0.0712091	-0.0564873
LOC107451464	-0.0644016	-0.059133	0.0375147	0.0386881	-0.00054545	0.104305	0.122096	0.032017	-0.0256055	-0.0661755	-0.115316	-0.0876749	-0.0209927	0.0350444	0.0395391	-0.0117788	-0.0615528	-0.0442362	0.0186719	0.0610617	0.0143766	-0.11311	-0.102322	0.0367002	0.116622	0.0623368	-0.0227552	-4.84e-05	0.0269791	-0.0258929	-0.0756604	-0.0841028	-0.0820536	-0.0636039	-0.0494021	-0.0927337	-0.113197	-0.0939912	-0.0369264	7.135e-05	-0.00183335	0.0775991	0.0725189	-0.0391201	-0.108307	-0.017308	0.107067	0.0527444	-0.0573854
LOC107451579	-0.0802656	-0.107808	-0.106042	-0.0041114	0.127813	0.149086	-0.0198347	-0.112127	0.014458	0.093156	0.0738526	0.0229399	-0.0336096	-0.0713749	-0.0526274	0.0220695	0.119633	0.193214	0.197145	0.154962	0.0970947	0.0550235	0.057974	0.108575	0.170629	0.232303	0.21807	0.041336	-0.146536	-0.238439	-0.259285	-0.15155	-0.0146795	0.077713	0.146826	0.219622	0.259881	0.137579	0.074131	0.063155	-0.062845	-0.145065	-0.0653475	0.0246365	0.0152255	-0.0456165	-0.132018	-0.162327	-0.223545
LOC107451631	0.312241	0.201451	-0.070614	-0.186469	-0.020748	0.111473	0.149211	0.117301	0.0366525	0.0318895	0.050184	0.049797	-0.0606595	-0.303299	-0.394595	-0.324988	-0.215788	-0.0672781	0.0299283	0.0540467	0.0130134	-0.0518875	-0.0664509	-0.034244	-0.0160172	-0.0199517	-0.0320857	-0.0514962	-0.0566873	-0.0328067	-0.00875827	0.00190963	0.00810297	0.00734673	0.00393419	0.000781525	-0.00522928	0.00352428	0.0180346	0.044594	0.0928003	0.107204	0.055047	0.0351668	0.0680073	0.101169	0.133341	0.143236	0.14346
LOC107451660	-0.0314841	-0.020769	-0.00104739	0.00302929	-0.00938814	-0.00970725	0.00602893	0.00493503	-0.0105468	-0.0113849	-0.00320375	0.00203682	0.00623705	0.0109085	0.00866607	-0.000596975	-0.00918767	-0.0118727	-0.00705285	0.0030543	0.00841866	0.00723088	0.0113629	0.0126663	0.00197797	-0.0072319	-0.0105923	0.00465743	0.0195959	0.00298443	-0.0141669	-0.016337	-0.0161802	-0.00822992	0.00233417	0.00214015	0	0	-0.00033203	0.00126079	0.012189	0.0142065	0.00552109	0.000508735	-0.00573673	-0.0044785	0.00063247	0.00669843	0.00234659
LOC107451685	-0.255978	-0.316833	-0.210266	0.0860652	0.162436	0.102326	-0.0185919	-0.19758	-0.230078	-0.123467	-0.0156256	-0.0182865	-0.0499167	-0.0421409	-0.0072116	0.0637012	0.0713249	0.022367	-0.0134167	-0.0675982	-0.044117	0.0729388	0.0973344	0.0341507	-0.0483125	-0.109979	-0.0690435	0.0171347	0.0475104	0.0255834	-0.00097695	-0.0292728	-0.0570851	-0.0681048	-0.0573197	0.0171399	0.0615939	0.0122206	-0.00977265	0.048065	0.0813519	0.0457321	0.0354517	0.115359	0.230233	0.260755	0.177886	-0.0415205	-0.128628
LOC107451770	0.017765	0.019776	-0.03617	-0.165428	-0.264189	-0.303801	-0.317991	-0.397228	-0.525542	-0.529482	-0.428739	-0.292119	-0.168785	-0.0766284	-0.00535935	0.0387859	0.0531882	-0.0105128	-0.0832701	-0.0950573	-0.0368067	0.0613452	0.0745001	0.00778315	-0.0329252	-0.0488688	-0.0660474	-0.0422739	-3.241e-05	0.00881214	0.0125692	0.0247927	0.0382479	0.0433689	0.0375579	-0.0107994	-0.0361769	0.0043696	0.00768315	-0.0274003	-0.0239222	0.0292483	0.0736892	0.0441791	-0.0252663	-0.0796431	-0.0939418	-0.0454553	0.0306862
LOC107451809	0.0365915	0.0616975	0.10619	0.311605	0.745457	0.867642	0.46077	0.174238	0.169895	0.138306	0.066594	-0.0422665	-0.124435	-0.168395	-0.115449	0.0575875	0.189399	0.221716	0.189814	0.121111	0.059361	0.026892	-0.0016535	-0.007182	0.0085735	-0.0253325	-0.180847	-0.430038	-0.580589	-0.574393	-0.527395	-0.404195	-0.250366	-0.180642	-0.141651	-0.135162	-0.108123	0.0256096	0.0553626	-0.0518547	-0.0729236	-0.0303705	-0.0295024	-0.031939	-0.0135652	0.0237088	0.0414518	0.0126452	-0.0380502
LOC107451942	0.0121732	-0.0168551	0.0387147	0.150775	0.121918	0.0220817	-0.0724788	-0.0854916	0.0101908	0.11329	0.167043	0.097352	-0.00788775	-0.0838106	-0.103606	-0.0435787	0.0345293	0.0987581	0.129857	0.155451	0.119893	0.0381855	0.059804	0.175894	0.262666	0.146272	-0.133947	-0.32886	-0.366132	-0.247119	-0.110583	-0.0547003	-0.0197369	-0.0599779	-0.12396	-0.102116	-0.0137835	0.0684698	0.0488407	-0.0223936	-0.0152065	0.0699492	0.107098	0.0286879	-0.0797401	-0.00825305	0.153096	0.245737	0.142976
LOC107452006	-0.0138532	-0.0160369	-0.0346315	-0.0051307	0.0720339	0.033314	-0.0280088	0.012032	0.0524578	0.0353891	-0.00172955	0.00977285	0.0229832	0.00426765	-0.0183701	-0.0486032	-0.0563985	-0.0265867	-0.00075145	-0.0099597	-0.0322396	-0.0484095	-0.0501566	-0.0166591	0.0722885	0.210128	0.21299	0.0700505	-0.0385378	-0.111019	-0.136151	-0.0706106	0.00167245	0.0347139	0.0447806	-0.0236745	-0.0507452	-0.00657815	-0.00601295	-0.0188649	-0.0376986	-0.0691338	-0.0722949	-0.0195907	0.0534586	0.0944206	0.094455	0.0624928	0.0540676
LOC107452100	-0.0252741	-0.0755249	-0.0146092	0.156758	0.109388	-0.0545803	-0.140917	-0.165528	-0.0472993	0.105698	0.157287	0.125186	0.0238727	-0.0993915	-0.151156	-0.133347	-0.0657791	0.0160793	0.0366286	0.017953	-0.00358225	-0.00283155	0.0162359	0.0341132	0.00806485	-0.0404537	-1.67e-05	0.0365868	2.76e-05	-0.0154114	-0.0247996	-0.0266921	-0.0221237	-0.0399602	-0.0539567	-0.0184595	0.01638	0.0256389	0.0139119	-0.00707115	-0.00100785	0.003175	0.0101876	0.0431382	0.0719999	0.0613285	0.00999385	-0.0741262	-0.0755679
LOC107452170	-0.0098433	-0.0829699	-0.0670936	0.157581	0.192798	-0.017318	-0.185437	-0.148778	-0.011471	0.00369715	-0.0275806	-0.0604886	-0.0713273	-0.0296553	-0.0170332	-0.0447831	-0.0470777	0.0140759	0.0845648	0.126686	0.0956134	0.0046047	-0.0418489	-0.023693	-0.00496155	-0.0518625	-0.0626673	-0.0110727	0.0164967	0.0374217	0.0459969	0.0248011	0.0038859	-0.0267529	-0.0638177	-0.107238	-0.109911	0.0173795	0.112687	0.018856	-0.124269	-0.161196	-0.00689235	0.144533	0.165371	0.0898343	-0.0089569	0.026409	0.0415691
LOC107452215	-0.187174	-0.220396	-0.132244	0.0699914	0.0984511	0.0258783	-0.0152216	0.022973	-0.00189535	-0.024375	0.0782639	0.15127	0.172841	0.140427	0.092604	0.041382	0.113916	0.20334	0.192737	0.169175	0.097403	0.022854	0.07249	0.111891	-0.0045125	-0.110173	-0.136203	-0.185073	-0.226877	-0.212849	-0.190561	-0.131219	-0.0547375	-0.080719	-0.140931	-0.123329	-0.154578	-0.127624	-0.0560951	-0.0558613	-0.0403681	-0.0610856	-0.0761769	-0.0197561	0.0584937	0.0647119	0.00409485	-0.084965	-0.116351
LOC107452613	0.03004	-0.017225	-0.0526305	-0.049656	-0.0879	-0.045586	0.0496515	0.049987	-0.0676825	-0.156617	-0.113471	0.018984	0.134203	0.19696	0.184995	0.0741955	-0.023768	-0.045801	-0.0232585	-0.00378	-0.0154275	-0.0797805	-0.105912	-0.0546715	0.014811	0.0205525	-0.027173	-0.007298	0.0363875	0.042924	0.050009	0.023494	-0.0181775	-0.0146665	-0.0066345	-0.000865	-0.075599	-0.19924	-0.19638	0.0134095	0.205658	0.0972995	-0.0994515	-0.152836	-0.104661	-0.00880845	0.0637199	0.062239	-0.0004621
LOC107452647	0.145546	0.0825482	0.0610081	0.205	0.324886	0.231585	0.114284	0.0970365	0.043308	-0.0809335	-0.213558	-0.257099	-0.221001	-0.170101	-0.107361	-0.0215126	-0.0022211	-0.0315583	-0.0304907	-0.0150946	0.0002396	0.0079003	-0.0297255	-0.068372	-0.0154383	0.0794496	0.13748	0.0732196	-0.00902355	0.0133013	0.0443242	0.0699689	0.0999908	0.00973835	-0.112494	-0.151367	-0.134248	-0.0638161	0.0131368	0.0859673	0.0985976	0.0134342	-0.0354437	-0.0269462	-0.0342727	-0.0422854	-0.0475363	-0.0294008	-0.0127691
LOC107452768	-0.062256	-0.129007	-0.182902	-0.0593701	0.0625901	0.0207058	-0.0555749	-0.0862482	-0.0877273	-0.0988581	-0.115617	-0.0920969	-0.0646217	-0.0563474	-0.0440863	-0.0316209	0.000787325	0.0287093	0.029339	0.0273519	0.0102273	-0.0128715	-0.0194337	-0.0130124	-0.0030965	-0.0026483	-0.0118547	0.00319015	0.0274885	0.0281629	0.0195188	0.0076591	-0.00518825	-0.0081458	-0.0072667	6.255e-05	-0.0147484	-0.0439834	-0.0117765	0.0213551	-0.00801853	-0.0470394	-0.0332497	0.0399922	0.115776	0.129482	0.0748052	-0.0363967	-0.0804909
LOC107452883	0	0	-0.00098489	-0.00199432	0.0136218	0.0216519	-0.00347474	-0.0217761	-0.0105959	0.00145596	0.00143374	0.000662529	-6.62041e-07	-3.24655e-06	-0.000400839	-0.00166273	0.00308203	0.00933182	0.00885137	0.00516279	-0.00218095	-0.0125212	-0.0118694	-3.61297e-05	0.00867094	0.00973062	0.00211114	-0.00702368	-0.00952846	-0.00410579	0.00114786	0.00112754	0.00011693	0	0	0	0	0	0	0	0	0	0	0	0	0	0	0	-0.000908977
LOC107452884	0.0126245	0.0316864	0.0005186	-0.109807	-0.0945209	0.0296454	0.0760494	0.0406973	0.0630822	0.0985812	0.037978	-0.0708466	-0.134101	-0.152382	-0.107303	0.0382072	0.165536	0.172262	0.0875431	-0.0339911	-0.0569108	0.0538301	0.108498	0.0938565	0.035467	-0.006862	-0.02078	-0.105151	-0.149309	-0.046942	0.0550063	0.105945	0.146423	0.070747	-0.0442705	-0.1322	-0.0779605	0.147192	0.190932	0.028688	-0.124632	-0.122835	-0.022631	0.002914	-0.0165835	0.0257135	0.106343	0.210016	0.155332
LOC107453167	0	0	0	0	0	0	0	0	0	0	0	0	0	0	0	0	0	0	0	0	0	0	0	0	0	0	0	0	-0.000119992	-0.00132481	-0.00162962	0.00331335	0.0093216	0.0090096	0.00489954	-0.00549057	-0.0121994	-0.00552443	-0.000272136	1.68722e-05	0	0	0	0	0	0	0	0	0
LOC107453313	0.0224878	0.0436035	-0.001995	-0.0675492	-0.0428671	-0.0335925	0.00691575	0.111551	0.125325	0.0656754	0.0163271	-0.0648897	-0.101937	-0.0699885	-0.0226009	0.0540168	0.0730126	0.0004705	-0.0711448	-0.0911137	-0.0457145	0.0294841	0.0195558	-0.0445802	-0.0688806	-0.0642545	-0.00778275	0.0409748	0.034327	0.027975	0.0210989	-0.00059165	-0.0168131	-0.0148573	-0.0113527	-0.00071515	-0.016252	-0.0295622	0.0193385	-0.00013825	-0.0791332	-0.0797485	-0.0161914	0.0275737	0.0340448	0.0223602	-0.00291745	-0.0256964	-0.0372408
LOC107453362	0.14195	0.145845	0.130204	0.0739925	-0.0024604	-0.0311303	-0.0058636	0.0929382	0.0880757	-0.0254919	-0.058564	-0.0588513	0.0009305	0.107129	0.112402	0.0228707	-0.0721576	-0.111493	-0.0634727	0.0357253	0.0626462	-0.0029054	-0.0606302	-0.108746	-0.0812955	0.0141091	0.0665661	0.0417557	-0.0122474	-0.0764234	-0.10681	-0.0694001	-0.0191433	0.0256626	0.0646281	0.133322	0.141001	0.00237405	-0.0752743	0.0014815	0.0110945	-0.0773421	-0.0860234	-0.0165383	0.0551378	0.037822	-0.0179847	-0.0414481	-0.0122757
LOC107453447	0.009457	-0.0388275	-0.197296	-0.334511	-0.215716	0.0584953	0.110419	-0.0692743	-0.183709	-0.0888557	0.0679211	0.0923164	0.0468438	0.00597605	-0.00925275	0.011373	0.0071886	-0.0467143	-0.0874497	-0.0607204	0.0048591	0.0759344	0.0819142	0.0095144	-0.0655219	-0.10559	-0.0801801	0.0339041	0.126643	0.0998798	0.0443851	-0.00913185	-0.0668593	-0.0356013	0.0332205	0.0602458	0.0387583	-0.0609831	-0.137471	-0.118469	-0.052952	-0.037328	-0.0695328	-0.0414742	0.0356428	0.128394	0.165191	0.0714514	-0.0624547
LOC107453494	0.0217396	-0.048405	-0.177264	-0.197581	-0.03695	0.14651	0.221726	0.174759	0.0277132	-0.107198	-0.167603	-0.136203	-0.0368463	0.0923547	0.150898	0.126283	0.0477997	-0.0393538	-0.0647874	-0.057479	0.0076982	0.106518	0.0511125	-0.0927236	-0.0951821	-0.00588625	0.0556748	-0.0234157	-0.114137	-0.0597529	0.0195716	0.0731832	0.121656	0.12586	0.0838736	-0.00905875	-0.139849	-0.154112	-0.0497642	0.047616	0.0861767	0.0542356	0.0047689	-0.0182217	-0.018099	-0.0287255	-0.0368739	-0.0214043	-0.0136518
LOC107453587	0.0140982	0.0357113	-0.0501688	-0.0734502	0.125332	0.152978	-0.0484748	-0.135682	0.00294985	0.114034	0.08475	-0.070799	-0.135428	-0.00900845	0.0756076	0.129003	0.0667463	-0.0545704	-0.073766	8.145e-05	0.0873757	0.128148	0.147073	0.163534	0.189587	0.143398	0.045857	-0.0280055	-0.053303	-0.0306945	-0.0174265	-0.0500625	-0.0842935	-0.043358	0.024919	0.1218	0.102999	-0.037203	-0.0624565	0.0142065	0.0356725	-0.084832	-0.139686	-0.091778	-0.0679271	-0.139941	-0.180174	-0.006062	0.142294
LOC107453597	-0.0190383	-0.0505838	-0.0657266	0.0326064	0.106758	0.0386071	0.0700449	0.150821	0.0533248	0.0177483	0.0976954	0.192401	0.237939	0.202621	0.185553	0.190419	0.118814	0.0306115	0.0167435	0.0200405	0.0386115	0.050836	0.0737985	0.120413	0.163321	0.157846	0.061276	-0.032469	-0.033506	0.0112785	0.032178	0.011176	-0.015881	-0.0395695	-0.045139	-0.034647	0.0123115	0.0704235	-0.008265	-0.145624	-0.264247	-0.331514	-0.252648	-0.03537	0.228529	0.328825	0.239737	0.0224595	-0.174165
LOC107453601	0.370567	0.421999	0.236442	-0.099979	-0.072869	0.0619705	0.003016	-0.0160055	0.0602515	0.025048	-0.05764	-0.0255015	0.027148	0.029849	-0.020233	-0.134461	-0.209551	-0.141301	0.0023725	0.127203	0.132286	0.0443945	-0.0489425	-0.121794	-0.0856625	-0.0242325	-0.0385715	-0.114104	-0.146916	-0.0862881	-0.0141303	0.0467935	0.105057	0.0805875	0.016024	-0.053598	-0.0281965	0.0613086	0.026805	-0.0754298	-0.114577	-0.0484074	-0.0114867	-0.067542	-0.128684	-0.0689221	0.0349345	0.0856259	0.063875
LOC107453612	0.180283	0.258177	0.256258	0.36243	0.586928	0.358882	0.0311335	0.00396	0.0117565	-0.000995	0.0286815	0.094147	0.096106	0.0035125	-0.105627	-0.245447	-0.26137	-0.179442	-0.135443	-0.088499	-0.151782	-0.308707	-0.328706	-0.264659	-0.212717	-0.164735	-0.16214	-0.11611	-0.0345975	0.0129031	0.0359861	0.0165228	-0.0131369	-0.0333493	-0.0419994	-0.0161843	0.0234531	0.0350129	0.00775202	-0.0272047	-0.0288864	-0.0109985	0.00908701	0.0126529	-0.00417368	-0.00866548	-0.0021659	0.0154768	0.0255194
LOC107453771	-0.174074	-0.315897	-0.375494	-0.239818	-0.17213	-0.126147	-0.101799	-0.108904	-0.0768184	-0.0104458	0.0432603	0.0763454	0.0476406	-0.0416382	-0.0795468	-0.0654691	-0.0346796	0.00369967	0.0198723	0.0099817	0.0194817	0.0575694	0.0823571	0.0903761	0.0721502	0.0956329	0.148331	0.113463	0.0424211	0.0012433	-0.00090455	0.0879493	0.197958	0.188913	0.097948	-0.056751	-0.182382	-0.193191	-0.110618	-0.0501589	-0.0659915	-0.0362087	-0.00601305	-0.0296175	-0.0733841	-0.094483	-0.0853224	-0.0563579	-0.0297707
LOC107453822	0.0403721	0.0206579	-0.00389125	0.036894	0.0572309	-0.00853515	-0.0496286	-0.0338095	-0.0182042	-0.0102396	0.0008563	0.00049324	-0.00555289	-0.0142771	-0.0158304	-0.00656116	-0.00219936	-0.00257102	0.00268739	0.0146879	0.0328279	0.0576721	0.0438744	-0.00998895	-0.0485728	-0.0511377	-0.00162521	0.0332187	0.0180396	-0.00636742	-0.0221036	-0.0195205	-0.0117178	-0.00501746	0.00466438	0.038438	0.0633871	0.0317899	-0.0433834	-0.05447	0.00245508	0.0222168	0.00704142	-0.00612832	-0.00697911	-0.0206818	-0.0320202	-0.0135439	0.0156722
LOC107454132	0.205495	0.142957	0.00854225	0.0101445	0.0792338	0.076449	0.0227592	-0.117559	-0.18478	-0.0955471	0.030243	0.117902	0.150721	0.172389	0.143545	0.0396673	-0.0766347	-0.144006	-0.149867	-0.134669	-0.102651	-0.0837397	-0.0408109	0.0215092	0.012961	-0.0706251	-0.0918248	-0.0081972	0.0740526	0.109513	0.10252	0.0489836	-0.0162992	-0.0515263	-0.0663361	-0.0979537	-0.102266	-0.0403391	0.0188446	0.0537679	0.0431327	-0.003989	-0.0221281	-0.0100593	0.00862245	0.00989835	-0.0075224	-0.0313109	-0.0169748
LOC107454167	-0.0052562	-0.0167984	0.0207202	0.078314	0.0102376	-0.085376	-0.0780751	-0.0236979	0.0201594	0.0272171	0.0098946	-0.018152	-0.0147276	0.0328817	0.0446979	0.0225999	-0.0129476	-0.0466859	-0.0482902	-0.0170569	0.032795	0.084064	0.114795	0.0868369	-0.0009745	-0.0558498	0.0159212	0.141562	0.165437	0.0528119	-0.0320559	0.0183415	0.0952883	0.105686	0.090176	0.0801086	0.119946	0.151969	0.0508175	0.046916	0.216288	0.297024	0.174778	0.021073	-0.0560375	-0.051763	0.013495	0.0606685	0.111255
LOC107454216	0.128235	0.126674	0.00383525	-0.118988	0.0150749	0.113246	-0.0488406	-0.15598	-0.0610065	0.00967475	-0.00405385	-0.0375392	-0.0707757	-0.0854505	-0.0752229	-0.0412942	-0.00581571	0.0123195	0.00795107	-0.00359396	-0.00568053	0.00737673	0.00633479	-0.0049857	-0.00664139	0.00050935	0.000415225	-0.00859225	-0.0111141	-0.00455008	0.00282239	0.00841787	0.0137622	0.0136989	0.00785727	-0.0105328	-0.022415	-0.00365793	0.0164495	0.00702767	-0.0130518	-0.0156935	-0.00371469	0.00278116	0.00047648	-0.00129012	-0.000426143	0.005269	0.0154659
LOC107454341	-0.004319	-0.157499	-0.34982	-0.143688	0.14735	0.128746	0.031267	-0.0092235	-0.100056	-0.148052	-0.0938055	-0.0847765	-0.0540955	0.02553	0.053293	0.040775	0.0596835	0.0316555	-0.045737	-0.0995665	-0.113315	-0.0964033	0.0153021	0.171707	0.181464	0.014741	-0.167203	-0.153752	-0.0406768	0.058314	0.122905	0.0997145	0.051326	-0.019079	-0.0848505	-0.0989219	-0.0457025	0.102858	0.180787	0.052419	-0.17211	-0.29668	-0.198831	-0.0614514	-0.00914555	0.0334668	0.0587217	0.079034	0.0800688
LOC107454354	0.202365	0.225297	0.0758183	-0.0719993	0.0913504	0.193856	0.0866929	0.0329476	0.034623	0.0138157	0.0176849	0.0523917	0.0478742	-0.00481505	-0.0489536	-0.0987846	-0.132835	-0.112448	-0.0676323	-0.0304247	-0.0300776	-0.0657868	-0.0700231	-0.0353494	0.0053347	0.0309047	0.0403684	0.0199157	-0.0186509	-0.0643789	-0.0973347	-0.0727618	-0.0277665	0.0237566	0.0675866	0.0716988	0.0418277	0.0190297	0.0334391	-0.0444656	-0.121684	-0.0243989	0.0585178	0.0745003	0.0860384	0.0324986	-0.0430458	-0.117183	-0.0693944
LOC107454366	0.020312	-0.002949	-0.0684875	-0.122286	0.00602365	0.13868	0.0634743	-0.0752249	-0.129889	-0.0775152	-0.0352337	-0.0476707	-0.068295	-0.080736	-0.0692614	-0.0200106	0.00266215	0.0165518	0.0475649	0.0823422	0.0488503	-0.063261	-0.102777	-0.0553154	0.00823425	0.0352541	-0.00221175	-0.046609	-0.0585565	-0.0420256	-0.012613	0.0270339	0.0671777	0.051329	0.0050625	-0.0638672	-0.0625592	0.0936387	0.161969	-0.0075912	-0.124104	-0.0281384	0.0594027	0.0174307	-0.0671582	-0.0447852	0.0326813	0.0780057	0.0510766
LOC107454643	-0.163745	-0.165919	-0.058579	0.0201665	-0.0234624	-0.0050628	-0.01391	-0.0496592	-0.0688544	-0.0490851	0.0151997	0.0481431	0.0349638	-0.0217016	-0.0555424	-0.0577529	-0.0568215	-0.0423125	-0.0187482	-0.00354538	0.0137625	0.0377961	0.047887	0.0423303	0.012603	-0.0415027	-0.0342058	0.0174257	0.0321017	0.0152714	-0.00044625	0.0150761	0.0406814	0.0411076	0.0205253	-0.0374663	-0.0765655	-0.0119813	0.0852551	0.0787691	-0.0238951	-0.080493	0.0008366	0.0482638	-0.00579805	-0.0520852	-0.0624401	0.0117389	0.0732388
LOC107454760	0.103475	0.0496227	-0.0157746	0.0263426	0.0412908	0.0256088	0.122848	0.136856	-0.0597018	-0.163249	-0.104893	-0.0257767	0.0531752	0.105487	0.108442	0.0662897	0.045984	0.00093125	-0.0413343	0.0065614	0.0295704	-0.010326	0.0103141	0.0824693	0.148712	0.0733706	-0.112332	-0.0968484	0.062236	0.188474	0.236681	0.135536	0.0084305	-0.053094	-0.0755405	-0.073697	-0.0593385	-0.006608	-0.0096075	-0.036123	-0.0039935	-0.0039115	0.054586	0.17433	0.241635	0.146945	-0.026732	-0.123077	-0.046828
LOC107454821	-0.00242981	-0.00200734	0.000917545	0.0206928	0.0346234	0.0140252	-0.0323733	-0.0152141	0.0438344	0.037769	0.008141	-0.0059615	-0.0020505	0.0127014	0.0288074	0.046093	0.0582848	0.0430087	0.0075385	-0.0420384	-0.047521	0.00427865	0.0142379	-0.0139624	-0.0221031	-0.0015478	0.0004528	-0.0348941	-0.0494902	-0.0194063	0.00795985	0.0105368	0.0047589	-0.0091661	-0.0217368	-0.033821	-0.0115783	0.00606469	-0.0161416	-0.0228952	0.00250755	0.0475888	0.0350444	0.00546325	0.00660145	0.0050413	0.0026719	-0.0208301	-0.0426573
LOC107454846	-0.0173463	-0.0014584	0.0580909	0.180619	0.298849	0.183167	-0.0826263	-0.15634	0.0128064	0.133889	0.106255	0.0471325	0.002063	-0.004942	-0.002265	0.010967	-0.00597	-0.0156015	0.0101245	0.039028	0.068267	0.094115	0.0440655	-0.0456705	-0.047108	-0.002946	-0.019207	-0.035649	-0.017815	-0.021537	-0.0174005	0.00335	0.026392	0.0960755	0.16235	0.112194	0.0210535	-0.018383	-0.013435	-0.058719	-0.205731	-0.264118	-0.016802	0.199484	0.205072	0.080218	-0.084012	-0.111101	-0.051773
LOC107454926	0.182654	0.171656	0.0913872	-0.0431959	-0.039519	0.110833	0.091226	-0.044723	-0.0267918	0.0669925	0.105286	0.0036522	-0.0849336	-0.0742623	-0.0656841	-0.0419497	-0.0229768	-0.0182073	-0.002772	0.0520748	0.0645274	0.0202126	0.0086458	0.0027123	-0.0159261	-0.0437282	-0.0651734	-0.0669397	-0.0812079	-0.124668	-0.141171	-0.0780234	-0.00073145	0.0857451	0.147539	0.0936721	-0.0106977	-0.100706	-0.100382	-0.0380484	-0.0286101	-0.051294	-0.0559345	-0.0285674	0.00197265	0.00607348	0.0182018	0.0661551	0.0530031
LOC107455061	-0.0272756	-0.0121621	0.012806	-0.0078696	0.0350288	0.130652	0.0599588	-0.0539727	-0.0479815	-0.0313427	-0.0502295	-0.0677181	-0.081701	-0.0912426	-0.0953212	-0.0990285	-0.070707	-0.0270698	-0.0048732	0.0171426	0.0207765	0.0104254	-0.00636795	-0.0373767	-0.0410196	-0.001013	0.00125745	-0.0370171	-0.0451311	-0.01563	0.0119233	0.00423385	-0.0096268	0.0007283	0.0184012	0.0404505	0.0300419	-0.0073313	0.00863075	0.0240117	-0.0464447	-0.117442	-0.0770227	0.0157775	0.0854554	0.062551	-0.0015663	-0.0208564	0.0342806
LOC107455066	0.171808	0.0390099	-0.169114	-0.150795	0.0104925	0.0666083	-0.0193899	-0.122301	-0.108615	-0.0496381	-0.0222001	-0.0232883	-0.0261888	-0.00589216	0.00459811	0.00217753	0.000393189	0	-1.05094e-05	-7.67006e-05	-0.000572072	-0.00125249	0.0045196	0.0118046	0.00775382	-0.00491609	-0.0130724	-0.00882852	0.00152516	0.0139776	0.0199318	0.00948224	-0.00392893	-0.013453	-0.0178043	-0.00699529	0.00165785	0.000257571	0	-0.000110714	0.00113991	0.00754861	0.00887518	0.007817	0.0158952	0.0225752	0.0163987	-0.0109463	-0.0410713
LOC107455216	-0.345818	-0.353053	-0.184217	0.0280231	-0.0202892	-0.151148	-0.0672991	0.0582522	-0.00233315	-0.0831963	-0.115023	-0.0725977	-0.0225453	-0.0220197	-0.0267394	-0.0373186	-0.0659622	-0.0583985	-0.00789725	0.026925	0.0276976	0.0039074	-0.0253659	-0.037148	-0.00769725	0.00034595	-0.0368224	-0.0579963	-0.0301009	0.0341068	0.069978	0.0328413	-0.0154803	-0.0249897	-0.0139326	0.00495824	0.000158665	-0.0128846	-0.0064756	-0.0168383	-0.00781085	0.0357191	0.0373204	0.0122225	0.0060832	0.0258241	0.042931	0.0147238	-0.0150789
LOC107455285	-0.112735	-0.0632292	-0.0234906	-0.0588686	-0.0424019	-0.00979645	-0.0057372	0.03036	0.0129016	-0.0332011	-0.0379458	-0.019174	-0.00574774	-0.0153316	-0.0224531	-0.0276439	-0.0128558	0.0108647	0.0244894	0.0462686	0.0425744	0.012959	-0.00374105	-0.0137266	-0.0167906	-0.0190799	-0.0205964	0.0071665	0.0289109	0.0047269	-0.0221508	-0.0258032	-0.023468	0.00477154	0.0373145	0.0307313	-0.00051595	-0.0238528	-0.0343851	-0.0196045	-0.0105157	-0.0238162	0.00976595	0.0459077	0.0459835	0.00229788	-0.0480712	-0.0423549	0.0135031
LOC107455300	0.0896443	0.0982689	0.118631	0.109827	-0.0496584	-0.222213	-0.0834425	0.123353	0.160378	0.0821206	-0.040621	-0.0736795	-0.0610715	-0.0524522	-0.0755805	-0.13893	-0.182445	-0.154652	-0.084599	-0.00491065	0.0227986	-0.0014924	-0.0202804	-0.0410464	-0.0364391	-0.0148626	-0.0264879	-0.0522392	-0.0516917	-0.0326411	-0.0134099	-0.00354598	0.00210076	0.00210036	-8.14939e-09	-3.01986e-06	-0.00138115	-0.000617521	0.00851719	0.010771	-0.000624095	-0.0104367	-0.00732956	-0.000402708	0.000770324	0.000688998	4.72975e-05	0	0
LOC107455686	-0.166165	-0.209133	-0.171937	-0.00269845	0.103951	0.0296212	-0.1192	-0.109874	-0.0121017	0.023575	0.0374704	0.0545729	0.0484253	0.0188873	0.0043147	0.0042286	-0.00663115	0.0212514	0.0966156	0.187272	0.240003	0.255087	0.200732	0.105291	0.108322	0.160118	0.146858	0.0236365	-0.070771	-0.077538	-0.077443	-0.0602085	-0.038759	-0.0092905	0.0287165	0.0619775	0.012584	-0.195531	-0.345514	-0.240268	-0.111596	-0.157441	-0.204873	-0.130909	-0.0218161	0.0158565	-0.0007307	-0.0275538	-0.0367082
LOC107455688	-0.0743048	-0.0933171	-0.0776698	-0.0206457	0.0126456	0.0287905	0.0273716	0.0171723	0.0420469	0.0825037	0.0761834	-0.0088742	-0.0674363	-0.0643416	-0.0395887	0.0275798	0.0453542	0.0615042	0.127472	0.207613	0.208171	0.118993	0.063789	0.0426702	0.0686905	0.132994	0.084116	-0.089283	-0.16057	-0.0475395	0.064546	0.0730385	0.06144	0.0127545	-0.034196	0.035131	0.07017	-0.0633285	-0.259974	-0.310185	-0.214998	-0.148224	-0.120907	-0.0745507	-0.00601665	0.0256427	0.0156757	-0.0141016	-0.0570381
LOC107455742	0.100787	0.0357225	0.0156055	0.091189	0.026415	-0.151593	-0.1675	-0.0264965	0.109861	0.0844695	-0.0806255	-0.260001	-0.349063	-0.335364	-0.283722	-0.179199	-0.127104	-0.114587	-0.090438	-0.061997	-0.0351185	-0.022457	-0.0608453	-0.131572	-0.156533	-0.0584465	0.064997	0.034637	-0.0293344	-0.0481932	-0.0562679	-0.00398055	0.0658846	0.0718789	0.0639535	0.0513848	0.0687234	0.116776	0.0517145	-0.0347655	0.032321	0.114346	0.095263	0.074092	0.057229	-0.0225785	-0.113098	-0.15794	-0.117464
LOC107455759	0.121348	0.0252196	-0.11535	-0.0107636	0.0990218	0.0367035	0.0010395	0.0091257	0.00882545	-0.026326	-0.0447586	-0.0535786	-0.0084477	0.103636	0.142432	0.0980322	0.0486325	-0.0135847	-0.0770119	-0.138454	-0.15143	-0.126234	-0.0260823	0.109946	0.117108	0.020449	-0.0741587	-0.0951634	-0.0571829	0.0073234	0.0532042	0.0404147	0.0121627	-0.00560225	-0.0022353	0.0683586	0.131731	0.0543205	-0.0496903	-0.0386952	0.0145394	0.0363144	0.0573648	0.0313104	-0.0484941	-0.111094	-0.117004	-0.0262228	0.037939
LOC107455850	-0.0003239	-0.0145875	0.0269031	0.0998886	0.0658677	-0.0458242	0.0312565	0.129403	0.0266165	0.0204935	0.0910166	0.106824	0.0643796	-0.0375001	-0.0731632	-0.0211543	-0.00550455	-0.0518006	-0.101484	-0.124246	-0.112715	-0.0872706	-0.0121767	0.0872859	0.106167	0.0564408	0.0864326	0.143728	0.0931629	-0.0131647	-0.0872193	-0.080123	-0.0526155	-0.0326927	-0.0226183	0.0271106	0.0246135	-0.078421	-0.11874	0.00914615	0.144877	0.121999	0.00979835	-0.0914187	-0.13106	-0.0751756	0.013066	0.0535712	0.0348015
LOC107455997	0.111593	0.0394708	-0.019305	0.0366586	-0.00232905	-0.102995	-0.104059	-0.0573764	-0.0401001	-0.0265867	0.00401945	-0.0141212	-0.0327098	-0.0267954	-0.0166817	0.0097205	0.0151152	-0.0112635	-0.0328292	-0.040972	-0.0216862	0.0172138	0.038443	0.0412773	0.019639	-0.0326975	-0.0672561	-0.0570215	-0.0290992	0.0186668	0.0664993	0.0869847	0.0952372	0.0270019	-0.0653468	-0.0986147	-0.0265652	0.0741413	0.0305403	-0.0517453	-0.0417645	0.00472675	0.0140568	-0.00070455	-0.0136127	-0.0128192	0.000462995	0.0232978	0.0235332
LOC107456012	0.115017	0.12123	0.0422333	-0.0019407	0.121032	0.0654428	-0.122116	-0.0459479	0.07984	0.0204983	-0.0734998	-0.114767	-0.107014	-0.0822941	-0.0605406	-0.0388722	-0.00255495	0.0312651	0.0397943	0.0307395	0.0126677	-0.0051402	0.0006302	0.020072	0.015744	-0.0125665	-0.0239107	-0.0118861	-0.0126763	-0.0243802	-0.0268679	-0.00912468	0.0151838	0.0584864	0.0889309	0.0662146	-0.0045666	-0.0927321	-0.0804554	0.0095501	0.0434369	0.021893	0.0113497	-0.00800855	-0.0432296	-0.0315854	0.00287525	0.0385237	0.0093857
LOC107456035	0.0426749	0.0590064	0.0342295	-0.0407635	-0.0395532	-0.0108051	0.0342642	0.118372	0.152371	0.0772516	-0.0257612	-0.0093178	0.113154	0.303104	0.351976	0.225939	0.123329	0.120673	0.170183	0.224781	0.199784	0.0517045	0.0507535	0.175795	0.171261	0.0876525	-0.0154425	-0.0543585	-0.0013735	0.0679785	0.115591	0.0777945	0.0164565	-0.0369335	-0.076205	-0.037586	0.051692	0.048984	-0.0694095	-0.129719	-0.152473	-0.280601	-0.462649	-0.427976	-0.226951	-0.131637	-0.090504	-0.049644	-0.0162795
LOC107456088	-0.0260109	-0.0376643	-0.0294656	-0.000273755	0.017785	0.0210651	0.00400766	-0.0105466	0.00487274	0.0255127	0.0216036	0.00349905	-0.0067	-0.00718773	-0.0117054	-0.0141744	-0.0297436	-0.0277834	0.00229631	0.0300886	0.0507107	0.0640315	0.045075	-0.0038214	-0.0423983	-0.0458063	0.00524375	0.040033	0.0164857	-0.0364453	-0.0703525	-0.0466065	-0.00836557	0.0231556	0.0416303	0.0187562	-0.0241316	7.9e-07	0.0439576	0.0553815	0.0610872	0.0459927	-0.00635895	0.030019	0.164211	0.273648	0.288046	0.119027	-0.0118525
LOC107456324	0.067398	0.016568	-0.031442	0.0812695	0.147127	0.072204	-0.0157755	-0.0318915	0.022693	0.0988005	0.145267	-0.0593105	-0.237008	-0.258885	-0.174346	0.0849298	0.324145	0.288017	0.0732425	-0.105764	-0.167571	-0.087512	-0.0656825	-0.141227	-0.172843	-0.0536547	0.103816	0.111731	0.026251	-0.0359385	-0.0673666	-0.0506838	-0.0266019	-0.0685948	-0.12159	-0.0698242	-0.0222253	-0.00585785	0.0771143	0.0481762	-0.0857012	-0.130172	0.00449935	0.131178	0.116668	0.0586498	0.0171114	0.0686195	0.0849013
LOC107456506	0.0477217	-0.0693912	-0.188091	-0.0825855	0.0658016	0.0653543	-0.00401955	0.00550555	0.0562668	0.0092405	-0.0824952	-0.128011	-0.0707276	0.0815936	0.129753	0.0716344	-0.00324975	-0.0634048	-0.0659424	-0.0065725	0.0143375	-0.0399968	-0.0573025	-0.0274378	0.0242403	0.0351379	-0.00415205	-0.0093184	0.008342	0.0144179	0.0184544	0.00749855	-0.005264	0.0056274	0.0263502	0.0653948	0.0623805	-0.0071471	-0.0686816	-0.0269491	0.0254392	-0.0117374	0.0158406	0.022172	-0.0437749	-0.0777324	-0.060582	0.0504142	0.104792
LOC107456521	0.0934551	0.0651831	-0.0264259	-0.0522145	-0.015198	0.0140065	0.145666	0.187539	0.0936332	0.0318523	-0.0038695	0.0110725	0.053884	0.0927135	0.123926	0.144729	0.200255	0.222966	0.175835	0.109622	0.034291	-0.0249	-0.0297865	-0.016492	-0.061282	-0.107685	-0.105696	-0.034959	-0.0002175	-0.086689	-0.147792	-0.0948135	-0.0203655	-0.0128105	-0.039487	-0.078793	-0.0398295	0.058838	0.053503	-0.015353	-0.021952	0.015393	-0.0200085	-0.0900985	-0.130348	-0.0695705	0.016581	0.0111305	-0.039013
LOC107456525	0.0091805	0.0357458	0.0205656	-0.0454123	-0.00724215	0.0516363	-0.00861435	-0.0256392	0.100893	0.121314	0.00947615	-0.0760722	-0.0919202	-0.0442012	-0.00934975	0.011492	0.0279496	0.0378702	0.0458447	0.0518682	0.0341428	0.00490525	-0.0229713	-0.0433553	-0.0183685	0.00416275	-0.0358167	-0.0599313	-0.0223532	0.0445422	0.0815469	0.0429434	-0.013164	-0.0622312	-0.0949726	-0.116139	-0.0604332	0.0684315	0.0891571	-0.0080555	-0.0779367	-0.0460625	0.0293958	0.0386788	-0.00115185	-0.0207193	-0.0155846	0.0265779	0.0839148
LOC107456630	-0.0262421	0.0773285	0.159329	-0.00099765	-0.153947	-0.113174	-0.0626385	-0.0478542	-0.0248756	-0.0048001	0.019669	0.0287509	0.0225303	0.003895	-0.0122527	-0.0219903	0.0041174	0.0378624	0.0328153	-0.006864	-0.0280661	-0.0041306	0.0466354	0.0799921	0.0219934	-0.0832177	-0.124134	-0.0803814	-0.0269799	0.0253563	0.0630752	0.0462731	0.0122973	-0.0311633	-0.0686091	-0.0502595	-0.00642165	0.00827195	-0.0160928	-0.0271898	0.00183726	0.0174099	0.0141378	0.0107391	9.434e-05	-0.0108583	-0.0183328	-0.0132777	0.00491719
LOC107456664	0.257642	0.280397	0.192074	0.018033	-0.001892	0.0924908	0.0413505	-0.0157305	0.027127	0.0148105	-0.0077815	-0.049326	-0.044026	0.0188465	0.010067	-0.0581922	-0.15091	-0.186021	-0.112083	0.0160528	0.0864961	0.0867952	-0.0105662	-0.150392	-0.106885	0.00175865	-0.0074281	-0.117312	-0.13766	0.0313622	0.170347	0.138006	0.0709929	0.0016923	-0.0562435	-0.0389978	0.0240055	0.0121575	-0.0632364	-0.0493474	-0.0196524	-0.0640741	-0.12427	-0.0799203	0.0368331	0.0387874	-0.0287576	-0.077015	-0.0458353
LOC107456786	-0.0482303	-0.0441072	-0.0521606	-0.0946006	-0.0663334	0.0640148	0.0924853	0.0601482	0.0551505	-0.0228268	-0.102664	-0.0910828	-0.0372386	0.0221316	0.0507864	0.0314348	0.0466187	0.0697588	0.0589407	0.0402413	-0.0166261	-0.101209	-0.122116	-0.0559471	0.0583242	0.0763074	-0.0493894	-0.0763755	0.00264375	0.0680389	0.0971548	0.0412632	-0.0315818	-0.0166838	0.017425	-0.049841	-0.112263	-0.0386566	0.0387132	-0.0318009	-0.133616	-0.126808	0.0863425	0.221328	0.16629	0.111941	0.0520355	0.0859585	-0.0137393
LOC107456793	0.030632	0.0184572	-0.00847381	-0.00957857	0.000791555	0.00346305	-0.00387499	-0.0054952	0.00327239	0.0132284	0.0268317	0.00906011	-0.0135073	-0.0253424	-0.0263803	-0.0104328	0.000520997	0.00140183	-0.000330548	-0.0037383	0.00365689	0.023049	0.0236171	0.00152564	-0.0203291	-0.0131726	0.0406426	0.0999313	0.100661	0.0418661	-0.00275735	-0.00296445	0.0061221	0.0421962	0.0798372	0.0781223	0.0687472	0.0862635	0.0345287	-0.0830063	-0.158515	-0.163113	-0.106506	-0.043759	0.0114392	-0.00019065	-0.0445058	-0.0577202	-0.0238847
LOC107456830	0.084401	-0.0310786	-0.127608	0.0312047	0.122272	0.022053	-0.0478491	-0.113473	-0.140308	-0.0368287	0.0917253	0.150655	0.134106	0.0710029	0.035028	0.026519	0.0621027	0.120726	0.145453	0.139976	0.1006	0.056279	0.099705	0.153576	0.100943	0.0557495	0.078817	0.0648065	-0.0222935	-0.159061	-0.233308	-0.106895	0.065709	0.177061	0.225635	0.125919	-0.052657	-0.1081	0.0003835	0.0896575	0.070132	-0.018873	-0.139487	-0.149259	-0.070685	-0.0167865	0.0207075	0.04118	0.0597015
LOC107456902	-0.0060996	-0.00999835	0.0355068	0.0328318	-0.105094	-0.105217	0.0357681	0.0543125	-0.00576125	-0.00774375	0.022507	0.0325102	0.0632108	0.137153	0.143188	0.0736689	-0.0519113	-0.145864	-0.135655	-0.0755911	-0.0291567	-0.0423193	-0.0458018	-0.0344116	-0.0348561	-0.0282515	-0.0164763	0.00503443	0.0352939	0.0457506	0.0399942	0.000749	-0.0478485	-0.0632718	-0.0561527	-0.0222747	-0.00374651	-0.0110369	0.0197067	0.0378305	0.00864155	-0.025981	-0.0303966	-0.0158229	-0.00737297	0.00914775	0.0240533	0.0268759	0.00435273
LOC107456960	0.345787	0.278345	0.009959	-0.179895	0.006691	0.250705	0.261706	0.103701	-0.0623965	-0.144709	-0.156258	-0.089611	-0.019738	0.003866	0.0090705	-0.010422	-0.0225285	-0.0150335	-0.016993	-0.0643355	-0.0635185	-0.005308	0.027303	0.0393935	-0.0070895	-0.0619303	-0.0519757	0.0417773	0.118524	0.0713725	-0.00061	-0.074032	-0.153701	-0.0802294	0.0509572	0.0625709	0.00621165	-0.0198214	0.115183	0.217762	0.0814255	-0.153309	-0.25208	-0.155399	-0.0153265	0.0481889	0.0589621	0.0601217	0.0570747
LOC107457039	0.013023	-0.00515135	-0.0246637	-0.00937747	0.00362332	0	0	0	0	0	0	0	0	0	0	0	0	0	-1.97659e-07	-1.45353e-06	-0.00163748	-0.00533257	0.00399825	0.0231679	0.0277833	0.00723383	-0.0225064	-0.0228665	0.00272297	0.0253462	0.0296234	0.00522003	-0.0246274	-0.0280608	-0.0154807	-0.00472284	0.000124299	1.62015e-05	0	0	-0.000890635	-0.00103254	0.013585	0.0178738	0.00285309	-0.0119549	-0.0175892	0.00352353	0.0143436
LOC107457070	0.0164757	0.0010123	-0.0940162	-0.15605	-0.0705544	0.0130691	0.0469379	0.064021	0.0205106	0.0141216	0.0578065	0.0566415	0.0281599	-0.0182625	-0.0631976	-0.0977437	-0.141508	-0.104804	0.0154855	0.154465	0.179388	0.0778012	-0.018675	-0.102317	-0.136539	-0.109069	-0.0478661	0.010278	0.0525551	0.0597521	0.042404	0.0157056	-0.0122391	-0.0322872	-0.0316529	-0.00246645	0.0337435	0.025974	-0.0271309	-0.0314591	-0.0101062	-0.0329476	-0.0572286	-0.0430097	-0.0029284	0.0481315	0.0605008	-0.0133922	-0.0344872
LOC107457179	0.18295	0.097657	-0.063268	0.0180745	0.0571945	-0.132464	-0.072178	0.092339	-0.014065	-0.220634	-0.334304	-0.402537	-0.344496	-0.19073	-0.0775548	0.0182854	0.0643147	0.00653145	-0.067587	-0.112976	-0.0799372	0.0182409	0.0805536	0.0908217	0.0313821	-0.0591969	-0.0381413	0.047885	0.0414667	-0.059896	-0.128124	-0.0765307	0.00746615	0.0552708	0.058798	-0.0101235	-0.0733569	-0.0481821	0.0371627	0.051059	-0.0175286	-0.0719271	-0.0395111	-0.0027881	-0.0292557	-0.030854	-0.0164565	0.0417598	0.0909112
LOC107457180	0.13201	0.133105	0.0875769	0.0828804	0.177155	0.158448	0.0332011	0.0205205	0.0820589	0.111656	0.122887	0.110027	0.07384	0.0213725	-0.001043	0.017211	0.0470575	0.053534	0.022261	-0.0341835	-0.058121	-0.03209	-0.030422	-0.039395	-0.019517	0.042286	0.0320085	-0.0967195	-0.167146	-0.119674	-0.0623208	-0.0287334	-0.0033424	-0.0442806	-0.102647	-0.124498	-0.0815962	0.015937	0.0624415	0.0411675	-0.0216809	-0.0845721	-0.097469	-0.0745095	-0.0525888	-0.0649393	-0.0856338	-0.0730971	0.0521629
LOC107457189	0.188631	0.220218	0.163083	0.0738136	0.215242	0.469021	0.45985	0.239101	0.0546155	-0.000254	0.0632805	0.12898	0.112584	0.023858	-0.0011485	0.0203235	0.0519405	0.0828855	0.0827795	0.0579205	0.0430595	0.0394035	0.01287	0.000555	0.0413255	0.0623405	-0.0200885	-0.0966955	-0.0928955	-0.0701045	-0.077295	-0.128053	-0.183473	-0.2053	-0.218013	-0.310868	-0.420644	-0.411427	-0.30309	-0.233877	-0.213711	-0.158779	-0.0417432	0.0429773	0.0516248	0.0216902	-0.0228605	-0.0267569	-0.00811256
LOC107457308	0.016004	-0.113961	-0.215944	-0.0419655	0.18638	0.275768	0.12101	-0.205585	-0.416197	-0.397793	-0.286988	-0.204292	-0.132341	-0.0510265	-0.0014025	0.0093046	-0.00662375	-0.0427917	-0.0547872	-0.0357097	6.774e-05	0.0397231	0.0264497	-0.0367312	-0.0621507	-0.0257986	0.00532757	0.00171415	5.24601e-05	0	0	0	0	0	-3.50176e-06	-0.00126213	-0.00188423	0.00517743	0.0102855	0.0117431	0.00871695	-0.00433384	-0.0133904	-0.0112498	-0.0038884	-0.000148066	0.00016409	7.33333e-05	0
LOC107457313	-0.0175556	-0.00917118	0.0158431	0.0102785	-0.0160548	-0.00189458	0.0392314	0.0499748	-0.0102728	-0.0269217	0.0276425	0.0693231	0.0989401	0.11002	0.0949016	0.0690574	0.0908742	0.0965712	0.0649073	0.0599185	0.0737479	0.117005	0.096201	-0.0092895	-0.102491	-0.136906	-0.0789638	-0.0150453	-0.0120282	-0.0481472	-0.081968	-0.0697402	-0.0467636	-0.00289215	0.028223	-0.0487182	-0.153785	-0.164084	-0.0722067	0.0200906	0.0329123	0.0121003	-0.0286341	-0.0586409	-0.0561013	-0.00151137	0.0560732	0.0353489	-0.0238341
LOC107457539	0.115098	0.110122	0.0445037	-0.0197238	0.00798445	0.0109103	-0.0092171	-0.0112486	-0.00883015	0.0147771	0.0359457	0.0609801	0.061651	0.0326662	0.026121	0.0396003	0.059174	0.0528327	0.0294131	0.0294533	0.0684824	0.144627	0.212963	0.232476	0.164178	-0.002611	-0.0786225	0.071871	0.188738	0.103147	-0.0065895	-0.0445835	-0.06171	0.0230495	0.141821	0.203692	0.134341	-0.124119	-0.278891	-0.10707	0.125655	0.130188	0.024152	-0.005383	0.02419	0.008478	-0.016004	-0.0008935	-0.0014515
LOC107457564	0.0792952	0.0742069	0.078239	-0.0516753	-0.250216	-0.0606417	0.197402	0.0403867	-0.190254	-0.155587	-0.0107404	0.0481445	0.0998665	0.190978	0.191519	0.102326	-0.0948009	-0.247111	-0.222716	-0.154223	-0.0912173	-0.0717067	-0.0550776	-0.0292629	-0.0181542	-0.0598821	-0.0573965	0.016883	0.044822	0.00747339	-0.0269825	-0.0305094	-0.0269377	-0.0125942	0.00380354	0.010045	0.0119774	0.00513652	0.000185475	-0.00090926	0.00847127	0.045098	0.0510881	0.00181215	-0.0516599	-0.0554136	-0.0224332	-0.000906296	0.00382202
LOC110281924	-0.0918629	-0.120678	-0.125924	-0.0464727	0.0651709	0.153054	0.134214	0.0112885	-0.113055	-0.104016	-0.0097728	0.0539452	0.060337	0.011223	-0.0213889	-0.0390639	-0.0604054	-0.016808	0.0718774	0.13529	0.131018	0.0708293	0.0694539	0.0735018	0.0063088	-0.0366856	0.00567115	0.0578529	0.0479298	-0.0086548	-0.0388072	-0.00446245	0.0439398	0.0482823	0.0182682	-0.0423102	-0.116182	-0.0615501	0.111409	0.157397	-0.0174742	-0.168012	-0.121191	0.0540475	0.23485	0.212314	0.064985	-0.064402	-0.044747
LOC110283330	0.108405	0.135054	0.0552372	-0.0866772	0.0351251	0.196868	0.040973	-0.0744744	-0.00842295	-0.0293203	-0.0935779	-0.134344	-0.0948741	0.0272293	0.0916277	0.0980013	0.0836917	0.067267	0.0632524	0.0417687	-0.00231275	-0.0635333	-0.119812	-0.132049	-0.0832548	-0.0316709	0.0013358	-0.0491437	-0.120048	-0.0949754	-0.055107	-0.0313593	-0.00764019	0.00291121	0.0065456	0.0265264	0.0241494	-0.0113881	-0.0232877	-0.00347745	0.00990718	0.0105777	-0.0165425	-0.0240459	0.00674531	0.00686429	-0.00775361	-0.0263166	-0.0209983
LOC122268898	-0.0440871	-0.115415	-0.15823	-0.100282	-0.0531457	-0.0685023	-0.0720068	-0.0146463	-0.0160744	-0.0515448	-0.0597173	-0.0480189	-0.0169219	0.0187544	0.0221049	-0.00224795	-0.0363981	-0.0664897	-0.0624053	-0.0162165	0.0256016	0.0400591	0.0289875	-0.0104914	-0.0370364	-0.0338581	-0.0119891	0.00284207	0.0124882	0.0248069	0.0280515	0.00871638	-0.015034	-0.00755688	0.0117017	0.0220826	0.014653	-0.0176784	-0.0144494	0.00264658	0.0234861	0.0715883	0.0679162	0.0008123	-0.068671	-0.0716149	-0.0380885	-0.0228802	-0.00980153
LOC122270632	0.018057	0.0584905	-0.00265	-0.224141	-0.156002	0.0784322	-0.0051077	-0.0850891	-0.0694871	-0.0942083	-0.0717628	-0.0340847	-0.0152389	-0.0271612	-0.0138494	0.0259427	0.0674123	0.0653118	0.0214237	-0.0288942	-0.0384925	-0.0034458	0.00205055	-0.0122369	-0.011088	0.0127166	0.026542	-0.0056009	-0.0308665	-0.0060384	0.0273022	0.0520297	0.068377	0.0230156	-0.0450321	-0.0873597	-0.0674298	0.00984035	0.0437716	-0.0263696	-0.0815541	0.0117559	0.104205	0.032601	-0.10823	-0.1081	0.00680175	0.143034	0.142719
LOC122270833	0.0307016	0.0162137	-0.0129145	0.0269858	0.072257	-0.000529245	-0.0677178	-0.0120523	0.0348679	0.0132476	-0.00402433	-0.0219585	-0.0246251	-0.014454	-0.00541357	0.00951329	0.0197258	0.023372	0.0238001	0.0137523	-0.0133784	-0.049714	-0.013805	0.0738207	0.0907949	0.0223467	-0.0335205	-0.0244951	0.0203695	0.0774459	0.100336	0.0790995	0.0533732	0.0130461	-0.0274694	-0.0665724	-0.0759247	0.00872355	0.08103	0.0139933	-0.102708	-0.141703	-0.109355	-0.02904	0.0582585	0.0872638	0.0744827	0.0542061	0.0700992
LOC122273574	0	0	0	0	-0.00170182	0.00257595	0.0171443	0.0147886	-0.00695189	-0.0153835	-0.0107613	-0.00452944	0.00482896	0.0171562	0.0176065	0.00555096	-0.00758501	-0.016102	-0.0151981	-0.00556972	0.00174908	0.00169482	0.00809377	0.015834	0.0107656	-0.00812852	-0.0166947	-0.000976065	0.0158145	0.034312	0.0509364	0.043416	0.0283262	0.00350545	-0.0207083	-0.0069487	0.0335645	0.0376941	0.0233218	0.0420617	0.0512903	0.0360214	0.0270806	0.0528129	0.0956009	0.128736	0.131384	0.086299	0.0156289
[truncated: 31 more columns]
