# Supplementary material for: Genome-wide quantitative dissection of an arthropod segmented body plan at single-cell resolution
Source: Commun Biol. 2025 Jun 11;8:913. doi: 10.1038/s42003-025-08335-x (PMC12159194; doi:10.1038/s42003-025-08335-x)
Supplement: Supplementary file 16 — Supplementary Data 14 [file 42003_2025_8335_MOESM16_ESM.xlsx]

## Sheet: DataS14
Data S14. List of gene groups generated using the first derivative values at stage 7.
Region A			Region B			Region C
Group A1	1	LOC107436088	Group B1	1	LOC107438641	Group C1	1	LOC107447706
	2	LOC107451394		2	LOC107457189		2	LOC107444744
	3	LOC107438830		3	LOC107445428		3	LOC107451770
	4	LOC107446363		4	LOC107436088		4	LOC107454516
	5	LOC107443762		5	LOC107457517		5	LOC107457313
	6	LOC107454760	Group B2	1	LOC107436177		6	LOC107447242
	7	LOC107436212		2	LOC107437002		7	LOC107436088
	8	LOC107450578		3	LOC107444058		8	LOC107437910
Group A2	1	LOC122269602	Group B3	1	LOC107447507		9	LOC107456088
	2	LOC107436282		2	LOC107456088		10	LOC107438830
	3	LOC107437937		3	LOC107450661		11	LOC107441771
	4	LOC107453612		4	LOC107447204		12	LOC107443967
	5	LOC107437564		5	LOC107457313	Group C2	1	LOC107452883
	6	LOC107444665		6	LOC107451770		2	LOC107444058
	7	LOC107438084		7	LOC107441543		3	LOC107450899
	8	LOC107450632		8	LOC107436465		4	LOC107440074
	9	LOC107453701		9	LOC107451394		5	LOC107442309
	10	LOC107457317	Group B4	1	LOC107447872		6	LOC107447180
Group A3	1	LOC107457243		2	LOC107454275		7	LOC107436177
	2	LOC107436595		3	LOC107436623		8	LOC107439606
	3	LOC107444744		4	LOC107440849		9	LOC107437564
	4	LOC107445627		5	LOC107451942		10	LOC107453612
	5	LOC107447180	Group B5	1	LOC107444558	Group C3	1	LOC107446595
Group A4	1	LOC107436623		2	LOC107447678		2	LOC107457243
	2	LOC107454516		3	LOC107451579		3	LOC107442208
	3	LOC107444558		4	LOC107436691		4	LOC107449167
	4	LOC107447606		5	LOC107439303		5	LOC107436212
	5	LOC107441035		6	LOC107440157		6	LOC107445649
	6	LOC107456088		7	LOC107438714	Group C4	1	LOC107456087
	7	LOC107440837		8	LOC107453597		2	LOC107447504
	8	LOC107444682	Group B6	1	LOC107437305		3	LOC107447508
	9	LOC110281924		2	LOC107453499		4	LOC110283236
Group A5	1	LOC107436691		3	LOC107436783		5	LOC107436695
	2	LOC107454167		4	LOC107451685		6	LOC107451021
	3	LOC107456035	Group B7	1	LOC107436847		7	LOC107440849
	4	LOC107441380		2	LOC107440240		8	LOC107443983
	5	LOC107445973		3	LOC107441771		9	LOC107438261
Group A6	1	LOC107436783		4	LOC107438261		10	LOC107456769
	2	LOC107457189		5	LOC107453771		11	LOC107436465
	3	LOC107439785	Group B8	1	LOC107455285		12	LOC107447905
	4	LOC107441893		2	LOC107437526	Group C5	1	LOC107437772
	5	LOC107447307		3	LOC107447180		2	LOC107436623
	6	LOC107441868		4	LOC107445228		3	LOC107453499
	7	LOC107454132		5	LOC107445627	Group C6	1	LOC107438948
Group A7	1	LOC107443668	Group B9	1	LOC107437564		2	LOC107436691
	2	LOC122271476		2	LOC107456506		3	LOC107439303
	3	LOC107442769	Group B10	1	LOC107450063		4	LOC107453597
	4	LOC107436847		2	LOC107441868	Group C7	1	LOC107455742
	5	LOC107441771		3	LOC107446595		2	LOC107444253
	6	LOC107453499		4	LOC107443911		3	LOC107447872
	7	LOC107447205		5	LOC107437755		4	LOC107451211
	8	LOC107454846		6	LOC107441035		5	LOC107451346
Group A8	1	LOC107437002	Group B11	1	LOC107447307		6	LOC107450063
	2	LOC107443911		2	LOC107448055		7	LOC107451685
	3	LOC107456830		3	LOC107437772		8	LOC107454275
Group A9	1	LOC107437266		4	LOC107444455		9	LOC107447499
	2	LOC107448559	Group B12	1	LOC107443537		10	LOC107436783
	3	LOC107448560		2	LOC107455742		11	LOC107450670
	4	LOC107437265		3	LOC107437937	Group C8	1	LOC107437305
	5	LOC107449891		4	LOC107448645		2	LOC107436847
Group A10	1	LOC107438948		5	LOC107444121		3	LOC107451631
	2	LOC107440240		6	LOC122273574		4	LOC107442050
	3	LOC107437305		7	LOC107438387		5	LOC107443762
	4	LOC107438261		8	LOC107450100	Group C9	1	LOC107445428
	5	LOC107453771	Group B13	1	LOC107443591		2	LOC107437002
	6	LOC107451346		2	LOC107437962		3	LOC107456506
	7	LOC110283236		3	LOC107448880	Group C10	1	LOC107443647
Group A11	1	LOC107437755	Group B14	1	LOC107442208		2	LOC107450661
	2	LOC107442497		2	LOC107447497		3	LOC107456770
	3	LOC107451531		3	LOC122268913		4	LOC107448645
Group A12	1	LOC107437772		4	LOC107438015		5	LOC107437526
	2	LOC107438714		5	LOC107447606		6	LOC107444504
	3	LOC107440157		6	LOC107438948	Group C11	1	LOC107437937
	4	LOC107439303		7	LOC107454516		2	LOC107438776
	5	LOC107453597	Group B15	1	LOC107452006		3	LOC107443591
Group A13	1	LOC107456769		2	LOC107456960		4	LOC107450100
	2	LOC107457313		3	LOC107447205		5	LOC107457039
	3	LOC107437962		4	LOC107438301		6	LOC107447501
	4	LOC107453510		5	LOC107456770		7	LOC122269178
	5	LOC107438301	Group B16	1	LOC107451211	Group C12	1	LOC107443537
	6	LOC107455759		2	LOC107450357		2	LOC107440157
Group A14	1	LOC107456960		3	LOC107438732		3	LOC107437962
	2	LOC107442208		4	LOC107447504		4	LOC107450578
	3	LOC107449413	Group B17	1	LOC107442769	Group C13	1	LOC107446742
	4	LOC107438732		2	LOC107445973		2	LOC107438015
	5	LOC107438015		3	LOC107438760		3	LOC107441035
	6	LOC107452205		4	LOC110281924	Group C14	1	LOC107447988
Group A15	1	LOC107451211	Group B18	1	LOC107447499		2	LOC107451464
	2	LOC107449746		2	LOC107450670		3	LOC107442769
	3	LOC107438387		3	LOC122269180		4	LOC107445627
	4	LOC107448645		4	LOC107438776		5	LOC110281924
	5	LOC107450100		5	LOC107448451		6	LOC107451942
	6	LOC107444121		6	LOC107451464		7	LOC107456521
	7	LOC122273574	Group B19	1	LOC107445628		8	LOC107456960
Group A16	1	LOC107438641		2	LOC107446082		9	LOC107438301
	2	LOC107451685		3	LOC107454846		10	LOC122269180
	3	LOC107440849		4	LOC107438830	Group C15	1	LOC107448880
	4	LOC107450899		5	LOC107440811		2	LOC107441150
	5	LOC107451942	Group B20	1	LOC107439034		3	LOC107446902
	6	LOC107452215		2	LOC107441660		4	LOC107440570
	7	LOC107456521		3	LOC107444068		5	LOC107446715
	8	LOC107447872	Group B21	1	LOC107439143		6	LOC107438641
	9	LOC107448055		2	LOC107451631		7	LOC107447205
	10	LOC107457180	Group B22	1	LOC107440570		8	LOC107456427
Group A17	1	LOC107448880		2	LOC107454760		9	LOC107450161
	2	LOC107438760		3	LOC107453671		10	LOC107445619
	3	LOC107444504		4	LOC107453510		11	LOC107449839
Group A18	1	LOC107448451		5	LOC107456830	Group C16	1	LOC107448079
	2	LOC107451660	Group B23	1	LOC107455688		2	LOC107445228
	3	LOC107456525		2	LOC107440711		3	LOC107456525
	4	LOC107443647		3	LOC107455686		4	LOC107438714
	5	LOC107439143		4	LOC107456521		5	LOC107444455
	6	LOC107447678		5	LOC110283236	Group C17	1	LOC107438732
	7	LOC107455689	Group B24	1	LOC107444682		2	LOC107446082
Group A19	1	LOC107457517		2	LOC107450899		3	LOC107438760
	2	LOC107440570		3	LOC107440837		4	LOC107444955
	3	LOC107456184		4	LOC107454132		5	LOC107451065
Group A20	1	LOC107450063	Group B25	1	LOC107441380	Group C18	1	LOC107439143
	2	LOC107440711		2	LOC107445280		2	LOC107441543
	3	LOC107455686		3	LOC107456035		3	LOC107453771
	4	LOC107455688		4	LOC107449746	Group C19	1	LOC107447606
Group A21	1	LOC107440811		5	LOC107453612		2	LOC107453510
	2	LOC107456770	Group B26	1	LOC107442050		3	LOC107440240
	3	LOC107450741		2	LOC107450662		4	LOC107448451
	4	LOC107455300		3	LOC107444504	Group C20	1	LOC107448429
	5	LOC107444955		4	LOC107452266		2	LOC107448055
	6	LOC107448079		5	LOC107444955		3	LOC107451394
	7	LOC107441660		6	LOC107447706		4	LOC107440837
	8	LOC107446080	Group B27	1	LOC107443647		5	LOC107451660
Group A22	1	LOC107447504		2	LOC107446715		6	LOC107440811
	2	LOC107453260		3	LOC107446080		7	LOC107456830
	3	LOC107446595		4	LOC107447506	Group C21	1	LOC107440892
	4	LOC107441543		5	LOC107448079		2	LOC107443706
	5	LOC107451631	Group B28	1	LOC107443668		3	LOC107449746
Group A23	1	LOC107454275		2	LOC122271476	Group C22	1	LOC107457180
	2	LOC107444253	Group B29	1	LOC107447988		2	LOC107441380
	3	LOC107451464		2	LOC107453260		3	LOC107445628
	4	LOC107447988		3	LOC107451809		4	LOC107452215
	5	LOC107445428		4	LOC107455759	Group C23	1	LOC107446080
	6	LOC107451809		5	LOC107444253		2	LOC107441660
	7	LOC107442050		6	LOC107452888		3	LOC107450669
	8	LOC107443591	Group B30	1	LOC107454167	Group C24	1	LOC107441868
Group A24	1	LOC107444058		2	LOC107448429		2	LOC107446208
	2	LOC107453671		3	LOC107456087		3	LOC107446178
	3	LOC107443537	Group B31	1	LOC107456525		4	LOC107442497
	4	LOC107445280		2	LOC107457317		5	LOC107446521
Group A25	1	LOC107444455		3	LOC107450578	Group C25	1	LOC107454846
	2	LOC107455742		4	LOC107451346		2	LOC107443911
	3	LOC107444068	Group B32	1	LOC107451660		3	LOC107452006
	4	LOC107450357		2	LOC107456769		4	LOC107454320
Group A26	1	LOC107445628	Group B33	1	LOC107452215	Group C26	1	LOC107449413
	2	LOC107452266		2	LOC107457180		2	LOC107450632
	3	LOC107452888					3	LOC107445255
	4	LOC107451770					4	LOC107455285
	5	LOC107451579					5	LOC107444558
	6	LOC107456506					6	LOC107447678
Group A27	1	LOC107446082					7	LOC107444682
	2	LOC107455285					8	LOC107450662
							9	LOC107454167
						Group C27	1	LOC107451579
							2	LOC107445280
							3	LOC107457317
						Group C28	1	LOC107453822
							2	LOC107457517
							3	LOC107452266
							4	LOC107452888
							5	LOC107451809
							6	LOC107455759
						Group C29	1	LOC107454132
							2	LOC107454760
							3	LOC122273574
