# Supplementary material for: Genome-wide quantitative dissection of an arthropod segmented body plan at single-cell resolution
Source: Commun Biol. 2025 Jun 11;8:913. doi: 10.1038/s42003-025-08335-x (PMC12159194; doi:10.1038/s42003-025-08335-x)
Supplement: Supplementary file 17 — Supplementary Data 15 [file 42003_2025_8335_MOESM17_ESM.xlsx]

## Sheet: DataS15
Data S15. Gene pairs with high correlation coefficient calculated using the expression levels at single nuclei in each region.
Region	Gene 1	Gene order*	Gene ID**	Gene 2	Gene order*	Gene ID**	Correlation Coefficient
Positions 0-9	LOC107450741	16	A21-3	LOC107453499	29	A7-6	0.505716
	LOC107457189	41	A6-2	LOC107440240	99	A10-2	0.566887
	LOC107457189	41	A6-2	LOC107453612	194	A2-4	0.566156
	LOC107440240	99	A10-2	LOC107453612	194	A2-4	0.660389
	LOC107437937	105	A2-3	LOC107453612	194	A2-4	0.503954
	LOC107450741	16	A21-3	LOC107457189	41	A6-2	-0.528892
	LOC107450741	16	A21-3	LOC107440240	99	A10-2	-0.600815
	LOC107450741	16	A21-3	LOC107453612	194	A2-4	-0.665878
Positions 9-26	LOC107438084	1	A2-7	LOC107436783	17	A6-1	0.513211
	LOC107438084	1	A2-7	LOC107439785	39	A6-3	0.586487
	LOC107438084	1	A2-7	LOC107457243	103	A3-1	0.537674
	LOC107436783	17	A6-1	LOC107439785	39	A6-3	0.630208
	LOC107436783	17	A6-1	LOC107441893	40	A6-4	0.510148
	LOC107436783	17	A6-1	LOC107448559	42	A9-2	0.536337
	LOC107436783	17	A6-1	LOC107447180	191	A3-5	0.517064
	LOC107453499	29	A7-6	LOC107436847	56	A7-4	0.502119
	LOC107453771	32	A10-5	LOC107454167	33	A5-2	0.505376
	LOC107439785	39	A6-3	LOC107441893	40	A6-4	0.576423
	LOC107439785	39	A6-3	LOC107447180	191	A3-5	0.517789
	LOC107448559	42	A9-2	LOC107448560	43	A9-3	0.558684
	LOC107455689	45	A18-7	LOC107443647	136	A18-4	0.568623
	LOC107438641	46	A16-1	LOC107451579	54	A26-5	0.54758
	LOC107438641	46	A16-1	LOC107451685	68	A16-2	0.628196
	LOC107438641	46	A16-1	LOC107443647	136	A18-4	0.563811
	LOC107450899	47	A16-4	LOC107451685	68	A16-2	0.546956
	LOC107451942	51	A16-5	LOC107451685	68	A16-2	0.54017
	LOC107450063	52	A20-1	LOC107451685	68	A16-2	0.522883
	LOC107451579	54	A26-5	LOC107451685	68	A16-2	0.670255
	LOC107451579	54	A26-5	LOC107443647	136	A18-4	0.53525
	LOC107442769	55	A7-3	LOC107436847	56	A7-4	0.518277
	LOC107436847	56	A7-4	LOC107455686	59	A20-3	0.512487
	LOC107440711	58	A20-2	LOC107455686	59	A20-3	0.509109
	LOC107455686	59	A20-3	LOC107455688	60	A20-4	0.648283
	LOC107455686	59	A20-3	LOC107443647	136	A18-4	0.538956
	LOC107451685	68	A16-2	LOC107443647	136	A18-4	0.681846
	LOC107436595	102	A3-2	LOC107457243	103	A3-1	0.517458
	LOC107438261	107	A10-4	LOC110283236	108	A10-7	0.57498
	LOC107438084	1	A2-7	LOC107451685	68	A16-2	-0.578545
	LOC107438084	1	A2-7	LOC107443647	136	A18-4	-0.535371
	LOC122269602	3	A2-1	LOC107451685	68	A16-2	-0.504442
	LOC107436783	17	A6-1	LOC107455689	45	A18-7	-0.523118
	LOC107436783	17	A6-1	LOC107451579	54	A26-5	-0.506975
	LOC107436783	17	A6-1	LOC107455686	59	A20-3	-0.529605
	LOC107436783	17	A6-1	LOC107451685	68	A16-2	-0.570371
	LOC107436783	17	A6-1	LOC107443647	136	A18-4	-0.622999
	LOC107439785	39	A6-3	LOC107451685	68	A16-2	-0.635409
	LOC107439785	39	A6-3	LOC107443647	136	A18-4	-0.699219
	LOC107441893	40	A6-4	LOC107443647	136	A18-4	-0.564704
	LOC107457189	41	A6-2	LOC107443647	136	A18-4	-0.566769
	LOC107448559	42	A9-2	LOC107443647	136	A18-4	-0.555365
	LOC107448560	43	A9-3	LOC107443647	136	A18-4	-0.568977
	LOC107451685	68	A16-2	LOC107457243	103	A3-1	-0.56305
	LOC107451685	68	A16-2	LOC107447180	191	A3-5	-0.542331
	LOC107451685	68	A16-2	LOC107453612	194	A2-4	-0.57833
	LOC107443647	136	A18-4	LOC107447180	191	A3-5	-0.602891
Positions 9-18	LOC107451942	51	A16-5	LOC107451809	101	A23-6	0.507927
	LOC107451579	54	A26-5	LOC107451685	68	A16-2	0.594962
	LOC107451579	54	A26-5	LOC107451809	101	A23-6	0.530447
	LOC107451685	68	A16-2	LOC107448055	100	A16-9	0.697005
	LOC107451685	68	A16-2	LOC107451809	101	A23-6	0.62115
	LOC107438261	107	A10-4	LOC110283236	108	A10-7	0.56811
	LOC107451685	68	A16-2	LOC107453612	194	A2-4	-0.514699
	LOC107451809	101	A23-6	LOC107453612	194	A2-4	-0.639259
Positions 18-26	LOC107438714	19	A12-2	LOC107456088	116	A4-6	0.508898
	LOC107453499	29	A7-6	LOC107442769	55	A7-3	0.510293
	LOC107453499	29	A7-6	LOC107436847	56	A7-4	0.579024
	LOC107453771	32	A10-5	LOC107454167	33	A5-2	0.524759
	LOC107442769	55	A7-3	LOC107436847	56	A7-4	0.613806
	LOC107438261	107	A10-4	LOC110283236	108	A10-7	0.584039
	LOC107453597	110	A12-5	LOC107456525	137	A18-3	0.583317
	LOC107456088	116	A4-6	LOC107456525	137	A18-3	0.507367
	LOC107448880	176	A17-1	LOC107443591	212	A23-8	0.520745
	LOC107453499	29	A7-6	LOC107453597	110	A12-5	-0.507634
	LOC107453499	29	A7-6	LOC107456525	137	A18-3	-0.552543
	LOC107453771	32	A10-5	LOC107448880	176	A17-1	-0.50576
	LOC107453771	32	A10-5	LOC107443591	212	A23-8	-0.509624
	LOC107442769	55	A7-3	LOC107456525	137	A18-3	-0.527032
	LOC107436847	56	A7-4	LOC107453597	110	A12-5	-0.581331
	LOC107436847	56	A7-4	LOC107456525	137	A18-3	-0.64782
	LOC107451809	101	A23-6	LOC107456088	116	A4-6	-0.633713
Positions 26-34	LOC107448645	74	A15-4	LOC107450100	115	A15-5	0.652878
	LOC107451809	101	A23-6	LOC107443647	136	A18-4	0.536857
	LOC107438261	107	A10-4	LOC110283236	108	A10-7	0.654441
	LOC107448880	176	A17-1	LOC107443591	212	A23-8	0.686417
	LOC107436847	56	A7-4	LOC107448645	74	A15-4	-0.533472
	LOC107448645	74	A15-4	LOC107440240	99	A10-2	-0.507979
Positions 35-43	LOC107436783	17	B6-3	LOC107451685	68	B6-4	0.522544
	LOC107436783	17	B6-3	LOC107437002	98	B2-2	0.579712
	LOC107436783	17	B6-3	LOC107451631	129	B21-2	0.537709
	LOC107451579	54	B5-3	LOC107447606	65	B14-5	0.525464
	LOC107451579	54	B5-3	LOC107444558	72	B5-1	0.597078
	LOC107451579	54	B5-3	LOC107440157	109	B5-6	0.512172
	LOC107451579	54	B5-3	LOC107453597	110	B5-8	0.624773
	LOC107451579	54	B5-3	LOC107436691	111	B5-4	0.572417
	LOC107438015	64	B14-4	LOC107447606	65	B14-5	0.544058
	LOC107438015	64	B14-4	LOC107453597	110	B5-8	0.513351
	LOC107447606	65	B14-5	LOC122268913	79	B14-3	0.506536
	LOC107447606	65	B14-5	LOC107440157	109	B5-6	0.512303
	LOC107447606	65	B14-5	LOC107453597	110	B5-8	0.587169
	LOC107447606	65	B14-5	LOC107439303	190	B5-5	0.509967
	LOC107451685	68	B6-4	LOC107437002	98	B2-2	0.517151
	LOC107444558	72	B5-1	LOC107447678	73	B5-2	0.526591
	LOC107444558	72	B5-1	LOC107440157	109	B5-6	0.581058
	LOC107444558	72	B5-1	LOC107453597	110	B5-8	0.631606
	LOC107444558	72	B5-1	LOC107436691	111	B5-4	0.581633
	LOC107444558	72	B5-1	LOC107438948	112	B14-6	0.538858
	LOC107444558	72	B5-1	LOC107439303	190	B5-5	0.525983
	LOC107451346	75	B31-4	LOC122268913	79	B14-3	0.50361
	LOC122268913	79	B14-3	LOC107453597	110	B5-8	0.550637
	LOC122268913	79	B14-3	LOC107439303	190	B5-5	0.549483
	LOC107437002	98	B2-2	LOC107451631	129	B21-2	0.563992
	LOC107440157	109	B5-6	LOC107453597	110	B5-8	0.645856
	LOC107440157	109	B5-6	LOC107439303	190	B5-5	0.635698
	LOC107453597	110	B5-8	LOC107436691	111	B5-4	0.566531
	LOC107453597	110	B5-8	LOC107439303	190	B5-5	0.619622
	LOC107448880	176	B13-3	LOC107443591	212	B13-1	0.671748
	LOC107436783	17	B6-3	LOC107438015	64	B14-4	-0.505638
	LOC107436783	17	B6-3	LOC107447606	65	B14-5	-0.522367
	LOC107436783	17	B6-3	LOC107440157	109	B5-6	-0.575575
	LOC107438015	64	B14-4	LOC107437002	98	B2-2	-0.510447
	LOC107438015	64	B14-4	LOC107451631	129	B21-2	-0.514036
	LOC107447606	65	B14-5	LOC107437002	98	B2-2	-0.506212
	LOC107447606	65	B14-5	LOC107451631	129	B21-2	-0.530916
	LOC107451685	68	B6-4	LOC107440157	109	B5-6	-0.573082
	LOC107451685	68	B6-4	LOC107453597	110	B5-8	-0.579029
	LOC122268913	79	B14-3	LOC107437002	98	B2-2	-0.513938
	LOC107440157	109	B5-6	LOC107451631	129	B21-2	-0.514847
	LOC107453597	110	B5-8	LOC107451631	129	B21-2	-0.593288
	LOC107451631	129	B21-2	LOC107439303	190	B5-5	-0.53449
Positions 35-40	LOC107444455	21	B11-4	LOC107451579	54	B5-3	0.504258
	LOC107440157	109	B5-6	LOC107439303	190	B5-5	0.510992
	LOC107453597	110	B5-8	LOC107436691	111	B5-4	0.503621
	LOC107448880	176	B13-3	LOC107443591	212	B13-1	0.634321
Positions 40-43	LOC107436783	17	B6-3	LOC107437002	98	B2-2	0.513049
	LOC107453771	32	B7-5	LOC107454167	33	B30-1	0.521269
	LOC107437305	34	B6-1	LOC107437002	98	B2-2	0.510285
	LOC107437305	34	B6-1	LOC107456088	116	B3-2	0.634842
	LOC107440570	175	B22-1	LOC107448880	176	B13-3	0.588897
	LOC107448880	176	B13-3	LOC107443591	212	B13-1	0.722173
	LOC107451660	31	B32-1	LOC107448645	74	B12-4	-0.539623
	LOC107451660	31	B32-1	LOC107443591	212	B13-1	-0.559698
	LOC107454167	33	B30-1	LOC107448880	176	B13-3	-0.516506
Positions 44-51	LOC107436783	17	B6-3	LOC107456088	116	B3-2	0.502322
	LOC107437305	34	B6-1	LOC107456088	116	B3-2	0.554442
	LOC107451579	54	B5-3	LOC107453597	110	B5-8	0.544698
	LOC107441868	85	B10-2	LOC107436465	182	B3-8	0.514571
	LOC107440157	109	B5-6	LOC107439303	190	B5-5	0.50976
	LOC107453597	110	B5-8	LOC107448079	179	B27-5	0.520397
	LOC107453597	110	B5-8	LOC107439303	190	B5-5	0.518406
	LOC107436691	111	B5-4	LOC107436465	182	B3-8	-0.551962
	LOC107443647	136	B27-1	LOC107436465	182	B3-8	-0.540525
Positions 51-58	LOC107451660	31	B32-1	LOC107453771	32	B7-5	0.53219
	LOC107451346	75	B31-4	LOC107447499	134	B18-1	0.633657
	LOC107455285	186	B8-1	LOC107445228	187	B8-4	0.505553
	LOC107436691	111	B5-4	LOC107450670	135	B18-2	-0.508971
Positions 59-72	LOC107452888	24	C28-4	LOC107451685	68	C7-7	0.539048
	LOC107452888	24	C28-4	LOC107451809	101	C28-5	0.5117
	LOC107452888	24	C28-4	LOC107451631	129	C8-3	0.532233
	LOC107452888	24	C28-4	LOC107450670	135	C7-11	0.505865
	LOC107452888	24	C28-4	LOC107452266	161	C28-3	0.562968
	LOC107437305	34	C8-1	LOC107450063	52	C7-6	0.53246
	LOC107437305	34	C8-1	LOC107451685	68	C7-7	0.635517
	LOC107437305	34	C8-1	LOC107451631	129	C8-3	0.604106
	LOC107437305	34	C8-1	LOC107447499	134	C7-9	0.513439
	LOC107437305	34	C8-1	LOC107450670	135	C7-11	0.653714
	LOC107437305	34	C8-1	LOC107452266	161	C28-3	0.544232
	LOC107450063	52	C7-6	LOC107451685	68	C7-7	0.548029
	LOC107450063	52	C7-6	LOC107451346	75	C7-5	0.502108
	LOC107450063	52	C7-6	LOC107447988	128	C14-1	0.535417
	LOC107450063	52	C7-6	LOC107451631	129	C8-3	0.535195
	LOC107450063	52	C7-6	LOC107450670	135	C7-11	0.5952
	LOC107450063	52	C7-6	LOC107452266	161	C28-3	0.569769
	LOC107451685	68	C7-7	LOC107451346	75	C7-5	0.643835
	LOC107451685	68	C7-7	LOC107451809	101	C28-5	0.622745
	LOC107451685	68	C7-7	LOC107447988	128	C14-1	0.558201
	LOC107451685	68	C7-7	LOC107451631	129	C8-3	0.608469
	LOC107451685	68	C7-7	LOC107447499	134	C7-9	0.598068
	LOC107451685	68	C7-7	LOC107450670	135	C7-11	0.718101
	LOC107451685	68	C7-7	LOC107452266	161	C28-3	0.66326
	LOC107444558	72	C26-5	LOC107436691	111	C6-2	0.509407
	LOC107447678	73	C26-6	LOC107436691	111	C6-2	0.546741
	LOC107448645	74	C10-4	LOC107447988	128	C14-1	0.532308
	LOC107448645	74	C10-4	LOC107443647	136	C10-1	0.519129
	LOC107451346	75	C7-5	LOC107447499	134	C7-9	0.681917
	LOC107451346	75	C7-5	LOC107450670	135	C7-11	0.615797
	LOC107440240	99	C19-3	LOC107438948	112	C6-1	0.505304
	LOC107451809	101	C28-5	LOC107451631	129	C8-3	0.540248
	LOC107451809	101	C28-5	LOC107455759	159	C28-6	0.533382
	LOC107451809	101	C28-5	LOC107452266	161	C28-3	0.638629
	LOC107453597	110	C6-4	LOC107436691	111	C6-2	0.672635
	LOC107453597	110	C6-4	LOC107438948	112	C6-1	0.588609
	LOC107453597	110	C6-4	LOC107439303	190	C6-3	0.692593
	LOC107453597	110	C6-4	LOC107449413	207	C26-1	0.523268
	LOC107436691	111	C6-2	LOC107438948	112	C6-1	0.544283
	LOC107436691	111	C6-2	LOC107444682	171	C26-7	0.511513
	LOC107436691	111	C6-2	LOC107454132	189	C29-1	0.520202
	LOC107436691	111	C6-2	LOC107439303	190	C6-3	0.614245
	LOC107438948	112	C6-1	LOC107454132	189	C29-1	0.558243
	LOC107438948	112	C6-1	LOC107439303	190	C6-3	0.586991
	LOC107438948	112	C6-1	LOC107449413	207	C26-1	0.571858
	LOC107447988	128	C14-1	LOC107444253	132	C7-2	0.513847
	LOC107447988	128	C14-1	LOC107443647	136	C10-1	0.52005
	LOC107447988	128	C14-1	LOC107452266	161	C28-3	0.659966
	LOC107451631	129	C8-3	LOC107444253	132	C7-2	0.516052
	LOC107451631	129	C8-3	LOC107450670	135	C7-11	0.543382
	LOC107451631	129	C8-3	LOC107452266	161	C28-3	0.637196
	LOC107451464	133	C14-2	LOC107452266	161	C28-3	0.513248
	LOC107447499	134	C7-9	LOC107450670	135	C7-11	0.634419
	LOC107450670	135	C7-11	LOC107452266	161	C28-3	0.633721
	LOC107456525	137	C16-3	LOC107445228	187	C16-2	0.633884
	LOC107456525	137	C16-3	LOC107447501	211	C11-6	0.512977
	LOC107448079	179	C16-1	LOC107445228	187	C16-2	0.531404
	LOC107448079	179	C16-1	LOC107447501	211	C11-6	0.586691
	LOC107450662	183	C26-8	LOC107439303	190	C6-3	0.503356
	LOC107445228	187	C16-2	LOC107447501	211	C11-6	0.58099
	LOC107454132	189	C29-1	LOC107439303	190	C6-3	0.536618
	LOC107454132	189	C29-1	LOC107449413	207	C26-1	0.515955
	LOC107439303	190	C6-3	LOC107447504	202	C4-2	0.554576
	LOC107439303	190	C6-3	LOC107449413	207	C26-1	0.575479
	LOC107443967	196	C1-12	LOC107437910	197	C1-8	0.616429
	LOC107447905	210	C4-12	LOC107447501	211	C11-6	0.57065
	LOC107452888	24	C28-4	LOC107436691	111	C6-2	-0.574058
	LOC107452888	24	C28-4	LOC107438948	112	C6-1	-0.514731
	LOC107452888	24	C28-4	LOC107439303	190	C6-3	-0.512854
	LOC107437305	34	C8-1	LOC107445228	187	C16-2	-0.526358
	LOC107437305	34	C8-1	LOC107438776	213	C11-2	-0.506956
	LOC107450063	52	C7-6	LOC107439303	190	C6-3	-0.57214
	LOC107450063	52	C7-6	LOC107447504	202	C4-2	-0.59819
	LOC107450063	52	C7-6	LOC107449413	207	C26-1	-0.519057
	LOC107451685	68	C7-7	LOC107453597	110	C6-4	-0.660704
	LOC107451685	68	C7-7	LOC107436691	111	C6-2	-0.658687
	LOC107451685	68	C7-7	LOC107456525	137	C16-3	-0.505898
	LOC107451685	68	C7-7	LOC107448079	179	C16-1	-0.547331
	LOC107451685	68	C7-7	LOC107445228	187	C16-2	-0.648891
	LOC107451685	68	C7-7	LOC107439303	190	C6-3	-0.593706
	LOC107451685	68	C7-7	LOC107449413	207	C26-1	-0.510083
	LOC107447678	73	C26-6	LOC107451809	101	C28-5	-0.512933
	LOC107448645	74	C10-4	LOC107439303	190	C6-3	-0.523295
	LOC107437002	98	C9-2	LOC107445228	187	C16-2	-0.545805
	LOC107451809	101	C28-5	LOC107453597	110	C6-4	-0.530973
	LOC107451809	101	C28-5	LOC107436691	111	C6-2	-0.601285
	LOC107451809	101	C28-5	LOC107438948	112	C6-1	-0.524285
	LOC107451809	101	C28-5	LOC107454132	189	C29-1	-0.516834
	LOC107451809	101	C28-5	LOC107439303	190	C6-3	-0.513949
	LOC107451809	101	C28-5	LOC107449413	207	C26-1	-0.509652
	LOC107453597	110	C6-4	LOC107447988	128	C14-1	-0.598129
	LOC107453597	110	C6-4	LOC107451631	129	C8-3	-0.503629
	LOC107453597	110	C6-4	LOC107450670	135	C7-11	-0.566809
	LOC107453597	110	C6-4	LOC107452266	161	C28-3	-0.663902
	LOC107436691	111	C6-2	LOC107447988	128	C14-1	-0.570758
	LOC107436691	111	C6-2	LOC107451631	129	C8-3	-0.50658
	LOC107436691	111	C6-2	LOC107452266	161	C28-3	-0.660372
	LOC107438948	112	C6-1	LOC107452266	161	C28-3	-0.597792
	LOC107447988	128	C14-1	LOC107454132	189	C29-1	-0.534748
	LOC107447988	128	C14-1	LOC107439303	190	C6-3	-0.677433
	LOC107447988	128	C14-1	LOC107447504	202	C4-2	-0.550215
	LOC107451631	129	C8-3	LOC107439303	190	C6-3	-0.52767
	LOC107444253	132	C7-2	LOC107439303	190	C6-3	-0.537633
	LOC107451464	133	C14-2	LOC107439303	190	C6-3	-0.562078
	LOC107450670	135	C7-11	LOC107445228	187	C16-2	-0.510273
	LOC107450670	135	C7-11	LOC107439303	190	C6-3	-0.547845
	LOC107450670	135	C7-11	LOC107447504	202	C4-2	-0.539009
	LOC107444504	140	C10-6	LOC107439303	190	C6-3	-0.558917
	LOC107452266	161	C28-3	LOC107444682	171	C26-7	-0.506928
	LOC107452266	161	C28-3	LOC107439303	190	C6-3	-0.655045
	LOC107452266	161	C28-3	LOC107447504	202	C4-2	-0.521416
	LOC107452266	161	C28-3	LOC107449413	207	C26-1	-0.538245
Positions 59-66	LOC107447678	73	C26-6	LOC107450632	123	C26-2	0.507164
	LOC107448645	74	C10-4	LOC107447988	128	C14-1	0.552476
	LOC107448645	74	C10-4	LOC107443647	136	C10-1	0.598991
	LOC107451346	75	C7-5	LOC107447499	134	C7-9	0.548069
	LOC107453260	97		LOC107450100	115	C11-4	0.543076
	LOC107453597	110	C6-4	LOC107439303	190	C6-3	0.529145
	LOC107438301	126	C14-9	LOC107453822	127	C28-1	0.500185
	LOC107447988	128	C14-1	LOC107443647	136	C10-1	0.50905
	LOC107447988	128	C14-1	LOC107452266	161	C28-3	0.533251
	LOC107443967	196	C1-12	LOC107437910	197	C1-8	0.681593
	LOC107443967	196	C1-12	LOC107447242	200	C1-6	0.50435
	LOC107437910	197	C1-8	LOC107452006	199	C25-3	0.554077
	LOC107437910	197	C1-8	LOC107447242	200	C1-6	0.514706
	LOC107452006	199	C25-3	LOC107447242	200	C1-6	0.522477
	LOC107453771	32	C18-3	LOC107438776	213	C11-2	-0.56523
	LOC107437305	34	C8-1	LOC107438776	213	C11-2	-0.534809
	LOC107451685	68	C7-7	LOC107440074	209	C2-4	-0.513789
	LOC107448645	74	C10-4	LOC107456088	116	C1-9	-0.543888
	LOC107448645	74	C10-4	LOC107439303	190	C6-3	-0.631055
	LOC107436691	111	C6-2	LOC107452266	161	C28-3	-0.521936
	LOC107438948	112	C6-1	LOC107452266	161	C28-3	-0.5431
	LOC107456088	116	C1-9	LOC107443647	136	C10-1	-0.545786
	LOC107456088	116	C1-9	LOC107444504	140	C10-6	-0.592705
	LOC107447988	128	C14-1	LOC107439303	190	C6-3	-0.556038
	LOC107443647	136	C10-1	LOC107439303	190	C6-3	-0.503425
	LOC107443647	136	C10-1	LOC107443967	196	C1-12	-0.531359
	LOC107447508	155	C4-3	LOC107452266	161	C28-3	-0.606277
Positions 66-72	LOC107453771	32	C18-3	LOC107454167	33	C26-9	0.649481
	LOC107436847	56	C8-2	LOC107436695	144	C4-5	0.542204
	LOC107437002	98	C9-2	LOC107456088	116	C1-9	0.519455
	LOC107440240	99	C19-3	LOC107448055	100	C20-2	0.535837
	LOC107451809	101	C28-5	LOC107455759	159	C28-6	0.595021
	LOC107456525	137	C16-3	LOC107445228	187	C16-2	0.532513
	LOC107448079	179	C16-1	LOC107447501	211	C11-6	0.523374
	LOC107445228	187	C16-2	LOC107447501	211	C11-6	0.512312
	LOC107457039	201	C11-5	LOC107447504	202	C4-2	0.524995
	LOC107447905	210	C4-12	LOC107447501	211	C11-6	0.56057
	LOC107445428	25	C9-1	LOC107447504	202	C4-2	-0.500144
	LOC107451660	31	C20-5	LOC107448880	176	C15-1	-0.512982
	LOC107453771	32	C18-3	LOC107448880	176	C15-1	-0.521431
	LOC107447606	65	C19-1	LOC107457317	188	C27-3	-0.502821
	LOC107456088	116	C1-9	LOC107445228	187	C16-2	-0.573485
Positions 72-80	LOC107452888	24	C28-4	LOC107452266	161	C28-3	0.674611
	LOC107452888	24	C28-4	LOC107443967	196	C1-12	0.502951
	LOC107451660	31	C20-5	LOC107453771	32	C18-3	0.524356
	LOC107456088	116	C1-9	LOC107452266	161	C28-3	0.507361
	LOC107456088	116	C1-9	LOC107443967	196	C1-12	0.707257
	LOC107456088	116	C1-9	LOC107437910	197	C1-8	0.683395
	LOC107456525	137	C16-3	LOC107445228	187	C16-2	0.56578
	LOC107452883	156	C2-1	LOC107452266	161	C28-3	0.604566
	LOC107452883	156	C2-1	LOC107443967	196	C1-12	0.578628
	LOC107452266	161	C28-3	LOC107443967	196	C1-12	0.628437
	LOC107448880	176	C15-1	LOC107450161	178	C15-9	0.508597
	LOC107453612	194	C2-10	LOC107442497	195	C24-4	0.588397
	LOC107442497	195	C24-4	LOC107446521	206	C24-5	0.580856
	LOC107443967	196	C1-12	LOC107437910	197	C1-8	0.625137
	LOC107456525	137	C16-3	LOC107443967	196	C1-12	-0.5643
Positions 72-77	LOC107451660	31	C20-5	LOC107453771	32	C18-3	0.598677
	LOC107456088	116	C1-9	LOC107443967	196	C1-12	0.668837
	LOC107456088	116	C1-9	LOC107437910	197	C1-8	0.708861
	LOC107450632	123	C26-2	LOC107456525	137	C16-3	0.548433
	LOC107450632	123	C26-2	LOC107445228	187	C16-2	0.632323
	LOC107456525	137	C16-3	LOC107445228	187	C16-2	0.599969
	LOC107452266	161	C28-3	LOC107443967	196	C1-12	0.633005
	LOC107441150	173	C15-2	LOC107448880	176	C15-1	0.564428
	LOC107448880	176	C15-1	LOC107450161	178	C15-9	0.538917
	LOC107453612	194	C2-10	LOC107442497	195	C24-4	0.611467
	LOC107453612	194	C2-10	LOC107446521	206	C24-5	0.53302
	LOC107442497	195	C24-4	LOC107446521	206	C24-5	0.571173
	LOC107443967	196	C1-12	LOC107437910	197	C1-8	0.607494
	LOC107453771	32	C18-3	LOC107448880	176	C15-1	-0.511702
Positions 77-80	LOC107456770	11	C10-3	LOC107450100	115	C11-4	0.500793
	LOC107438261	107	C4-9	LOC110283236	108	C4-4	0.518931
	LOC107450100	115	C11-4	LOC107438776	213	C11-2	0.507312
	LOC107456088	116	C1-9	LOC107443967	196	C1-12	0.641067
	LOC107456088	116	C1-9	LOC107437910	197	C1-8	0.507051
	LOC107447988	128	C14-1	LOC107456427	208	C15-8	0.599815
	LOC107451464	133	C14-2	LOC107456427	208	C15-8	0.515865
	LOC107456525	137	C16-3	LOC107445228	187	C16-2	0.503467
	LOC107452883	156	C2-1	LOC107452266	161	C28-3	0.505837
	LOC107452883	156	C2-1	LOC107443967	196	C1-12	0.634342
	LOC107436465	182	C4-11	LOC107443967	196	C1-12	0.542719
	LOC107453612	194	C2-10	LOC107442497	195	C24-4	0.588304
	LOC107442497	195	C24-4	LOC107443591	212	C11-3	0.530344
	LOC107443967	196	C1-12	LOC107437910	197	C1-8	0.575601
	LOC107453771	32	C18-3	LOC107443591	212	C11-3	-0.578868
	LOC107456525	137	C16-3	LOC107443967	196	C1-12	-0.64099
	LOC107445228	187	C16-2	LOC107443967	196	C1-12	-0.507801
*Numbers corresponding to the gene order in fig. S16.
*Gene groups and gene IDs shown in Fig. 8b, e, f, figs. S13-15, and Table S17
