# Supplementary material for: Genome-wide quantitative dissection of an arthropod segmented body plan at single-cell resolution
Source: Commun Biol. 2025 Jun 11;8:913. doi: 10.1038/s42003-025-08335-x (PMC12159194; doi:10.1038/s42003-025-08335-x)
Supplement: Supplementary file 18 — Supplementary Data 16 [file 42003_2025_8335_MOESM18_ESM.xlsx]

## Sheet: DataS16
Data S16. List of genes excluded from the hierarchical clustering analysis of the stage-7_nucleus data.
LOC107436120
LOC107436134
LOC107436138
LOC107436140
LOC107436147
LOC107436183
LOC107436213
LOC107436235
LOC107436254
LOC107436317
LOC107436339
LOC107436363
LOC107436417
LOC107436449
LOC107436506
LOC107436527
LOC107436531
LOC107436555
LOC107436556
LOC107436564
LOC107436604
LOC107436674
LOC107436743
LOC107436747
LOC107436813
LOC107436902
LOC107436922
LOC107436931
LOC107436973
LOC107437017
LOC107437085
LOC107437090
LOC107437109
LOC107437116
LOC107437135
LOC107437136
LOC107437229
LOC107437240
LOC107437254
LOC107437302
LOC107437317
LOC107437320
LOC107437382
LOC107437520
LOC107437544
LOC107437551
LOC107437566
LOC107437584
LOC107437597
LOC107437632
LOC107437653
LOC107437677
LOC107437696
LOC107437705
LOC107437763
LOC107437764
LOC107437843
LOC107437869
LOC107437874
LOC107437879
LOC107437880
LOC107437961
LOC107437996
LOC107438042
LOC107438094
LOC107438212
LOC107438217
LOC107438327
LOC107438375
LOC107438382
LOC107438388
LOC107438407
LOC107438408
LOC107438433
LOC107438434
LOC107438494
LOC107438510
LOC107438532
LOC107438613
LOC107438632
LOC107438665
LOC107438666
LOC107438673
LOC107438938
LOC107439024
LOC107439092
LOC107439111
LOC107439193
LOC107439249
LOC107439274
LOC107439307
LOC107439315
LOC107439329
LOC107439331
LOC107439407
LOC107439448
LOC107439481
LOC107439497
LOC107439531
LOC107439554
LOC107439567
LOC107439680
LOC107439737
LOC107439761
LOC107439847
LOC107439861
LOC107439905
LOC107439942
LOC107439944
LOC107439953
LOC107439954
LOC107440002
LOC107440040
LOC107440045
LOC107440057
LOC107440115
LOC107440197
LOC107440210
LOC107440213
LOC107440237
LOC107440276
LOC107440319
LOC107440332
LOC107440350
LOC107440351
LOC107440374
LOC107440392
LOC107440396
LOC107440423
LOC107440504
LOC107440514
LOC107440569
LOC107440585
LOC107440630
LOC107440633
LOC107440636
LOC107440680
LOC107440736
LOC107440743
LOC107440816
LOC107440826
LOC107440870
LOC107440932
LOC107440962
LOC107441013
LOC107441021
LOC107441050
LOC107441065
LOC107441117
LOC107441134
LOC107441141
LOC107441160
LOC107441166
LOC107441185
LOC107441190
LOC107441204
LOC107441215
LOC107441217
LOC107441222
LOC107441224
LOC107441257
LOC107441263
LOC107441336
LOC107441384
LOC107441398
LOC107441400
LOC107441432
LOC107441482
LOC107441489
LOC107441506
LOC107441542
LOC107441562
LOC107441587
LOC107441588
LOC107441608
LOC107441650
LOC107441652
LOC107441720
LOC107441730
LOC107441748
LOC107441786
LOC107441791
LOC107441795
LOC107441800
LOC107441805
LOC107441945
LOC107441972
LOC107442054
LOC107442090
LOC107442210
LOC107442285
LOC107442301
LOC107442302
LOC107442308
LOC107442321
LOC107442351
LOC107442373
LOC107442380
LOC107442550
LOC107442581
LOC107442662
LOC107442681
LOC107442752
LOC107442810
LOC107442814
LOC107442833
LOC107442834
LOC107442922
LOC107443009
LOC107443031
LOC107443059
LOC107443090
LOC107443101
LOC107443108
LOC107443118
LOC107443125
LOC107443176
LOC107443189
LOC107443199
LOC107443224
LOC107443237
LOC107443283
LOC107443426
LOC107443557
LOC107443575
LOC107443607
LOC107443636
LOC107443698
LOC107443776
LOC107443796
LOC107443934
LOC107443976
LOC107443978
LOC107443987
LOC107444005
LOC107444024
LOC107444030
LOC107444033
LOC107444080
LOC107444110
LOC107444147
LOC107444158
LOC107444196
LOC107444244
LOC107444267
LOC107444270
LOC107444281
LOC107444289
LOC107444299
LOC107444304
LOC107444328
LOC107444398
LOC107444412
LOC107444424
LOC107444436
LOC107444453
LOC107444480
LOC107444484
LOC107444503
LOC107444542
LOC107444563
LOC107444600
LOC107444611
LOC107444719
LOC107444771
LOC107444799
LOC107444820
LOC107444826
LOC107444827
LOC107444850
LOC107444851
LOC107444874
LOC107444875
LOC107444961
LOC107444967
LOC107444968
LOC107445003
LOC107445073
LOC107445146
LOC107445243
LOC107445286
LOC107445299
LOC107445315
LOC107445349
LOC107445399
LOC107445458
LOC107445460
LOC107445465
LOC107445496
LOC107445578
LOC107445620
LOC107445653
LOC107445701
LOC107445708
LOC107445762
LOC107445808
LOC107445842
LOC107445844
LOC107445849
LOC107445862
LOC107445878
LOC107445903
LOC107445950
LOC107445975
LOC107446140
LOC107446186
LOC107446213
LOC107446221
LOC107446323
LOC107446382
LOC107446421
LOC107446513
LOC107446539
LOC107446540
LOC107446547
LOC107446554
LOC107446616
LOC107446643
LOC107446725
LOC107446830
LOC107446847
LOC107446849
LOC107446911
LOC107446970
LOC107446978
LOC107447056
LOC107447090
LOC107447100
LOC107447111
LOC107447133
LOC107447139
LOC107447222
LOC107447225
LOC107447231
LOC107447253
LOC107447276
LOC107447340
LOC107447349
LOC107447387
LOC107447437
LOC107447558
LOC107447789
LOC107447801
LOC107447802
LOC107447822
LOC107447853
LOC107447898
LOC107447941
LOC107448011
LOC107448023
LOC107448081
LOC107448083
LOC107448119
LOC107448171
LOC107448172
LOC107448218
LOC107448269
LOC107448305
LOC107448315
LOC107448348
LOC107448349
LOC107448351
LOC107448352
LOC107448444
LOC107448459
LOC107448503
LOC107448511
LOC107448535
LOC107448543
LOC107448617
LOC107448635
LOC107448742
LOC107448787
LOC107448838
LOC107448848
LOC107448946
LOC107449001
LOC107449029
LOC107449055
LOC107449059
LOC107449073
LOC107449163
LOC107449174
LOC107449197
LOC107449199
LOC107449235
LOC107449238
LOC107449268
LOC107449302
LOC107449324
LOC107449377
LOC107449436
LOC107449475
LOC107449485
LOC107449555
LOC107449642
LOC107449653
LOC107449684
LOC107449696
LOC107449728
LOC107449764
LOC107449775
LOC107449792
LOC107449801
LOC107449827
LOC107449850
LOC107449859
LOC107449864
LOC107449909
LOC107449911
LOC107449933
LOC107450036
LOC107450050
LOC107450160
LOC107450170
LOC107450180
LOC107450193
LOC107450202
LOC107450205
LOC107450317
LOC107450319
LOC107450332
LOC107450364
LOC107450400
LOC107450445
LOC107450458
LOC107450470
LOC107450494
LOC107450532
LOC107450569
LOC107450579
LOC107450653
LOC107450664
LOC107450705
LOC107450722
LOC107450805
LOC107450808
LOC107450904
LOC107450985
LOC107451001
LOC107451095
LOC107451103
LOC107451225
LOC107451259
LOC107451290
LOC107451359
LOC107451395
LOC107451446
LOC107451515
LOC107451529
LOC107451558
LOC107451636
LOC107451740
LOC107451812
LOC107451826
LOC107451998
LOC107452015
LOC107452020
LOC107452025
LOC107452061
LOC107452065
LOC107452104
LOC107452138
LOC107452260
LOC107452262
LOC107452311
LOC107452337
LOC107452357
LOC107452373
LOC107452520
LOC107452527
LOC107452618
LOC107452624
LOC107452668
LOC107452673
LOC107452675
LOC107452676
LOC107452811
LOC107452842
LOC107452864
LOC107452867
LOC107452907
LOC107452955
LOC107452961
LOC107452986
LOC107452991
LOC107453012
LOC107453033
LOC107453073
LOC107453112
LOC107453130
LOC107453209
LOC107453232
LOC107453236
LOC107453240
LOC107453255
LOC107453267
LOC107453325
LOC107453349
LOC107453379
LOC107453391
LOC107453392
LOC107453427
LOC107453439
LOC107453558
LOC107453575
LOC107453613
LOC107453629
LOC107453646
LOC107453907
LOC107453912
LOC107453942
LOC107454004
LOC107454068
LOC107454126
LOC107454127
LOC107454222
LOC107454293
LOC107454327
LOC107454351
LOC107454373
LOC107454379
LOC107454407
LOC107454436
LOC107454437
LOC107454438
LOC107454487
LOC107454541
LOC107454561
LOC107454562
LOC107454636
LOC107454638
LOC107454647
LOC107454661
LOC107454752
LOC107454772
LOC107454775
LOC107454789
LOC107454847
LOC107454880
LOC107454885
LOC107454928
LOC107454955
LOC107455029
LOC107455030
LOC107455033
LOC107455074
LOC107455171
LOC107455305
LOC107455339
LOC107455495
LOC107455521
LOC107455578
LOC107455632
LOC107455640
LOC107455642
LOC107455646
LOC107455650
LOC107455726
LOC107455836
LOC107455924
LOC107455952
LOC107455989
LOC107456032
LOC107456037
LOC107456039
LOC107456041
LOC107456117
LOC107456132
LOC107456150
LOC107456181
LOC107456182
LOC107456243
LOC107456263
LOC107456321
LOC107456457
LOC107456515
LOC107456520
LOC107456546
LOC107456608
LOC107456709
LOC107456747
LOC107456844
LOC107456910
LOC107457004
LOC107457094
LOC107457104
LOC107457113
LOC107457138
LOC107457156
LOC107457162
LOC107457222
LOC107457311
LOC107457478
LOC110281895
LOC110281983
LOC110282017
LOC110282122
LOC110282125
LOC110282128
LOC110282168
LOC110282210
LOC110282214
LOC110282215
LOC110282232
LOC110282268
LOC110282339
LOC110282460
LOC110282662
LOC110282990
LOC110283004
LOC110283118
LOC110283128
LOC110283503
LOC110283572
LOC122268221
LOC122268244
LOC122268272
LOC122268278
LOC122268285
LOC122268339
LOC122268345
LOC122268359
LOC122268380
LOC122268469
LOC122268490
LOC122268498
LOC122268549
LOC122268588
LOC122268606
LOC122268608
LOC122268615
LOC122268622
LOC122268633
LOC122268640
LOC122268649
LOC122268682
LOC122268706
LOC122268710
LOC122268761
LOC122268789
LOC122268793
LOC122268797
LOC122268805
LOC122268813
LOC122268818
LOC122268832
LOC122268837
LOC122268856
LOC122268871
LOC122268891
LOC122268905
LOC122268953
LOC122268975
LOC122268999
LOC122269025
LOC122269032
LOC122269035
LOC122269041
LOC122269094
LOC122269114
LOC122269126
LOC122269139
LOC122269192
LOC122269205
LOC122269238
LOC122269246
LOC122269255
LOC122269278
LOC122269296
LOC122269297
LOC122269351
LOC122269356
LOC122269383
LOC122269384
LOC122269437
LOC122269476
LOC122269486
LOC122269521
LOC122269535
LOC122269546
LOC122269568
LOC122269613
LOC122269625
LOC122269645
LOC122269658
LOC122269663
LOC122269695
LOC122269697
LOC122269728
LOC122269745
LOC122269753
LOC122269756
LOC122269760
LOC122269762
LOC122269800
LOC122269803
LOC122269805
LOC122269809
LOC122269824
LOC122269827
LOC122269835
LOC122269838
LOC122269851
LOC122269859
LOC122269873
LOC122269882
LOC122269885
LOC122269886
LOC122269897
LOC122269934
LOC122269939
LOC122269948
LOC122269998
LOC122270004
LOC122270007
LOC122270017
LOC122270018
LOC122270026
LOC122270033
LOC122270050
LOC122270052
LOC122270062
LOC122270071
LOC122270081
LOC122270106
LOC122270113
LOC122270121
LOC122270151
LOC122270161
LOC122270200
LOC122270205
LOC122270270
LOC122270283
LOC122270295
LOC122270308
LOC122270309
LOC122270336
LOC122270349
LOC122270374
LOC122270385
LOC122270390
LOC122270411
LOC122270427
LOC122270452
LOC122270493
LOC122270495
LOC122270496
LOC122270508
LOC122270517
LOC122270543
LOC122270566
LOC122270590
LOC122270645
LOC122270731
LOC122270746
LOC122270751
LOC122270790
LOC122270795
LOC122270823
LOC122270832
LOC122270843
LOC122270865
LOC122270908
LOC122270974
LOC122270988
LOC122270996
LOC122271004
LOC122271061
LOC122271079
LOC122271086
LOC122271096
LOC122271159
LOC122271169
LOC122271175
LOC122271207
LOC122271216
LOC122271221
LOC122271233
LOC122271244
LOC122271257
LOC122271292
LOC122271334
LOC122271343
LOC122271372
LOC122271373
LOC122271431
LOC122271434
LOC122271441
LOC122271445
LOC122271451
LOC122271482
LOC122271493
LOC122271528
LOC122271533
LOC122271542
LOC122271544
LOC122271569
LOC122271573
LOC122271574
LOC122271612
LOC122271623
LOC122271638
LOC122271666
LOC122271679
LOC122271691
LOC122271699
LOC122271700
LOC122271758
LOC122271767
LOC122271786
LOC122271800
LOC122271808
LOC122271813
LOC122271829
LOC122271830
LOC122271838
LOC122271844
LOC122271845
LOC122271851
LOC122271858
LOC122271861
LOC122271863
LOC122271885
LOC122271890
LOC122271948
LOC122272006
LOC122272018
LOC122272029
LOC122272049
LOC122272051
LOC122272149
LOC122272158
LOC122272163
LOC122272178
LOC122272208
LOC122272240
LOC122272252
LOC122272258
LOC122272274
LOC122272284
LOC122272288
LOC122272333
LOC122272335
LOC122272342
LOC122272344
LOC122272354
LOC122272357
LOC122272378
LOC122272398
LOC122272405
LOC122272423
LOC122272453
LOC122272460
LOC122272474
LOC122272530
LOC122272557
LOC122272575
LOC122272581
LOC122272629
LOC122272634
LOC122272658
LOC122272685
LOC122272703
LOC122272727
LOC122272752
LOC122272770
LOC122272772
LOC122272783
LOC122272785
LOC122272809
LOC122272824
LOC122272831
LOC122272846
LOC122272859
LOC122272875
LOC122272882
LOC122272918
LOC122272966
LOC122272981
LOC122272989
LOC122272996
LOC122273001
LOC122273002
LOC122273026
LOC122273028
LOC122273054
LOC122273070
LOC122273076
LOC122273095
LOC122273105
LOC122273111
LOC122273123
LOC122273143
LOC122273150
LOC122273180
LOC122273248
LOC122273277
LOC122273279
LOC122273283
LOC122273315
LOC122273323
LOC122273358
LOC122273398
LOC122273422
LOC122273429
LOC122273436
LOC122273445
LOC122273462
LOC122273532
LOC122273541
LOC122273542
LOC122273562
LOC122273629
LOC122273635
LOC122273637
LOC122273655
LOC122273662
LOC122273708
LOC122273737
LOC122273795
LOC122273798
LOC122273799
LOC122273823
LOC122273834
LOC122273850
LOC122273859
LOC122273860
LOC122273886
LOC122273931
LOC122273934
LOC122273960
LOC122273965
LOC122273972
LOC122273977
LOC122274010
LOC122274078
LOC122274103
Trnaf.gaa-9
Trnag.gcc-10
Trnag.gcc-34
Trnak.uuu-9
Trnas.gcu-19
Trnas.uga-9
Trnastop.uca-3
Trnaw.cca-2
