# Supplementary material for: Genome-wide quantitative dissection of an arthropod segmented body plan at single-cell resolution
Source: Commun Biol. 2025 Jun 11;8:913. doi: 10.1038/s42003-025-08335-x (PMC12159194; doi:10.1038/s42003-025-08335-x)
Supplement: Supplementary file 19 — Supplementary Data 17 [file 42003_2025_8335_MOESM19_ESM.xlsx]

## Sheet: DataS17
Data S17. List of genes excluded from the hierarchical clustering analysis of the late stage-5_nucleus data.
LOC107436079
LOC107436098
LOC107436116
LOC107436134
LOC107436140
LOC107436145
LOC107436217
LOC107436249
LOC107436254
LOC107436272
LOC107436307
LOC107436361
LOC107436363
LOC107436369
LOC107436373
LOC107436451
LOC107436500
LOC107436510
LOC107436513
LOC107436521
LOC107436655
LOC107436674
LOC107436696
LOC107436705
LOC107436755
LOC107436826
LOC107436828
LOC107436831
LOC107436865
LOC107436914
LOC107436931
LOC107436934
LOC107436948
LOC107436973
LOC107437016
LOC107437059
LOC107437117
LOC107437142
LOC107437185
LOC107437189
LOC107437206
LOC107437229
LOC107437254
LOC107437264
LOC107437375
LOC107437378
LOC107437385
LOC107437393
LOC107437424
LOC107437518
LOC107437534
LOC107437565
LOC107437566
LOC107437572
LOC107437582
LOC107437586
LOC107437597
LOC107437600
LOC107437625
LOC107437670
LOC107437677
LOC107437684
LOC107437689
LOC107437766
LOC107437768
LOC107437871
LOC107437883
LOC107438035
LOC107438050
LOC107438118
LOC107438130
LOC107438148
LOC107438156
LOC107438171
LOC107438174
LOC107438175
LOC107438200
LOC107438208
LOC107438245
LOC107438299
LOC107438375
LOC107438388
LOC107438401
LOC107438422
LOC107438429
LOC107438430
LOC107438442
LOC107438458
LOC107438460
LOC107438468
LOC107438496
LOC107438507
LOC107438510
LOC107438527
LOC107438555
LOC107438596
LOC107438600
LOC107438630
LOC107438666
LOC107438668
LOC107438670
LOC107438675
LOC107438808
LOC107438820
LOC107438911
LOC107438920
LOC107438938
LOC107438963
LOC107439037
LOC107439054
LOC107439081
LOC107439129
LOC107439131
LOC107439136
LOC107439214
LOC107439232
LOC107439235
LOC107439250
LOC107439274
LOC107439286
LOC107439316
LOC107439442
LOC107439444
LOC107439446
LOC107439457
LOC107439483
LOC107439508
LOC107439553
LOC107439567
LOC107439615
LOC107439627
LOC107439663
LOC107439685
LOC107439691
LOC107439735
LOC107439891
LOC107439929
LOC107439942
LOC107439943
LOC107439994
LOC107440009
LOC107440042
LOC107440058
LOC107440076
LOC107440085
LOC107440095
LOC107440210
LOC107440213
LOC107440281
LOC107440292
LOC107440319
LOC107440327
LOC107440333
LOC107440371
LOC107440374
LOC107440402
LOC107440531
LOC107440538
LOC107440602
LOC107440606
LOC107440629
LOC107440633
LOC107440634
LOC107440657
LOC107440720
LOC107440734
LOC107440743
LOC107440795
LOC107440799
LOC107440816
LOC107440860
LOC107440886
LOC107440932
LOC107440937
LOC107440955
LOC107440969
LOC107440993
LOC107441021
LOC107441057
LOC107441070
LOC107441104
LOC107441121
LOC107441160
LOC107441185
LOC107441204
LOC107441217
LOC107441220
LOC107441222
LOC107441224
LOC107441293
LOC107441389
LOC107441396
LOC107441427
LOC107441471
LOC107441486
LOC107441503
LOC107441506
LOC107441546
LOC107441634
LOC107441723
LOC107441746
LOC107441754
LOC107441796
LOC107441853
LOC107441885
LOC107441897
LOC107442010
LOC107442012
LOC107442030
LOC107442042
LOC107442087
LOC107442098
LOC107442158
LOC107442175
LOC107442243
LOC107442301
LOC107442331
LOC107442336
LOC107442338
LOC107442341
LOC107442342
LOC107442345
LOC107442351
LOC107442426
LOC107442572
LOC107442581
LOC107442597
LOC107442647
LOC107442651
LOC107442662
LOC107442680
LOC107442703
LOC107442741
LOC107442748
LOC107442790
LOC107442838
LOC107442840
LOC107443009
LOC107443095
LOC107443149
LOC107443189
LOC107443210
LOC107443217
LOC107443222
LOC107443237
LOC107443277
LOC107443279
LOC107443281
LOC107443293
LOC107443346
LOC107443404
LOC107443424
LOC107443443
LOC107443557
LOC107443595
LOC107443841
LOC107443865
LOC107443913
LOC107443933
LOC107443934
LOC107443943
LOC107443944
LOC107443976
LOC107443987
LOC107443998
LOC107444019
LOC107444030
LOC107444034
LOC107444037
LOC107444054
LOC107444090
LOC107444101
LOC107444153
LOC107444164
LOC107444177
LOC107444244
LOC107444252
LOC107444269
LOC107444270
LOC107444287
LOC107444310
LOC107444351
LOC107444396
LOC107444414
LOC107444457
LOC107444533
LOC107444544
LOC107444635
LOC107444647
LOC107444658
LOC107444667
LOC107444670
LOC107444681
LOC107444715
LOC107444764
LOC107444775
LOC107444799
LOC107444820
LOC107444826
LOC107444828
LOC107444854
LOC107444873
LOC107444903
LOC107444912
LOC107444913
LOC107444935
LOC107445003
LOC107445040
LOC107445044
LOC107445097
LOC107445103
LOC107445111
LOC107445123
LOC107445135
LOC107445173
LOC107445174
LOC107445229
LOC107445259
LOC107445273
LOC107445299
LOC107445312
LOC107445371
LOC107445373
LOC107445406
LOC107445427
LOC107445458
LOC107445476
LOC107445505
LOC107445542
LOC107445613
LOC107445620
LOC107445685
LOC107445712
LOC107445724
LOC107445755
LOC107445774
LOC107445777
LOC107445903
LOC107445970
LOC107445971
LOC107445997
LOC107446038
LOC107446052
LOC107446057
LOC107446099
LOC107446140
LOC107446152
LOC107446158
LOC107446178
LOC107446186
LOC107446197
LOC107446202
LOC107446232
LOC107446240
LOC107446322
LOC107446330
LOC107446331
LOC107446380
LOC107446397
LOC107446475
LOC107446541
LOC107446554
LOC107446591
LOC107446608
LOC107446645
LOC107446666
LOC107446681
LOC107446693
LOC107446694
LOC107446717
LOC107446725
LOC107446760
LOC107446778
LOC107446799
LOC107446843
LOC107446849
LOC107446862
LOC107446904
LOC107446931
LOC107446940
LOC107446943
LOC107446964
LOC107446978
LOC107447010
LOC107447046
LOC107447049
LOC107447053
LOC107447055
LOC107447056
LOC107447058
LOC107447110
LOC107447113
LOC107447117
LOC107447138
LOC107447280
LOC107447333
LOC107447349
LOC107447351
LOC107447364
LOC107447387
LOC107447397
LOC107447407
LOC107447438
LOC107447457
LOC107447477
LOC107447558
LOC107447582
LOC107447624
LOC107447657
LOC107447682
LOC107447791
LOC107447797
LOC107447800
LOC107447819
LOC107447839
LOC107447843
LOC107447853
LOC107447885
LOC107447903
LOC107447985
LOC107447990
LOC107448004
LOC107448096
LOC107448101
LOC107448108
LOC107448119
LOC107448155
LOC107448177
LOC107448184
LOC107448188
LOC107448228
LOC107448267
LOC107448284
LOC107448290
LOC107448348
LOC107448350
LOC107448352
LOC107448374
LOC107448378
LOC107448417
LOC107448418
LOC107448438
LOC107448473
LOC107448501
LOC107448503
LOC107448535
LOC107448544
LOC107448548
LOC107448554
LOC107448570
LOC107448635
LOC107448639
LOC107448751
LOC107448756
LOC107448790
LOC107448879
LOC107448993
LOC107449036
LOC107449049
LOC107449055
LOC107449066
LOC107449068
LOC107449163
LOC107449199
LOC107449215
LOC107449223
LOC107449229
LOC107449235
LOC107449244
LOC107449245
LOC107449268
LOC107449302
LOC107449317
LOC107449324
LOC107449347
LOC107449361
LOC107449393
LOC107449429
LOC107449474
LOC107449518
LOC107449550
LOC107449554
LOC107449576
LOC107449601
LOC107449634
LOC107449641
LOC107449689
LOC107449693
LOC107449720
LOC107449728
LOC107449775
LOC107449827
LOC107449888
LOC107449978
LOC107449994
LOC107450005
LOC107450036
LOC107450073
LOC107450116
LOC107450160
LOC107450183
LOC107450189
LOC107450195
LOC107450265
LOC107450285
LOC107450316
LOC107450319
LOC107450378
LOC107450400
LOC107450418
LOC107450435
LOC107450443
LOC107450453
LOC107450511
LOC107450512
LOC107450539
LOC107450548
LOC107450557
LOC107450562
LOC107450573
LOC107450618
LOC107450619
LOC107450622
LOC107450626
LOC107450642
LOC107450646
LOC107450707
LOC107450719
LOC107450724
LOC107450727
LOC107450736
LOC107450814
LOC107450818
LOC107450849
LOC107450940
LOC107450965
LOC107450988
LOC107451002
LOC107451022
LOC107451038
LOC107451047
LOC107451053
LOC107451059
LOC107451168
LOC107451234
LOC107451271
LOC107451305
LOC107451365
LOC107451504
LOC107451526
LOC107451529
LOC107451533
LOC107451546
LOC107451555
LOC107451558
LOC107451650
LOC107451657
LOC107451742
LOC107451751
LOC107451812
LOC107451920
LOC107451952
LOC107452063
LOC107452126
LOC107452151
LOC107452196
LOC107452260
LOC107452278
LOC107452301
LOC107452305
LOC107452308
LOC107452409
LOC107452466
LOC107452473
LOC107452527
LOC107452638
LOC107452641
LOC107452669
LOC107452672
LOC107452716
LOC107452743
LOC107452745
LOC107452767
LOC107452792
LOC107452955
LOC107452982
LOC107452996
LOC107453012
LOC107453039
LOC107453070
LOC107453114
LOC107453155
LOC107453218
LOC107453238
LOC107453262
LOC107453325
LOC107453330
LOC107453390
LOC107453391
LOC107453401
LOC107453439
LOC107453520
LOC107453588
LOC107453590
LOC107453591
LOC107453610
LOC107453718
LOC107453745
LOC107453769
LOC107453870
LOC107453897
LOC107453955
LOC107453972
LOC107453989
LOC107454003
LOC107454047
LOC107454078
LOC107454079
LOC107454113
LOC107454118
LOC107454134
LOC107454166
LOC107454239
LOC107454248
LOC107454257
LOC107454440
LOC107454446
LOC107454469
LOC107454537
LOC107454561
LOC107454594
LOC107454605
LOC107454620
LOC107454635
LOC107454636
LOC107454675
LOC107454789
LOC107454792
LOC107454808
LOC107454832
LOC107454838
LOC107454889
LOC107454960
LOC107455024
LOC107455030
LOC107455039
LOC107455043
LOC107455109
LOC107455111
LOC107455144
LOC107455146
LOC107455228
LOC107455233
LOC107455243
LOC107455395
LOC107455415
LOC107455421
LOC107455424
LOC107455464
LOC107455498
LOC107455499
LOC107455503
LOC107455542
LOC107455565
LOC107455588
LOC107455633
LOC107455635
LOC107455646
LOC107455648
LOC107455664
LOC107455715
LOC107455717
LOC107455738
LOC107455756
LOC107455838
LOC107455888
LOC107455903
LOC107455947
LOC107455989
LOC107456028
LOC107456034
LOC107456039
LOC107456156
LOC107456159
LOC107456166
LOC107456170
LOC107456181
LOC107456221
LOC107456243
LOC107456245
LOC107456282
LOC107456321
LOC107456452
LOC107456467
LOC107456478
LOC107456493
LOC107456496
LOC107456559
LOC107456572
LOC107456580
LOC107456590
LOC107456640
LOC107456660
LOC107456672
LOC107456711
LOC107456747
LOC107456779
LOC107456826
LOC107456845
LOC107456974
LOC107457018
LOC107457023
LOC107457034
LOC107457076
LOC107457095
LOC107457138
LOC107457156
LOC107457172
LOC107457232
LOC107457243
LOC107457345
LOC107457350
LOC107457353
LOC107457391
LOC107457395
LOC107457418
LOC107457453
LOC107457477
LOC107457478
LOC107457530
LOC110281956
LOC110282024
LOC110282087
LOC110282125
LOC110282128
LOC110282200
LOC110282202
LOC110282343
LOC110282493
LOC110282658
LOC110282720
LOC110282727
LOC110282728
LOC110282870
LOC110282892
LOC110282974
LOC110282990
LOC110283039
LOC110283118
LOC110283127
LOC110283155
LOC110283178
LOC110283234
LOC110283326
LOC110283572
LOC122268208
LOC122268220
LOC122268221
LOC122268229
LOC122268266
LOC122268296
LOC122268305
LOC122268308
LOC122268327
LOC122268331
LOC122268354
LOC122268378
LOC122268380
LOC122268413
LOC122268424
LOC122268430
LOC122268435
LOC122268456
LOC122268471
LOC122268489
LOC122268490
LOC122268494
LOC122268549
LOC122268557
LOC122268572
LOC122268573
LOC122268588
LOC122268591
LOC122268600
LOC122268601
LOC122268606
LOC122268626
LOC122268633
LOC122268674
LOC122268711
LOC122268722
LOC122268729
LOC122268747
LOC122268752
LOC122268753
LOC122268780
LOC122268796
LOC122268802
LOC122268817
LOC122268843
LOC122268845
LOC122268859
LOC122268881
LOC122268909
LOC122268911
LOC122268975
LOC122268986
LOC122269003
LOC122269006
LOC122269007
LOC122269019
LOC122269031
LOC122269039
LOC122269042
LOC122269044
LOC122269052
LOC122269054
LOC122269058
LOC122269060
LOC122269071
LOC122269079
LOC122269095
LOC122269100
LOC122269128
LOC122269130
LOC122269136
LOC122269160
LOC122269163
LOC122269164
LOC122269192
LOC122269205
LOC122269212
LOC122269225
LOC122269237
LOC122269269
LOC122269289
LOC122269304
LOC122269308
LOC122269352
LOC122269359
LOC122269361
LOC122269366
LOC122269375
LOC122269381
LOC122269388
LOC122269397
LOC122269419
LOC122269437
LOC122269443
LOC122269444
LOC122269454
LOC122269491
LOC122269498
LOC122269517
LOC122269522
LOC122269543
LOC122269562
LOC122269563
LOC122269588
LOC122269617
LOC122269631
LOC122269645
LOC122269646
LOC122269649
LOC122269666
LOC122269668
LOC122269683
LOC122269697
LOC122269708
LOC122269712
LOC122269728
LOC122269796
LOC122269800
LOC122269801
LOC122269824
LOC122269873
LOC122269879
LOC122269901
LOC122269931
LOC122269949
LOC122269978
LOC122270021
LOC122270033
LOC122270047
LOC122270081
LOC122270090
LOC122270114
LOC122270122
LOC122270126
LOC122270136
LOC122270138
LOC122270155
LOC122270165
LOC122270205
LOC122270215
LOC122270278
LOC122270298
LOC122270308
LOC122270309
LOC122270336
LOC122270341
LOC122270351
LOC122270371
LOC122270373
LOC122270385
LOC122270387
LOC122270412
LOC122270437
LOC122270443
LOC122270447
LOC122270464
LOC122270483
LOC122270490
LOC122270538
LOC122270551
LOC122270566
LOC122270592
LOC122270608
LOC122270629
LOC122270635
LOC122270645
LOC122270646
LOC122270685
LOC122270701
LOC122270745
LOC122270746
LOC122270757
LOC122270768
LOC122270771
LOC122270803
LOC122270843
LOC122270856
LOC122270875
LOC122270882
LOC122270890
LOC122270896
LOC122270920
LOC122270933
LOC122270968
LOC122270980
LOC122270985
LOC122270992
LOC122271008
LOC122271069
LOC122271070
LOC122271079
LOC122271080
LOC122271081
LOC122271083
LOC122271086
LOC122271104
LOC122271138
LOC122271151
LOC122271156
LOC122271164
LOC122271182
LOC122271183
LOC122271190
LOC122271218
LOC122271219
LOC122271229
LOC122271244
LOC122271245
LOC122271254
LOC122271255
LOC122271261
LOC122271278
LOC122271293
LOC122271360
LOC122271371
LOC122271372
LOC122271424
LOC122271484
LOC122271503
LOC122271506
LOC122271515
LOC122271525
LOC122271549
LOC122271553
LOC122271554
LOC122271565
LOC122271646
LOC122271660
LOC122271664
LOC122271665
LOC122271681
LOC122271747
LOC122271749
LOC122271756
LOC122271767
LOC122271801
LOC122271802
LOC122271826
LOC122271827
LOC122271830
LOC122271833
LOC122271851
LOC122271864
LOC122271869
LOC122271878
LOC122271884
LOC122271893
LOC122271894
LOC122271918
LOC122271925
LOC122271931
LOC122271972
LOC122271979
LOC122272002
LOC122272007
LOC122272042
LOC122272044
LOC122272046
LOC122272049
LOC122272050
LOC122272074
LOC122272101
LOC122272117
LOC122272149
LOC122272153
LOC122272172
LOC122272181
LOC122272185
LOC122272191
LOC122272200
LOC122272208
LOC122272214
LOC122272240
LOC122272259
LOC122272274
LOC122272285
LOC122272286
LOC122272288
LOC122272335
LOC122272338
LOC122272339
LOC122272340
LOC122272344
LOC122272345
LOC122272361
LOC122272374
LOC122272376
LOC122272384
LOC122272394
LOC122272397
LOC122272434
LOC122272445
LOC122272448
LOC122272454
LOC122272457
LOC122272497
LOC122272515
LOC122272520
LOC122272545
LOC122272546
LOC122272571
LOC122272581
LOC122272596
LOC122272599
LOC122272616
LOC122272664
LOC122272666
LOC122272674
LOC122272679
LOC122272743
LOC122272779
LOC122272806
LOC122272828
LOC122272859
LOC122272906
LOC122272929
LOC122272966
LOC122273026
LOC122273027
LOC122273040
LOC122273070
LOC122273105
LOC122273106
LOC122273108
LOC122273142
LOC122273153
LOC122273172
LOC122273180
LOC122273198
LOC122273201
LOC122273217
LOC122273235
LOC122273251
LOC122273253
LOC122273279
LOC122273301
LOC122273355
LOC122273386
LOC122273436
LOC122273495
LOC122273546
LOC122273550
LOC122273583
LOC122273592
LOC122273604
LOC122273606
LOC122273616
LOC122273635
LOC122273656
LOC122273665
LOC122273681
LOC122273691
LOC122273694
LOC122273708
LOC122273710
LOC122273713
LOC122273759
LOC122273777
LOC122273778
LOC122273798
LOC122273809
LOC122273819
LOC122273874
LOC122273877
LOC122273886
LOC122273896
LOC122273899
LOC122273902
LOC122273948
LOC122273960
LOC122273999
LOC122274029
LOC122274076
LOC122274123
Trnad.guc-24
Trnag.gcc-34
Trnag.gcc-36
Trnag.gcc-37
Trnag.gcc-38
Trnag.gcc-44
Trnag.gcc-9
Trnai.aau-11
Trnak.cuu-14
Trnak.uuu-11
Trnan.guu-26
Trnap.agg-1
Trnap.agg-2
Trnap.agg-9
Trnap.ugg-9
Trnaq.uug-23
Trnar.ccu-12
Trnas.uga-8
Trnat.agu-12
Trnay.gua-5
