# Supplementary material for: Genome-wide quantitative dissection of an arthropod segmented body plan at single-cell resolution
Source: Commun Biol. 2025 Jun 11;8:913. doi: 10.1038/s42003-025-08335-x (PMC12159194; doi:10.1038/s42003-025-08335-x)
Supplement: Supplementary file 20 — Supplementary Data 18 [file 42003_2025_8335_MOESM20_ESM.xlsx]

## Sheet: DataS18
Data S18. Clones.
Gene ID (NCBI)	Gene name	Product (NCBI)	aug3 gene model	Isolation	cDNA clone	Primer 1	Primer 2	Accession number
LOC107450741	Pt-six3-1	homeobox protein SIX6-like	aug3.g3570	Kanayama et al. (2011)	pCRII-kmsix3A-5RACE#1			AB605265
LOC107439785	Pt-goosecoid (gsc)	homeobox protein engrailed	aug3.g14050	RACE	pCRII-kmgsc-5RACE#1	ggtctaccctgagagctaattcttctc		LC379623
LOC107455689	Pt-pb-A	homeotic protein proboscipedia	aug3.g7953	RACE	pCRII-kmpb1-3RACE#1	gtcgaccgaggcgcattgaaattgc		LC379626
LOC107456035	Pt-BarH1	homeobox protein B-H1	aug3.g8250	Akiyama-Oda & Oda (2020)	pCRII-aug3.g8250(f1-r1)#5
LOC107451631	Pt-odd-skipped related-B (osr-B)	protein odd-skipped-related 2	aug3.g21549	Akiyama-Oda & Oda (2020)	pCRII-aug3.g21549(f1-r1)#1
LOC107450661	Pt-scr-A	homeobox protein Hox-A5	aug3.g15606	Akiyama-Oda & Oda (2020)	pCRII-km.scr1-3RACE#1			LC379634
LOC107447499		uncharacterized LOC107447499		Akiyama-Oda et al (2022)	eS6_d1_47_E10			FY375600
LOC107452006	Pt-AP2-A	transcription factor AP-2-beta	aug3.g23531	Akiyama-Oda & Oda (2020)	eS6_d1_32_G05			FY374387
LOC107451809	Pt-hedgehog (hh)	sonic hedgehog protein-like	aug3.g4322	Oda et al. (2007)	pZL-km.hh#10-2			AB125742
LOC107447678	Pt-msx1	homeobox protein MSH-D-like	aug3.g15189	Akiyama-Oda & Oda (2020)	At_eW_020_B15			FY222578
LOC107447988	Pt-noto1	homeobox protein engrailed-like ceh-16	aug3.g15243	Hemmi et al. (2018)	pBS-km.not2#2-1-1			LC350092
LOC107443634		platelet glycoprotein 4	aug3.g486	Iwasaki-Yokozawa et al. (2022)	At_eW_002_A15			FY217041
LOC107436131		urease accessory protein UreG	aug3.g11342		S7_d1_15_E11			FY369543
LOC107439300		high affinity copper uptake protein 1	aug3.g13683	EST	At_eW_007_F21			FY218877
LOC107441150	Pt-tlx	T-cell leukemia homeobox protein 1	aug3.g9802	RACE	pCRII-kmTlx-TRACE#1	ctaaggaggcacgttctgctgaagc		LC379640
LOC107448880	Pt-GATA1 (gataC)	endothelial transcription factor GATA-2-like	aug3.g20514	Akiyama-Oda & Oda (2010)	pCRII-kmGATA-C-3RACE#1			AB433902
LOC107456536		forkhead box C1-A	aug3.g8638	EST	S7_d1_12_G12			FY369301
LOC107449287		ranscription factor Sox-14-like	aug3.g2665	Akiyama-Oda et. al (2022)	eS6_d1_76_E04
LOC107452693		eyes absent homolog 1	aug3.g4921	EST	S7_d1_69_G01
LOC107457003		uncharacterized LOC107457003	aug3.g8996	PCR	pCRII-LOC107457003(f1-r2)#1	ccaatgcggaaattctgtgc	tcaccaatcagcttctgtcc
LOC107445228	Pt-prd2 (pax3/7B)	protein gooseberry	aug3.g18397	Akiyama-Oda & Oda (2020)	pBS-km.pax3/7b-3RACE#2-1			LC379633
LOC107452883	Pt-asl-H	achaete-scute homolog 1	aug3.g5047	Akiyama-Oda & Oda (2020)	eS6_d1_32_G02			FY374385
LOC107440133	Pt-twi	twist-related protein 2-like	aug3.g14287	Yamazaki et al., (2005)	pBS-km-twi#6-1HIII#2			AB167807
